# Supplementary material for: Single-nucleus multiomics of murine gonads reveals transcriptional regulatory network underlying supporting lineage differentiation
Source: Sci Adv. 2026 Jan 2;12(1):eaea7403. doi: 10.1126/sciadv.aea7403 (PMC12758517; doi:10.1126/sciadv.aea7403)
Supplement: Supplementary file 2 — Data S1 to S8 [file sciadv.aea7403_data_s1_to_s8.zip]

Archive with 8 entries (8 files):
- aea7403_data_s1.csv
- aea7403_data_s2.csv
- aea7403_data_s3.csv
- aea7403_data_s4.xlsx
- aea7403_data_s5.csv
- aea7403_data_s6.csv
- aea7403_data_s7.csv
- aea7403_data_s8.csv
