# Supplementary material for: Single-nucleus multiomics of murine gonads reveals transcriptional regulatory network underlying supporting lineage differentiation
Source: Sci Adv. 2026 Jan 2;12(1):eaea7403. doi: 10.1126/sciadv.aea7403 (PMC12758517; doi:10.1126/sciadv.aea7403)
Supplement: Supplementary file 2 — Data S1 to S8 [file sciadv.aea7403_data_s1_to_s8.zip › aea7403_data_s1.csv]

	seqnames	start	end	width	strand	score	gene	peak	zscore	pvalue
1	chr1	3627954	3671498	43545	*	0.107766376006879	Xkr4	chr1-3627651-3628256	5.89559165822265	1.86670598465573e-09
2	chr1	3645526	3671498	25973	*	0.102758528784104	Xkr4	chr1-3645079-3645972	6.31054321751475	1.39028875234733e-10
3	chr1	3647531	3671498	23968	*	0.0593367602436855	Xkr4	chr1-3647065-3647997	3.03746457106197	0.00119288724107495
4	chr1	3671498	3671553	56	*	0.0567845575016725	Xkr4	chr1-3670456-3672650	3.71422035967866	0.000101915562358561
5	chr1	3671498	4036409	364912	*	0.0999723127562159	Xkr4	chr1-4035830-4036988	5.70593344543738	5.7853603494614e-09
6	chr1	3671498	4040797	369300	*	0.0526554283821074	Xkr4	chr1-4040491-4041102	3.09731389604021	0.000976414854257209
7	chr1	3671498	4045119	373622	*	0.0827970395809112	Xkr4	chr1-4044714-4045524	4.68546768859561	1.39660682050863e-06
8	chr1	4409241	4412528	3288	*	0.0979749246874869	Rp1	chr1-4412284-4412772	15.8139147914652	1.24735637128539e-56
9	chr1	4421215	4497354	76140	*	0.0640933874176744	Sox17	chr1-4421059-4421371	8.30223717379544	5.1084494189672e-17
10	chr1	4430504	4497354	66851	*	0.0991525549270656	Sox17	chr1-4430384-4430624	15.4960191278575	1.84530937175968e-54
11	chr1	4492711	4497354	4644	*	0.0644560291449368	Sox17	chr1-4491598-4493824	8.39884303150748	2.25449533301155e-17
12	chr1	4492711	4785739	293029	*	0.0730956323342772	Mrpl15	chr1-4491598-4493824	2.73244274724216	0.00314332983236327
13	chr1	4492711	4807788	315078	*	0.0776361755483154	Lypla1	chr1-4491598-4493824	2.41432030548557	0.00788229846174372
14	chr1	4492711	4857814	365104	*	0.0802828433448265	Tcea1	chr1-4491598-4493824	2.04171639890253	0.0205898355640469
15	chr1	4497354	4760633	263280	*	0.0580567183200662	Sox17	chr1-4760416-4760850	5.33972417483252	4.6544049472713e-08
16	chr1	4497354	4775307	277954	*	0.0593709070675435	Sox17	chr1-4774922-4775691	9.17343438123683	2.29091903745528e-20
17	chr1	4544185	4785739	241555	*	0.0510243546043015	Mrpl15	chr1-4543816-4544553	2.21980206891491	0.0132161032154673
18	chr1	4544185	4807788	263604	*	0.0639222972705127	Lypla1	chr1-4543816-4544553	2.24927460486362	0.0122475152413339
19	chr1	4544185	4857814	313630	*	0.0627160008295112	Tcea1	chr1-4543816-4544553	1.78025060106535	0.037517478793796
20	chr1	4571748	4785739	213992	*	0.0546513619765065	Mrpl15	chr1-4571172-4572324	2.65244799169988	0.00399552188059923
21	chr1	4571748	4807788	236041	*	0.0585638357234909	Lypla1	chr1-4571172-4572324	2.62149157982489	0.00437729624525238
22	chr1	4571748	4857814	286067	*	0.0605375455924307	Tcea1	chr1-4571172-4572324	2.31544178419789	0.0102943835225136
23	chr1	4598569	4785739	187171	*	0.0559385660673712	Mrpl15	chr1-4598259-4598878	2.63777103072101	0.00417264540873135
24	chr1	4598569	4807788	209220	*	0.0701229501360394	Lypla1	chr1-4598259-4598878	2.89221050573374	0.00191270771332984
25	chr1	4598569	4857814	259246	*	0.0723127674730175	Tcea1	chr1-4598259-4598878	3.08071270418888	0.00103252898916062
26	chr1	4599943	4857814	257872	*	0.051942597115629	Tcea1	chr1-4599728-4600157	2.47531858742339	0.00665586853945265
27	chr1	4631314	4785739	154426	*	0.0612428998915811	Mrpl15	chr1-4630719-4631908	2.65894703354292	0.00391926424755964
28	chr1	4631314	4807788	176475	*	0.071823947568341	Lypla1	chr1-4630719-4631908	3.27572786953876	0.000526950283734481
29	chr1	4631314	4857814	226501	*	0.0776850665952597	Tcea1	chr1-4630719-4631908	3.06692275614432	0.0010813736897522
30	chr1	4785739	4802546	16808	*	0.0988142229313897	Mrpl15	chr1-4802199-4802892	7.98180584727079	7.21038682091433e-16
31	chr1	4785739	4807748	22010	*	0.0508258181949541	Mrpl15	chr1-4807216-4808279	2.03571373697663	0.0208895544371155
32	chr1	4785739	4852084	66346	*	0.0575737931986337	Mrpl15	chr1-4851891-4852277	3.15052410747738	0.000814889029394486
33	chr1	4785739	4855599	69861	*	0.102129442785185	Mrpl15	chr1-4855203-4855995	5.80556568568326	3.20745245993201e-09
34	chr1	4785739	5227873	442135	*	0.0500908323929787	Mrpl15	chr1-5227531-5228215	3.70267550998434	0.000106668837797333
35	chr1	4785739	5232991	447253	*	0.0704132441843917	Mrpl15	chr1-5232644-5233338	3.92812735597873	4.28049373690341e-05
36	chr1	4785739	5261057	475319	*	0.0946539630676362	Mrpl15	chr1-5260366-5261747	4.84695725916235	6.26847118360242e-07
37	chr1	4802546	4807788	5243	*	0.102066047921651	Lypla1	chr1-4802199-4802892	5.8378148581434	2.64449406301921e-09
38	chr1	4802546	4857814	55269	*	0.112928504590835	Tcea1	chr1-4802199-4802892	6.37856779339264	8.93758574056713e-11
39	chr1	4807748	4857814	50067	*	0.0584873165459234	Tcea1	chr1-4807216-4808279	1.99838190872774	0.0228376357344667
40	chr1	4807788	4852084	44297	*	0.0647873563738775	Lypla1	chr1-4851891-4852277	3.34141248677024	0.000416766442569942
41	chr1	4807788	4855599	47812	*	0.122104779416587	Lypla1	chr1-4855203-4855995	6.5124502680319	3.69673483566019e-11
42	chr1	4807788	4864580	56793	*	0.0543671244416113	Lypla1	chr1-4864234-4864926	3.38913334862354	0.00035056952493936
43	chr1	4807788	4881917	74130	*	0.0673796624854471	Lypla1	chr1-4881706-4882128	3.95170952693705	3.87974456872792e-05
44	chr1	4807788	5227873	420086	*	0.0642412077823582	Lypla1	chr1-5227531-5228215	3.78481865292998	7.69103513539531e-05
45	chr1	4807788	5232991	425204	*	0.0828170748835606	Lypla1	chr1-5232644-5233338	4.93095790751752	4.09136831637205e-07
46	chr1	4807788	5261057	453270	*	0.0997241770112645	Lypla1	chr1-5260366-5261747	4.5903484093218	2.21253370038301e-06
47	chr1	4852084	4857814	5731	*	0.0655149365666036	Tcea1	chr1-4851891-4852277	2.89900666189082	0.0018717347014472
48	chr1	4855599	4857814	2216	*	0.132567968219688	Tcea1	chr1-4855203-4855995	6.2566405091943	1.96679355240413e-10
49	chr1	4857814	4864580	6767	*	0.0562187804123542	Tcea1	chr1-4864234-4864926	2.56990054536831	0.00508638575542761
50	chr1	4857814	4881917	24104	*	0.0622926888062389	Tcea1	chr1-4881706-4882128	3.33962788746919	0.000419453574539277
51	chr1	4857814	5046560	188747	*	0.0565449805066048	Tcea1	chr1-5046252-5046867	2.41239157679652	0.00792412517128679
52	chr1	4857814	5083055	225242	*	0.0505298287940965	Tcea1	chr1-5082462-5083648	1.83445824561791	0.0332930002015424
53	chr1	4857814	5227873	370060	*	0.0681728294311774	Tcea1	chr1-5227531-5228215	3.98496404987564	3.37451713454983e-05
54	chr1	4857814	5232991	375178	*	0.093284713476883	Tcea1	chr1-5232644-5233338	4.90462829565652	4.68022123534973e-07
55	chr1	4857814	5261057	403244	*	0.10752764886252	Tcea1	chr1-5260366-5261747	5.8345736963973	2.6964134249651e-09
56	chr1	6117758	6487231	369474	*	0.0522563787871844	St18	chr1-6117480-6118035	4.20644828196181	1.29707707586424e-05
57	chr1	6143284	6487231	343948	*	0.0548533041210493	St18	chr1-6142261-6144306	5.53853372860981	1.52507255312826e-08
58	chr1	6448604	6487231	38628	*	0.0827181764146942	St18	chr1-6447757-6449450	7.40709103870275	6.45499212992541e-14
59	chr1	6487231	6729397	242167	*	0.0636436595146681	St18	chr1-6728978-6729815	5.99655987098513	1.0077066307957e-09
60	chr1	6931923	7088920	156998	*	0.0506245452617196	Pcmtd1	chr1-6931419-6932426	3.56598214663075	0.00018124802507778
61	chr1	7020687	7397869	377183	*	0.0677647314841402	Gm26901	chr1-7020402-7020971	2.87262085987274	0.00203541167871849
62	chr1	7052640	7397869	345230	*	0.0590986381066549	Gm26901	chr1-7052237-7053043	2.04562320270915	0.0203967284099228
63	chr1	7126138	7397869	271732	*	0.0781710575531687	Gm26901	chr1-7125876-7126400	4.74205633153833	1.05779887606802e-06
64	chr1	7201765	7397869	196105	*	0.0980980902937117	Gm26901	chr1-7201462-7202067	5.04100335715056	2.31548670888572e-07
65	chr1	7206864	7397869	191006	*	0.0666528514799221	Gm26901	chr1-7206069-7207658	2.67562668119875	0.00372948390607167
66	chr1	7271792	7397869	126078	*	0.0823140092588788	Gm26901	chr1-7271344-7272240	3.17746311336326	0.000742847937578866
67	chr1	7299134	7397869	98736	*	0.0649342495047167	Gm26901	chr1-7298643-7299624	3.13784356482355	0.00085097842331658
68	chr1	7312433	7397869	85437	*	0.0651739489918753	Gm26901	chr1-7312118-7312747	2.53100351572951	0.00568683542817256
69	chr1	7319579	7397869	78291	*	0.0901492921952233	Gm26901	chr1-7319148-7320009	5.08011985141223	1.88598410728669e-07
70	chr1	7397869	7397949	81	*	0.0601907460123746	Gm26901	chr1-7396860-7399038	1.95625705079872	0.0252174404497719
71	chr1	7397869	7476270	78402	*	0.0504766014082996	Gm26901	chr1-7475992-7476548	4.46757854090408	3.95549850919783e-06
72	chr1	7397869	7494231	96363	*	0.0594226822721004	Gm26901	chr1-7494037-7494425	5.7793830870936	3.74875166270808e-09
73	chr1	7397869	7518790	120922	*	0.0717589350083369	Gm26901	chr1-7518366-7519214	2.38690753061341	0.00849538212986244
74	chr1	7397869	7586376	188508	*	0.0570641681924112	Gm26901	chr1-7585932-7586820	3.28065443516135	0.000517832743070338
75	chr1	7397869	7671724	273856	*	0.0650577998566589	Gm26901	chr1-7671316-7672131	2.51380774963445	0.00597177608068343
76	chr1	9208882	9547948	339067	*	0.0753696081845544	Adhfe1	chr1-9208460-9209303	5.41142104360101	3.126328133804e-08
77	chr1	9208882	9700209	491328	*	0.122241706516974	Mybl1	chr1-9208460-9209303	6.18036244984139	3.19772991145545e-10
78	chr1	9469855	9700209	230355	*	0.0596821912594744	Mybl1	chr1-9469151-9470558	2.13182954704591	0.0165104308455153
79	chr1	9469855	9944118	474264	*	0.0521771426160169	Snhg6	chr1-9469151-9470558	2.10131148907839	0.0178068159352287
80	chr1	9545664	9944118	398455	*	0.0552700863393453	Snhg6	chr1-9544767-9546560	1.84950859481964	0.0321922039486332
81	chr1	9547948	9564642	16695	*	0.0587021200154709	Adhfe1	chr1-9563719-9565564	5.31100545213601	5.45110342076736e-08
82	chr1	9547948	9583355	35408	*	0.0797891174793868	Adhfe1	chr1-9582976-9583733	5.68742520488186	6.44845290239441e-09
83	chr1	9553993	9700209	146217	*	0.0766781560798122	Mybl1	chr1-9553810-9554176	4.19098047123787	1.38875784366302e-05
84	chr1	9553993	9798107	244115	*	0.0579660175688792	Sgk3	chr1-9553810-9554176	3.99927642017147	3.17682189501468e-05
85	chr1	9564642	9700209	135568	*	0.0742216484746733	Mybl1	chr1-9563719-9565564	3.5026713435908	0.000230308710757366
86	chr1	9564642	9748382	183741	*	0.0504025340760461	Vcpip1	chr1-9563719-9565564	3.79374989251613	7.41945727486512e-05
87	chr1	9564642	9798107	233466	*	0.0673888900995337	Sgk3	chr1-9563719-9565564	4.10102173073505	2.05664963089693e-05
88	chr1	9583355	9700209	116855	*	0.110918643906485	Mybl1	chr1-9582976-9583733	4.45532837098913	4.18824423796372e-06
89	chr1	9583355	9748382	165028	*	0.0748390074451688	Vcpip1	chr1-9582976-9583733	4.59866220457863	2.12606291246909e-06
90	chr1	9583355	9798107	214753	*	0.0822522096997993	Sgk3	chr1-9582976-9583733	4.00133301515381	3.14933189362778e-05
91	chr1	9602756	9700209	97454	*	0.0626704002730652	Mybl1	chr1-9602113-9603399	2.60887096820787	0.00454207443580042
92	chr1	9602756	9798107	195352	*	0.0601831328228276	Sgk3	chr1-9602113-9603399	3.32446722719226	0.00044293822333049
93	chr1	9662264	9700209	37946	*	0.0557693573001281	Mybl1	chr1-9661985-9662542	2.0817105698798	0.0186844572914405
94	chr1	9700209	9700408	200	*	0.0553239000349868	Mybl1	chr1-9699613-9701203	2.5864140001273	0.00484901840746975
95	chr1	9700209	9755645	55437	*	0.0531210313543686	Mybl1	chr1-9755401-9755889	2.18053646375645	0.0146088594907954
96	chr1	9700209	9757036	56828	*	0.0637408287587522	Mybl1	chr1-9756766-9757305	2.77259390897307	0.00278057354880296
97	chr1	9700209	9758621	58413	*	0.0616897600485253	Mybl1	chr1-9758203-9759038	2.38932395200317	0.00843970568446011
98	chr1	9700209	9768866	68658	*	0.0751796969853706	Mybl1	chr1-9768312-9769420	3.65882030933126	0.000126689457253251
99	chr1	9700209	9848121	147913	*	0.0752649576544124	Mybl1	chr1-9847418-9848824	4.47119764073566	3.88913862256845e-06
100	chr1	9700209	9853272	153064	*	0.10326062154179	Mybl1	chr1-9852875-9853668	3.56629632349296	0.000181030981456115
101	chr1	9700209	10141692	441484	*	0.0766108720976346	Mybl1	chr1-10141190-10142193	3.03763146849903	0.00119222684006358
102	chr1	9700408	9944118	243711	*	0.067132692333423	Snhg6	chr1-9699613-9701203	1.73480481302539	0.0413876917049404
103	chr1	9748382	9853272	104891	*	0.0558894393470972	Vcpip1	chr1-9852875-9853668	3.24952861835626	0.00057798223137874
104	chr1	9757036	9798107	41072	*	0.0583689834045238	Sgk3	chr1-9756766-9757305	2.98309045531322	0.00142676822986838
105	chr1	9768866	9798107	29242	*	0.066233143766214	Sgk3	chr1-9768312-9769420	4.5150972786187	3.16438538770777e-06
106	chr1	9768866	9944118	175253	*	0.0606807659735418	Snhg6	chr1-9768312-9769420	3.17998180735458	0.000736421493132646
107	chr1	9783998	9798107	14110	*	0.0502860172204451	Sgk3	chr1-9783558-9784438	2.34048182922163	0.00962943777520578
108	chr1	9798107	9848121	50015	*	0.0522445952543608	Sgk3	chr1-9847418-9848824	3.02348209047575	0.00124941909503394
109	chr1	9798107	9853272	55166	*	0.106876188984591	Sgk3	chr1-9852875-9853668	4.65005607654193	1.65922394503629e-06
110	chr1	9798190	9944118	145929	*	0.0545965683224709	Snhg6	chr1-9797471-9798908	1.80270471151505	0.0357173009289013
111	chr1	9848121	9944118	95998	*	0.0796332317898536	Snhg6	chr1-9847418-9848824	4.51082434275499	3.22880900316131e-06
112	chr1	9908902	9944118	35217	*	0.0544618934335545	Snhg6	chr1-9908259-9909545	2.86741092745114	0.00206922639837381
113	chr1	9944118	10039674	95557	*	0.0549856258695198	Snhg6	chr1-10039035-10040312	1.71000111644442	0.0436328332986472
114	chr1	10232670	10348769	116100	*	0.0588044244968491	Arfgef1	chr1-10348128-10349409	7.0589206886671	8.39004030081733e-13
115	chr1	10636321	10993465	357145	*	0.0514360471733686	Prex2	chr1-10636059-10636583	3.65722151355175	0.000127482015148655
116	chr1	10719945	10722445	2501	*	0.0521751783358904	Cpa6	chr1-10722212-10722678	8.02370261742115	5.13022622331383e-16
117	chr1	10878034	10993465	115432	*	0.076636921669114	Prex2	chr1-10877400-10878668	5.24072177199618	7.99748639962217e-08
118	chr1	10880299	10993465	113167	*	0.092397362876859	Prex2	chr1-10879969-10880629	5.48260917546499	2.09549099990783e-08
119	chr1	10943142	10993465	50324	*	0.0671996951412193	Prex2	chr1-10943006-10943277	5.5092627421995	1.80169857837511e-08
120	chr1	10965984	10993465	27482	*	0.0508501196037732	Prex2	chr1-10965873-10966095	4.29902358581037	8.57761087711761e-06
121	chr1	10993465	10993585	121	*	0.0820537924712423	Prex2	chr1-10993075-10994094	5.05696537173654	2.12990275384042e-07
122	chr1	10993465	11011184	17720	*	0.0646013505199717	Prex2	chr1-11010953-11011414	4.67425923240854	1.47508251366612e-06
123	chr1	10993465	11033525	40061	*	0.137422697602937	Prex2	chr1-11033242-11033807	7.1627445961733	3.95387991015252e-13
124	chr1	10993465	11047153	53689	*	0.0933925046336367	Prex2	chr1-11046909-11047396	8.87758461203723	3.41639292796317e-19
125	chr1	10993465	11210812	217348	*	0.0832038111668883	Prex2	chr1-11210602-11211022	5.20744039379831	9.57316557470195e-08
126	chr1	10993465	11278000	284536	*	0.0523965838137462	Prex2	chr1-11277716-11278283	2.90589735682978	0.00183100777152871
127	chr1	10993465	11467100	473636	*	0.0522517282289965	Prex2	chr1-11466765-11467434	2.49554459824289	0.00628819723960617
128	chr1	11082457	11414105	331649	*	0.116772892335095	A830018L16Rik	chr1-11082089-11082825	6.0678186011491	6.48296150382905e-10
129	chr1	11089689	11414105	324417	*	0.0613551078085471	A830018L16Rik	chr1-11089493-11089885	1.75208541525424	0.0398795608723601
130	chr1	11096902	11414105	317204	*	0.084344915131472	A830018L16Rik	chr1-11096737-11097067	3.72604838000356	9.72525435856752e-05
131	chr1	11097515	11414105	316591	*	0.0963474127976272	A830018L16Rik	chr1-11097265-11097764	2.44319353155337	0.00727896409630865
132	chr1	11277148	11414105	136958	*	0.0504437485073808	A830018L16Rik	chr1-11277028-11277267	2.3968656528115	0.00826799271351925
133	chr1	11278000	11414105	136106	*	0.19161552119295	A830018L16Rik	chr1-11277716-11278283	5.82737628755172	2.81527801329455e-09
134	chr1	11295685	11414105	118421	*	0.0851372640986439	A830018L16Rik	chr1-11295163-11296206	2.0331786462879	0.0210172388051678
135	chr1	11330113	11414105	83993	*	0.147075553860498	A830018L16Rik	chr1-11329116-11331110	3.66188461584834	0.000125183313156705
136	chr1	11395995	11414105	18111	*	0.162661970139441	A830018L16Rik	chr1-11395446-11396543	4.34732348888343	6.89044471128917e-06
137	chr1	11401240	11414105	12866	*	0.0880724006688034	A830018L16Rik	chr1-11400956-11401524	2.16243797545489	0.0152922165441549
138	chr1	11414105	11414182	78	*	0.106438060412535	A830018L16Rik	chr1-11413478-11414886	2.32602169436373	0.0100086966861215
139	chr1	11414105	11466422	52318	*	0.066269286137945	A830018L16Rik	chr1-11466203-11466641	4.20422370999406	1.30989865313099e-05
140	chr1	11414105	11467100	52996	*	0.187412295697715	A830018L16Rik	chr1-11466765-11467434	4.98357769851364	3.1209616009692e-07
141	chr1	11414105	11492892	78788	*	0.111806061862989	A830018L16Rik	chr1-11492458-11493325	3.62839445581225	0.000142594647682445
142	chr1	11414105	11501819	87715	*	0.0682830235735851	A830018L16Rik	chr1-11501647-11501991	2.7848832473376	0.00267734999251544
143	chr1	12398343	12692277	293935	*	0.0580422911717769	Sulf1	chr1-12397840-12398845	2.81599816870401	0.00243129719266254
144	chr1	12406639	12692277	285639	*	0.0878608401838351	Sulf1	chr1-12405450-12407827	4.84623815277074	6.29122327293596e-07
145	chr1	12424747	12692277	267531	*	0.0936634201757662	Sulf1	chr1-12424271-12425223	4.07696758870956	2.28134249396005e-05
146	chr1	12637104	13127163	490060	*	0.0789021355704761	Prdm14	chr1-12636557-12637650	3.04006938403848	0.00118261826231036
147	chr1	12692277	12692594	318	*	0.0681392706327973	Sulf1	chr1-12691714-12693473	3.69110167325282	0.000111642427785589
148	chr1	12692277	12744754	52478	*	-0.0564070229830627	Sulf1	chr1-12744258-12745250	-1.95870153386993	0.0250738753572727
149	chr1	12692277	12809415	117139	*	0.0599029841309335	Sulf1	chr1-12809164-12809666	3.61866958040745	0.00014806071541116
150	chr1	12692277	12814792	122516	*	0.0594992164218291	Sulf1	chr1-12814163-12815421	2.91929432610078	0.00175412406726445
151	chr1	12692277	12880944	188668	*	0.0637573630063253	Sulf1	chr1-12880443-12881445	2.90362320203579	0.00184435903032532
152	chr1	12692277	12997619	305343	*	-0.0642072373036282	Sulf1	chr1-12997219-12998018	-1.68468296659804	0.0460248772813077
153	chr1	12692277	13015695	323419	*	-0.0630984233600245	Sulf1	chr1-13015221-13016168	-1.78346407130016	0.0372553957743716
154	chr1	12692277	13074389	382113	*	-0.122330040171061	Sulf1	chr1-13073735-13075043	-5.17407962796453	1.14518569382102e-07
155	chr1	12692277	13076457	384181	*	-0.0709155965680471	Sulf1	chr1-13076330-13076584	-3.93731992388301	4.11983610777657e-05
156	chr1	12692277	13079291	387015	*	-0.0636301897159906	Sulf1	chr1-13079150-13079431	-3.08730266773051	0.00100990912966872
157	chr1	12692277	13084985	392709	*	-0.055746210033724	Sulf1	chr1-13084670-13085300	-1.96602385646759	0.0246479274679099
158	chr1	12692277	13094913	402637	*	-0.0701810849963392	Sulf1	chr1-13094603-13095223	-2.23240555168935	0.0127940856130436
159	chr1	12692277	13108734	416458	*	-0.0549400072104383	Sulf1	chr1-13108580-13108888	-2.44938001925839	0.00715511885753263
160	chr1	12692277	13111864	419588	*	-0.0641316907811478	Sulf1	chr1-13111619-13112109	-2.42192171482159	0.00771933802123656
161	chr1	12692277	13132251	439975	*	-0.107327345736636	Sulf1	chr1-13131996-13132506	-3.88918772710132	5.02901478441274e-05
162	chr1	12692277	13142393	450117	*	-0.0568554842939861	Sulf1	chr1-13142130-13142656	-1.70539399556975	0.0440604837211006
163	chr1	12702317	13068838	366522	*	0.0687317675051388	Gm29283	chr1-12702152-12702481	4.94173737091373	3.87147356519303e-07
164	chr1	12732926	13127163	394238	*	0.0681087840205511	Prdm14	chr1-12732633-12733219	1.89793661829059	0.0288522159329733
165	chr1	12744754	12992650	247897	*	0.0564177630577542	Slco5a1	chr1-12744258-12745250	4.44790681825875	4.33555640233845e-06
166	chr1	12744754	13068838	324085	*	0.0604334865831785	Gm29283	chr1-12744258-12745250	3.98032377936281	3.44107333127765e-05
167	chr1	12744754	13127163	382410	*	0.116700637507312	Prdm14	chr1-12744258-12745250	3.79253770686048	7.45577997398791e-05
168	chr1	12751467	13127163	375697	*	0.0506157975934168	Prdm14	chr1-12751336-12751597	1.72642976144102	0.0421350627055575
169	chr1	12865549	12992650	127102	*	0.0570091417557429	Slco5a1	chr1-12864830-12866267	3.61247291162629	0.000151645398953921
170	chr1	12865549	13127163	261615	*	0.106978642444653	Prdm14	chr1-12864830-12866267	2.41785699412621	0.00780610558614743
171	chr1	12875423	13068838	193416	*	0.0531383914805737	Gm29283	chr1-12875025-12875820	2.90199416016359	0.00185397726248804
172	chr1	12875423	13127163	251741	*	0.10487526208031	Prdm14	chr1-12875025-12875820	3.72443303953236	9.78773300938685e-05
173	chr1	12879161	13127163	248003	*	0.0725100004054599	Prdm14	chr1-12879012-12879309	2.37488258269857	0.00877726671740347
174	chr1	12930778	13127163	196386	*	0.0578466885925394	Prdm14	chr1-12930610-12930946	2.25780108531342	0.011979031768499
175	chr1	12990713	12992650	1938	*	0.0540006124460248	Slco5a1	chr1-12990144-12991281	3.4421502564277	0.000288554797214445
176	chr1	12990713	13068838	78126	*	0.0579230778606752	Gm29283	chr1-12990144-12991281	2.31245829749648	0.0103762204530732
177	chr1	12990713	13127163	136451	*	0.0921693516173151	Prdm14	chr1-12990144-12991281	2.08943076489198	0.0183344821301756
178	chr1	12992650	13074389	81740	*	0.072646294766899	Slco5a1	chr1-13073735-13075043	7.16141865433581	3.99231949501326e-13
179	chr1	12992650	13111864	119215	*	0.0512187567368909	Slco5a1	chr1-13111619-13112109	4.08956265853434	2.16093654475574e-05
180	chr1	12992650	13126877	134228	*	0.0563862307592906	Slco5a1	chr1-13126234-13127520	3.85602784537933	5.76221831441194e-05
181	chr1	12992650	13132251	139602	*	0.0642445731249824	Slco5a1	chr1-13131996-13132506	5.23354530985661	8.31446097966999e-08
182	chr1	12997619	13068838	71220	*	0.0693512770913255	Gm29283	chr1-12997219-12998018	2.77579928842355	0.00275330956095431
183	chr1	12997619	13127163	129545	*	0.102949864886193	Prdm14	chr1-12997219-12998018	2.36241358852397	0.00907818683303206
184	chr1	12998989	13127163	128175	*	0.070732981514411	Prdm14	chr1-12998774-12999204	1.87799095316323	0.0301912013536074
185	chr1	13015695	13068838	53144	*	0.0751997022238981	Gm29283	chr1-13015221-13016168	3.56474038595289	0.000182108257466039
186	chr1	13015695	13127163	111469	*	0.0993131307441185	Prdm14	chr1-13015221-13016168	2.49154129536837	0.0063595090355877
187	chr1	13018684	13068838	50155	*	0.0508493829592364	Gm29283	chr1-13018467-13018901	3.70620184027843	0.000105195326570449
188	chr1	13018684	13127163	108480	*	0.0668477217621947	Prdm14	chr1-13018467-13018901	3.04114979516151	0.00117838274510614
189	chr1	13019605	13127163	107559	*	0.057199438447545	Prdm14	chr1-13019468-13019741	2.03984821443166	0.0206827229710662
190	chr1	13052188	13127163	74976	*	0.0766000772325758	Prdm14	chr1-13051807-13052569	2.49233690027432	0.00634528000786499
191	chr1	13057961	13127163	69203	*	0.0804177332472633	Prdm14	chr1-13057618-13058304	2.3622037744418	0.0090833267253912
192	chr1	13064554	13127163	62610	*	0.0635053368873894	Prdm14	chr1-13064379-13064729	1.93964492250102	0.026211428717359
193	chr1	13065524	13068838	3315	*	0.055137570067954	Gm29283	chr1-13065419-13065628	3.98125909090189	3.42755885213737e-05
194	chr1	13065524	13127163	61640	*	0.0556188374717738	Prdm14	chr1-13065419-13065628	2.23930081927667	0.0125681748079082
195	chr1	13068838	13074389	5552	*	0.114652770996174	Gm29283	chr1-13073735-13075043	10.1444153244098	1.75436573257626e-24
196	chr1	13068838	13076457	7620	*	0.0538644228944406	Gm29283	chr1-13076330-13076584	3.17837422609608	0.00074051729297893
197	chr1	13068838	13079291	10454	*	0.0563553712195955	Gm29283	chr1-13079150-13079431	4.69780254720441	1.31487736492077e-06
198	chr1	13068838	13084985	16148	*	0.0577668063145746	Gm29283	chr1-13084670-13085300	4.4433655664609	4.42812502824858e-06
199	chr1	13068838	13094913	26076	*	0.0696325922901934	Gm29283	chr1-13094603-13095223	3.51336772477395	0.000221232329305509
200	chr1	13068838	13111864	43027	*	0.0503077684697336	Gm29283	chr1-13111619-13112109	2.91834829161707	0.00175945529657356
201	chr1	13068838	13126877	58040	*	0.0648665282082492	Gm29283	chr1-13126234-13127520	2.50902661850489	0.00605321805710854
202	chr1	13068838	13132251	63414	*	0.0959397713616877	Gm29283	chr1-13131996-13132506	4.60644042474216	2.04810172213166e-06
203	chr1	13068838	13506955	438118	*	0.0628313373254271	Gm29283	chr1-13506733-13507177	3.63411940477061	0.000139465835074191
204	chr1	13069692	13127163	57472	*	0.101783874737823	Prdm14	chr1-13069462-13069922	3.04606353477836	0.00115929417793681
205	chr1	13074389	13127163	52775	*	0.192374956327378	Prdm14	chr1-13073735-13075043	9.972640111231	1.00409230630688e-23
206	chr1	13076457	13127163	50707	*	0.141789274073089	Prdm14	chr1-13076330-13076584	6.18118294952348	3.18115158674512e-10
207	chr1	13079291	13127163	47873	*	0.110948896434381	Prdm14	chr1-13079150-13079431	5.08368769475336	1.85088208959645e-07
208	chr1	13084985	13127163	42179	*	0.11666749333098	Prdm14	chr1-13084670-13085300	4.49540032686822	3.47195900067488e-06
209	chr1	13094913	13127163	32251	*	0.120031641070937	Prdm14	chr1-13094603-13095223	3.30595543045168	0.000473265711589722
210	chr1	13095826	13127163	31338	*	0.074449290436085	Prdm14	chr1-13095507-13096144	1.87502663352657	0.0303945297898994
211	chr1	13108734	13127163	18430	*	0.0670457499965653	Prdm14	chr1-13108580-13108888	2.39995299174476	0.00819858871177834
212	chr1	13111864	13127163	15300	*	0.107740864732772	Prdm14	chr1-13111619-13112109	4.06304281440209	2.42185705016558e-05
213	chr1	13116737	13127163	10427	*	0.0646146925241673	Prdm14	chr1-13116632-13116841	2.74109796137746	0.00306171239384887
214	chr1	13126877	13127163	287	*	0.130500276626069	Prdm14	chr1-13126234-13127520	3.54353539417891	0.000197400156367385
215	chr1	13127163	13132251	5089	*	0.168836516611291	Prdm14	chr1-13131996-13132506	5.3431561829889	4.56709977675673e-08
216	chr1	13127163	13142393	15231	*	0.120056339244914	Prdm14	chr1-13142130-13142656	3.31752659635174	0.000454091343574937
217	chr1	13127163	13152851	25689	*	0.0561512541666664	Prdm14	chr1-13152737-13152964	2.20935016295382	0.0135751473007002
218	chr1	13127163	13231419	104257	*	0.0524266221274616	Prdm14	chr1-13231268-13231570	2.07240464357597	0.019113860341159
219	chr1	13127163	13309037	181875	*	0.0532723504871125	Prdm14	chr1-13308859-13309215	2.10839705156815	0.0174983296352854
220	chr1	13127163	13360880	233718	*	0.0627700846365052	Prdm14	chr1-13360655-13361104	1.73851108317338	0.0410603994540893
221	chr1	13127163	13465398	338236	*	0.0731365379623875	Prdm14	chr1-13465052-13465743	2.07544713111326	0.0189725569660407
222	chr1	13127163	13487956	360794	*	0.0559035376030389	Prdm14	chr1-13487822-13488090	1.94568783118639	0.0258461246357617
223	chr1	13127163	13506955	379793	*	0.070968792307941	Prdm14	chr1-13506733-13507177	2.43711513414145	0.00740248233987764
224	chr1	13127163	13507657	380495	*	0.0609252199452875	Prdm14	chr1-13507445-13507868	4.18414953352056	1.43117830032356e-05
225	chr1	13127163	13514870	387708	*	0.0605707993942853	Prdm14	chr1-13514744-13514995	2.50774514714214	0.00607521329915174
226	chr1	13127163	13535080	407918	*	0.114755625353364	Prdm14	chr1-13534771-13535388	2.90667711771164	0.00182645017132604
227	chr1	13127163	13573476	446314	*	0.0554002516613466	Prdm14	chr1-13573329-13573623	1.72619368330675	0.042156287036672
228	chr1	13127163	13606852	479690	*	0.0855040501871064	Prdm14	chr1-13606590-13607113	2.59655780410893	0.00470815302011802
229	chr1	13127163	13621588	494426	*	0.0756178127118901	Prdm14	chr1-13621301-13621874	2.4834087570251	0.00650658336959135
230	chr1	14310235	14570541	260307	*	0.080101091027022	Eya1	chr1-14569998-14571084	7.59402826394703	1.55055355404036e-14
231	chr1	14310235	14795310	485076	*	0.063584344717176	Eya1	chr1-14794649-14795971	6.4909829067052	4.2639077771591e-11
232	chr1	15007282	15287254	279973	*	0.0598537518069939	Kcnb2	chr1-15006582-15007982	4.08643741217829	2.19023791542264e-05
233	chr1	15268010	15287254	19245	*	0.054029157063341	Kcnb2	chr1-15267675-15268344	3.39736382903558	0.000340192203280192
234	chr1	15287254	15418827	131574	*	0.0503558603287418	Kcnb2	chr1-15418504-15419150	3.02926709539273	0.00122573921497292
235	chr1	15287254	15610669	323416	*	0.0501377351318973	Kcnb2	chr1-15610403-15610934	3.57344573915133	0.000176157138204748
236	chr1	15287254	15631496	344243	*	0.09488185484609	Kcnb2	chr1-15630903-15632089	6.2279420023387	2.36300971120313e-10
237	chr1	15287254	15677888	390635	*	0.0713608522322483	Kcnb2	chr1-15677601-15678175	4.77602750805105	8.93959729502545e-07
238	chr1	15287254	15683488	396235	*	0.0809850618577417	Kcnb2	chr1-15682939-15684037	5.33714481349649	4.72108129169118e-08
239	chr1	15652290	15805646	153357	*	0.0662174804220671	Terf1	chr1-15651739-15652840	2.19017577738442	0.0142557456209205
240	chr1	15791694	15805646	13953	*	0.105269129136646	Terf1	chr1-15791053-15792335	6.87502530886842	3.0989427208897e-12
241	chr1	15791694	16104662	312969	*	0.0835135244388467	Rpl7	chr1-15791053-15792335	6.13423931747529	4.27838134408027e-10
242	chr1	15796281	15805646	9366	*	0.0527765824364967	Terf1	chr1-15796181-15796380	5.32095019840091	5.16133304069724e-08
243	chr1	15804165	15805646	1482	*	0.0536294058223844	Terf1	chr1-15803980-15804349	2.03502188152563	0.0209243356547511
244	chr1	15805646	15805662	17	*	0.0900959572067236	Terf1	chr1-15804860-15806463	2.90600932845982	0.00183035267678578
245	chr1	15805646	15814648	9003	*	0.103564666161723	Terf1	chr1-15813747-15815548	8.1621964654322	1.6449325768848e-16
246	chr1	15805646	16130330	324685	*	0.0927261036169333	Terf1	chr1-16129942-16130717	4.14467296544425	1.70149508226149e-05
247	chr1	15805646	16169829	364184	*	0.058870445320266	Terf1	chr1-16169486-16170172	2.15636106492035	0.0155277412154264
248	chr1	15805646	16206011	400366	*	0.0761430232964815	Terf1	chr1-16205673-16206349	2.49652894988683	0.00627077155779604
249	chr1	15805662	16104662	299001	*	0.0557293497990819	Rpl7	chr1-15804860-15806463	2.16515223661037	0.0151880143665232
250	chr1	15814648	16104662	290015	*	0.0750536001335198	Rpl7	chr1-15813747-15815548	5.0467955999126	2.24640777109247e-07
251	chr1	15892722	15913359	20638	*	0.0607495620441018	Sbspon	chr1-15912984-15913734	5.49705120962621	1.93097289186388e-08
252	chr1	15892722	15926485	33764	*	0.0790536767115368	Sbspon	chr1-15925287-15927682	8.88797252903797	3.11170312627444e-19
253	chr1	16104662	16130330	25669	*	0.0718417050720835	Rpl7	chr1-16129942-16130717	4.25483796468497	1.04600228075001e-05
254	chr1	16104662	16206011	101350	*	0.0538074449042317	Rpl7	chr1-16205673-16206349	2.15277096817434	0.0156683414282121
255	chr1	17377740	17601901	224162	*	0.0761964143400819	Pi15	chr1-17377218-17378262	5.1060228763388	1.64504938832032e-07
256	chr1	17450878	17601901	151024	*	0.0847889016018148	Pi15	chr1-17450322-17451434	5.85898831946789	2.32847723839661e-09
257	chr1	17570411	17601901	31491	*	0.0543789773951393	Pi15	chr1-17570105-17570716	3.40890247880292	0.000326123959224628
258	chr1	17571430	17601901	30472	*	0.0525542230028477	Pi15	chr1-17571194-17571666	5.73763579235456	4.80036482441979e-09
259	chr1	17594514	17601901	7388	*	0.0720033819063207	Pi15	chr1-17594072-17594955	5.0481984586897	2.22997860570387e-07
260	chr1	17601634	17601901	268	*	0.123976348769337	Pi15	chr1-17601246-17602021	8.97981889576024	1.356064042598e-19
261	chr1	17601901	17666283	64383	*	0.0618582343980655	Pi15	chr1-17665696-17666869	4.5870530696499	2.24773218781417e-06
262	chr1	20820312	21256409	436098	*	0.0589703348867322	Mcm3	chr1-21255913-21256904	3.26217402080572	0.000552806247750772
263	chr1	21256409	21349641	93233	*	0.0618871631424046	Khdc1a	chr1-21255913-21256904	3.14754677851102	0.000823233795319914
264	chr1	21260165	21349641	89477	*	0.0505729115105236	Khdc1a	chr1-21260043-21260287	4.14028635338293	1.73436270997052e-05
265	chr1	21332212	21349641	17430	*	0.0582997631632797	Khdc1a	chr1-21332059-21332365	4.75003634206662	1.01690047565531e-06
266	chr1	21349641	21381468	31828	*	0.0585021663615001	Khdc1a	chr1-21381058-21381877	5.6404636994624	8.4796410679768e-09
267	chr1	22466936	22805724	338789	*	0.122509005869963	Rims1	chr1-22466454-22467418	7.90137109709504	1.37926015567939e-15
268	chr1	22533646	22805724	272079	*	0.148695307546426	Rims1	chr1-22533005-22534287	4.3247034641698	7.63685887229814e-06
269	chr1	23935174	24100341	165168	*	0.0610810331135462	Fam135a	chr1-23934735-23935613	2.41103174950856	0.00795373179887607
270	chr1	24100335	24100341	7	*	0.0840392968741673	Fam135a	chr1-24099404-24101266	2.8475512319255	0.00220285011405412
271	chr1	24100341	24164335	63995	*	0.0675698807629828	Fam135a	chr1-24163961-24164709	4.28879909721792	8.98208847786364e-06
272	chr1	24177576	24177610	35	*	0.0552265582616564	Col9a1	chr1-24177268-24177883	5.76965213490089	3.97176684464936e-09
273	chr1	24177610	24195821	18212	*	0.0730944203817454	Col9a1	chr1-24194894-24196748	7.34118931850519	1.05852048652116e-13
274	chr1	24390681	24587472	196792	*	0.076391430096744	Col19a1	chr1-24390201-24391161	8.65510467882237	2.46229740415781e-18
275	chr1	33637913	33908225	270313	*	0.057581011030834	Dst	chr1-33637618-33638207	1.6617375214268	0.0482827071866292
276	chr1	33695130	33908225	213096	*	0.0848009921770833	Dst	chr1-33694798-33695462	3.2540000959471	0.000568961206813982
277	chr1	33714964	33908225	193262	*	0.0545662695063058	Dst	chr1-33714772-33715156	1.89197719716043	0.0292470095299969
278	chr1	33747324	33908225	160902	*	0.054872280164789	Dst	chr1-33747097-33747550	1.72684656611553	0.0420976114770852
279	chr1	33814595	33830412	15818	*	0.0524519392635129	Zfp451	chr1-33829839-33830984	4.43389035745785	4.62738526619665e-06
280	chr1	33814595	34038595	224001	*	0.0649955565715816	Zfp451	chr1-34038281-34038908	4.84364104548698	6.37405753895217e-07
281	chr1	33814595	34074343	259749	*	0.0664513872465163	Zfp451	chr1-34073568-34075118	5.0039496620453	2.80837148911356e-07
282	chr1	33814595	34178192	363598	*	0.0523980378654655	Zfp451	chr1-34177735-34178648	3.18867665485072	0.000714628253374739
283	chr1	33828211	33908225	80015	*	0.0714988158940576	Dst	chr1-33827781-33828641	2.83909182099934	0.0022621068084332
284	chr1	33830412	33908225	77814	*	0.0932245598795139	Dst	chr1-33829839-33830984	2.72327401456147	0.00323192104816666
285	chr1	33883799	33908225	24427	*	0.0736868645697396	Dst	chr1-33883202-33884396	2.20588639527105	0.0136959775148465
286	chr1	33908225	33945180	36956	*	0.0668855173327278	Dst	chr1-33944726-33945633	1.82903933631949	0.0336968578132949
287	chr1	33908225	33981832	73608	*	0.0698295605208054	Dst	chr1-33981432-33982231	1.89877454574546	0.0287970626587997
288	chr1	33908225	34003104	94880	*	0.0553657457802761	Dst	chr1-34002930-34003278	2.20786497256864	0.0136268436092473
289	chr1	33908225	34038595	130371	*	0.10000134122449	Dst	chr1-34038281-34038908	3.19452260713865	0.000700311574255124
290	chr1	33908225	34045627	137403	*	0.0666615825734917	Dst	chr1-34045294-34045960	1.98536426507447	0.0235519793801503
291	chr1	33908225	34056373	148149	*	0.0587058855182189	Dst	chr1-34056237-34056508	2.60591294169016	0.00458148739931557
292	chr1	33908225	34060846	152622	*	0.0648310204555216	Dst	chr1-34060214-34061478	1.66132384617232	0.048324211635753
293	chr1	33908225	34074343	166119	*	0.138294636250171	Dst	chr1-34073568-34075118	4.77855548002927	8.82795239369283e-07
294	chr1	33908225	34077193	168969	*	0.066406661884814	Dst	chr1-34076644-34077741	1.6690969372803	0.0475490850937163
295	chr1	33908225	34097347	189123	*	0.101252251834474	Dst	chr1-34096710-34097984	2.72056055298454	0.00325856672764338
296	chr1	33908225	34103953	195729	*	0.12117780425498	Dst	chr1-34103195-34104711	3.54153037975694	0.000198906522636629
297	chr1	33908225	34140530	232306	*	0.0731588623820174	Dst	chr1-34140079-34140980	1.95102813912701	0.0255268492632041
298	chr1	33908225	34146887	238663	*	0.0537037988782298	Dst	chr1-34146705-34147069	2.02554486414813	0.0214057232641288
299	chr1	33908225	34169327	261103	*	0.0584608192413884	Dst	chr1-34169083-34169570	1.83040829837382	0.0335944538789353
300	chr1	33908225	34178192	269968	*	0.0809611428920991	Dst	chr1-34177735-34178648	2.61709681217101	0.00443405926672471
301	chr1	33908225	34270944	362720	*	0.0616204406026586	Dst	chr1-34270682-34271206	2.01675350508505	0.0218606216115701
302	chr1	34535648	34721912	186265	*	0.0503957888066949	Cfc1	chr1-34721675-34722149	7.19226208409207	3.18632759028443e-13
303	chr1	34678188	34739810	61623	*	0.0627089519457839	Arhgef4	chr1-34739456-34740164	4.92350898232449	4.25029865361275e-07
304	chr1	34678188	34740713	62526	*	0.093258322175241	Arhgef4	chr1-34740409-34741016	5.92906359740204	1.52333539728084e-09
305	chr1	34678188	34783825	105638	*	0.0849774521004866	Arhgef4	chr1-34783517-34784132	5.81603807608594	3.01293730388649e-09
306	chr1	35905806	36068400	162595	*	0.0511190388486773	Hs6st1	chr1-35905242-35906369	3.13399467146805	0.000862219937032312
307	chr1	35913831	36068400	154570	*	0.0560831705395612	Hs6st1	chr1-35913428-35914233	3.26591232936689	0.000545560123821028
308	chr1	35970777	36068400	97624	*	0.056619621254317	Hs6st1	chr1-35970463-35971091	4.05645003083007	2.49121079288179e-05
309	chr1	36013913	36445271	431359	*	0.0680635561382937	Lman2l	chr1-36013458-36014368	4.27811760423894	9.4240219648113e-06
310	chr1	36068400	36539222	470823	*	0.0512581136201102	Hs6st1	chr1-36538719-36539724	3.89699460336678	4.86968942644462e-05
311	chr1	36201128	36683183	482056	*	0.0719424542629716	Fam178b	chr1-36200900-36201355	1.90729919816151	0.0282409269942083
312	chr1	36246876	36683183	436308	*	0.0764746379113163	Fam178b	chr1-36246762-36246989	1.93251359684595	0.0266480727372117
313	chr1	36262299	36274679	12381	*	0.0566156158143778	Neurl3	chr1-36262107-36262490	7.59060944219752	1.59202161623612e-14
314	chr1	36315057	36445271	130215	*	0.0750640942564627	Lman2l	chr1-36314759-36315354	5.37520488970019	3.82478227971711e-08
315	chr1	36315057	36683183	368127	*	0.215428991421431	Fam178b	chr1-36314759-36315354	4.82075081276958	7.15094581557721e-07
316	chr1	36315057	36691484	376428	*	0.0877623743082595	Cox5b	chr1-36314759-36315354	6.27329310209552	1.76745279552978e-10
317	chr1	36315946	36683183	367238	*	0.106097987721169	Fam178b	chr1-36315425-36316467	1.81273915324385	0.0349360313074401
318	chr1	36445271	36512145	66875	*	0.063080493508072	Lman2l	chr1-36511322-36512967	1.8298127954721	0.0336389684001802
319	chr1	36445271	36683568	238298	*	0.0527885325352681	Lman2l	chr1-36682611-36684525	3.00885304464935	0.00131117962843346
320	chr1	36467600	36683183	215584	*	0.139385098539767	Fam178b	chr1-36467430-36467769	3.69317580394679	0.000110735400820423
321	chr1	36511867	36985904	474038	*	0.055022955310556	Cnnm3	chr1-36985450-36986357	5.0866643924583	1.82207927441467e-07
322	chr1	36512145	36683183	171039	*	0.162097980390803	Fam178b	chr1-36511322-36512967	1.68612826199345	0.0458855487623696
323	chr1	36512145	36691484	179340	*	0.0651756995598379	Cox5b	chr1-36511322-36512967	2.01884009200139	0.0217519212609626
324	chr1	36583538	36683183	99646	*	0.106939166301917	Fam178b	chr1-36583363-36583713	2.39230841644858	0.00837138327623163
325	chr1	36683183	36683568	386	*	0.176465879987009	Fam178b	chr1-36682611-36684525	3.27422272762885	0.000529765314657713
326	chr1	36683183	36707984	24802	*	0.102548598609089	Fam178b	chr1-36707832-36708136	2.02717152676108	0.0213224369899989
327	chr1	36683183	36770894	87712	*	0.169958997170361	Fam178b	chr1-36770344-36771444	2.8096774698933	0.00247955847958573
328	chr1	36683183	36831196	148014	*	0.127730749153053	Fam178b	chr1-36830685-36831707	1.80311774818669	0.0356848621880508
329	chr1	36683183	36957542	274360	*	0.06346516387045	Fam178b	chr1-36957326-36957758	1.70137291379364	0.0444364920877889
330	chr1	36683183	36984342	301160	*	0.109332626861224	Fam178b	chr1-36983588-36985096	1.88561680083034	0.0296733058594172
331	chr1	36683183	36985904	302722	*	0.297504329841026	Fam178b	chr1-36985450-36986357	6.85543499309009	3.55479234254169e-12
332	chr1	36683183	37001714	318532	*	0.0949750996659693	Fam178b	chr1-37001466-37001962	1.90206736661332	0.0285811740392727
333	chr1	36683183	37031485	348303	*	0.0607567981793512	Fam178b	chr1-37031351-37031619	1.70182442265871	0.0443941433982765
334	chr1	36683183	37056867	373685	*	0.10044544949018	Fam178b	chr1-37056566-37057168	1.83208844263648	0.0334691224843688
335	chr1	36683183	37078079	394897	*	0.100105507612932	Fam178b	chr1-37077704-37078453	2.34735907448694	0.00945351198951363
336	chr1	36683183	37101856	418674	*	0.0834203182910482	Fam178b	chr1-37101716-37101996	2.92790701293982	0.0017062604353615
337	chr1	36683183	37130044	446862	*	0.14415702732778	Fam178b	chr1-37129649-37130438	2.68644891033384	0.0036107995636899
338	chr1	36683568	36691484	7917	*	0.06267380944776	Cox5b	chr1-36682611-36684525	3.62746287095978	0.000143109959026953
339	chr1	36691484	36770894	79411	*	0.0504168416086542	Cox5b	chr1-36770344-36771444	2.19538954820938	0.0140678331044077
340	chr1	36691484	36985904	294421	*	0.0880470257000887	Cox5b	chr1-36985450-36986357	5.47688696310623	2.16436769433115e-08
341	chr1	37056867	37541016	484150	*	0.0517990328927168	Mgat4a	chr1-37056566-37057168	3.0714490492091	0.00106511258284589
342	chr1	37130044	37541016	410973	*	0.0556708777410729	Mgat4a	chr1-37129649-37130438	3.31817915035993	0.000453031753928999
343	chr1	37214434	37495284	280851	*	0.0855671077984022	Cnga3	chr1-37495183-37495384	13.1150518837106	1.34998697231845e-39
344	chr1	37510324	37541016	30693	*	0.0875129597794526	Mgat4a	chr1-37510040-37510608	5.09670137238566	1.72811442996568e-07
345	chr1	37541016	37579659	38644	*	0.0546234307140914	Mgat4a	chr1-37579377-37579941	3.43290091079705	0.000298580148760225
346	chr1	37541016	37595590	54575	*	0.0661269495993514	Mgat4a	chr1-37595098-37596081	3.40180075260266	0.000334717123894025
347	chr1	37644140	37720085	75946	*	0.0696859779274129	2010300C02Rik	chr1-37643713-37644566	5.39197038269145	3.48446281398656e-08
348	chr1	37688046	37720085	32040	*	0.055571457949729	2010300C02Rik	chr1-37687292-37688799	4.98134863724081	3.15713315405494e-07
349	chr1	37691362	38129801	438440	*	0.0524548005943664	Rev1	chr1-37691188-37691535	2.56894934352618	0.00510036838322415
350	chr1	37694733	37720085	25353	*	0.0503212875339075	2010300C02Rik	chr1-37694346-37695120	3.21460840544548	0.000653112913203206
351	chr1	37694733	38129801	435069	*	0.05372682094631	Rev1	chr1-37694346-37695120	1.73663705821653	0.0412256270209559
352	chr1	38058587	38129801	71215	*	0.0662881228724003	Rev1	chr1-38058335-38058838	3.77740315525449	7.9236047630034e-05
353	chr1	38129582	38129801	220	*	0.0569415224164073	Rev1	chr1-38128835-38130328	1.97952364976266	0.0238785398184516
354	chr1	38129801	38131323	1523	*	0.0547238550131728	Rev1	chr1-38131208-38131437	3.17299792417321	0.000754368015880188
355	chr1	38129801	38621883	492083	*	0.0660315985572407	Rev1	chr1-38621610-38622155	2.66325196127971	0.00386947213814121
356	chr1	38497580	38664955	167376	*	0.0862794574899134	Aff3	chr1-38496719-38498441	5.46170474190611	2.35791973170372e-08
357	chr1	38664955	38666612	1658	*	0.0617883511955507	Aff3	chr1-38666168-38667056	3.46675467556555	0.000263391218770289
358	chr1	38664955	38679902	14948	*	0.0530717103630803	Aff3	chr1-38679530-38680274	2.49024195832309	0.00638280780939215
359	chr1	38664955	38744049	79095	*	0.0507461132640496	Aff3	chr1-38743678-38744420	2.90274085000974	0.00184956299029575
360	chr1	38664955	38757982	93028	*	0.0570886692806463	Aff3	chr1-38757506-38758457	3.08727585544351	0.00101000023346788
361	chr1	38664955	38767240	102286	*	0.0652523743935706	Aff3	chr1-38766294-38768185	4.93749665138528	3.95658824302616e-07
362	chr1	38664955	38874169	209215	*	-0.0571282132041858	Aff3	chr1-38873782-38874555	-1.97684967687835	0.0240293122635928
363	chr1	38664955	38887272	222318	*	-0.0936378887815422	Aff3	chr1-38886717-38887826	-3.42515490894932	0.000307224484318316
364	chr1	38664955	38912202	247248	*	-0.0682983525128682	Aff3	chr1-38911879-38912524	-3.24708886088717	0.000582959906392016
365	chr1	38664955	39005864	340910	*	-0.0528703532918336	Aff3	chr1-39005537-39006191	-1.83940792955374	0.0329276043434685
366	chr1	38664955	39057075	392121	*	-0.0516649827584364	Aff3	chr1-39056409-39057740	-1.86123410388718	0.0313555621285093
367	chr1	38664955	39123237	458283	*	-0.0717895918113461	Aff3	chr1-39122479-39123995	-3.03130786176904	0.00121748418691503
368	chr1	38836208	38836711	504	*	0.0556812815045866	Lonrf2	chr1-38835482-38836933	1.96714716728364	0.024583123423236
369	chr1	38836711	39123237	286527	*	0.053700647112416	Lonrf2	chr1-39122479-39123995	5.28617545079765	6.2450053054875e-08
370	chr1	38887272	38898161	10890	*	0.0639983071739806	Chst10	chr1-38886717-38887826	5.9810775327653	1.10833162574795e-09
371	chr1	38987765	39367842	380078	*	0.0509462477856125	Rpl31	chr1-38986973-38988556	1.82087597415549	0.0343128560549304
372	chr1	39005864	39367842	361979	*	0.0592540776015147	Rpl31	chr1-39005537-39006191	3.20932491317601	0.000665235252409795
373	chr1	39057075	39367842	310768	*	0.0594964258563464	Rpl31	chr1-39056409-39057740	2.70180017716057	0.00344825980065937
374	chr1	39123237	39367842	244606	*	0.079541352847744	Rpl31	chr1-39122479-39123995	4.54301827534408	2.77272209084161e-06
375	chr1	39123237	39534992	411756	*	0.0543047246557144	Cnot11	chr1-39122479-39123995	6.13322725501655	4.30569979231283e-10
376	chr1	39367669	39367842	174	*	0.0503895996042633	Rpl31	chr1-39366837-39368501	1.86072296760195	0.0313916543436862
377	chr1	39367842	39614678	246837	*	0.0662318519205902	Rpl31	chr1-39614114-39615241	3.54483787981108	0.000196427318101098
378	chr1	39367842	39622288	254447	*	0.0594576544060632	Rpl31	chr1-39621875-39622701	2.76382380965545	0.00285641887505442
379	chr1	39367842	39664085	296244	*	0.0726242880035427	Rpl31	chr1-39663524-39664645	4.26262090732967	1.01021557497834e-05
380	chr1	39367842	39700950	333109	*	0.0629260372851505	Rpl31	chr1-39700269-39701630	2.69926249432478	0.00347466695792457
381	chr1	39408469	39478755	70287	*	0.0534664343679979	Tbc1d8	chr1-39407949-39408988	4.97738982645099	3.22237214797832e-07
382	chr1	39577405	39599077	21673	*	0.0580495064899842	Rnf149	chr1-39598562-39599591	4.51281119566109	3.19869840072954e-06
383	chr1	40179421	40225080	45660	*	0.0606963505567239	Il1r1	chr1-40178895-40179947	5.70345694656522	5.87008508045761e-09
384	chr1	40233225	40324610	91386	*	0.0804901716553465	Il1rl2	chr1-40232773-40233676	5.39414281555651	3.44257203761534e-08
385	chr1	40324610	40325207	598	*	0.0515102363463291	Il1rl2	chr1-40324001-40326413	3.26140699356065	0.000554303969873526
386	chr1	40515362	40841230	325869	*	0.0715369009381007	Il18rap	chr1-40841107-40841352	14.7891854082195	8.60115469546835e-50
387	chr1	40680574	40695615	15042	*	0.051413097056354	Slc9a2	chr1-40695265-40695965	4.43730172396735	4.55467824855715e-06
388	chr1	43163807	43196984	33178	*	0.0643113434258577	Fhl2	chr1-43163028-43164586	4.83030937349951	6.81605358491711e-07
389	chr1	43196869	43196984	116	*	0.0543827934391952	Fhl2	chr1-43196083-43197655	3.29622206829602	0.000489972610289477
390	chr1	43196984	43245028	48045	*	0.0672072380880155	Fhl2	chr1-43244752-43245304	6.61792467843696	1.82138268595255e-11
391	chr1	43196984	43337415	140432	*	0.09862834827747	Fhl2	chr1-43336989-43337840	7.55060782290799	2.16615780519575e-14
392	chr1	43196984	43338453	141470	*	0.0506760533563135	Fhl2	chr1-43338111-43338794	3.34918722316581	0.000405245039912565
393	chr1	43337415	43444579	107165	*	0.0525184743204726	Nck2	chr1-43336989-43337840	6.64797176365383	1.48579646518091e-11
394	chr1	43776276	44218961	442686	*	0.0578932002303586	Mettl21e	chr1-43776147-43776404	12.844313300594	4.62848451601776e-38
395	chr1	43899401	44102441	203041	*	0.0690813143608834	Tex30	chr1-43898869-43899933	3.085373834165	0.00101648226946783
396	chr1	44081277	44102441	21165	*	0.0556903467616613	Tex30	chr1-44080738-44081815	2.45889068707165	0.00696835227670819
397	chr1	44551511	44576093	24583	*	0.0829075391654106	Gulp1	chr1-44575833-44576353	5.06599751875236	2.03133603258296e-07
398	chr1	44551511	44580560	29050	*	0.119681000884298	Gulp1	chr1-44580116-44581004	4.5240802630518	3.03293517338926e-06
399	chr1	44551511	44679411	127901	*	0.080938284810555	Gulp1	chr1-44679025-44679796	3.60608296227464	0.0001554268958527
400	chr1	44551511	44987301	435791	*	0.0739630980975812	Gulp1	chr1-44986960-44987641	4.01511961923896	2.97078263161288e-05
401	chr1	44551511	45022226	470716	*	0.0996259253132595	Gulp1	chr1-45021183-45023269	4.28746454745766	9.03620448534448e-06
402	chr1	44551511	45043462	491952	*	0.0509128554001892	Gulp1	chr1-45043191-45043733	2.94710584051603	0.00160381696713865
403	chr1	44987301	45311538	324238	*	0.0922135479693333	Col3a1	chr1-44986960-44987641	3.77779292024592	7.91121770471977e-05
404	chr1	45022226	45311538	289313	*	0.12125246997714	Col3a1	chr1-45021183-45023269	5.01059116658921	2.71315421412725e-07
405	chr1	45022226	45503282	481057	*	0.0852741058435535	Col5a2	chr1-45021183-45023269	4.35837846560744	6.55148260937058e-06
406	chr1	45031579	45311538	279960	*	0.0620588408151887	Col3a1	chr1-45031142-45032015	2.3517005918498	0.00934390523655915
407	chr1	45043462	45311538	268077	*	0.0557084347852884	Col3a1	chr1-45043191-45043733	2.36696044316182	0.00896742479869214
408	chr1	45043462	45503282	459821	*	0.052779222366162	Col5a2	chr1-45043191-45043733	2.96713441115517	0.00150294760337948
409	chr1	45091107	45311538	220432	*	0.101154584951383	Col3a1	chr1-45090542-45091671	4.14863270949947	1.67233467057001e-05
410	chr1	45091107	45503282	412176	*	0.0747378696620506	Col5a2	chr1-45090542-45091671	3.57476340078985	0.000175272375200187
411	chr1	45101274	45311538	210265	*	0.0508816693015463	Col3a1	chr1-45100860-45101687	2.40944523488246	0.00798839684998
412	chr1	45116660	45311538	194879	*	0.0949395104376028	Col3a1	chr1-45116245-45117074	3.56477426571564	0.000182084736617087
413	chr1	45116660	45503282	386623	*	0.0625497722366646	Col5a2	chr1-45116245-45117074	2.90936412077069	0.00181082390095459
414	chr1	45276361	45311538	35178	*	0.059935915917289	Col3a1	chr1-45275955-45276767	2.42428010078561	0.00766938483250462
415	chr1	45304532	45311538	7007	*	0.0550941454198824	Col3a1	chr1-45303936-45305127	2.12595597864316	0.0167534625678638
416	chr1	45311424	45311538	115	*	0.132819786476892	Col3a1	chr1-45310980-45311868	4.86426352243494	5.74418840807793e-07
417	chr1	45311424	45503282	191859	*	0.0933180071598865	Col5a2	chr1-45310980-45311868	4.26991405173291	9.77741543654564e-06
418	chr1	45311538	45313006	1469	*	0.120354947182413	Col3a1	chr1-45312761-45313250	5.3694056725847	3.94982709109191e-08
419	chr1	45311538	45356073	44536	*	0.0616441361859254	Col3a1	chr1-45355794-45356351	2.41986493899651	0.007763136320002
420	chr1	45311538	45502653	191116	*	0.0620187181942495	Col3a1	chr1-45501838-45503468	2.78046052268072	0.00271409295742241
421	chr1	45311538	45531777	220240	*	0.082257912446158	Col3a1	chr1-45531353-45532201	3.63273139858493	0.000140218448146902
422	chr1	45311538	45541691	230154	*	0.102633888344195	Col3a1	chr1-45541003-45542379	4.00699863052562	3.07476097612432e-05
423	chr1	45311538	45672846	361309	*	0.0689417909541333	Col3a1	chr1-45672527-45673164	2.74341418436531	0.00304019693151084
424	chr1	45311538	45757037	445500	*	0.0667900552001242	Col3a1	chr1-45756700-45757374	2.52808744588779	0.0057342891640026
425	chr1	45311538	45760880	449343	*	0.0849953976147539	Col3a1	chr1-45760435-45761325	3.14465846727574	0.00083140413892952
426	chr1	45311538	45766146	454609	*	0.0656639169189145	Col3a1	chr1-45765556-45766736	2.17346159332135	0.0148727967154723
427	chr1	45313006	45503282	190277	*	0.0777035213011877	Col5a2	chr1-45312761-45313250	4.26130369089507	1.01618916207982e-05
428	chr1	45502653	45503282	630	*	0.0794581504964234	Col5a2	chr1-45501838-45503468	4.13060938544016	1.80901445055965e-05
429	chr1	45503282	45531777	28496	*	0.0585843662887137	Col5a2	chr1-45531353-45532201	3.04690375113268	0.00115605865734342
430	chr1	45503282	45541691	38410	*	0.0737681605896698	Col5a2	chr1-45541003-45542379	3.94417189918028	4.00381024047708e-05
431	chr1	45503282	45672846	169565	*	0.0540182234498506	Col5a2	chr1-45672527-45673164	2.52328828440968	0.00581315227067144
432	chr1	45503282	45757037	253756	*	0.056870825283836	Col5a2	chr1-45756700-45757374	2.60818337817485	0.00455120883439691
433	chr1	45503282	45760880	257599	*	0.0720283897370218	Col5a2	chr1-45760435-45761325	3.21583901501061	0.000650318854671726
434	chr1	45503282	45766146	262865	*	0.0596512998808246	Col5a2	chr1-45765556-45766736	2.79251185854892	0.00261502752660833
435	chr1	45503282	45837439	334158	*	0.051088521714197	Col5a2	chr1-45836768-45838110	2.6385668993712	0.00416286356448094
436	chr1	45503282	45865017	361736	*	0.0903400329360067	Col5a2	chr1-45864505-45865528	4.36191146791641	6.44655220149354e-06
437	chr1	45503282	45868310	365029	*	0.0780199072684518	Col5a2	chr1-45867576-45869044	3.9507706477709	3.89499747199193e-05
438	chr1	50795359	50900647	105289	*	0.0726898582141902	Tmeff2	chr1-50794896-50795822	4.809710636607	7.55744719453255e-07
439	chr1	50869686	50900647	30962	*	0.0539646703778658	Tmeff2	chr1-50869225-50870146	4.13574474192776	1.76902652496176e-05
440	chr1	50900647	51333772	433126	*	0.0575233514277124	Tmeff2	chr1-51332944-51334600	4.69521332522374	1.3316431791567e-06
441	chr1	51466539	51478425	11887	*	0.0511890076240491	Nabp1	chr1-51466230-51466847	2.69848442917296	0.00348279982005698
442	chr1	51478425	51489183	10759	*	0.069906790536336	Nabp1	chr1-51489001-51489365	4.64095765461616	1.73399097228376e-06
443	chr1	51478425	51531380	52956	*	0.0674412250922431	Nabp1	chr1-51530967-51531792	3.01950452231202	0.00126594256550363
444	chr1	51572857	51596718	23862	*	0.0618324628725462	Gm17767	chr1-51572172-51573541	6.4866048904293	4.38960837909752e-11
445	chr1	51596718	51758758	162041	*	0.0529568580203745	Gm17767	chr1-51758362-51759153	4.66773373699782	1.52270103344135e-06
446	chr1	51596718	51879516	282799	*	0.0567535032895365	Gm17767	chr1-51879211-51879820	5.1600339944076	1.23452502874652e-07
447	chr1	52500679	52953029	452351	*	-0.0535301745966057	Nab1	chr1-52952083-52953974	-4.77670235984446	8.90966121738641e-07
448	chr1	52530127	53020179	490053	*	0.08321755337482	1700019D03Rik	chr1-52529976-52530277	2.28900821487976	0.0110394375439475
449	chr1	52656846	53020179	363334	*	0.0592727043748828	1700019D03Rik	chr1-52656707-52656985	1.97816724296274	0.0239549213904963
450	chr1	52863935	53020179	156245	*	0.0609842996852342	1700019D03Rik	chr1-52863757-52864113	2.19482501477879	0.0140880761869489
451	chr1	52864414	53020179	155766	*	0.118537969204409	1700019D03Rik	chr1-52864252-52864575	7.63271246745884	1.1493258982123e-14
452	chr1	52905098	53020179	115082	*	0.0563782984189559	1700019D03Rik	chr1-52904994-52905202	2.22691207619331	0.0129765752962056
453	chr1	52927866	53020179	92314	*	0.0707424224572003	1700019D03Rik	chr1-52927705-52928027	1.84222081527577	0.0327214284491978
454	chr1	52930346	53020179	89834	*	0.0596808249920311	1700019D03Rik	chr1-52930246-52930445	2.60664813035628	0.00457166328865254
455	chr1	52935359	53020179	84821	*	0.0590103262537498	1700019D03Rik	chr1-52935256-52935462	2.58761052577704	0.00483220926510999
456	chr1	52951736	53020179	68444	*	0.0580149776153122	1700019D03Rik	chr1-52951634-52951837	1.83509361539327	0.0332459098889781
457	chr1	52953029	53020179	67151	*	0.310530285015353	1700019D03Rik	chr1-52952083-52953974	7.61332402269703	1.33567481012643e-14
458	chr1	52953029	53187636	234608	*	0.100613223308212	1700019A02Rik	chr1-52952083-52953974	5.6960543177746	6.13059143193411e-09
459	chr1	52953029	53297018	343990	*	0.0894099251413282	Pms1	chr1-52952083-52953974	5.67647430478249	6.87495989613892e-09
460	chr1	52964683	53020179	55497	*	0.17071898754163	1700019D03Rik	chr1-52964403-52964962	3.28854203165475	0.000503538729700404
461	chr1	52964683	53187636	222954	*	0.0656444446465201	1700019A02Rik	chr1-52964403-52964962	3.54322360974625	0.000197633697839752
462	chr1	52964683	53297018	332336	*	0.0573883776090128	Pms1	chr1-52964403-52964962	3.35263464894702	0.000400231473290543
463	chr1	53020179	53111910	91732	*	0.0776076243787509	1700019D03Rik	chr1-53111712-53112108	2.45236438578141	0.00709604320720714
464	chr1	53020179	53187439	167261	*	0.167566239948371	1700019D03Rik	chr1-53186992-53187885	3.40824719741236	0.000326908179911859
465	chr1	53020179	53210135	189957	*	0.110702517772788	1700019D03Rik	chr1-53209856-53210414	3.81239752604953	6.88126471125804e-05
466	chr1	53020179	53214497	194319	*	0.0763663274311395	1700019D03Rik	chr1-53214363-53214630	2.77396399411864	0.00276889034678116
467	chr1	53020179	53297022	276844	*	0.0986379044101322	1700019D03Rik	chr1-53296432-53297612	2.17199054490492	0.0149281880491991
468	chr1	53020179	53385495	365317	*	0.0676429849419592	1700019D03Rik	chr1-53385279-53385710	1.78399767723685	0.0372120212966572
469	chr1	53187439	53187636	198	*	0.064556129932223	1700019A02Rik	chr1-53186992-53187885	3.47239995010635	0.000257913619757023
470	chr1	53187439	53297018	109580	*	0.050488730109275	Pms1	chr1-53186992-53187885	3.39699135968253	0.000340655590838824
471	chr1	53187636	53210135	22500	*	0.0518162161504754	1700019A02Rik	chr1-53209856-53210414	4.38469853519895	5.80732562246878e-06
472	chr1	53187636	53581554	393919	*	0.0682003510146273	1700019A02Rik	chr1-53581252-53581855	4.44697869491342	4.35432356212407e-06
473	chr1	53297018	53750151	453134	*	0.0714536382265459	Pms1	chr1-53749841-53750460	6.80743217834559	4.96780615096002e-12
474	chr1	53297018	53751034	454017	*	0.0608185462275511	Pms1	chr1-53750619-53751449	3.6049447255136	0.000156109686298036
475	chr1	53297022	53785224	488203	*	0.0553334235429082	Stk17b	chr1-53296432-53297612	2.05166422359234	0.0201011529720092
476	chr1	53581554	53785224	203671	*	0.0835606796992483	Stk17b	chr1-53581252-53581855	4.16811220743433	1.53566371248475e-05
477	chr1	53750151	53785224	35074	*	0.0780606884987149	Stk17b	chr1-53749841-53750460	6.62908115905065	1.68891418287462e-11
478	chr1	53751034	53785224	34191	*	0.0753619840344157	Stk17b	chr1-53750619-53751449	3.43123201624251	0.00030042323110151
479	chr1	53751034	54250683	499650	*	0.0671045483314393	Ccdc150	chr1-53750619-53751449	3.9469420728855	3.95778492174495e-05
480	chr1	53784925	53785224	300	*	0.0659791668681097	Stk17b	chr1-53784167-53785683	2.4165858109642	0.0078334164757117
481	chr1	53784925	54250683	465759	*	0.0532299887182546	Ccdc150	chr1-53784167-53785683	1.91293696463267	0.027878061334521
482	chr1	53785224	53867432	82209	*	0.0962394527660915	Stk17b	chr1-53866978-53867885	5.32705705552348	4.99084082325612e-08
483	chr1	53785224	54250629	465406	*	0.057494943344536	Stk17b	chr1-54249859-54251399	2.63745150302624	0.00417657843371696
484	chr1	53844628	54195168	350541	*	-0.0528641902012225	Hecw2	chr1-53844102-53845154	-2.27594521699463	0.0114246443473714
485	chr1	53867432	54250683	383252	*	0.0664004935629248	Ccdc150	chr1-53866978-53867885	4.04099384152258	2.66125781585563e-05
486	chr1	54009690	54195168	185479	*	0.0535047593294969	Hecw2	chr1-54009111-54010269	3.07300735842047	0.00105956631120248
487	chr1	54037383	54195168	157786	*	0.0594103486462795	Hecw2	chr1-54037101-54037665	3.50711411152208	0.000226497423097437
488	chr1	54195168	54690611	495444	*	-0.0628835488287421	Hecw2	chr1-54690150-54691072	-2.372439156725	0.00883553664149418
489	chr1	54250629	54250683	55	*	0.0511862402516765	Ccdc150	chr1-54249859-54251399	2.11355007931837	0.0172768567146998
490	chr1	54250629	54557684	307056	*	0.0560017614458477	Pgap1	chr1-54249859-54251399	1.97154828741088	0.0243305977509154
491	chr1	54250683	54585467	334785	*	0.0590683668420398	Ccdc150	chr1-54584746-54586187	3.82375338099664	6.57176929989818e-05
492	chr1	54262578	54557684	295107	*	0.0525895662889876	Pgap1	chr1-54262064-54263092	1.71218000031935	0.0434317509659992
493	chr1	54484894	54557684	72791	*	0.0799697038030613	Pgap1	chr1-54484507-54485280	4.60352296022907	2.07701687904567e-06
494	chr1	54557637	54557684	48	*	0.0646860225788148	Pgap1	chr1-54556862-54558412	2.45516697806162	0.0070409580565739
495	chr1	54557684	54566363	8680	*	0.0813029291193088	Pgap1	chr1-54566039-54566687	5.52625862301751	1.63565901088664e-08
496	chr1	54557684	54570287	12604	*	0.050156877559839	Pgap1	chr1-54570138-54570436	2.39753795827896	0.00825283535522778
497	chr1	54557684	54585467	27784	*	0.104117135534213	Pgap1	chr1-54584746-54586187	4.72746047267637	1.13672651108809e-06
498	chr1	54557684	54607240	49557	*	0.0516613067483486	Pgap1	chr1-54606965-54607515	2.09740781307496	0.0179787450229527
499	chr1	54557684	54776001	218318	*	0.0670803667991261	Pgap1	chr1-54775362-54776640	2.25394146085065	0.0120999254595092
500	chr1	54776001	55088132	312132	*	0.0917801528519729	Hspe1	chr1-54775362-54776640	2.86076011060206	0.00211313353062074
501	chr1	54983348	55088132	104785	*	0.0513922352749405	Hspe1	chr1-54982804-54983892	1.70560518190631	0.0440408069678251
502	chr1	55075957	55088132	12176	*	0.0511117827394811	Hspe1	chr1-55074712-55077202	2.4132218701052	0.00790609543365699
503	chr1	55088132	55102920	14789	*	0.0787001666739002	Hspe1	chr1-55102477-55103363	2.33118226897425	0.0098718753456723
504	chr1	55088132	55131145	43014	*	0.0795766382579096	Hspe1	chr1-55130364-55131926	1.75411516596104	0.0397053877486859
505	chr1	55088132	55178356	90225	*	0.0679427691374324	Hspe1	chr1-55178118-55178593	2.20011331064381	0.0138994283655271
506	chr1	55088132	55206029	117898	*	0.0842929223913016	Hspe1	chr1-55205878-55206180	3.3440935717621	0.000412759444115463
507	chr1	55088132	55210889	122758	*	0.0752143757488269	Hspe1	chr1-55210222-55211555	1.70907494416771	0.0437185340556113
508	chr1	55088132	55212973	124842	*	0.0623219515657058	Hspe1	chr1-55212844-55213102	2.63278770252169	0.00423436319797877
509	chr1	55088132	55213665	125534	*	0.067109622724416	Hspe1	chr1-55213457-55213873	2.12873431528191	0.0166381240301784
510	chr1	55088132	55235368	147237	*	0.0743366786895741	Hspe1	chr1-55235189-55235547	2.3338846862637	0.00980088040972445
511	chr1	55088132	55363181	275050	*	0.115913143337312	Hspe1	chr1-55362171-55364191	1.7882976544496	0.0368639990466803
512	chr1	55088132	55377882	289751	*	0.0597895679880113	Hspe1	chr1-55377703-55378060	2.96871495467163	0.00149523930174469
513	chr1	55088132	55406249	318118	*	0.100909265735038	Hspe1	chr1-55405267-55407230	1.74030756449624	0.0409025132491955
514	chr1	55102920	55363469	260550	*	0.0827285435758345	Boll	chr1-55102477-55103363	1.71578095282727	0.0431010707969289
515	chr1	55155100	55363469	208370	*	0.05037053327776	Boll	chr1-55154971-55155228	2.09897804538839	0.0179094180611358
516	chr1	55186891	55363469	176579	*	0.0657168490913182	Boll	chr1-55186622-55187159	1.65849121464711	0.0486091796590521
517	chr1	55206029	55363469	157441	*	0.0725764566868897	Boll	chr1-55205878-55206180	2.72080855217963	0.00325612324394465
518	chr1	55212973	55363469	150497	*	0.0667238150166495	Boll	chr1-55212844-55213102	2.33364774443223	0.00980708719924857
519	chr1	55213665	55363469	149805	*	0.0771332767154518	Boll	chr1-55213457-55213873	2.17644669598057	0.0147609376759298
520	chr1	55215573	55363469	147897	*	0.0504267657401387	Boll	chr1-55215384-55215762	1.86574060482626	0.0310388328856218
521	chr1	55226578	55405921	179344	*	0.0529644919583101	Plcl1	chr1-55226023-55227133	2.99301146030168	0.00138119688016894
522	chr1	55235368	55363469	128102	*	0.0954239284100184	Boll	chr1-55235189-55235547	2.77789404958166	0.00273562275735099
523	chr1	55363181	55363469	289	*	0.189623391999086	Boll	chr1-55362171-55364191	3.29165870838608	0.00049799200403346
524	chr1	55363469	55377882	14414	*	0.0975890033464227	Boll	chr1-55377703-55378060	5.18369385304882	1.08766950762001e-07
525	chr1	55363469	55381687	18219	*	0.0703337475132035	Boll	chr1-55381353-55382020	2.02084262544343	0.0216480293747133
526	chr1	55363469	55406249	42781	*	0.114562174494466	Boll	chr1-55405267-55407230	1.83669941771837	0.033127140641545
527	chr1	55393976	55405921	11946	*	0.0660103224661457	Plcl1	chr1-55393600-55394352	3.05372424518791	0.00113009865428174
528	chr1	55405921	55512958	107038	*	0.0910799152083553	Plcl1	chr1-55512497-55513419	4.28979341091859	8.94196991923295e-06
529	chr1	55405921	55528884	122964	*	0.0528322582897406	Plcl1	chr1-55528511-55529257	3.14326954797691	0.000835359566013275
530	chr1	55405921	55580742	174822	*	0.115955773089421	Plcl1	chr1-55580444-55581039	5.21441235537907	9.22004309779192e-08
531	chr1	55405921	55587510	181590	*	0.0667528984659437	Plcl1	chr1-55587132-55587888	3.16424513894855	0.000777428865519611
532	chr1	55405921	55600427	194507	*	0.111057690325726	Plcl1	chr1-55599998-55600855	5.85971977952147	2.31824441596703e-09
533	chr1	55405921	55606419	200499	*	0.050079487085002	Plcl1	chr1-55605904-55606933	1.87140431028338	0.0306445309642457
534	chr1	55405921	55665495	259575	*	0.0629443984579233	Plcl1	chr1-55664834-55666155	3.23885170601491	0.00060005977060813
535	chr1	55405921	55694208	288288	*	0.0539388437527301	Plcl1	chr1-55693850-55694566	2.65756720370485	0.00393534482154119
536	chr1	55405921	55797209	391289	*	0.0743088874834875	Plcl1	chr1-55796797-55797620	4.49695198642542	3.44672735526652e-06
537	chr1	55405921	55807237	401317	*	0.0625671396362219	Plcl1	chr1-55806923-55807551	3.54469711024296	0.000196532243828658
538	chr1	56955636	56978650	23015	*	0.0589571455386538	Satb2	chr1-56955212-56956060	2.0572046023913	0.0198332745147215
539	chr1	56969558	56978650	9093	*	0.0682256584610257	Satb2	chr1-56969193-56969923	2.18776674311714	0.0143432987695392
540	chr1	56978650	57281704	303055	*	0.0680660875983665	Satb2	chr1-57281340-57282067	4.66890621360195	1.51403781942547e-06
541	chr1	56978650	57377819	399170	*	0.0538653570365564	Satb2	chr1-57377106-57378532	1.70387207073885	0.0442024949186814
542	chr1	57214993	57601032	386040	*	0.0504460900435918	BC055402	chr1-57600719-57601344	10.1921671397369	1.07459473359085e-24
543	chr1	57436782	57774162	337381	*	0.0676973676500766	Spats2l	chr1-57436225-57437339	3.36113870350845	0.000388109174080229
544	chr1	57571935	57774162	202228	*	0.0756491903058522	Spats2l	chr1-57571477-57572392	3.58276182462129	0.000169990285468169
545	chr1	57579198	57774162	194965	*	0.0807606635931966	Spats2l	chr1-57578904-57579491	4.4435648985231	4.42402252543852e-06
546	chr1	57601032	57774162	173131	*	0.081591045917483	Spats2l	chr1-57600719-57601344	4.6243304645465	1.87905156434486e-06
547	chr1	57615244	57774162	158919	*	0.100258893018514	Spats2l	chr1-57614897-57615590	5.60936997049649	1.01532250294761e-08
548	chr1	57620499	58018956	398458	*	0.0568357863866104	Kctd18	chr1-57620222-57620775	1.72632611633415	0.0421443797336467
549	chr1	57631308	57774162	142855	*	0.0952312375252252	Spats2l	chr1-57630986-57631630	5.47834520285258	2.14660969893254e-08
550	chr1	57664972	57774162	109191	*	0.12346911399364	Spats2l	chr1-57664559-57665385	5.55720505525323	1.37064325968484e-08
551	chr1	57666595	57774162	107568	*	0.0555707809867457	Spats2l	chr1-57666246-57666944	2.66328919162534	0.00386904400431027
552	chr1	57774162	57774794	633	*	0.0678786496098626	Spats2l	chr1-57773772-57775815	4.01955183351921	2.91544764095986e-05
553	chr1	57774162	57792355	18194	*	0.0516289163228377	Spats2l	chr1-57791938-57792772	2.14960217572598	0.0157933480879822
554	chr1	57774162	57906249	132088	*	0.0812256109662559	Spats2l	chr1-57905460-57907037	4.2674594826482	9.88558328901146e-06
555	chr1	57890458	58018956	128499	*	0.119074405323161	Kctd18	chr1-57889452-57891463	5.30054183060167	5.77297534937936e-08
556	chr1	57956139	58018956	62818	*	0.0671850052993993	Kctd18	chr1-57955628-57956650	1.74568187395311	0.0404331232416512
557	chr1	57969795	58018956	49162	*	0.0878935789310945	Kctd18	chr1-57969041-57970548	2.28290106344675	0.0112180984191478
558	chr1	57984303	58018956	34654	*	0.0707399055502922	Kctd18	chr1-57984163-57984443	4.18197809733329	1.44491907295032e-05
559	chr1	57985134	58018956	33823	*	0.0941917881816846	Kctd18	chr1-57984976-57985291	3.68285768851656	0.000115316962941659
560	chr1	57989609	58018956	29348	*	0.16609655043625	Kctd18	chr1-57988752-57990466	6.84229194639879	3.89680249048714e-12
561	chr1	57995969	58018956	22988	*	0.0790658763356253	Kctd18	chr1-57995284-57996653	1.8758335153696	0.0303390721327415
562	chr1	57998385	58018956	20572	*	0.075640274469798	Kctd18	chr1-57998273-57998496	4.26093449305488	1.01786950256875e-05
563	chr1	58018956	58030149	11194	*	0.096301801167993	Kctd18	chr1-58029425-58030873	2.50046263314799	0.00620156084088665
564	chr1	58018956	58188763	169808	*	0.093305030589868	Kctd18	chr1-58188430-58189096	3.04095095172676	0.00117916122318092
565	chr1	58018956	58195634	176679	*	0.0858680418890904	Kctd18	chr1-58195263-58196005	2.0953060906505	0.0180718956982358
566	chr1	58018956	58445412	426457	*	0.0764298639749389	Kctd18	chr1-58444697-58446126	1.73176927670488	0.0416573252094248
567	chr1	58018956	58504717	485762	*	0.0862136249567154	Kctd18	chr1-58504006-58505428	2.13343152005858	0.0164446718397602
568	chr1	58113130	58117717	4588	*	0.0839185672586885	Aox3	chr1-58117072-58118362	6.97824261921478	1.49447586529726e-12
569	chr1	58278326	58304077	25752	*	0.0597861847491967	Aox2	chr1-58303512-58304641	8.82613453746682	5.41778359213922e-19
570	chr1	58954035	58973430	19396	*	0.0529165041955682	Trak2	chr1-58953682-58954387	6.43945917638235	5.9949979123348e-11
571	chr1	58958082	59256906	298825	*	0.0577667087662458	Cdk15	chr1-58957878-58958286	1.95516991134492	0.0252815093562012
572	chr1	59213155	59256906	43752	*	0.0953686082607015	Cdk15	chr1-59212919-59213391	3.36216206271971	0.000386673605338199
573	chr1	59237231	59376422	139192	*	0.0508117430280578	Als2	chr1-59375878-59376966	3.05221233068624	0.00113580675636866
574	chr1	59237402	59256906	19505	*	0.0801152923842241	Cdk15	chr1-59236537-59238267	1.91381912665197	0.0278216353644487
575	chr1	59255397	59256906	1510	*	0.0659096284388255	Cdk15	chr1-59255286-59255508	3.91029984793063	4.60908089307915e-05
576	chr1	59256841	59256906	66	*	0.0930065089584322	Cdk15	chr1-59256253-59257428	3.49864476178973	0.00023381458099982
577	chr1	59256906	59376422	119517	*	0.14276284528477	Cdk15	chr1-59375878-59376966	3.36377926946448	0.000384415034031576
578	chr1	59256906	59391826	134921	*	0.0710869226879978	Cdk15	chr1-59391582-59392070	2.10834682952572	0.0175005000089964
579	chr1	59256906	59396220	139315	*	0.0736526291352026	Cdk15	chr1-59396005-59396434	2.19880757965801	0.0139458036622775
580	chr1	59256906	59397578	140673	*	0.117063461751943	Cdk15	chr1-59397259-59397897	2.82809858663101	0.00234126919568017
581	chr1	59256906	59472953	216048	*	0.144917057197598	Cdk15	chr1-59472227-59473678	4.02969747136337	2.7924341343294e-05
582	chr1	59256906	59475777	218872	*	0.0588683301056501	Cdk15	chr1-59475641-59475913	2.4356771913079	0.00743197134672138
583	chr1	59256906	59487792	230887	*	0.0620527808720757	Cdk15	chr1-59487576-59488008	1.67171033854449	0.0472907272441382
584	chr1	59256906	59522556	265651	*	0.0767720207081308	Cdk15	chr1-59522338-59522774	2.48781270803559	0.00642657008578243
585	chr1	59256906	59523550	266645	*	0.0892969134262826	Cdk15	chr1-59523249-59523850	2.51152187419712	0.00601059177853559
586	chr1	59256906	59542174	285269	*	0.0686134035071649	Cdk15	chr1-59541751-59542596	1.81879766166039	0.0344711526415515
587	chr1	59256906	59606670	349765	*	0.0525103981173041	Cdk15	chr1-59606531-59606809	1.74306765511809	0.0406608988558578
588	chr1	59256906	59670635	413730	*	0.104322295929605	Cdk15	chr1-59669876-59671393	2.36394256633059	0.0090408077492276
589	chr1	59256906	59728883	471978	*	0.10275995698679	Cdk15	chr1-59728334-59729431	2.76364901586793	0.00285794930532381
590	chr1	59376422	59482424	106003	*	0.0946482314707312	Fzd7	chr1-59375878-59376966	4.69763675720375	1.31594479475598e-06
591	chr1	59376422	59684971	308550	*	0.0814623713970115	Nop58	chr1-59375878-59376966	3.6789501012013	0.000117098039726523
592	chr1	59376422	59763400	386979	*	-0.0634883368719307	Bmpr2	chr1-59375878-59376966	-3.39831199851274	0.000339015232647087
593	chr1	59378930	59544076	165147	*	0.0509383720132678	Gm29016	chr1-59543955-59544197	7.24982885977985	2.08649285007542e-13
594	chr1	59472953	59482424	9472	*	0.071797760418802	Fzd7	chr1-59472227-59473678	4.19468236408778	1.36627116621866e-05
595	chr1	59472953	59684971	212019	*	0.0709270212994864	Nop58	chr1-59472227-59473678	4.33906573577092	7.15448602668659e-06
596	chr1	59472953	59763400	290448	*	-0.0636251434255967	Bmpr2	chr1-59472227-59473678	-4.07348744669373	2.31571744904988e-05
597	chr1	59482424	59728883	246460	*	0.0593741001639058	Fzd7	chr1-59728334-59729431	2.95217576215371	0.00157771632477005
598	chr1	59684971	59697880	12910	*	0.0570089196764784	Nop58	chr1-59697591-59698169	3.16848197405366	0.000766186256196377
599	chr1	59684971	59728883	43913	*	0.0551030640405366	Nop58	chr1-59728334-59729431	2.58790122882122	0.00482813323490411
600	chr1	59684971	60042941	357971	*	0.0606959589050974	Nop58	chr1-60042319-60043563	2.66498461427893	0.00384959225859275
601	chr1	59728883	59763400	34518	*	-0.0572342763000119	Bmpr2	chr1-59728334-59729431	-3.8794810213686	5.23397839052064e-05
602	chr1	59763400	60042941	279542	*	-0.0542207777962708	Bmpr2	chr1-60042319-60043563	-1.93048759828272	0.0267732251917264
603	chr1	60098121	60567104	468984	*	0.0514665891769285	Raph1	chr1-60097150-60099091	1.87139952658519	0.0306448622423123
604	chr1	60180293	60567104	386812	*	0.0536474527189836	Raph1	chr1-60179270-60181316	1.8021172643592	0.035763479003465
605	chr1	60409840	60567104	157265	*	0.080306119001403	Raph1	chr1-60408882-60410797	2.90412738784557	0.00184139140953356
606	chr1	60432551	60567104	134554	*	0.07692147130492	Raph1	chr1-60432237-60432864	3.37325887697006	0.000371420380229328
607	chr1	60542871	60567104	24234	*	0.0514606277700437	Raph1	chr1-60542562-60543179	2.02710718731598	0.0213257260025328
608	chr1	60543811	60567104	23294	*	0.0900200704884792	Raph1	chr1-60543485-60544136	5.70911703902662	5.67818898813116e-09
609	chr1	60566361	60567104	744	*	0.0888140073503735	Raph1	chr1-60565193-60567529	3.17418623603689	0.00075128623501745
610	chr1	60567104	60662003	94900	*	0.0542561306331713	Raph1	chr1-60661368-60662637	2.28445413312451	0.0111724276306269
611	chr1	60567104	60735378	168275	*	0.108615160203292	Raph1	chr1-60734677-60736079	5.65543465563633	7.77261823759227e-09
612	chr1	60567104	60778501	211398	*	0.0561175198231693	Raph1	chr1-60778021-60778980	2.10966680842709	0.0174435326834465
613	chr1	60567104	60834793	267690	*	0.0521027618159135	Raph1	chr1-60834413-60835172	1.87886506337244	0.0301314601403606
614	chr1	60567104	60851217	284114	*	0.0555978135019566	Raph1	chr1-60850894-60851540	2.17996618643426	0.0146299840513324
615	chr1	60567104	60853084	285981	*	0.106560799907432	Raph1	chr1-60852259-60853908	4.55304901894043	2.64369733961262e-06
616	chr1	60567104	60863023	295920	*	0.0574688807098633	Raph1	chr1-60862568-60863477	1.95883867278201	0.0250658414926994
617	chr1	61298239	61638824	340586	*	0.0612179041127289	Pard3b	chr1-61297975-61298502	5.38518235391285	3.61856190153164e-08
618	chr1	61428916	61638824	209909	*	0.0614791194027125	Pard3b	chr1-61428546-61429286	3.86974654882325	5.44742777332118e-05
619	chr1	61461544	61638824	177281	*	0.0518390090266021	Pard3b	chr1-61460780-61462308	3.81234481338012	6.88273285746227e-05
620	chr1	62244477	62703285	458809	*	0.0570524600809179	Nrp2	chr1-62243974-62244979	4.9202743249978	4.32114982598128e-07
621	chr1	62665176	62703285	38110	*	0.0752506552270356	Nrp2	chr1-62664707-62665645	6.80111028859101	5.19079520397029e-12
622	chr1	62703285	62724631	21347	*	0.0678343535862976	Nrp2	chr1-62724358-62724903	5.47544901279447	2.18201804228145e-08
623	chr1	62703285	62729740	26456	*	0.0648648747937256	Nrp2	chr1-62729313-62730166	4.13631364510126	1.76464860649631e-05
624	chr1	62736691	63176825	440135	*	0.0878589911160502	Eef1b2	chr1-62736198-62737184	4.23523015050341	1.14158869137936e-05
625	chr1	62783655	63176825	393171	*	0.0516983557561498	Eef1b2	chr1-62783246-62784064	1.8054253137933	0.0355040764637549
626	chr1	62950435	63176825	226391	*	0.0515048588378575	Eef1b2	chr1-62950114-62950756	2.31299371683701	0.0103614922978888
627	chr1	63138561	63176825	38265	*	0.0629829857144711	Eef1b2	chr1-63138218-63138904	2.71125135446549	0.00335148963476877
628	chr1	63176825	63323815	146991	*	0.060366637853099	Eef1b2	chr1-63323497-63324132	2.61969434508061	0.00440043046807168
629	chr1	63204461	63445891	241431	*	0.0565327437772096	Adam23	chr1-63203860-63205062	2.72581826733463	0.00320711519494815
630	chr1	63325001	63445891	120891	*	0.0540160041016928	Adam23	chr1-63324699-63325302	3.21517816536217	0.000651817917667122
631	chr1	63395398	63445891	50494	*	0.0900922649735257	Adam23	chr1-63394975-63395821	3.68226325517912	0.000115586255857596
632	chr1	63418458	63445891	27434	*	0.166526448186425	Adam23	chr1-63417876-63419040	7.51081068432362	2.93811599335098e-14
633	chr1	63431147	63445891	14745	*	0.0671800222357986	Adam23	chr1-63430852-63431441	4.10658167086169	2.00778760757392e-05
634	chr1	63434123	63445891	11769	*	0.151492652229092	Adam23	chr1-63433775-63434471	8.18486911627402	1.36299878512531e-16
635	chr1	63437744	63445891	8148	*	0.0500460100945003	Adam23	chr1-63437559-63437929	5.52335155178417	1.66296655773213e-08
636	chr1	63445891	63445969	79	*	0.0647689946436944	Adam23	chr1-63445292-63446645	1.93289668734089	0.0266244630254936
637	chr1	63445891	63715524	269634	*	0.0707580876542987	Adam23	chr1-63715172-63715875	3.10033912676333	0.000966495929608406
638	chr1	63445891	63768342	322452	*	0.0898005426030074	Adam23	chr1-63767833-63768850	3.49486138488041	0.000237154008506156
639	chr1	63445891	63871815	425925	*	0.052163352148397	Adam23	chr1-63871397-63872232	2.33916461922236	0.00966345770664876
640	chr1	63776650	64122282	345633	*	0.0544104802894201	Klf7	chr1-63775796-63777504	3.90924034864761	4.62934057727725e-05
641	chr1	63896740	64122282	225543	*	0.11792895855884	Klf7	chr1-63896138-63897341	6.99709325146697	1.30663681594465e-12
642	chr1	63903142	64122282	219141	*	0.066833302235498	Klf7	chr1-63902053-63904230	4.42205406450173	4.88834918949087e-06
643	chr1	64690659	64984519	293861	*	0.0624712031322715	2810408I11Rik	chr1-64984217-64984821	4.75252600767883	1.00445459615096e-06
644	chr1	64956824	65110040	153217	*	0.0545766148618605	Plekhm3	chr1-65109708-65110372	4.05101694871985	2.54977565478702e-05
645	chr1	64999401	65032759	33359	*	0.0578056029727604	Akr1cl	chr1-64999202-64999599	2.78483285911432	0.0026777660639823
646	chr1	65004679	65032759	28081	*	0.111564134365923	Akr1cl	chr1-65004396-65004961	4.30912316566862	8.19515376617297e-06
647	chr1	65032717	65032759	43	*	0.144308245470845	Akr1cl	chr1-65032348-65033086	5.5174452329729	1.71981612510281e-08
648	chr1	65032759	65040660	7902	*	0.089620089271315	Akr1cl	chr1-65039973-65041346	3.86110554064212	5.64375647717843e-05
649	chr1	65032759	65043615	10857	*	0.0962815138603066	Akr1cl	chr1-65043453-65043777	5.63563931838633	8.72050380232247e-09
650	chr1	65032759	65056772	24014	*	0.0682451102732141	Akr1cl	chr1-65056468-65057076	2.51686829418233	0.00592015402589539
651	chr1	65032759	65159005	126247	*	0.051771353627698	Akr1cl	chr1-65158796-65159214	2.3423655970907	0.00958096710567497
652	chr1	65110040	65123214	13175	*	0.0618535856628829	D630023F18Rik	chr1-65109708-65110372	6.23815910990312	2.21375102717737e-10
653	chr1	65123214	65417959	294746	*	0.0575348346502129	D630023F18Rik	chr1-65417777-65418140	5.99103711857097	1.04253519473101e-09
654	chr1	66088759	66175273	86515	*	0.0505166685725789	Map2	chr1-66088260-66089257	3.58093813234592	0.000171181361253058
655	chr1	66133053	66175273	42221	*	0.0523245318203975	Map2	chr1-66132786-66133320	4.79545837879958	8.11516338682199e-07
656	chr1	66140867	66175273	34407	*	0.0936208762670492	Map2	chr1-66140375-66141359	5.7512773383208	4.42858389808183e-09
657	chr1	66160551	66175273	14723	*	0.0754400983108315	Map2	chr1-66160056-66161045	5.61252454612327	9.96979572086874e-09
658	chr1	68955634	69108059	152426	*	0.085538335617516	Erbb4	chr1-68955516-68955752	6.00092566793718	9.80978985581825e-10
659	chr1	68957285	69108059	150775	*	0.161263875847852	Erbb4	chr1-68956742-68957827	7.5953854663917	1.53438777682555e-14
660	chr1	69025148	69108059	82912	*	0.188721583793617	Erbb4	chr1-69024676-69025620	6.02774994602069	8.31290063596446e-10
661	chr1	69086026	69108059	22034	*	0.0748214641888361	Erbb4	chr1-69085668-69086384	2.27581922178467	0.0114284158949717
662	chr1	69107193	69108059	867	*	0.0885871769004028	Erbb4	chr1-69105603-69108783	4.57586849853011	2.37124192617603e-06
663	chr1	70725715	70902483	176769	*	0.0529731256714883	Vwc2l	chr1-70902233-70902732	11.1149481332739	5.30561387647133e-29
664	chr1	71035719	71103146	67428	*	0.0907423178855764	Bard1	chr1-71035550-71035887	3.21486112433393	0.000652538220927733
665	chr1	71054106	71103146	49041	*	0.0646981702459555	Bard1	chr1-71053884-71054328	1.8934391033778	0.0291497496941549
666	chr1	71077916	71103146	25231	*	0.0511122677866275	Bard1	chr1-71077722-71078109	2.74288583323225	0.00304509277532849
667	chr1	71102996	71103146	151	*	0.113515550239109	Bard1	chr1-71102078-71103913	3.04153581333587	0.0011768728156322
668	chr1	71328684	71414910	86227	*	0.0532466052689301	Abca12	chr1-71328574-71328794	7.21102445600831	2.77662394424503e-13
669	chr1	71557150	71645943	88794	*	0.0553367739998647	Atic	chr1-71645438-71646447	5.0930899057248	1.76137271339102e-07
670	chr1	71557150	71673651	116502	*	0.0639842853144715	Atic	chr1-71673211-71674090	4.81941327848029	7.19905105736672e-07
671	chr1	71645943	71653200	7258	*	0.0941835577822236	Fn1	chr1-71645438-71646447	3.84366874063443	6.06042951827466e-05
672	chr1	71653200	71653481	282	*	0.135082665959203	Fn1	chr1-71652516-71654445	4.97643697002468	3.23826760726638e-07
673	chr1	71653200	71673651	20452	*	0.0962239832618304	Fn1	chr1-71673211-71674090	3.36090545888117	0.000388437061349889
674	chr1	71653200	71767482	114283	*	0.0676908647224851	Fn1	chr1-71766892-71768072	2.61767076847836	0.00442660888053947
675	chr1	71653200	71812404	159205	*	0.0677292798963795	Fn1	chr1-71812081-71812726	3.04907518647619	0.00114773512378634
676	chr1	71653200	71947652	294453	*	0.050085124588631	Fn1	chr1-71947257-71948046	2.25464115551084	0.0120779309921259
677	chr1	71653200	72003215	350016	*	0.108507026624982	Fn1	chr1-72002186-72004244	4.92986825652448	4.11425440279957e-07
678	chr1	71653200	72038599	385400	*	0.0568055203068834	Fn1	chr1-72038220-72038978	1.90146536828957	0.028620542244199
679	chr1	71653200	72051938	398739	*	0.0522588674483507	Fn1	chr1-72051292-72052584	2.15526511269142	0.0155705470961066
680	chr1	71735724	72212307	476584	*	0.0862735374047203	Mreg	chr1-71735573-71735875	2.6206840828642	0.00438767696492239
681	chr1	71812404	72212307	399904	*	0.118024609695979	Mreg	chr1-71812081-71812726	3.15561889015897	0.000800789893790351
682	chr1	71812404	72284314	471911	*	0.0583158687637033	Pecr	chr1-71812081-71812726	3.08971657781555	0.00100173788822649
683	chr1	72038599	72212307	173709	*	0.141950622936363	Mreg	chr1-72038220-72038978	3.0044241979996	0.00133042026667212
684	chr1	72038599	72284314	245716	*	0.0522777843660275	Pecr	chr1-72038220-72038978	2.65665939668458	0.00394595663601161
685	chr1	72147882	72212307	64426	*	0.0898230782061447	Mreg	chr1-72147665-72148098	2.34391884165925	0.00954116159029103
686	chr1	72166458	72212307	45850	*	0.0725170893728466	Mreg	chr1-72166233-72166682	1.93410361897733	0.0265501945338685
687	chr1	72183405	72212307	28903	*	0.139106781165295	Mreg	chr1-72182861-72183948	2.59513492199501	0.00472768967682256
688	chr1	72183405	72284314	100910	*	0.0570883857167466	Pecr	chr1-72182861-72183948	2.42108407089139	0.00773714902730782
689	chr1	72195472	72212307	16836	*	0.061432795724121	Mreg	chr1-72195363-72195580	1.78601927720786	0.0370480684692084
690	chr1	72198492	72212307	13816	*	0.0614579643521583	Mreg	chr1-72198392-72198592	2.22693562558562	0.0129757882225434
691	chr1	72212307	72214109	1803	*	0.117258060418561	Mreg	chr1-72213980-72214238	4.14994536845282	1.66277318463985e-05
692	chr1	72212307	72216906	4600	*	0.146108099842751	Mreg	chr1-72216677-72217135	3.37446438853893	0.000369797422519603
693	chr1	72212307	72226172	13866	*	0.14983383093469	Mreg	chr1-72225309-72227035	4.3375821881733	7.20293361229429e-06
694	chr1	72212307	72229059	16753	*	0.165450135549568	Mreg	chr1-72228772-72229345	4.70689289362201	1.25760485853933e-06
695	chr1	72212307	72244041	31735	*	0.0913893022466133	Mreg	chr1-72243329-72244752	2.01185354639837	0.0221176887349593
696	chr1	72212307	72248404	36098	*	0.140348375975679	Mreg	chr1-72248207-72248601	4.48152682497686	3.70554577041665e-06
697	chr1	72212307	72309840	97534	*	0.0789362180337313	Mreg	chr1-72309632-72310047	1.67529693812416	0.046937992952548
698	chr1	72212307	72313188	100882	*	0.0876516279723458	Mreg	chr1-72313081-72313294	3.09726396495042	0.000976579346142217
699	chr1	72212307	72347935	135629	*	0.0757175723813698	Mreg	chr1-72347718-72348151	2.18521883663785	0.0144364025175903
700	chr1	72212307	72490649	278343	*	0.126930902912719	Mreg	chr1-72490062-72491236	2.65617351801199	0.0039516468410184
701	chr1	72212307	72577541	365235	*	0.0892414146653318	Mreg	chr1-72577229-72577852	1.96816789415964	0.0245243615172033
702	chr1	72212307	72583178	370872	*	0.0880261523070733	Mreg	chr1-72582546-72583810	2.14764313702015	0.0158710579024001
703	chr1	72212307	72635345	423039	*	0.0520574170216408	Mreg	chr1-72635162-72635528	2.51173804191013	0.00600691155494169
704	chr1	72216906	72284314	67409	*	0.0540201853776126	Pecr	chr1-72216677-72217135	3.5284316109968	0.000209014974067245
705	chr1	72216906	72711260	494355	*	0.0523454052692419	Rpl37a	chr1-72216677-72217135	2.87366299883175	0.00202870824363933
706	chr1	72226172	72284314	58143	*	0.0607388715803555	Pecr	chr1-72225309-72227035	3.564293780105	0.000182418576918602
707	chr1	72226172	72711260	485089	*	0.0749805397331018	Rpl37a	chr1-72225309-72227035	4.21315713786036	1.25912867771286e-05
708	chr1	72229059	72284314	55256	*	0.0637293927046354	Pecr	chr1-72228772-72229345	4.39027621453279	5.66033838703757e-06
709	chr1	72229059	72711260	482202	*	0.0602614569532017	Rpl37a	chr1-72228772-72229345	3.76417773928233	8.35490023280232e-05
710	chr1	72236429	72711260	474832	*	0.0549200654057705	Rpl37a	chr1-72236066-72236791	1.74598122795753	0.0404071069119416
711	chr1	72244041	72284314	40274	*	0.0550709604424016	Pecr	chr1-72243329-72244752	3.44682171235439	0.000283611386302861
712	chr1	72244041	72711260	467220	*	0.0754889326970301	Rpl37a	chr1-72243329-72244752	4.41592140980466	5.02903125224359e-06
713	chr1	72248404	72284314	35911	*	0.0602419866359182	Pecr	chr1-72248207-72248601	4.49985923419377	3.39992380169215e-06
714	chr1	72248404	72711260	462857	*	0.0648069477999988	Rpl37a	chr1-72248207-72248601	4.59469236188129	2.16694085809039e-06
715	chr1	72254961	72711260	456300	*	0.0738612917532324	Rpl37a	chr1-72254138-72255784	3.23340745690554	0.000611614801908189
716	chr1	72284314	72490649	206336	*	0.0546183976879773	Pecr	chr1-72490062-72491236	2.49948818250421	0.00621864235827643
717	chr1	72307194	72711260	404067	*	0.0518410599213024	Rpl37a	chr1-72306404-72307983	3.18883163722783	0.000714245246986926
718	chr1	72307421	72490649	183229	*	0.0535189023086758	Xrcc5	chr1-72490062-72491236	3.39177473707423	0.000347207527761219
719	chr1	72433710	72824503	390794	*	0.0923800642624398	Igfbp2	chr1-72432927-72434493	6.31271560766099	1.37090538928973e-10
720	chr1	72583178	72711260	128083	*	0.0789060026729832	Rpl37a	chr1-72582546-72583810	3.91114433934487	4.59299258180975e-05
721	chr1	72739012	72824503	85492	*	0.0573239791853369	Igfbp2	chr1-72738681-72739342	3.72977349874754	9.5825987873899e-05
722	chr1	72751630	72824503	72874	*	0.0721478690351378	Igfbp2	chr1-72751079-72752180	3.99621693709597	3.21813788095541e-05
723	chr1	72755916	72824503	68588	*	0.12325720812617	Igfbp2	chr1-72755478-72756353	6.74903825002522	7.44141773093221e-12
724	chr1	72780867	72824503	43637	*	0.0653177736917031	Igfbp2	chr1-72780633-72781100	4.1028119192499	2.04079519774572e-05
725	chr1	72782228	72824503	42276	*	0.147097957963462	Igfbp2	chr1-72781932-72782523	9.03938088611917	7.87808231300748e-20
726	chr1	72824503	72824575	73	*	0.072602198892347	Igfbp2	chr1-72823494-72825656	5.16686841844553	1.19024361303744e-07
727	chr1	72824503	72854549	30047	*	0.0585163520764633	Igfbp2	chr1-72853919-72855179	4.16329925484355	1.5684090745697e-05
728	chr1	72824503	73109829	285327	*	0.0538708123039891	Igfbp2	chr1-73109107-73110551	2.983630601606	0.00142425220164367
729	chr1	72856737	72874884	18148	*	0.136308490898679	Igfbp5	chr1-72856041-72857432	7.41501751948905	6.08043650671154e-14
730	chr1	72872714	72874884	2171	*	0.0634562599872345	Igfbp5	chr1-72872521-72872907	4.79414619030359	8.16845561844296e-07
731	chr1	72874884	72874942	59	*	0.0943587988106502	Igfbp5	chr1-72874672-72875212	5.44451928074046	2.59727388007927e-08
732	chr1	72874884	73214646	339763	*	0.0838007086776545	Igfbp5	chr1-73214187-73215104	3.85647080154377	5.75179157965506e-05
733	chr1	72874884	73363814	488931	*	0.0629020911264959	Igfbp5	chr1-73363189-73364438	3.35623894001017	0.000395051373665411
734	chr1	73523411	73529790	6380	*	0.0651480919749351	C530043A13Rik	chr1-73523126-73523695	6.97015356094209	1.58297610670235e-12
735	chr1	73758600	74124449	365850	*	0.053777741014741	Tns1	chr1-73757942-73759258	3.25574090973178	0.000565484520406818
736	chr1	73822794	74124449	301656	*	0.0594757059449389	Tns1	chr1-73822544-73823044	5.93278384542546	1.48920428825728e-09
737	chr1	74083186	74124449	41264	*	0.0803688692210255	Tns1	chr1-74082743-74083628	7.27345704182229	1.75201130130144e-13
738	chr1	74091830	74124449	32620	*	0.0561191506726593	Tns1	chr1-74091035-74092625	4.59496706883384	2.16408808465921e-06
739	chr1	74337906	74544284	206379	*	0.0532342811806333	Usp37	chr1-74337062-74338749	3.20587745747844	0.000673256589629038
740	chr1	74337906	74771892	433987	*	0.0551290175539488	Wnt6	chr1-74337062-74338749	2.73417473988897	0.00312684234460747
741	chr1	74344316	74375195	30880	*	0.0564598140387959	Slc11a1	chr1-74344042-74344589	3.06535740761163	0.00108705009757131
742	chr1	74375195	74379148	3954	*	0.052230988461601	Slc11a1	chr1-74378865-74379431	2.89857652553394	0.00187430408867937
743	chr1	74415369	74771892	356524	*	-0.0518023567534628	Wnt6	chr1-74414956-74415781	-2.00316829238613	0.022579613887417
744	chr1	74498011	74771892	273882	*	0.0574825391766096	Wnt6	chr1-74497764-74498258	1.9532871836659	0.0253927876452822
745	chr1	74761429	74771892	10464	*	0.0546999537009288	Wnt6	chr1-74761166-74761691	2.69500329806095	0.00351939671697243
746	chr1	74771498	74771892	395	*	0.126895466778173	Wnt6	chr1-74770756-74772240	6.12221909999158	4.61405044677885e-10
747	chr1	74771892	74774221	2330	*	0.13202274116065	Wnt6	chr1-74773977-74774465	6.67408648786306	1.24388439574825e-11
748	chr1	74771892	74779113	7222	*	0.13437875780735	Wnt6	chr1-74778748-74779477	6.01835502616104	8.80992080598365e-10
749	chr1	74771892	74807416	35525	*	0.0579575243748978	Wnt6	chr1-74806248-74808583	2.57870998017764	0.00495850037046499
750	chr1	74771892	74825050	53159	*	0.058337956944938	Wnt6	chr1-74824608-74825492	2.2115263026869	0.0134997062576463
751	chr1	74771892	75024736	252845	*	0.0768789022278839	Wnt6	chr1-75024095-75025377	2.73768001591537	0.00309371231775079
752	chr1	74771892	75204369	432478	*	0.0578094816229296	Wnt6	chr1-75204109-75204628	2.38355832353149	0.00857308362542926
753	chr1	75312103	75507077	194975	*	0.0558763662645239	Inha	chr1-75311783-75312422	4.88238340820479	5.24056060427166e-07
754	chr1	77472709	77515088	42380	*	0.0503542962386585	Epha4	chr1-77472454-77472964	6.18985877546757	3.01090709117189e-10
755	chr1	78310345	78367633	57289	*	0.053188779567314	Sgpp2	chr1-78366941-78368324	3.64708686229504	0.000132615141051243
756	chr1	78310345	78376170	65826	*	0.0508510635949355	Sgpp2	chr1-78375747-78376592	3.66839274480838	0.000122040023478061
757	chr1	78510991	78600817	89827	*	0.0553462301700768	Mogat1	chr1-78600612-78601021	4.24872882046934	1.07493488634038e-05
758	chr1	78532268	78657825	125558	*	0.0569895655921496	Acsl3	chr1-78532012-78532524	2.70826001182303	0.00338185047143602
759	chr1	78543843	78609508	65666	*	0.053032919700322	5730419F03Rik	chr1-78543572-78544114	3.65850357014534	0.00012684610378559
760	chr1	78600817	78657825	57009	*	0.0566975794440747	Acsl3	chr1-78600612-78601021	3.3040103400908	0.00047656158369435
761	chr1	78602068	78609508	7441	*	0.0635321219877891	5730419F03Rik	chr1-78601672-78602463	3.2736877707162	0.000530769178405246
762	chr1	78602068	78657825	55758	*	0.0671814413633646	Acsl3	chr1-78601672-78602463	3.24265187218844	0.000592114068398263
763	chr1	78602068	78658038	55971	*	0.0506694685391401	Utp14b	chr1-78601672-78602463	3.26893341768304	0.000539768507301057
764	chr1	78609508	78649414	39907	*	0.056329984535807	5730419F03Rik	chr1-78648816-78650012	4.07166009738917	2.33396310433793e-05
765	chr1	78649414	78657825	8412	*	0.0597176755906397	Acsl3	chr1-78648816-78650012	3.49651228729701	0.000235691392160607
766	chr1	79611865	79861180	249316	*	0.0931379751938526	Serpine2	chr1-79611341-79612388	3.26545161014139	0.000546448385399178
767	chr1	79671947	79671972	26	*	0.0685086443748083	Ap1s3	chr1-79671494-79672399	3.89885667730049	4.83239784068829e-05
768	chr1	79671972	80150936	478965	*	0.0532824996076827	Ap1s3	chr1-80150437-80151434	3.6408262895937	0.000135882227850684
769	chr1	79803074	79861180	58107	*	0.164179110186031	Serpine2	chr1-79802758-79803389	7.19198605399202	3.19277770659599e-13
770	chr1	79803708	79861180	57473	*	0.051127448926133	Serpine2	chr1-79803520-79803895	3.5148606640899	0.00021999238633626
771	chr1	79823379	79861180	37802	*	0.107586518211596	Serpine2	chr1-79822970-79823788	3.74211452171988	9.1239158307709e-05
772	chr1	79856789	79861180	4392	*	0.07138171684433	Serpine2	chr1-79856677-79856900	5.28794366384047	6.18495300862341e-08
773	chr1	79861180	79861267	88	*	0.116658487439096	Serpine2	chr1-79860864-79861670	3.73208493763826	9.49507211105034e-05
774	chr1	79861180	79874800	13621	*	0.145354229065877	Serpine2	chr1-79874315-79875284	6.06615829662176	6.55030074371256e-10
775	chr1	79861180	79885279	24100	*	0.070984353515276	Serpine2	chr1-79885048-79885509	4.07400818445827	2.31054281935243e-05
776	chr1	79861180	80033467	172288	*	0.0636994122537334	Serpine2	chr1-80032922-80034011	3.35955636464351	0.000390338622236621
777	chr1	79861180	80121688	260509	*	0.0526868440063232	Serpine2	chr1-80121351-80122024	2.1608012620897	0.0153553472739817
778	chr1	80213773	80218473	4701	*	0.0763793637051872	Fam124b	chr1-80213465-80214080	9.39734895719321	2.7977550694461e-21
779	chr1	80218337	80218473	137	*	0.114421900216736	Fam124b	chr1-80218011-80218663	12.631526368103	7.07532099105479e-37
780	chr1	80758527	80784425	25899	*	0.0605317211067701	Dock10	chr1-80783582-80785267	5.4396066549721	2.6699167245328e-08
781	chr1	80758527	80795729	37203	*	0.0724319184624672	Dock10	chr1-80795397-80796061	4.94350503063258	3.83651846172812e-07
782	chr1	80758527	80819642	61116	*	0.0808319944278846	Dock10	chr1-80819339-80819944	5.88672218806994	1.96965026714276e-09
783	chr1	80758527	80854754	96228	*	0.0717196893314027	Dock10	chr1-80854024-80855484	6.38324572548857	8.66866832737764e-11
784	chr1	82041440	82291416	249977	*	0.0586152715677555	Irs1	chr1-82040949-82041931	4.71554021249506	1.20535136904652e-06
785	chr1	82554842	82586849	32008	*	0.0920750807962502	Col4a4	chr1-82554154-82555529	6.21520113778421	2.56294735497159e-10
786	chr1	82554842	82586921	32080	*	0.0602709869583087	Col4a3	chr1-82554154-82555529	5.03412045086757	2.40023887078285e-07
787	chr1	82560393	82586849	26457	*	0.133707001851838	Col4a4	chr1-82559998-82560788	8.5401271498426	6.70371114810147e-18
788	chr1	82560393	82586921	26529	*	0.0854885413900937	Col4a3	chr1-82559998-82560788	6.77755165227705	6.111473004506e-12
789	chr1	82586849	82597058	10210	*	0.0886287114507291	Col4a4	chr1-82596354-82597761	4.57227636524045	2.41227012829392e-06
790	chr1	82586849	82612305	25457	*	0.0561114640772278	Col4a4	chr1-82611838-82612772	2.67770478163008	0.00370642614638998
791	chr1	82586849	82636337	49489	*	0.099828350959749	Col4a4	chr1-82635900-82636774	6.28286689384299	1.66192818438542e-10
792	chr1	82586921	82597058	10138	*	0.0600262295010643	Col4a3	chr1-82596354-82597761	4.25002703438813	1.06872358049012e-05
793	chr1	82586921	82636337	49417	*	0.0774328611766763	Col4a3	chr1-82635900-82636774	5.87407928096274	2.1259992985471e-09
794	chr1	83408200	83535632	127433	*	0.087009237285009	Sphkap	chr1-83535041-83536222	11.0688610612492	8.88219720409153e-29
795	chr1	83878816	84364180	485365	*	0.09093261207226	Pid1	chr1-83878281-83879351	5.0790683603108	1.89645112741175e-07
796	chr1	84145059	84364180	219122	*	0.0588624263828424	Pid1	chr1-84144821-84145297	4.95745228268611	3.57117881822872e-07
797	chr1	84177088	84364180	187093	*	0.0636844970036872	Pid1	chr1-84176722-84177453	2.67592448180407	0.00372617175396576
798	chr1	84284622	84364180	79559	*	0.0860262508794559	Pid1	chr1-84283989-84285255	3.09723360169144	0.00097667938663428
799	chr1	84331997	84364180	32184	*	0.0582791520573002	Pid1	chr1-84331854-84332140	3.1359866963401	0.000856384865315866
800	chr1	84333031	84364180	31150	*	0.119289299737076	Pid1	chr1-84332441-84333621	7.52784241477614	2.57927973222137e-14
801	chr1	84333031	84696221	363191	*	0.0516770051180721	Dner	chr1-84332441-84333621	6.59264708266733	2.16026395803042e-11
802	chr1	84364180	84405276	41097	*	0.0616491086108365	Pid1	chr1-84404525-84406026	1.92278828029903	0.0272533222657469
803	chr1	84364180	84549821	185642	*	0.073699964859725	Pid1	chr1-84549278-84550364	2.87143156840972	0.00204308621295761
804	chr1	84364180	84616712	252533	*	0.0633859501456361	Pid1	chr1-84616306-84617117	2.29905274400431	0.0107509722255674
805	chr1	84364180	84695605	331426	*	0.0623614788127264	Pid1	chr1-84694620-84696590	2.10067841038716	0.0178346028818258
806	chr1	84364180	84848928	484749	*	0.0555559296546109	Pid1	chr1-84848738-84849117	2.56870154127309	0.00510401668016049
807	chr1	84364180	84851914	487735	*	0.0777556631759864	Pid1	chr1-84851518-84852309	2.60172360817435	0.00463782869860875
808	chr1	84405276	84696221	290946	*	0.0503432054528513	Dner	chr1-84404525-84406026	4.09445436185487	2.11581876601746e-05
809	chr1	84696221	84871899	175679	*	0.0550583963487342	Dner	chr1-84871165-84872632	4.99807927281957	2.89520908680592e-07
810	chr1	84696221	84891955	195735	*	0.0551982048196124	Dner	chr1-84891802-84892108	5.7873943439835	3.57433113332875e-09
811	chr1	85775271	85775394	124	*	0.0522119254357675	9930111H07Rik	chr1-85775261-85775526	5.5420935214995	1.49438298722464e-08
812	chr1	85914505	86302832	388328	*	0.0727928839454322	B3gnt7	chr1-85914115-85914894	5.493398226324	1.97136180302732e-08
813	chr1	85914505	86359400	444896	*	0.0772890293490502	Ncl	chr1-85914115-85914894	4.199349559625	1.33841403801363e-05
814	chr1	85914505	86359574	445070	*	0.0532570987336361	C130036L24Rik	chr1-85914115-85914894	3.48686833665903	0.000244355945212764
815	chr1	86278413	86302832	24420	*	0.0516009332086004	B3gnt7	chr1-86278097-86278728	3.59886950355039	0.000159801752524463
816	chr1	86302832	86303397	566	*	0.050783476601825	B3gnt7	chr1-86302769-86304025	2.88082398602922	0.00198318536220382
817	chr1	86302832	86311019	8188	*	0.0807795522252028	B3gnt7	chr1-86310656-86311381	5.83836948386451	2.63570765609017e-09
818	chr1	86302832	86467320	164489	*	0.0539278916293103	B3gnt7	chr1-86466910-86467729	4.15764253001093	1.6077432886157e-05
819	chr1	86311019	86359400	48382	*	0.0845852733362371	Ncl	chr1-86310656-86311381	4.33837665183004	7.17695037185825e-06
820	chr1	86311019	86359574	48556	*	0.0798871528488798	C130036L24Rik	chr1-86310656-86311381	5.08610878360476	1.82742235536226e-07
821	chr1	86359400	86467320	107921	*	0.0798483701587885	Ncl	chr1-86466910-86467729	4.20433635787931	1.30924650708575e-05
822	chr1	86359400	86607740	248341	*	0.0579388199777355	Ncl	chr1-86607339-86608141	2.72821312690624	0.00318392254135776
823	chr1	86359574	86467320	107747	*	0.0668938750505729	C130036L24Rik	chr1-86466910-86467729	4.2335799387295	1.15000187066878e-05
824	chr1	86665171	86670571	5401	*	0.0734124454001243	Nppc	chr1-86665066-86665275	10.3911316741718	1.36052577035151e-25
825	chr1	86670571	86674724	4154	*	0.0515927126413756	Nppc	chr1-86674261-86675187	5.51340986214593	1.75973662030592e-08
826	chr1	86983364	87264363	281000	*	0.054191059125851	Efhd1	chr1-86983076-86983652	3.10877154747389	0.000939334598729569
827	chr1	87226497	87620312	393816	*	0.0605022851642124	Inpp5d	chr1-87226192-87226801	3.55627151582659	0.0001880776635027
828	chr1	87264363	87271096	6734	*	0.0557401151605326	Efhd1	chr1-87270555-87271636	3.85919517966108	5.68805276439623e-05
829	chr1	87264363	87272524	8162	*	0.0823661504039137	Efhd1	chr1-87272135-87272912	5.0613349166522	2.08165566656726e-07
830	chr1	87264363	87273807	9445	*	0.0808254391102349	Efhd1	chr1-87273377-87274236	6.38734280949236	8.43964832009941e-11
831	chr1	87264363	87623036	358674	*	0.0824877718998861	Efhd1	chr1-87622522-87623550	5.76123810726645	4.17495734258318e-09
832	chr1	87313656	87620312	306657	*	0.0623201869344916	Inpp5d	chr1-87313118-87314194	2.7850752963773	0.00267576471820423
833	chr1	87620312	87620771	460	*	0.0789888155470527	Inpp5d	chr1-87620033-87621508	4.01975020084869	2.91299404413679e-05
834	chr1	87620312	87626624	6313	*	0.104074667781871	Inpp5d	chr1-87626388-87626859	5.82702909570093	2.8211389186954e-09
835	chr1	87620312	87637357	17046	*	0.0828738909202799	Inpp5d	chr1-87636544-87638170	3.4398127302141	0.000291058411974492
836	chr1	87620312	87639935	19624	*	0.0727850066297789	Inpp5d	chr1-87639771-87640098	3.88833449612604	5.04672303879839e-05
837	chr1	87620312	87640485	20174	*	0.130067648665939	Inpp5d	chr1-87640154-87640815	5.54539349052624	1.46646914356722e-08
838	chr1	87620312	87650822	30511	*	0.0522135225359316	Inpp5d	chr1-87650556-87651087	2.26665980490141	0.0117055078272073
839	chr1	87620312	87658260	37949	*	0.0747024059739062	Inpp5d	chr1-87657936-87658583	3.4255260320266	0.000306805064701766
840	chr1	87620312	87674138	53827	*	0.0618400484663449	Inpp5d	chr1-87673832-87674443	2.47493517216327	0.00666301811931571
841	chr1	87620312	87676174	55863	*	0.0626980865574784	Inpp5d	chr1-87675881-87676466	3.84014326632267	6.14812656041387e-05
842	chr1	87620312	87828400	208089	*	0.0523005136810218	Inpp5d	chr1-87828197-87828603	2.55946056034865	0.00524173752923766
843	chr1	87620312	87901189	280878	*	0.0986812953650637	Inpp5d	chr1-87900796-87901581	4.23918667251279	1.12165530990078e-05
844	chr1	88277633	88474487	196855	*	0.0545819693034076	Hjurp	chr1-88473860-88475114	3.22015008902836	0.000640617489768629
845	chr1	88639643	89070415	430773	*	0.0552017510318187	Sh3bp4	chr1-88638679-88640607	6.17642589108213	3.27844827204179e-10
846	chr1	89454845	89930234	475390	*	0.0503821620268723	D130058E05Rik	chr1-89453742-89455948	1.71914380944772	0.0427940946809077
847	chr1	89739445	90014666	275222	*	0.0552290952919292	Asb18	chr1-89738958-89739931	8.30423212428441	5.02335293412909e-17
848	chr1	89768635	89930234	161600	*	0.0666745105682725	D130058E05Rik	chr1-89768365-89768905	4.28625828048387	9.08538576872975e-06
849	chr1	89923216	89930234	7019	*	0.0566588910510179	D130058E05Rik	chr1-89922711-89923721	2.38383636831301	0.0085666093470851
850	chr1	89930234	89930770	537	*	0.0682554217324229	D130058E05Rik	chr1-89929901-89931638	2.25166266620224	0.0121717988207692
851	chr1	89930234	89935847	5614	*	0.10099391112482	D130058E05Rik	chr1-89935458-89936236	5.97150296517223	1.175388941181e-09
852	chr1	89930234	89992366	62133	*	0.0569097421652248	D130058E05Rik	chr1-89991627-89993104	3.1120249149353	0.000929044083752491
853	chr1	89930234	90202403	272170	*	0.0603513271354692	D130058E05Rik	chr1-90201775-90203030	3.31728781501996	0.000454479640255752
854	chr1	89930234	90424389	494156	*	0.0591051824954821	D130058E05Rik	chr1-90423959-90424818	3.08975370290646	0.00100161269251892
855	chr1	89931179	89935847	4669	*	0.0653667879504768	Gbx2	chr1-89935458-89936236	5.17090314983467	1.16482646244951e-07
856	chr1	89931179	89976583	45405	*	0.0694168738759636	Gbx2	chr1-89976400-89976766	7.70406471659574	6.59025218152496e-15
857	chr1	90203980	90240476	36497	*	0.0805478954332869	Ackr3	chr1-90240281-90240670	8.60830848972453	3.70732505664832e-18
858	chr1	90203980	90246907	42928	*	0.0775237217813733	Ackr3	chr1-90246672-90247142	13.9421971967884	1.75483409515389e-44
859	chr1	90203980	90248317	44338	*	0.0568098282247606	Ackr3	chr1-90248174-90248460	12.4183411869005	1.03912992880673e-35
860	chr1	90203980	90275198	71219	*	0.0957147805889413	Ackr3	chr1-90274919-90275477	12.5206316470921	2.87875617214397e-36
861	chr1	90203980	90289694	85715	*	0.0524387485712877	Ackr3	chr1-90289024-90290364	7.0845169734483	6.9765055443119e-13
862	chr1	90203980	90583981	380002	*	0.0541822375346889	Ackr3	chr1-90583605-90584356	8.89108294165536	3.02580917602035e-19
863	chr1	90486619	90843971	357353	*	0.058046888239139	Col6a3	chr1-90486127-90487111	2.51379641192115	0.0059719680529514
864	chr1	90581750	90843971	262222	*	0.0609550331065905	Col6a3	chr1-90581367-90582133	2.17397881671932	0.0148533630551832
865	chr1	90583981	90843971	259991	*	0.0783229463059672	Col6a3	chr1-90583605-90584356	3.96466845120644	3.67490149211937e-05
866	chr1	90602981	91038722	435742	*	0.0553887548145203	Cops8	chr1-91038457-91038987	5.90815590921682	1.72979262662881e-09
867	chr1	90617247	90843971	226725	*	0.0557858142642106	Col6a3	chr1-90616687-90617806	2.41316668594515	0.00790729263199906
868	chr1	90638467	90843971	205505	*	0.0802623819617237	Col6a3	chr1-90637951-90638983	3.49284565412341	0.000238951324115206
869	chr1	90651052	90843971	192920	*	0.14170306215598	Col6a3	chr1-90650443-90651661	6.97438774569641	1.5360286081283e-12
870	chr1	90656933	90843971	187039	*	0.0571882425525827	Col6a3	chr1-90656625-90657240	3.38527800426757	0.000355530996661282
871	chr1	90662607	90843971	181365	*	0.054272910218975	Col6a3	chr1-90662404-90662810	5.09121905589732	1.77884358310288e-07
872	chr1	90679010	90843971	164962	*	0.0757454805101248	Col6a3	chr1-90678457-90679563	3.52607037384092	0.00021088743827635
873	chr1	90690990	90843971	152982	*	0.174986882578505	Col6a3	chr1-90690272-90691707	10.8204332461074	1.37736042606587e-27
874	chr1	90735950	91145089	409140	*	0.153732794128156	Rbm44	chr1-90735574-90736326	2.39247679338071	0.00836754318780462
875	chr1	90744034	90843971	99938	*	0.11027357042859	Col6a3	chr1-90743450-90744618	4.76974151858236	9.22312304590273e-07
876	chr1	90745182	90843971	98790	*	0.056648106539613	Col6a3	chr1-90744942-90745421	3.79523126715988	7.37529463204491e-05
877	chr1	90750368	90843971	93604	*	0.0630673261609227	Col6a3	chr1-90750183-90750552	4.65106489373034	1.65112693363725e-06
878	chr1	90758369	90843971	85603	*	0.0975801826616128	Col6a3	chr1-90757993-90758745	5.03016506487947	2.45028878523892e-07
879	chr1	90843971	90843977	7	*	0.1193155371499	Col6a3	chr1-90843726-90844227	8.04647870332765	4.26051034281495e-16
880	chr1	90843971	90885957	41987	*	0.115851942358283	Col6a3	chr1-90885561-90886352	5.56135676154172	1.33842668754022e-08
881	chr1	90843971	90904055	60085	*	0.084344545937376	Col6a3	chr1-90903587-90904522	4.8048668229106	7.74272727545479e-07
882	chr1	90843971	90909499	65529	*	0.134842962929041	Col6a3	chr1-90908893-90910105	5.89970197748687	1.82079369655812e-09
883	chr1	90886752	91145089	258338	*	0.0732493279397636	Rbm44	chr1-90886559-90886945	2.50528272945992	0.00611767725778224
884	chr1	90892021	91145089	253069	*	0.156849549807887	Rbm44	chr1-90891765-90892277	7.34277557173027	1.0460458827e-13
885	chr1	91024739	91145089	120351	*	0.0806948650629978	Rbm44	chr1-91024410-91025067	1.75783931528993	0.0393874268635022
886	chr1	91035481	91145089	109609	*	0.0895219459869853	Rbm44	chr1-91035354-91035608	2.2987524631013	0.0107594997855773
887	chr1	91038010	91145089	107080	*	0.126278038442717	Rbm44	chr1-91037725-91038294	2.1836185530542	0.014495144547597
888	chr1	91038722	91145089	106368	*	0.307753473695095	Rbm44	chr1-91038457-91038987	6.43386593296577	6.21992968108309e-11
889	chr1	91038722	91250304	211583	*	0.0524671562450367	Ube2f	chr1-91038457-91038987	5.45674150609888	2.42475768777821e-08
890	chr1	91043422	91145089	101668	*	0.155691210204604	Rbm44	chr1-91043102-91043742	2.17833838517874	0.014690426702355
891	chr1	91053243	91145089	91847	*	0.139439303003718	Rbm44	chr1-91052324-91054161	1.75103247686041	0.0399701579717166
892	chr1	91130333	91145089	14757	*	0.170147722952503	Rbm44	chr1-91130050-91130616	3.39924058932101	0.000337866235087508
893	chr1	91135847	91145089	9243	*	0.142996210543564	Rbm44	chr1-91135417-91136276	3.28922921806346	0.000502310857287622
894	chr1	91145089	91145104	16	*	0.314084272824298	Rbm44	chr1-91144670-91145538	6.47419851176095	4.76582610521895e-11
895	chr1	91145089	91175752	30664	*	0.092893016065125	Rbm44	chr1-91175613-91175891	3.22366568812079	0.000632805292185701
896	chr1	91145089	91178298	33210	*	0.0819011980184971	Rbm44	chr1-91178198-91178398	2.7590445626182	0.00289853146226826
897	chr1	91145089	91300020	154932	*	0.0915473204566723	Rbm44	chr1-91299784-91300256	1.65539600162705	0.0489220982654257
898	chr1	91145089	91304787	159699	*	0.0762087913219002	Rbm44	chr1-91304687-91304886	2.35636620206218	0.00922735727445844
899	chr1	91145089	91465332	320244	*	0.21190958079548	Rbm44	chr1-91465031-91465633	4.33857324697271	7.17053446192957e-06
900	chr1	91145089	91494611	349523	*	0.135507556520859	Rbm44	chr1-91493785-91495437	1.69383684559032	0.0451481452227356
901	chr1	91145089	91538012	392924	*	0.104571758380496	Rbm44	chr1-91537877-91538147	2.18517343980497	0.0144380660823211
902	chr1	91145089	91538531	393443	*	0.116308402215254	Rbm44	chr1-91538349-91538713	2.53165119281787	0.00567634309595087
903	chr1	91145104	91250304	105201	*	0.0505937479563494	Ube2f	chr1-91144670-91145538	5.0522333254471	2.18336899578081e-07
904	chr1	91188848	91483024	294177	*	0.0618436604783097	Gm28382	chr1-91188638-91189058	5.11595367968951	1.56079832969189e-07
905	chr1	91250304	91465332	215029	*	0.051160662676287	Ube2f	chr1-91465031-91465633	5.25582044613011	7.36830069540477e-08
906	chr1	91420338	91483024	62687	*	0.0511986969078965	Gm28382	chr1-91419907-91420769	3.27469700731977	0.000528876782946249
907	chr1	91446278	91483024	36747	*	0.052760102595631	Gm28382	chr1-91445911-91446644	3.66299452866225	0.000124641932678827
908	chr1	91448848	91483024	34177	*	0.05728793447249	Gm28382	chr1-91448495-91449201	5.27602462208206	6.60081791201247e-08
909	chr1	91483024	91933463	450440	*	0.0544151812359274	Gm28382	chr1-91932992-91933934	3.95901419027412	3.76298828326802e-05
910	chr1	91801461	91844844	43384	*	0.0600396075246834	Twist2	chr1-91844344-91845343	5.51925111744916	1.70223697744043e-08
911	chr1	91801461	91850979	49519	*	0.0639502159217963	Twist2	chr1-91850307-91851651	6.46252151829315	5.14862485561351e-11
912	chr1	92180341	92437609	257269	*	0.0615505279349623	Hdac4	chr1-92437085-92438133	5.06191707639253	2.07530780369892e-07
913	chr1	93069014	93343482	274469	*	0.0509923897921042	Pask	chr1-93068640-93069387	2.80022535369972	0.00255334711679835
914	chr1	93176550	93235841	59292	*	0.10109765297517	Sned1	chr1-93175762-93177338	6.40653339167037	7.44327590202505e-11
915	chr1	93209851	93235841	25991	*	0.0683075809715484	Sned1	chr1-93208998-93210704	3.6916346626423	0.000111408685553398
916	chr1	93211487	93235841	24355	*	0.121577298979842	Sned1	chr1-93211012-93211962	6.80809949140337	4.9448232707134e-12
917	chr1	93343197	93801934	458738	*	0.0561963408677253	Dtymk	chr1-93342388-93344005	2.04923506115025	0.0202195675914194
918	chr1	93801934	93804057	2124	*	0.0570085803164135	Dtymk	chr1-93803348-93804765	1.68411479164735	0.0460797431295355
919	chr1	95657440	95667571	10132	*	0.0849510788698258	St8sia4	chr1-95657264-95657616	7.52597654095772	2.61638678957681e-14
920	chr1	95666157	95667571	1415	*	0.0841887150727476	St8sia4	chr1-95665884-95666429	5.23156033751775	8.404257569026e-08
921	chr1	96871773	96872171	399	*	0.109708697718608	Slco4c1	chr1-96870947-96872599	3.84543041297753	6.01705068791638e-05
922	chr1	96872171	96874796	2626	*	0.0533965455150689	Slco4c1	chr1-96874684-96874908	4.10355949287993	2.03420885414192e-05
923	chr1	97975029	98095646	120618	*	0.0757794405789291	Pam	chr1-97974648-97975409	5.10657941379238	1.64021390570571e-07
924	chr1	97986863	98095646	108784	*	0.0766018331810862	Pam	chr1-97986438-97987287	4.53293334712307	2.90850873708069e-06
925	chr1	98095646	98152855	57210	*	0.0543834021792757	Pam	chr1-98152407-98153302	3.33288156641746	0.000429757608676914
926	chr1	105147638	105356710	209073	*	0.0773407638659742	Rnf152	chr1-105146838-105148438	6.57456996565171	2.43969910978924e-11
927	chr1	105179375	105356710	177336	*	0.0563371881278444	Rnf152	chr1-105178837-105179912	5.31641318753929	5.29163395937604e-08
928	chr1	105742719	105780718	38000	*	0.0880116773695556	Tnfrsf11a	chr1-105742549-105742888	8.91039074491629	2.5426509913258e-19
929	chr1	105780718	105787126	6409	*	0.062094608601992	Tnfrsf11a	chr1-105786937-105787315	5.01717499691699	2.62184007600353e-07
930	chr1	105780718	105801343	20626	*	0.0625973451680946	Tnfrsf11a	chr1-105801173-105801512	6.94416313038076	1.90355187282987e-12
931	chr1	105780718	106231384	450667	*	0.0550254660705374	Tnfrsf11a	chr1-106231153-106231614	9.60827402156644	3.68876170083024e-22
932	chr1	105908296	105990406	82111	*	0.071418845490228	Zcchc2	chr1-105907795-105908796	3.98049412464653	3.43860823364068e-05
933	chr1	106714274	106796478	82205	*	-0.0535866452497807	Bcl2	chr1-106795620-106797336	-2.56262119126212	0.00519426621871148
934	chr1	113958121	113964134	6014	*	0.100072893531352	9330185C12Rik	chr1-113957833-113958409	3.14244901658344	0.000837704439975325
935	chr1	113959370	113964134	4765	*	0.158764131060965	9330185C12Rik	chr1-113959144-113959595	5.78543980684587	3.61614276606804e-09
936	chr1	113964010	113964134	125	*	0.247590611444854	9330185C12Rik	chr1-113963159-113964860	8.09927960738027	2.76427925558765e-16
937	chr1	113964134	114134476	170343	*	0.0695531036624966	9330185C12Rik	chr1-114134353-114134598	1.66833574893023	0.0476245475468917
938	chr1	115684756	115926166	241411	*	0.057933883290243	Cntnap5a	chr1-115925519-115926812	4.72056509926751	1.17595159818464e-06
939	chr1	118311291	118627945	316655	*	0.0527316348595151	Tfcp2l1	chr1-118310467-118312115	2.13047771112627	0.0165660970226168
940	chr1	118389058	118648152	259095	*	-0.059138162712395	Clasp1	chr1-118647872-118648431	-5.02612473364946	2.50245211464268e-07
941	chr1	118422964	118627945	204982	*	0.0662914506305874	Tfcp2l1	chr1-118422360-118423567	3.00513367544936	0.00132732076261009
942	chr1	118625751	118627945	2195	*	0.081732257155836	Tfcp2l1	chr1-118625349-118626153	3.37290870465466	0.000371893049076644
943	chr1	118627945	118628100	156	*	0.0745968237533489	Tfcp2l1	chr1-118627438-118628762	2.81384951348328	0.0024476069270264
944	chr1	118627945	118645732	17788	*	0.0888512782691485	Tfcp2l1	chr1-118645453-118646010	4.19034750944524	1.39263774471176e-05
945	chr1	118627945	118648152	20208	*	0.129833696471092	Tfcp2l1	chr1-118647872-118648431	6.121406802042	4.63763821832244e-10
946	chr1	118627945	118655378	27434	*	0.0512835874822094	Tfcp2l1	chr1-118655264-118655491	3.28389099392271	0.000511922573164344
947	chr1	118627945	119007319	379375	*	0.0866533897684719	Tfcp2l1	chr1-119006988-119007649	3.50387002769068	0.000229274551232135
948	chr1	118628100	119053619	425520	*	-0.0616683166535716	Gli2	chr1-118627438-118628762	-2.62021851026014	0.00439367209253979
949	chr1	118648152	119053619	405468	*	-0.0522144275653687	Gli2	chr1-118647872-118648431	-2.17476567456713	0.0148238402849372
950	chr1	118952432	119053619	101188	*	0.0507129892107751	Gli2	chr1-118952075-118952788	2.05423429895203	0.0199765101133568
951	chr1	118954907	119053619	98713	*	0.0829381633858843	Gli2	chr1-118954397-118955416	3.79735138584973	7.3125202162492e-05
952	chr1	118976765	119053619	76855	*	0.0846783004166836	Gli2	chr1-118976345-118977184	3.57631951590214	0.000174232852176114
953	chr1	118982622	119053619	70998	*	0.137991955975113	Gli2	chr1-118981904-118983339	6.17279603068921	3.3546372425082e-10
954	chr1	118982622	119422248	439627	*	-0.0652383005156932	Inhbb	chr1-118981904-118983339	-3.82597153358762	6.51286712586496e-05
955	chr1	118988458	119053619	65162	*	0.112926927089799	Gli2	chr1-118987899-118989017	4.317033902403	7.9069938416234e-06
956	chr1	118994257	119053619	59363	*	0.0539305883726102	Gli2	chr1-118993607-118994907	2.22981115011525	0.0128799914268151
957	chr1	119022592	119053619	31028	*	0.0860981592926104	Gli2	chr1-119022219-119022965	3.11633250954403	0.000915578344889173
958	chr1	119033870	119053619	19750	*	0.129132365335765	Gli2	chr1-119033180-119034559	6.30083632062124	1.4802194628575e-10
959	chr1	119033870	119422248	388379	*	-0.0601260247122715	Inhbb	chr1-119033180-119034559	-3.78930972539772	7.55332347414491e-05
960	chr1	119035293	119053619	18327	*	0.0716985461783922	Gli2	chr1-119034920-119035665	2.86228989064751	0.0021029601074739
961	chr1	119053377	119053619	243	*	0.0755915681439218	Gli2	chr1-119052357-119054396	4.50184141142939	3.36836210618704e-06
962	chr1	119053619	119197594	143976	*	-0.0614163699004531	Gli2	chr1-119197066-119198121	-2.2005576190098	0.013883678335703
963	chr1	119053619	119209634	156016	*	-0.0528236744034236	Gli2	chr1-119209109-119210159	-2.04450888835375	0.0204516501153312
964	chr1	119053619	119271363	217745	*	-0.0583997969562751	Gli2	chr1-119270915-119271811	-2.35283826816432	0.00931536773358179
965	chr1	119053619	119389244	335626	*	-0.078059000472219	Gli2	chr1-119388515-119389972	-3.70129076350749	0.00010725274994599
966	chr1	119053619	119413311	359693	*	-0.0652792135686597	Gli2	chr1-119412811-119413810	-3.2256331534717	0.000628471762375683
967	chr1	119053619	119523482	469864	*	-0.0555298618164285	Gli2	chr1-119523109-119523854	-2.1538295769689	0.0156267696523651
968	chr1	119271363	119422248	150886	*	0.0549184691187045	Inhbb	chr1-119270915-119271811	3.27396573290786	0.000530247354032903
969	chr1	119294068	119422248	128181	*	0.0530593207412348	Inhbb	chr1-119293666-119294469	3.87803462249889	5.26518668676195e-05
970	chr1	119386448	119837613	451166	*	0.0520430660215114	Ptpn4	chr1-119386169-119386726	3.16630752796345	0.000771937394101772
971	chr1	119389244	119422248	33005	*	0.0660409995133712	Inhbb	chr1-119388515-119389972	5.65999989321081	7.56865446172045e-09
972	chr1	119389244	119837613	448370	*	0.060084966209605	Ptpn4	chr1-119388515-119389972	3.85620476038804	5.75805177988896e-05
973	chr1	119404881	119837613	432733	*	0.0617808857036173	Ptpn4	chr1-119404464-119405297	3.19760429377681	0.000692871456624446
974	chr1	119413311	119422248	8938	*	0.101756072728818	Inhbb	chr1-119412811-119413810	6.91604320570238	2.3221640292633e-12
975	chr1	119413311	119837613	424303	*	0.061112068938346	Ptpn4	chr1-119412811-119413810	3.54544504384919	0.000195975354372641
976	chr1	119422248	119431659	9412	*	0.0507962310776891	Inhbb	chr1-119431204-119432114	4.03943163424436	2.67904412032662e-05
977	chr1	119422248	119523482	101235	*	0.0755105335650564	Inhbb	chr1-119523109-119523854	6.65105864891111	1.45496144743764e-11
978	chr1	119422248	119536125	113878	*	0.0535200954699999	Inhbb	chr1-119535773-119536477	3.45421990172254	0.000275943584420845
979	chr1	119504855	119837613	332759	*	-0.0659229703629609	Ptpn4	chr1-119503930-119505779	-2.17869513296506	0.0146771617830657
980	chr1	119787164	119837613	50450	*	0.0946749406987933	Ptpn4	chr1-119786736-119787592	4.12579308967489	1.84729664255488e-05
981	chr1	119837613	119899584	61972	*	0.0525871508988166	Ptpn4	chr1-119898843-119900325	3.1031133469589	0.00095748141165923
982	chr1	119837613	120057186	219574	*	-0.0604787662583912	Ptpn4	chr1-120056882-120057489	-2.37305580490832	0.00882079914700025
983	chr1	119837613	120124933	287321	*	0.0707839127374267	Ptpn4	chr1-120124682-120125184	3.97068313446952	3.58334215590443e-05
984	chr1	119837613	120176439	338827	*	-0.0502529067974488	Ptpn4	chr1-120176127-120176750	-1.86662674172053	0.0309768652499347
985	chr1	120505024	120507084	2061	*	0.0743143803100102	Marco	chr1-120506647-120507520	9.78962387282784	6.2379556469424e-23
986	chr1	120505024	120517719	12696	*	0.0597804898449643	Marco	chr1-120517584-120517854	8.3066959414107	4.92018370239964e-17
987	chr1	124020520	124045559	25040	*	0.0618302664786345	Dpp10	chr1-124019847-124021193	7.21940197341794	2.61083463936419e-13
988	chr1	125902859	125913101	10243	*	0.104148858210278	Lypd1	chr1-125902121-125903597	12.5015107906287	3.66229535304718e-36
989	chr1	125913101	126270047	356947	*	0.0691827317528417	Lypd1	chr1-126269508-126270585	7.91424684311058	1.24377163605843e-15
990	chr1	126565313	126830799	265487	*	0.0592104743689067	Nckap5	chr1-126565093-126565533	5.39451731279866	3.43540011967397e-08
991	chr1	127205015	127459037	254023	*	0.0655123032759281	Mgat5	chr1-127458389-127459684	5.58033723921086	1.20026345792567e-08
992	chr1	127597638	127679548	81911	*	0.0589187044150269	Tmem163	chr1-127597538-127597737	8.98332555491805	1.31351901405262e-19
993	chr1	127942430	128103301	160872	*	0.0509972883400955	R3hdm1	chr1-127942006-127942853	2.31127675260376	0.0104087866252102
994	chr1	128001070	128103047	101978	*	0.0843191532208315	Zranb3	chr1-128000817-128001323	5.26079295279141	7.17177384507254e-08
995	chr1	128001070	128103301	102232	*	0.0602244405239258	R3hdm1	chr1-128000817-128001323	4.19723401293459	1.35097352521531e-05
996	chr1	128001070	128417368	416299	*	0.055047753092853	Dars	chr1-128000817-128001323	4.85840348488653	5.91680342778637e-07
997	chr1	128103047	128392471	289425	*	0.0733667683457626	Zranb3	chr1-128392069-128392872	2.90138751476815	0.00185757067082928
998	chr1	128103047	128417226	314180	*	0.064101138411091	Zranb3	chr1-128416513-128417939	2.64653075963901	0.0040661054461201
999	chr1	128103047	128593262	490216	*	0.0856899738322332	Zranb3	chr1-128592923-128593601	4.41542172201108	5.04066281976245e-06
1000	chr1	128103301	128244274	140974	*	0.0518646400458993	R3hdm1	chr1-128243425-128245122	2.90578145810485	0.00183168606644137
1001	chr1	128103301	128392471	289171	*	0.0608343381898312	R3hdm1	chr1-128392069-128392872	2.77319277795408	0.00277546131902757
1002	chr1	128103301	128593262	489962	*	0.0654240254908377	R3hdm1	chr1-128592923-128593601	3.82734693195165	6.47659422340741e-05
1003	chr1	128244274	128592293	348020	*	0.0502902580187058	Cxcr4	chr1-128243425-128245122	2.72304251110983	0.00323418669614732
1004	chr1	128392471	128417368	24898	*	0.0657140828977548	Dars	chr1-128392069-128392872	3.87497643505899	5.33175090977828e-05
1005	chr1	128392471	128592293	199823	*	0.0587654700389396	Cxcr4	chr1-128392069-128392872	3.35875325465814	0.000391474712640725
1006	chr1	128417368	128593262	175895	*	0.0636197627871487	Dars	chr1-128592923-128593601	4.40761377443034	5.22578510973751e-06
1007	chr1	128592293	128593262	970	*	0.0631633361872783	Cxcr4	chr1-128592923-128593601	3.94056985746252	4.06441367403827e-05
1008	chr1	128592293	128701591	109299	*	0.0518211576194812	Cxcr4	chr1-128701171-128702011	2.86184751701503	0.00210589742788238
1009	chr1	129110903	129273302	162400	*	0.0560355418037853	Thsd7b	chr1-129110497-129111308	3.36412428611699	0.000383934775916409
1010	chr1	129251048	129273302	22255	*	0.114592929861711	Thsd7b	chr1-129250358-129251738	7.56110928199003	1.9982314587885e-14
1011	chr1	129273302	129273572	271	*	0.0548798144872338	Thsd7b	chr1-129272558-129274585	5.25176025445475	7.53262371857367e-08
1012	chr1	129273302	129414373	141072	*	0.0570990412100531	Thsd7b	chr1-129413925-129414821	3.37733128363193	0.000365964196308338
1013	chr1	129273302	129432956	159655	*	0.0723786995882546	Thsd7b	chr1-129432418-129433493	5.52327956861837	1.66364831052044e-08
1014	chr1	129273302	129555802	282501	*	0.054230065919899	Thsd7b	chr1-129555490-129556114	3.71700793482756	0.00010079805711246
1015	chr1	129273302	129567392	294091	*	0.0561921465128748	Thsd7b	chr1-129566907-129567877	3.60272906125315	0.000157446850723109
1016	chr1	129273302	129644529	371228	*	0.0944580676074364	Thsd7b	chr1-129644116-129644942	5.11151520098631	1.59792551586108e-07
1017	chr1	129273302	129673629	400328	*	0.0618954865892086	Thsd7b	chr1-129673010-129674247	4.19335071093919	1.37431995757686e-05
1018	chr1	130437191	130513483	76293	*	0.0509282551536159	Gm15675	chr1-130513024-130513941	5.69606986980386	6.13003253965887e-09
1019	chr1	130462744	130513483	50740	*	0.0701531763257469	Cd55	chr1-130513024-130513941	6.30186962110956	1.47038249495258e-10
1020	chr1	130462744	130515054	52311	*	0.0713101894421379	Cd55	chr1-130514244-130515864	7.24650997331019	2.13823851758204e-13
1021	chr1	130659729	131138340	478612	*	0.0569337079052056	Dyrk3	chr1-130659419-130660038	3.49475821884128	0.000237245688913483
1022	chr1	131003350	131138340	134991	*	0.0891324787185396	Dyrk3	chr1-131002932-131003768	4.71816820435455	1.18988850423705e-06
1023	chr1	131126323	131138340	12018	*	0.0541859373491054	Dyrk3	chr1-131125860-131126785	2.94851958631719	0.00159649952912993
1024	chr1	131138340	131149594	11255	*	0.0724013832661266	Dyrk3	chr1-131149329-131149858	3.92518709816232	4.33311766411427e-05
1025	chr1	131138340	131161210	22871	*	0.0725242402781111	Dyrk3	chr1-131160490-131161930	3.68998135676594	0.000112135243633546
1026	chr1	131138340	131198818	60479	*	0.084275206436177	Dyrk3	chr1-131198320-131199315	4.41566889515109	5.03490599728326e-06
1027	chr1	131153181	131161210	8030	*	0.0622843950397464	Eif2d	chr1-131160490-131161930	4.23404028066231	1.14764902074885e-05
1028	chr1	131245258	131245735	478	*	0.0564255810157372	Rassf5	chr1-131244486-131246984	2.87140734596513	0.00204324279366231
1029	chr1	131245258	131254749	9492	*	0.0791180863833269	Rassf5	chr1-131254542-131254955	7.70042644519658	6.78064420239018e-15
1030	chr1	131245258	131260066	14809	*	0.115816188050933	Rassf5	chr1-131259398-131260733	6.77954380448908	6.02779711057523e-12
1031	chr1	131245258	131465974	220717	*	0.0504709317731923	Rassf5	chr1-131465722-131466226	4.22448280508498	1.19745067664533e-05
1032	chr1	131245258	131526746	281489	*	0.0574951391761036	Rassf5	chr1-131525122-131528369	2.22096332941305	0.0131767226137558
1033	chr1	131333357	131527352	193996	*	0.0500971587275382	Srgap2	chr1-131332682-131334031	6.60227171233142	2.02452253477575e-11
1034	chr1	131447513	131638306	190794	*	0.106852203850797	Ctse	chr1-131447325-131447701	12.9051587520107	2.10473544537129e-38
1035	chr1	131526746	131910534	383789	*	0.0557019249005538	Nucks1	chr1-131525122-131528369	3.00789299277746	0.0013153287431174
1036	chr1	131638188	131638306	119	*	0.0543461452110296	Ctse	chr1-131637857-131638519	6.22185141864602	2.45661109205101e-10
1037	chr1	131962967	131980534	17568	*	0.0969432590076113	Slc45a3	chr1-131980238-131980829	12.5920431982008	1.16774371440515e-36
1038	chr1	132389246	132391281	2036	*	0.0616662698821935	Tmcc2	chr1-132389140-132389351	8.48623704505589	1.06717924157793e-17
1039	chr1	132541356	133030561	489206	*	0.0608220618471429	Mdm4	chr1-132540643-132542069	2.79033914945992	0.00263264277171857
1040	chr1	132689342	133045667	356326	*	0.0500912730247341	Pik3c2b	chr1-132689042-132689642	2.36733082125228	0.00895845470051497
1041	chr1	132736337	132741797	5461	*	0.0701941335181771	Nfasc	chr1-132736084-132736590	8.28883329475975	5.71823500381265e-17
1042	chr1	132741797	132748028	6232	*	0.0535271932645866	Nfasc	chr1-132747717-132748339	4.85440864277309	6.03732590450723e-07
1043	chr1	132799986	133030561	230576	*	0.0773915493904736	Mdm4	chr1-132799149-132800822	4.17540288038529	1.48729570407918e-05
1044	chr1	132799986	133045667	245682	*	0.0912125922520063	Pik3c2b	chr1-132799149-132800822	3.89273647184453	4.95599026486393e-05
1045	chr1	132815760	133030561	214802	*	0.0762844076980462	Mdm4	chr1-132815383-132816137	4.10747553182946	2.00003568830002e-05
1046	chr1	132815760	133045667	229908	*	0.0858520568682439	Pik3c2b	chr1-132815383-132816137	3.43715544507889	0.000293929062004315
1047	chr1	132865735	133350510	484776	*	0.0681463014463494	Ren1	chr1-132865579-132865890	4.65277849982689	1.63745989777318e-06
1048	chr1	132880273	132893713	13441	*	0.0536252601470653	Lrrn2	chr1-132893258-132894168	6.02451793181929	8.48071999831781e-10
1049	chr1	132910147	133045667	135521	*	0.0594402615039388	Pik3c2b	chr1-132910009-132910285	3.26369071148948	0.00054985571827669
1050	chr1	132918135	133030561	112427	*	0.0567861109100704	Mdm4	chr1-132917579-132918691	2.44970506333771	0.00714866361265431
1051	chr1	132918135	133045667	127533	*	0.0816310696620523	Pik3c2b	chr1-132917579-132918691	3.39792151522515	0.000339499483583993
1052	chr1	133009197	133363572	354376	*	0.0510133566436462	Etnk2	chr1-133008723-133009670	2.10730013373598	0.0175457858907818
1053	chr1	133020477	133030561	10085	*	0.0572296187313519	Mdm4	chr1-133020184-133020770	3.38422062766923	0.000356903099113547
1054	chr1	133030561	133053179	22619	*	0.0538028581906776	Mdm4	chr1-133052914-133053444	3.43606735642871	0.000295112106201108
1055	chr1	133030561	133080139	49579	*	0.0591159562095325	Mdm4	chr1-133079695-133080583	2.4551171917448	0.00704193330828352
1056	chr1	133030561	133146620	116060	*	0.0576636520010112	Mdm4	chr1-133145856-133147383	3.93035304627078	4.24106114247468e-05
1057	chr1	133030561	133398039	367479	*	0.0967173430657282	Mdm4	chr1-133397419-133398659	5.30372866407878	5.67304610527118e-08
1058	chr1	133030561	133399150	368590	*	0.0592763254265692	Mdm4	chr1-133398892-133399408	3.33599164776483	0.000424978586486166
1059	chr1	133030561	133492928	462368	*	0.0811448887513537	Mdm4	chr1-133491921-133493935	3.56269359745897	0.000183534511379464
1060	chr1	133033772	133045667	11896	*	0.0507828600644523	Pik3c2b	chr1-133033018-133034526	1.86397001812957	0.0311629574188386
1061	chr1	133045667	133050496	4830	*	0.0733359737281018	Pik3c2b	chr1-133050284-133050707	3.69004169340593	0.00011210865021485
1062	chr1	133045667	133053179	7513	*	0.0595548453158839	Pik3c2b	chr1-133052914-133053444	2.34131384882182	0.00960800296494635
1063	chr1	133045667	133068335	22669	*	0.0652316131064576	Pik3c2b	chr1-133068005-133068665	2.10005663630165	0.0178619296427413
1064	chr1	133045667	133073643	27977	*	0.0821000720116988	Pik3c2b	chr1-133073269-133074016	2.97141986863974	0.0014821310881946
1065	chr1	133045667	133080139	34473	*	0.0763560166962772	Pik3c2b	chr1-133079695-133080583	2.62122256063689	0.00438075216195221
1066	chr1	133045667	133084220	38554	*	0.0532485652766016	Pik3c2b	chr1-133083822-133084618	1.86555394670547	0.0310518989753556
1067	chr1	133045667	133118338	72672	*	0.0604226530470848	Pik3c2b	chr1-133118160-133118516	3.56721219822457	0.000180399651411295
1068	chr1	133045667	133146620	100954	*	0.0693745857147603	Pik3c2b	chr1-133145856-133147383	3.05659627611936	0.00111932787417253
1069	chr1	133045667	133398039	352373	*	0.13266830369703	Pik3c2b	chr1-133397419-133398659	5.36110736483471	4.13566684917334e-08
1070	chr1	133045667	133399150	353484	*	0.090917241647182	Pik3c2b	chr1-133398892-133399408	3.87821148588721	5.26136118332359e-05
1071	chr1	133045667	133448736	403070	*	0.0685329336808805	Pik3c2b	chr1-133448215-133449256	2.83479520238392	0.00229275354761567
1072	chr1	133045667	133452394	406728	*	0.0679639019841436	Pik3c2b	chr1-133452114-133452673	2.6982617136124	0.00348513093881893
1073	chr1	133045667	133492928	447262	*	0.100687782618841	Pik3c2b	chr1-133491921-133493935	4.0620795784918	2.43187450315708e-05
1074	chr1	133077688	133181321	103634	*	0.0663280092144627	Plekha6	chr1-133076738-133078638	4.90254955357109	4.73003702725805e-07
1075	chr1	133077688	133350510	272823	*	0.0596120955751835	Ren1	chr1-133076738-133078638	3.84948186672918	5.91839728116074e-05
1076	chr1	133077688	133363572	285885	*	-0.0701851436983087	Etnk2	chr1-133076738-133078638	-3.14994006717014	0.000816519796451611
1077	chr1	133131143	133399150	268008	*	0.0515133917308155	Ppp1r15b	chr1-133398892-133399408	4.94657921862489	3.77644991564792e-07
1078	chr1	133181321	133237327	56007	*	0.0845510650358132	Plekha6	chr1-133236565-133238089	7.25697300360203	1.97924335295946e-13
1079	chr1	133181321	133241092	59772	*	0.0726241949302233	Plekha6	chr1-133240842-133241342	6.78639397762069	5.74854611023545e-12
1080	chr1	133181321	133245975	64655	*	0.0680568223185128	Plekha6	chr1-133245366-133246583	4.30883672437416	8.2057733128783e-06
1081	chr1	133181321	133251758	70438	*	0.119985627694506	Plekha6	chr1-133251344-133252171	8.3023340818784	5.1042830604244e-17
1082	chr1	133181321	133253345	72025	*	0.0641240489390853	Plekha6	chr1-133252808-133253881	3.74874197853809	8.88619059619649e-05
1083	chr1	133237327	133363572	126246	*	-0.0595848411824672	Etnk2	chr1-133236565-133238089	-3.01062812891676	0.00130353963685941
1084	chr1	133251758	133363572	111815	*	-0.0739812432338886	Etnk2	chr1-133251344-133252171	-2.78167135479075	0.00270398865720978
1085	chr1	133253345	133363572	110228	*	-0.050366948003484	Etnk2	chr1-133252808-133253881	-2.1356060684842	0.016355768187233
1086	chr1	133255707	133350510	94804	*	0.0625388769727057	Ren1	chr1-133255243-133256170	3.16919980359779	0.000764296368308526
1087	chr1	133329012	133363572	34561	*	0.0640919185144723	Etnk2	chr1-133328275-133329749	2.86358438780925	0.00209438610167671
1088	chr1	133347872	133350510	2639	*	0.120240907208201	Ren1	chr1-133347475-133348268	7.69451904702068	7.10136941321167e-15
1089	chr1	133350263	133350510	248	*	0.0727457637267659	Ren1	chr1-133349866-133350660	4.30293157457034	8.42764587537024e-06
1090	chr1	133350510	133773812	423303	*	0.0504448877965842	Ren1	chr1-133773642-133773982	4.68743114910115	1.38327865111609e-06
1091	chr1	133363572	133365113	1542	*	0.0939524082874142	Etnk2	chr1-133364869-133365356	4.14693328129175	1.68479099947258e-05
1092	chr1	133363572	133368214	4643	*	0.119587459376161	Etnk2	chr1-133367397-133369030	5.4139839149917	3.08188528099375e-08
1093	chr1	133363572	133371568	7997	*	0.0548405769678755	Etnk2	chr1-133371468-133371668	5.40358864321047	3.26603258206383e-08
1094	chr1	133363572	133418022	54451	*	0.0774808513114446	Etnk2	chr1-133417382-133418662	4.77583673662122	8.94807732565856e-07
1095	chr1	133363572	133420664	57093	*	-0.0517537574172318	Etnk2	chr1-133420510-133420817	-3.06317190282511	0.00109502106845226
1096	chr1	133363572	133502687	139116	*	0.0578311577790079	Etnk2	chr1-133502496-133502877	3.88758364639707	5.06235511002321e-05
1097	chr1	133363572	133505485	141914	*	0.0669788822634205	Etnk2	chr1-133505131-133505838	2.91351994171434	0.00178689505287116
1098	chr1	133363572	133583766	220195	*	0.068173926431054	Etnk2	chr1-133583257-133584275	2.20383788870142	0.0137678734633007
1099	chr1	133363572	133696067	332496	*	0.0617410209277084	Etnk2	chr1-133695480-133696653	2.68207808390575	0.00365831898653276
1100	chr1	133363572	133842953	479382	*	-0.0564071509594699	Etnk2	chr1-133842039-133843867	-2.48384915615401	0.00649854250560455
1101	chr1	133379718	133801041	421324	*	0.0595094557147059	Atp2b4	chr1-133379324-133380111	3.43647909088524	0.000294663920074691
1102	chr1	133398039	133610291	212253	*	0.0732976161813686	Snrpe	chr1-133397419-133398659	5.00343005505322	2.81595532215606e-07
1103	chr1	133399150	133610291	211142	*	0.0603482425024223	Snrpe	chr1-133398892-133399408	4.81479450685075	7.36757211060802e-07
1104	chr1	133420664	133801041	380378	*	0.0706128530387365	Atp2b4	chr1-133420510-133420817	6.36384466970877	9.83825664646837e-11
1105	chr1	133471170	133801041	329872	*	0.0628356291738586	Atp2b4	chr1-133470441-133471898	3.18432597549756	0.000725457610031597
1106	chr1	133492928	133610291	117364	*	0.0607324544354975	Snrpe	chr1-133491921-133493935	4.11552467813966	1.93149830441745e-05
1107	chr1	133610291	133667827	57537	*	0.0612341261974938	Snrpe	chr1-133667574-133668080	5.53568746593586	1.55004972119796e-08
1108	chr1	133742163	133801041	58879	*	0.0763561725342562	Atp2b4	chr1-133741553-133742773	3.64863423715526	0.00013181906890798
1109	chr1	133745014	133801041	56028	*	0.0666086186653665	Atp2b4	chr1-133744468-133745559	3.47337379907385	0.000256979502672568
1110	chr1	133801041	133801043	3	*	0.0786369996880651	Atp2b4	chr1-133800522-133801564	3.82083931079278	6.64991444005069e-05
1111	chr1	133801041	133834211	33171	*	0.0559834767346796	Atp2b4	chr1-133833755-133834666	2.97004221907858	0.00148879412080365
1112	chr1	133801041	133842953	41913	*	0.0851668642325702	Atp2b4	chr1-133842039-133843867	4.85223392240262	6.10392546093742e-07
1113	chr1	133801041	133859317	58277	*	0.0561177704137127	Atp2b4	chr1-133858926-133859708	3.18131827386183	0.000733032342700229
1114	chr1	133801041	133891482	90442	*	0.0584335318980687	Atp2b4	chr1-133891113-133891850	2.47899302546254	0.00658769412109954
1115	chr1	133801041	133893275	92235	*	0.116787531032206	Atp2b4	chr1-133892968-133893582	6.84139777041234	3.92120804878177e-12
1116	chr1	133801041	133908574	107534	*	0.0528094644900055	Atp2b4	chr1-133907688-133909459	2.50372189484843	0.00614472955835968
1117	chr1	133801041	133961884	160844	*	0.064025940387574	Atp2b4	chr1-133961394-133962373	3.47871890154551	0.000251908383486066
1118	chr1	133801041	133989048	188008	*	0.0551060388387085	Atp2b4	chr1-133988565-133989530	2.58392402772728	0.00488416544819101
1119	chr1	133801041	134093130	292090	*	0.0578806546766717	Atp2b4	chr1-134092517-134093743	2.70554075581259	0.0034096639896325
1120	chr1	133801041	134099088	298048	*	0.0511559565684761	Atp2b4	chr1-134098414-134099762	2.16491752585852	0.0151970009017362
1121	chr1	134083153	134235431	152279	*	0.0861580323968738	Adora1	chr1-134082680-134083626	5.03514265296249	2.38746553363856e-07
1122	chr1	134189021	134405559	216539	*	0.0621045021601704	Cyb5r1	chr1-134188452-134189589	2.90327390485464	0.00184641753088701
1123	chr1	134205681	134235431	29751	*	0.0682717947020513	Adora1	chr1-134205324-134206038	3.82443955469213	6.55349481501132e-05
1124	chr1	134212462	134235431	22970	*	0.0725597797247119	Adora1	chr1-134211987-134212937	4.98263110504276	3.13627315500281e-07
1125	chr1	134213697	134235431	21735	*	0.0593861002620681	Adora1	chr1-134213158-134214236	4.0235100156854	2.86685722938953e-05
1126	chr1	134232795	134235431	2637	*	0.0855401374203813	Adora1	chr1-134232335-134233255	5.80206839868256	3.27509150162168e-09
1127	chr1	134235431	134307514	72084	*	0.0540738119482002	Adora1	chr1-134307221-134307806	4.14488831604383	1.69989685380713e-05
1128	chr1	134235431	134555653	320223	*	0.0777479907196246	Adora1	chr1-134555222-134556083	4.07748436155252	2.2762795435259e-05
1129	chr1	134235431	134711408	475978	*	0.0755492887469037	Adora1	chr1-134711084-134711731	5.72324657533006	5.22537069480077e-09
1130	chr1	134270234	134405559	135326	*	0.0755449415320534	Cyb5r1	chr1-134269761-134270706	5.70912514222188	5.67791868232028e-09
1131	chr1	134391747	134405559	13813	*	0.0503934549255219	Cyb5r1	chr1-134391416-134392077	3.41589067988886	0.000317868816512111
1132	chr1	134492432	134962565	470134	*	0.0551719509521718	Ube2t	chr1-134492278-134492586	2.28414907316392	0.0111813856838168
1133	chr1	134494690	134962565	467876	*	0.0654578252086793	Ube2t	chr1-134494037-134495343	1.66279139618366	0.0481770997408127
1134	chr1	134646677	134668560	21884	*	0.0541705217360726	Syt2	chr1-134668150-134668970	6.51500715035571	3.63430978794539e-11
1135	chr1	134955694	134962565	6872	*	0.0663708206287371	Ube2t	chr1-134955119-134956268	1.7069416283349	0.0439164511949046
1136	chr1	134962565	134962567	3	*	0.0839988961916532	Ube2t	chr1-134961986-134963148	2.62307643623706	0.0043569860200673
1137	chr1	134962565	135053607	91043	*	0.0700091010010053	Ube2t	chr1-135053291-135053923	2.0082203983278	0.0223099381589558
1138	chr1	134962565	135196030	233466	*	0.0598075277700345	Ube2t	chr1-135195895-135196165	1.86315606584828	0.0312201560330558
1139	chr1	134962565	135199082	236518	*	0.113231501611069	Ube2t	chr1-135198333-135199830	3.43926703174574	0.000291645788556728
1140	chr1	134962565	135217881	255317	*	0.0988332047259895	Ube2t	chr1-135217411-135218350	2.65275514116338	0.00399188819141532
1141	chr1	134962565	135234817	272253	*	0.0726615355858505	Ube2t	chr1-135234514-135235120	2.21453472299874	0.0133960084143153
1142	chr1	134962565	135251489	288925	*	0.0564181369444493	Ube2t	chr1-135251357-135251621	2.05469664903606	0.0199541569093824
1143	chr1	135278775	135607295	328521	*	0.0587538274729423	Nav1	chr1-135278560-135278989	5.25578103669369	7.36987887417867e-08
1144	chr1	135583453	135607295	23843	*	0.0631671522956848	Nav1	chr1-135582736-135584169	5.14222906167363	1.35748906187662e-07
1145	chr1	135607295	135664524	57230	*	0.0785204376953693	Nav1	chr1-135664247-135664801	6.00718344593198	9.43869444881798e-10
1146	chr1	135607295	135665588	58294	*	0.0546762093821351	Nav1	chr1-135665344-135665831	3.87671964968171	5.29371158160419e-05
1147	chr1	135607295	135778922	171628	*	0.060830521320196	Nav1	chr1-135778303-135779540	4.33157875594969	7.4021987217699e-06
1148	chr1	135607295	135794730	187436	*	0.0515904483687108	Nav1	chr1-135794390-135795070	3.42157151912563	0.00031130173889431
1149	chr1	135607295	135972767	365473	*	0.0500623994898102	Nav1	chr1-135972307-135973227	2.79360900265106	0.00260617295107113
1150	chr1	135720061	135731894	11834	*	0.0624516681474361	Csrp1	chr1-135731476-135732312	6.44377427482579	5.82691858990757e-11
1151	chr1	135720061	135741237	21177	*	0.0530275029296645	Csrp1	chr1-135740821-135741652	5.0957086994038	1.73719512982366e-07
1152	chr1	135720061	135745050	24990	*	0.0577331716243183	Csrp1	chr1-135744698-135745402	5.42457644025417	2.90460631016214e-08
1153	chr1	136234095	136466343	232249	*	0.104045504234936	Kif14	chr1-136233356-136234833	2.00519954532533	0.0224708593395905
1154	chr1	136292529	136466343	173815	*	0.0540726668456309	Kif14	chr1-136291988-136293069	2.24819926570025	0.0122817432457584
1155	chr1	136298450	136466343	167894	*	0.0729047143745259	Kif14	chr1-136298042-136298858	1.84715204541156	0.0323625536264224
1156	chr1	136298450	136670769	372320	*	0.0590675405662013	Gm19705	chr1-136298042-136298858	1.75207765722844	0.0398802277788133
1157	chr1	136403925	136466343	62419	*	0.0758972906013068	Kif14	chr1-136403532-136404317	1.84333166385424	0.0326403003852318
1158	chr1	136403925	136624901	220977	*	0.0647431132495693	Zfp281	chr1-136403532-136404317	2.63147584806971	0.00425074547494973
1159	chr1	136403925	136670769	266845	*	0.0729923061874305	Gm19705	chr1-136403532-136404317	2.01382753343837	0.0220138219569512
1160	chr1	136405390	136466343	60954	*	0.0966046068897191	Kif14	chr1-136404983-136405796	2.85794196946066	0.0021319918173805
1161	chr1	136405390	136624901	219512	*	0.0555640526976494	Zfp281	chr1-136404983-136405796	3.30376316330117	0.000476981933302387
1162	chr1	136405390	136670769	265380	*	0.0976103591292685	Gm19705	chr1-136404983-136405796	3.51419366731882	0.000220545548698984
1163	chr1	136415165	136466343	51179	*	0.0775926532373236	Kif14	chr1-136414564-136415766	1.67915308792496	0.0465611060226691
1164	chr1	136466118	136466343	226	*	0.125691998147478	Kif14	chr1-136465520-136466716	3.55754171972583	0.000187170830872011
1165	chr1	136466118	136960448	494331	*	0.133296951191004	Nr5a2	chr1-136465520-136466716	1.85491742383094	0.0318040097162572
1166	chr1	136466343	136470651	4309	*	0.0644721704334364	Kif14	chr1-136470469-136470832	1.79362511908373	0.0364365122262379
1167	chr1	136466343	136473870	7528	*	0.0825397341317173	Kif14	chr1-136473559-136474181	2.56919146680278	0.00509680593820944
1168	chr1	136466343	136557631	91289	*	0.0607895461398711	Kif14	chr1-136557493-136557768	2.33657951042623	0.00973052943962117
1169	chr1	136466343	136569945	103603	*	0.0978450815834671	Kif14	chr1-136569198-136570691	2.97896762181049	0.00144610669137999
1170	chr1	136466343	136597026	130684	*	0.0619901739311375	Kif14	chr1-136596854-136597198	2.26899260664512	0.0116343877379864
1171	chr1	136466343	136608402	142060	*	0.0526971523213673	Kif14	chr1-136608244-136608560	2.61402539087922	0.00447411931437869
1172	chr1	136466343	136665212	198870	*	0.0841757730775125	Kif14	chr1-136664929-136665495	2.98794478572628	0.00140430144569467
1173	chr1	136466343	136674879	208537	*	0.0801837646421477	Kif14	chr1-136674450-136675307	2.51421538617233	0.00596487753678104
1174	chr1	136466343	136677318	210976	*	0.0813460001353974	Kif14	chr1-136677111-136677525	2.69053447619679	0.00356688317690226
1175	chr1	136466343	136680338	213996	*	0.0935205126143338	Kif14	chr1-136680169-136680506	4.55821990566926	2.57945030665265e-06
1176	chr1	136466343	136682484	216142	*	0.0673987948802529	Kif14	chr1-136682343-136682624	2.87369141709559	0.00202852572753174
1177	chr1	136466343	136690261	223919	*	0.0540995489363734	Kif14	chr1-136690153-136690369	2.32893428041152	0.00993127377245734
1178	chr1	136466343	136691269	224927	*	0.0815331370956072	Kif14	chr1-136691098-136691440	3.26397120256863	0.000549311656695898
1179	chr1	136466343	136695153	228811	*	0.0879937610883794	Kif14	chr1-136694911-136695394	2.60654282351001	0.00457306931834721
1180	chr1	136466343	136696174	229832	*	0.0776561807458967	Kif14	chr1-136695776-136696571	1.83628223596464	0.0331579628101994
1181	chr1	136466343	136699033	232691	*	0.062395691044922	Kif14	chr1-136698851-136699214	1.75415236701957	0.0397022013031372
1182	chr1	136466343	136707535	241193	*	0.161260592127471	Kif14	chr1-136707140-136707929	4.41833334488813	4.97324660222007e-06
1183	chr1	136466343	136727904	261562	*	0.122713687169889	Kif14	chr1-136727427-136728381	4.13049506565611	1.80991432544843e-05
1184	chr1	136466343	136733321	266979	*	0.115958015053412	Kif14	chr1-136733016-136733626	3.50859826138693	0.000225237397044523
1185	chr1	136466343	136734792	268450	*	0.0698109072789889	Kif14	chr1-136734665-136734918	2.70918434951463	0.00337244255754523
1186	chr1	136466343	136739688	273346	*	0.0612623256932478	Kif14	chr1-136739583-136739792	2.69381510655505	0.00353196691840665
1187	chr1	136466343	136754457	288115	*	0.0903125567192781	Kif14	chr1-136754278-136754635	3.9419067525664	4.04182026644476e-05
1188	chr1	136466343	136910315	443973	*	0.0554179422966014	Kif14	chr1-136910138-136910491	2.40058494341613	0.0081844455829705
1189	chr1	136466343	136940843	474501	*	0.0575820333103888	Kif14	chr1-136940648-136941038	2.07774416616586	0.0188664644067708
1190	chr1	136466343	136953710	487368	*	0.105616187160422	Kif14	chr1-136953541-136953878	4.82538517034681	6.986647758277e-07
1191	chr1	136466343	136957579	491237	*	0.12226154186606	Kif14	chr1-136957242-136957915	3.37930345944877	0.00036334873180857
1192	chr1	136473870	136670769	196900	*	0.0738249342931913	Gm19705	chr1-136473559-136474181	2.84098257040436	0.00224873851925933
1193	chr1	136473870	136960448	486579	*	0.129608801071705	Nr5a2	chr1-136473559-136474181	2.43887239309712	0.0073665849075645
1194	chr1	136489064	136670769	181706	*	0.0610089481053816	Gm19705	chr1-136488760-136489368	2.04224930291078	0.0205634040811545
1195	chr1	136489064	136960448	471385	*	0.105876489416417	Nr5a2	chr1-136488760-136489368	1.7249631256772	0.0422670590194737
1196	chr1	136557631	136960448	402818	*	0.0863329890900796	Nr5a2	chr1-136557493-136557768	2.0729117509624	0.0190902466119393
1197	chr1	136559890	136670769	110880	*	0.0520407574333075	Gm19705	chr1-136559693-136560086	1.81446813435648	0.0348028421671698
1198	chr1	136569945	136624901	54957	*	0.0606457769404514	Zfp281	chr1-136569198-136570691	3.00550922623687	0.00132568276141074
1199	chr1	136569945	136670769	100825	*	0.0845456906910179	Gm19705	chr1-136569198-136570691	2.67813255598609	0.00370169563569295
1200	chr1	136569945	136960448	390504	*	0.179659446041796	Nr5a2	chr1-136569198-136570691	3.03554185476185	0.00120051947860728
1201	chr1	136576506	136670769	94264	*	0.0540215892773418	Gm19705	chr1-136576333-136576678	2.11479510934342	0.017223706946863
1202	chr1	136576506	136960448	383943	*	0.0812150844253848	Nr5a2	chr1-136576333-136576678	2.00440706995224	0.0225132362998714
1203	chr1	136597026	136960448	363423	*	0.0946977529137751	Nr5a2	chr1-136596854-136597198	1.81718827248013	0.0345941450331155
1204	chr1	136608402	136960448	352047	*	0.066686900756385	Nr5a2	chr1-136608244-136608560	1.93300357396475	0.0266178787648705
1205	chr1	136624901	136677318	52418	*	0.0506348216996845	Zfp281	chr1-136677111-136677525	2.52384323716738	0.00580398396546321
1206	chr1	136624901	136680338	55438	*	0.0619126573725458	Zfp281	chr1-136680169-136680506	4.51486123831036	3.16791186883915e-06
1207	chr1	136624901	136695153	70253	*	0.0544302565839266	Zfp281	chr1-136694911-136695394	2.70159944444279	0.00345034204184014
1208	chr1	136624901	136707535	82635	*	0.0960966447295776	Zfp281	chr1-136707140-136707929	4.50159597615975	3.37225485070365e-06
1209	chr1	136624901	136727904	103004	*	0.0748418904806566	Zfp281	chr1-136727427-136728381	4.58421131587428	2.27851599615023e-06
1210	chr1	136624901	136733321	108421	*	0.0652345338152402	Zfp281	chr1-136733016-136733626	3.31823475124579	0.000452941577579075
1211	chr1	136624901	136754457	129557	*	0.0501544659897507	Zfp281	chr1-136754278-136754635	2.96120814629886	0.00153217383348043
1212	chr1	136624901	136953710	328810	*	0.0529588722232304	Zfp281	chr1-136953541-136953878	3.3986280216058	0.000338623792401155
1213	chr1	136624901	136957579	332679	*	0.0761320809817014	Zfp281	chr1-136957242-136957915	3.48791004823785	0.000243405912946123
1214	chr1	136659986	136670769	10784	*	0.0595939087954751	Gm19705	chr1-136659305-136660666	1.7288545669267	0.0419175635827697
1215	chr1	136665212	136670769	5558	*	0.0678867756728294	Gm19705	chr1-136664929-136665495	2.89307698166043	0.00190743891608449
1216	chr1	136665212	136960448	295237	*	0.146625453252525	Nr5a2	chr1-136664929-136665495	2.87184512195343	0.00204041456599873
1217	chr1	136670769	136674879	4111	*	0.0754071904363147	Gm19705	chr1-136674450-136675307	3.01753327803246	0.00127420529384859
1218	chr1	136670769	136677318	6550	*	0.087117844267377	Gm19705	chr1-136677111-136677525	3.5638011497446	0.000182761449472369
1219	chr1	136670769	136680338	9570	*	0.0767875259474102	Gm19705	chr1-136680169-136680506	3.97317622180229	3.54602698727765e-05
1220	chr1	136670769	136682484	11716	*	0.0624586432997546	Gm19705	chr1-136682343-136682624	3.03704685417124	0.00119454158465675
1221	chr1	136670769	136691269	20501	*	0.0593421825320248	Gm19705	chr1-136691098-136691440	2.33025254335558	0.00989640368905496
1222	chr1	136670769	136695153	24385	*	0.0755876495010906	Gm19705	chr1-136694911-136695394	2.67807810822014	0.00370229744129964
1223	chr1	136670769	136696174	25406	*	0.0731993388892029	Gm19705	chr1-136695776-136696571	1.88442908769321	0.0297534791857656
1224	chr1	136670769	136699033	28265	*	0.0681203953237192	Gm19705	chr1-136698851-136699214	2.78639136137078	0.00266492400960644
1225	chr1	136670769	136707535	36767	*	0.132186290140147	Gm19705	chr1-136707140-136707929	5.13590763409153	1.40392774264786e-07
1226	chr1	136670769	136727904	57136	*	0.0986710237093763	Gm19705	chr1-136727427-136728381	3.78722723021172	7.61688873433742e-05
1227	chr1	136670769	136733321	62553	*	0.106421735001792	Gm19705	chr1-136733016-136733626	3.94248635456879	4.03206198124676e-05
1228	chr1	136670769	136734792	64024	*	0.0640312606646027	Gm19705	chr1-136734665-136734918	3.07531190103493	0.00105141260864116
1229	chr1	136670769	136754457	83689	*	0.0900893116443118	Gm19705	chr1-136754278-136754635	4.21416592155318	1.25351469028029e-05
1230	chr1	136670769	136940843	270075	*	0.0663333465957133	Gm19705	chr1-136940648-136941038	2.79601965071108	0.00258681273097151
1231	chr1	136670769	136953710	282942	*	0.0769312822211148	Gm19705	chr1-136953541-136953878	2.93533570704044	0.00166593500114151
1232	chr1	136670769	136957579	286811	*	0.10722912741181	Gm19705	chr1-136957242-136957915	3.6967698729281	0.000109180057355447
1233	chr1	136670769	136958530	287762	*	0.0612071962823068	Gm19705	chr1-136958109-136958951	1.77552663965412	0.0379054854565249
1234	chr1	136670769	136973758	302990	*	0.0642131136325313	Gm19705	chr1-136973633-136973882	3.41136186439939	0.000323196220754313
1235	chr1	136670769	137041096	370328	*	0.0627864477529342	Gm19705	chr1-137040849-137041342	2.11255263507483	0.0173195381835965
1236	chr1	136670769	137042434	371666	*	0.0612192316838348	Gm19705	chr1-137042254-137042613	2.80091634338906	0.00254788635684112
1237	chr1	136670769	137051441	380673	*	0.0698351345323133	Gm19705	chr1-137051031-137051850	2.08962467664992	0.0183257640275649
1238	chr1	136670769	137052206	381438	*	0.0580425739243849	Gm19705	chr1-137052055-137052356	2.82259068396896	0.00238186737927265
1239	chr1	136674879	136960448	285570	*	0.140677872201244	Nr5a2	chr1-136674450-136675307	2.29045898394177	0.0109973618201218
1240	chr1	136677318	136960448	283131	*	0.115937591389853	Nr5a2	chr1-136677111-136677525	2.13697600068336	0.0162999718301961
1241	chr1	136680338	136960448	280111	*	0.170030920716553	Nr5a2	chr1-136680169-136680506	4.43582154233723	4.58609053081807e-06
1242	chr1	136682484	136960448	277965	*	0.108484351684643	Nr5a2	chr1-136682343-136682624	2.32562986153609	0.0100191525609926
1243	chr1	136690261	136960448	270188	*	0.089114203156452	Nr5a2	chr1-136690153-136690369	2.55203802115246	0.00535474155387541
1244	chr1	136691269	136960448	269180	*	0.128525545116743	Nr5a2	chr1-136691098-136691440	3.23962833603231	0.000598427963889468
1245	chr1	136695153	136960448	265296	*	0.151720414654742	Nr5a2	chr1-136694911-136695394	2.32841845973275	0.00994494719353138
1246	chr1	136706663	136960448	253786	*	0.0730935882644376	Nr5a2	chr1-136706452-136706874	2.05751820906566	0.0198182025997787
1247	chr1	136707535	136960448	252914	*	0.275923517749695	Nr5a2	chr1-136707140-136707929	5.18622600575485	1.07299181091068e-07
1248	chr1	136727904	136960448	232545	*	0.210537887623421	Nr5a2	chr1-136727427-136728381	4.22493104293169	1.19506976967202e-05
1249	chr1	136733321	136960448	227128	*	0.219125957183867	Nr5a2	chr1-136733016-136733626	3.55443089545081	0.0001893990214646
1250	chr1	136734792	136960448	225657	*	0.111766272885056	Nr5a2	chr1-136734665-136734918	2.44480937657549	0.007246436014028
1251	chr1	136739688	136960448	220761	*	0.109323111839167	Nr5a2	chr1-136739583-136739792	3.37991653374449	0.000362539228246666
1252	chr1	136754457	136960448	205992	*	0.163153442142456	Nr5a2	chr1-136754278-136754635	3.48675727476955	0.000244457436462907
1253	chr1	136856406	136960448	104043	*	0.0666822892058869	Nr5a2	chr1-136856261-136856551	1.94149090714923	0.0260993806398953
1254	chr1	136940843	136960448	19606	*	0.094050669338927	Nr5a2	chr1-136940648-136941038	2.02659102748305	0.0213521274627659
1255	chr1	136953710	136960448	6739	*	0.183070273118875	Nr5a2	chr1-136953541-136953878	3.5939293278956	0.000162864111086221
1256	chr1	136957579	136960448	2870	*	0.210274085903932	Nr5a2	chr1-136957242-136957915	4.0559145488061	2.49692577846107e-05
1257	chr1	136960448	136973758	13311	*	0.129280858203602	Nr5a2	chr1-136973633-136973882	2.80616289782109	0.00250676700025329
1258	chr1	136960448	136974259	13812	*	0.0814478047517549	Nr5a2	chr1-136974131-136974386	2.35615069303796	0.00923271257766842
1259	chr1	136960448	137038513	78066	*	0.0803507821315918	Nr5a2	chr1-137038360-137038666	2.12382462459006	0.0168424055485166
1260	chr1	136960448	137041096	80649	*	0.134806950018494	Nr5a2	chr1-137040849-137041342	2.10713498566633	0.0175529402439921
1261	chr1	136960448	137042434	81987	*	0.0838767592796073	Nr5a2	chr1-137042254-137042613	1.9136511674888	0.027832371242667
1262	chr1	136960448	137051441	90994	*	0.146727966111744	Nr5a2	chr1-137051031-137051850	2.624095783441	0.00434396744239713
1263	chr1	136960448	137052206	91759	*	0.0909015695641248	Nr5a2	chr1-137052055-137052356	1.85273715834807	0.031960020645855
1264	chr1	136960448	137174148	213701	*	0.0851066070922467	Nr5a2	chr1-137173867-137174429	1.8424250299032	0.0327065016808961
1265	chr1	136960448	137297958	337511	*	0.131877743037683	Nr5a2	chr1-137297377-137298539	1.85476275979766	0.0318150560747262
1266	chr1	136960448	137323401	362954	*	0.155877523932151	Nr5a2	chr1-137323116-137323685	2.48181799795575	0.00653570100456793
1267	chr1	136960448	137372403	411956	*	0.0576366616741114	Nr5a2	chr1-137372259-137372547	1.7623773748887	0.0390027793474009
1268	chr1	136960448	137378758	418311	*	0.117190528978289	Nr5a2	chr1-137378587-137378928	4.18159588143936	1.44735066487808e-05
1269	chr1	136960448	137387585	427138	*	0.0805805805728299	Nr5a2	chr1-137387391-137387778	2.02627890315806	0.0213681059573722
1270	chr1	138145673	138175708	30036	*	0.084319839289257	Ptprc	chr1-138145471-138145875	6.44012421476537	5.96878822276838e-11
1271	chr1	138175296	138175708	413	*	0.0660934471068012	Ptprc	chr1-138175153-138175439	8.11096869715372	2.51088961711824e-16
1272	chr1	138175708	138191879	16172	*	0.0546893897362931	Ptprc	chr1-138191360-138192397	6.61577218773508	1.8480860564514e-11
1273	chr1	138175708	138261732	86025	*	0.050403560919158	Ptprc	chr1-138261632-138261831	3.04581188667377	0.0011602648417686
1274	chr1	138175708	138458415	282708	*	0.0524671686282025	Ptprc	chr1-138458153-138458676	6.36701655322657	9.63701906601248e-11
1275	chr1	138385340	138848577	463238	*	0.0748953316472905	Lhx9	chr1-138384854-138385826	3.4707781378447	0.000259476291349687
1276	chr1	138421195	138620141	198947	*	0.10536788253977	Nek7	chr1-138420584-138421805	7.62812240492245	1.19098673515462e-14
1277	chr1	138421195	138848577	427383	*	0.151878095928304	Lhx9	chr1-138420584-138421805	5.98903600094791	1.05544219687603e-09
1278	chr1	138433811	138848577	414767	*	0.0740035439925264	Lhx9	chr1-138433412-138434210	3.01793942893959	0.00127249883571439
1279	chr1	138438816	138620141	181326	*	0.0646760469412407	Nek7	chr1-138438290-138439342	5.22443560401464	8.7343553231804e-08
1280	chr1	138438816	138848577	409762	*	0.0942098235933172	Lhx9	chr1-138438290-138439342	4.07481207684534	2.30257597455302e-05
1281	chr1	138499976	138848577	348602	*	0.0595572526214739	Lhx9	chr1-138499389-138500563	2.7638678144441	0.00285603370175136
1282	chr1	138524315	138848577	324263	*	0.0658888820864512	Lhx9	chr1-138523617-138525012	2.28429053162856	0.0111772309949022
1283	chr1	138620141	139101516	481376	*	0.0790501447516512	Nek7	chr1-139100799-139102232	8.63685577597858	2.88906270673839e-18
1284	chr1	138822922	138848577	25656	*	0.0642153206530267	Lhx9	chr1-138822599-138823244	4.24676937867259	1.08437495342858e-05
1285	chr1	138826371	138848577	22207	*	0.0725553942060402	Lhx9	chr1-138826232-138826510	5.93137495319651	1.50204153534472e-09
1286	chr1	138826951	138848577	21627	*	0.0791145989941036	Lhx9	chr1-138826681-138827221	4.19184221006994	1.38349211308159e-05
1287	chr1	138842509	138848577	6069	*	0.0993636059422345	Lhx9	chr1-138842207-138842811	6.37256299526237	9.29475109247911e-11
1288	chr1	138847402	138848577	1176	*	0.0555845971560169	Lhx9	chr1-138847234-138847569	5.06057561206758	2.08996327131745e-07
1289	chr1	138848454	138848577	124	*	0.0801789104748976	Lhx9	chr1-138847814-138849093	5.18354187957455	1.08855657065479e-07
1290	chr1	138848577	138936266	87690	*	0.0924441742633524	Lhx9	chr1-138935785-138936746	4.31003710649426	8.16135775746733e-06
1291	chr1	138848577	139101516	252940	*	0.164063296483907	Lhx9	chr1-139100799-139102232	7.66924279850422	8.65073297814035e-15
1292	chr1	138848577	139128671	280095	*	0.083725443746986	Lhx9	chr1-139127975-139129366	3.63443098493481	0.000139297409264668
1293	chr1	138848577	139287915	439339	*	0.138253046956033	Lhx9	chr1-139287496-139288333	6.19320544774586	2.94764024860009e-10
1294	chr1	138848577	139289613	441037	*	0.0723206023433102	Lhx9	chr1-139289406-139289820	4.15369067656861	1.63577677546509e-05
1295	chr1	138848577	139290458	441882	*	0.0988637418846051	Lhx9	chr1-139290274-139290642	5.0210300920832	2.56975530436553e-07
1296	chr1	138848577	139292133	443557	*	0.130792548322616	Lhx9	chr1-139291638-139292628	5.50479719110643	1.84796746236793e-08
1297	chr1	138963709	139234979	271271	*	-0.0690916226964878	Dennd1b	chr1-139234449-139235509	-4.11704358259944	1.91881761563017e-05
1298	chr1	139412504	139454773	42270	*	0.0516192353892988	Aspm	chr1-139412206-139412802	4.21160892961582	1.26779116141954e-05
1299	chr1	139422405	139454773	32369	*	0.0506665634475453	Aspm	chr1-139421473-139423336	2.1683752051124	0.0150650753214713
1300	chr1	139454755	139454773	19	*	0.122118980158482	Aspm	chr1-139453922-139455588	5.94469050743217	1.38489836299631e-09
1301	chr1	139454773	139494778	40006	*	0.0638042544632971	Aspm	chr1-139494536-139495019	4.046531276264	2.59910910470646e-05
1302	chr1	140183411	140183764	354	*	0.125969947622112	Cfh	chr1-140182938-140183883	6.68195926444833	1.17884285762551e-11
1303	chr1	140183411	140246158	62748	*	0.0679347448627749	Kcnt2	chr1-140182938-140183883	4.42359871774299	4.85351230680353e-06
1304	chr1	140183764	140306706	122943	*	0.134117238080241	Cfh	chr1-140306002-140307410	5.67629931425047	6.88199294516879e-09
1305	chr1	140183764	140409459	225696	*	0.111390822066866	Cfh	chr1-140409040-140409878	7.40158401350262	6.72847480322038e-14
1306	chr1	140183764	140422987	239224	*	0.176144927771179	Cfh	chr1-140422523-140423450	9.90756067116875	1.92977038982308e-23
1307	chr1	140183764	140438945	255182	*	0.0514056128627024	Cfh	chr1-140438821-140439068	4.2163470273781	1.24145789179954e-05
1308	chr1	140183764	140451763	268000	*	0.179299968330867	Cfh	chr1-140451174-140452352	10.2762189236823	4.50984801480566e-25
1309	chr1	140183764	140613252	429489	*	0.0645380316178755	Cfh	chr1-140613016-140613488	5.75123287277307	4.42974901223047e-09
1310	chr1	140246158	140306706	60549	*	0.103230329204109	Kcnt2	chr1-140306002-140307410	5.8505471825834	2.44979222916286e-09
1311	chr1	140246158	140342209	96052	*	0.0506253421443326	Kcnt2	chr1-140341903-140342515	3.51920134173963	0.000216424038812253
1312	chr1	140246158	140409459	163302	*	0.0998207793189798	Kcnt2	chr1-140409040-140409878	6.18851902843593	3.03660388855147e-10
1313	chr1	140246158	140422987	176830	*	0.140217361491965	Kcnt2	chr1-140422523-140423450	8.68121720181398	1.9577779239792e-18
1314	chr1	140246158	140451763	205606	*	0.154045044619764	Kcnt2	chr1-140451174-140452352	10.1981129801399	1.01081045184708e-24
1315	chr1	140246158	140613252	367095	*	0.0546949073524526	Kcnt2	chr1-140613016-140613488	5.03880624885604	2.34222198505255e-07
1316	chr1	143555628	143702893	147266	*	0.0797140001575267	Cdc73	chr1-143555184-143556071	4.98429488926594	3.10940873310127e-07
1317	chr1	143555628	143716338	160711	*	0.102968440072677	Glrx2	chr1-143555184-143556071	4.78171740961765	8.69019467580608e-07
1318	chr1	143555628	143777272	221645	*	0.088613424320379	Uchl5	chr1-143555184-143556071	4.56250439477156	2.52735176215021e-06
1319	chr1	143702893	143731925	29033	*	0.0618570982912095	Cdc73	chr1-143731739-143732110	6.60983028655201	1.92380431995585e-11
1320	chr1	143702893	143734004	31112	*	0.063756024805815	Cdc73	chr1-143733634-143734374	5.12440073781749	1.49242772401542e-07
1321	chr1	143716338	143731925	15588	*	0.099963714928867	Glrx2	chr1-143731739-143732110	8.19671029067228	1.23527450749599e-16
1322	chr1	143716338	143734004	17667	*	0.113304267610564	Glrx2	chr1-143733634-143734374	6.76419625657469	6.70256357973071e-12
1323	chr1	143716338	143739635	23298	*	0.0522184471458523	Glrx2	chr1-143738839-143740430	2.24400120050644	0.0124161620510357
1324	chr1	143716338	143746005	29668	*	0.0540306005342326	Glrx2	chr1-143745689-143746321	2.30488464079435	0.0105865175169004
1325	chr1	143731925	143777272	45348	*	0.0914169621341914	Uchl5	chr1-143731739-143732110	7.04313654693668	9.39799328319413e-13
1326	chr1	143734004	143777272	43269	*	0.0947476744670241	Uchl5	chr1-143733634-143734374	5.70673153834971	5.75831046779779e-09
1327	chr1	143746005	143777272	31268	*	0.0516286507811697	Uchl5	chr1-143745689-143746321	2.04585406532722	0.0203853654265333
1328	chr1	143777168	143777272	105	*	0.059083421087315	Uchl5	chr1-143776342-143777994	1.92211468377279	0.0272956644127599
1329	chr1	144185167	144249242	64076	*	0.050618530724678	Rgs1	chr1-144185067-144185266	8.8072318709431	6.41370863753787e-19
1330	chr1	144775435	144775435	1	*	0.0528800121700014	Rgs18	chr1-144775312-144775558	12.5919117301469	1.16969051111006e-36
1331	chr1	149961290	150393082	431793	*	-0.0531069506842964	Pla2g4a	chr1-150392251-150393913	-1.79663883932775	0.0361964871379224
1332	chr1	150786380	150993435	207056	*	0.0560278250715129	Hmcn1	chr1-150785803-150786956	2.05296791534018	0.020037844675022
1333	chr1	150832361	150993435	161075	*	0.0552784916122902	Hmcn1	chr1-150831953-150832769	1.88026631053614	0.0300358961538938
1334	chr1	150872398	150993435	121038	*	0.0615235636561261	Hmcn1	chr1-150872103-150872692	2.19969805165929	0.0139141625663208
1335	chr1	150873320	150993435	120116	*	0.109842909441938	Hmcn1	chr1-150872778-150873861	3.76050625459484	8.47849173581183e-05
1336	chr1	150878207	150993435	115229	*	0.106800463417066	Hmcn1	chr1-150877600-150878813	3.33608501211309	0.000424835885641703
1337	chr1	150971761	150993435	21675	*	0.0657961881350252	Hmcn1	chr1-150971312-150972209	2.23066368120224	0.0128517075534574
1338	chr1	150993432	150993435	4	*	0.0997636060594836	Hmcn1	chr1-150992821-150994043	4.20009891905906	1.33399196341369e-05
1339	chr1	150993435	151004195	10761	*	0.151455127224861	Hmcn1	chr1-151003692-151004697	5.1604512881927	1.23177629469575e-07
1340	chr1	150993435	151007698	14264	*	0.0603848866568863	Hmcn1	chr1-151007390-151008005	2.21422980848626	0.0134064871551559
1341	chr1	150993435	151158293	164859	*	0.0823783813178965	Hmcn1	chr1-151157765-151158821	2.71311070142787	0.00333274176698513
1342	chr1	151214457	151571186	356730	*	0.0685688976016696	Fam129a	chr1-151213744-151215169	3.4375165598005	0.000293537410234
1343	chr1	151495928	151571186	75259	*	0.050204953100191	Fam129a	chr1-151495659-151496196	3.29823259002619	0.000486477522010658
1344	chr1	151571186	151619664	48479	*	0.0693016426748021	Fam129a	chr1-151619271-151620056	4.46659083601153	3.97379626961383e-06
1345	chr1	151571186	151626601	55416	*	0.106861887095758	Fam129a	chr1-151626168-151627033	6.00014772027691	9.85690511577057e-10
1346	chr1	151571186	151660003	88818	*	0.0887726084978191	Fam129a	chr1-151659291-151660714	5.30381998915866	5.67020724875853e-08
1347	chr1	151571186	151685833	114648	*	0.0619762827427317	Fam129a	chr1-151685394-151686271	3.38444648146261	0.000356609607864877
1348	chr1	151571186	151720197	149012	*	0.0676761655409719	Fam129a	chr1-151719432-151720961	4.89207021680192	4.98904157403199e-07
1349	chr1	151571186	151741312	170127	*	0.0560245209231109	Fam129a	chr1-151740705-151741919	3.06140994411074	0.00110148624988455
1350	chr1	151571186	151943352	372167	*	0.0595129813132092	Fam129a	chr1-151943085-151943619	5.03700893833259	2.36431353836474e-07
1351	chr1	151571186	152051767	480582	*	0.0563931157631593	Fam129a	chr1-152051314-152052219	3.13321506644271	0.00086451350659838
1352	chr1	152090125	152549176	459052	*	0.0600681056896123	1700025G04Rik	chr1-152548704-152549648	4.84529372782562	6.32122500509965e-07
1353	chr1	152399830	152461873	62044	*	0.0720111566644252	Colgalt2	chr1-152461565-152462181	10.0108016608412	6.83203866453651e-24
1354	chr1	152399830	152798325	398496	*	0.0622500749485424	Colgalt2	chr1-152798140-152798509	9.514804335715	9.10275872697753e-22
1355	chr1	152549176	152766351	217176	*	0.0738458179873947	Rgl1	chr1-152548704-152549648	4.46474304025889	4.00824518668026e-06
1356	chr1	152550687	152766351	215665	*	0.0625689693081009	Rgl1	chr1-152550368-152551005	4.0174157066505	2.9419936182422e-05
1357	chr1	152954993	153073686	118694	*	0.0600957999708003	Nmnat2	chr1-153073234-153074138	5.93278834418414	1.48916346902338e-09
1358	chr1	153037546	153414233	376688	*	0.0543615710147352	E330020D12Rik	chr1-153037204-153037888	3.54499313559659	0.000196311655451043
1359	chr1	153037546	153425162	387617	*	0.0624200596274907	Shcbp1l	chr1-153037204-153037888	3.75016223564013	8.83600990121553e-05
1360	chr1	153096321	153414233	317913	*	0.061929887845109	E330020D12Rik	chr1-153095923-153096718	2.72611579472769	0.00320422559039016
1361	chr1	153096321	153425162	328842	*	0.0505059286563674	Shcbp1l	chr1-153095923-153096718	2.76878496215755	0.00281328788940356
1362	chr1	153112615	153414233	301619	*	0.0530480832546526	E330020D12Rik	chr1-153112376-153112854	3.18553323321675	0.000722437538707129
1363	chr1	153288043	153414233	126191	*	0.054056021449164	E330020D12Rik	chr1-153287738-153288348	2.27549289240062	0.0114381892860041
1364	chr1	153407755	153414233	6479	*	0.0833138013151438	E330020D12Rik	chr1-153407524-153407985	6.5163853408337	3.6010907421831e-11
1365	chr1	153414233	153414641	409	*	0.121169520721417	E330020D12Rik	chr1-153414033-153415248	7.88317358959205	1.59584592075798e-15
1366	chr1	153414233	153425041	10809	*	0.0558380116259077	E330020D12Rik	chr1-153424226-153425856	2.61885927382965	0.00441121672898384
1367	chr1	153414233	153766406	352174	*	0.0630937469404839	E330020D12Rik	chr1-153765858-153766953	3.65554134662642	0.000128319919577539
1368	chr1	155796607	155812889	16283	*	0.0675130902804592	Qsox1	chr1-155795476-155797737	6.7999573583668	5.23250606992629e-12
1369	chr1	155973308	156366040	392733	*	0.0526357800502209	Gm2000	chr1-155972325-155974290	2.38019509970994	0.00865173700499996
1370	chr1	156057276	156303664	246389	*	0.0650940917297566	Tdrd5	chr1-156057094-156057458	2.66314310381333	0.00387072419827259
1371	chr1	156073338	156303664	230327	*	0.0998595192648085	Tdrd5	chr1-156073044-156073631	2.45143641175453	0.00711436621649137
1372	chr1	156076587	156303664	227078	*	0.110373643858285	Tdrd5	chr1-156076227-156076946	3.06490071627141	0.00108871133242725
1373	chr1	156076587	156558786	482200	*	0.0702171066506639	Abl2	chr1-156076227-156076946	2.15201022781039	0.0156982744127279
1374	chr1	156111138	156303664	192527	*	0.0575559520458665	Tdrd5	chr1-156110869-156111407	1.70244611284757	0.0443358859971415
1375	chr1	156202857	156303664	100808	*	0.071955249585608	Tdrd5	chr1-156202647-156203066	2.2605053459793	0.0118949525086167
1376	chr1	156202857	156558786	355930	*	0.0623160450731023	Abl2	chr1-156202647-156203066	2.84440969820112	0.0022246897916664
1377	chr1	156202857	156674356	471500	*	0.0616452109740858	Tor3a	chr1-156202647-156203066	2.61393017393277	0.0044753663627804
1378	chr1	156268633	156303664	35032	*	0.093606894206229	Tdrd5	chr1-156268358-156268907	4.23055323483387	1.1655863233338e-05
1379	chr1	156268633	156558786	290154	*	0.0640401647808333	Abl2	chr1-156268358-156268907	3.28815291785466	0.000504235234090562
1380	chr1	156268633	156674356	405724	*	0.0783313457702697	Tor3a	chr1-156268358-156268907	4.63315447618088	1.80067801722545e-06
1381	chr1	156273803	156303664	29862	*	0.05580863837378	Tdrd5	chr1-156273643-156273962	1.73949889102891	0.0409735235615956
1382	chr1	156273803	156558786	284984	*	0.0538568436251257	Abl2	chr1-156273643-156273962	2.26321929835045	0.0118110870829545
1383	chr1	156285193	156303664	18472	*	0.0671384084517884	Tdrd5	chr1-156284767-156285619	2.87443902114293	0.00202372959589808
1384	chr1	156296016	156303664	7649	*	0.0613455590469377	Tdrd5	chr1-156295662-156296370	1.71762920473607	0.0429321349333612
1385	chr1	156303424	156303664	241	*	0.122479867066073	Tdrd5	chr1-156302670-156304177	2.70751032196844	0.00338949813488996
1386	chr1	156303424	156558786	255363	*	0.0842209638988398	Abl2	chr1-156302670-156304177	2.63501473917804	0.00420668148537715
1387	chr1	156303424	156674356	370933	*	0.106900882366514	Tor3a	chr1-156302670-156304177	2.92745705323288	0.00170873127623141
1388	chr1	156303664	156432090	128427	*	0.0636503503295461	Tdrd5	chr1-156431806-156432373	1.76507587804105	0.0387755070580927
1389	chr1	156303664	156500551	196888	*	0.0683366954367249	Tdrd5	chr1-156500195-156500907	1.84082315498321	0.0328237392194554
1390	chr1	156303664	156512885	209222	*	0.0854351105917872	Tdrd5	chr1-156512564-156513206	2.11480033576984	0.0172234841278586
1391	chr1	156303664	156522206	218543	*	0.116827325399649	Tdrd5	chr1-156521842-156522570	3.74426371990437	9.04617723407527e-05
1392	chr1	156303664	156523849	220186	*	0.110916862481107	Tdrd5	chr1-156523616-156524082	3.48344414979611	0.000247503195675268
1393	chr1	156303664	156614156	310493	*	0.0859454954483517	Tdrd5	chr1-156613767-156614544	2.44058753848518	0.00733169582181002
1394	chr1	156303664	156615618	311955	*	0.0621000101495151	Tdrd5	chr1-156615098-156616137	1.67237318802238	0.047225377886978
1395	chr1	156303664	156655146	351483	*	0.166467535579103	Tdrd5	chr1-156654802-156655489	5.01160440850377	2.69890413245935e-07
1396	chr1	156303664	156660693	357030	*	0.142491065035418	Tdrd5	chr1-156660300-156661085	4.04120653303634	2.65884491633818e-05
1397	chr1	156303664	156663389	359726	*	0.0784094318812135	Tdrd5	chr1-156663276-156663502	3.5001022728507	0.000232539843260849
1398	chr1	156303664	156667261	363598	*	0.0872673780225984	Tdrd5	chr1-156666647-156667875	2.22592937086307	0.0130094563400365
1399	chr1	156303664	156668911	365248	*	0.198395490275394	Tdrd5	chr1-156668413-156669408	5.17266910059519	1.1538674319364e-07
1400	chr1	156303664	156747365	443702	*	0.0578615343454661	Tdrd5	chr1-156747173-156747557	1.87517223408424	0.0303845163368722
1401	chr1	156366040	156559000	192961	*	0.0548567895477861	Gm2000	chr1-156558100-156559899	1.88962471600629	0.0294040845918892
1402	chr1	156366040	156668911	302872	*	0.0530500921216764	Gm2000	chr1-156668413-156669408	3.95166546521786	3.88045912464838e-05
1403	chr1	156432090	156674356	242267	*	0.0548417530384593	Tor3a	chr1-156431806-156432373	2.216527187105	0.0133277090265244
1404	chr1	156474331	156491318	16988	*	0.0553286128981543	Soat1	chr1-156490764-156491871	3.5909365773093	0.000164745907429516
1405	chr1	156474331	156614156	139826	*	-0.0508606348933142	Soat1	chr1-156613767-156614544	-2.4262244409392	0.00762841582390929
1406	chr1	156474331	156655146	180816	*	-0.0501117552870984	Soat1	chr1-156654802-156655489	-2.40177572358986	0.00815785406661734
1407	chr1	156474331	156660693	186363	*	-0.0524693755020574	Soat1	chr1-156660300-156661085	-2.33280157168547	0.00982928107709243
1408	chr1	156474331	156668911	194581	*	-0.0654112276226869	Soat1	chr1-156668413-156669408	-3.14487054648217	0.000830801688925705
1409	chr1	156474331	156964165	489835	*	-0.0628041423082125	Soat1	chr1-156963436-156964893	-4.05310915022023	2.52707033777514e-05
1410	chr1	156512885	156558786	45902	*	0.0592295597758199	Abl2	chr1-156512564-156513206	1.93404282641315	0.0265539312580252
1411	chr1	156512885	156674356	161472	*	0.0606359535361992	Tor3a	chr1-156512564-156513206	1.65940320349144	0.0485172856015895
1412	chr1	156522206	156558786	36581	*	0.0831923285386643	Abl2	chr1-156521842-156522570	3.16373689969291	0.00077878765510264
1413	chr1	156522206	156674356	152151	*	0.0893372362618125	Tor3a	chr1-156521842-156522570	3.30935931294773	0.000467548737893882
1414	chr1	156523849	156558786	34938	*	0.0739708648379149	Abl2	chr1-156523616-156524082	3.12430574398369	0.000891125797507857
1415	chr1	156523849	156674356	150508	*	0.07500792103373	Tor3a	chr1-156523616-156524082	2.83455810300705	0.00229445561732317
1416	chr1	156558786	156614156	55371	*	0.0837787984911021	Abl2	chr1-156613767-156614544	2.82396684178825	0.00237166458902501
1417	chr1	156558786	156615618	56833	*	0.0598137289531908	Abl2	chr1-156615098-156616137	1.92556400958758	0.0270794181281037
1418	chr1	156558786	156655146	96361	*	0.121022092079099	Abl2	chr1-156654802-156655489	4.74255138856786	1.05521635267104e-06
1419	chr1	156558786	156660693	101908	*	0.0933215226404699	Abl2	chr1-156660300-156661085	3.61825010618306	0.000148300848449468
1420	chr1	156558786	156667261	108476	*	0.0604878583947848	Abl2	chr1-156666647-156667875	1.99523896201855	0.0230084117453797
1421	chr1	156558786	156668911	110126	*	0.131876418135503	Abl2	chr1-156668413-156669408	5.15524984187718	1.26646490774908e-07
1422	chr1	156558786	156939420	380635	*	0.0681321635827408	Abl2	chr1-156938423-156940417	1.73112678695648	0.0417145768454304
1423	chr1	156558786	156961830	403045	*	0.073137654685046	Abl2	chr1-156961487-156962172	2.44988677525637	0.00714505712619264
1424	chr1	156558786	156968287	409502	*	0.0567898364886361	Abl2	chr1-156968137-156968437	2.95111595289135	0.00158314013966686
1425	chr1	156558786	156983223	424438	*	0.0568726669872057	Abl2	chr1-156982894-156983552	1.81140561024754	0.0350390440880336
1426	chr1	156614156	156674356	60201	*	0.0823976537763342	Tor3a	chr1-156613767-156614544	2.50820224362553	0.00606735955816986
1427	chr1	156615618	156674356	58739	*	0.0674907822630576	Tor3a	chr1-156615098-156616137	2.48164347388603	0.00653890253968218
1428	chr1	156655146	156674356	19211	*	0.125347656722946	Tor3a	chr1-156654802-156655489	4.65152275907868	1.64746451068253e-06
1429	chr1	156660693	156674356	13664	*	0.109004638919595	Tor3a	chr1-156660300-156661085	4.29502934688937	8.73351145161533e-06
1430	chr1	156663389	156674356	10968	*	0.0545433709188599	Tor3a	chr1-156663276-156663502	2.66833504774331	0.00381140996052923
1431	chr1	156667261	156674356	7096	*	0.0621617398912759	Tor3a	chr1-156666647-156667875	2.2672053498044	0.0116888420894579
1432	chr1	156668911	156674356	5446	*	0.159742397158861	Tor3a	chr1-156668413-156669408	6.32768023901226	1.24437096919426e-10
1433	chr1	156673962	156674356	395	*	0.0595624165097665	Tor3a	chr1-156673283-156674640	1.69772494961565	0.0447798432636765
1434	chr1	156674356	156747365	73010	*	0.0500486083936783	Tor3a	chr1-156747173-156747557	1.88651456482942	0.0296128237929416
1435	chr1	156674356	156956243	281888	*	0.0661160658239338	Tor3a	chr1-156955632-156956853	2.36022920823042	0.00913182336766166
1436	chr1	156674356	156961830	287475	*	0.0663291946869538	Tor3a	chr1-156961487-156962172	1.86574928565755	0.0310382253371626
1437	chr1	156674356	156968287	293932	*	0.0677440085969343	Tor3a	chr1-156968137-156968437	3.78280775613235	7.75345907084237e-05
1438	chr1	156939626	156964165	24540	*	0.0760189984952315	Ralgps2	chr1-156963436-156964893	6.75202371967385	7.2898516183014e-12
1439	chr1	156939626	156997661	58036	*	0.0775915472941591	Ralgps2	chr1-156997009-156998313	6.88157205971997	2.95978085436612e-12
1440	chr1	157008419	157506728	498310	*	0.0547244108014173	Sec16b	chr1-157008003-157008834	5.20866475925184	9.51022061209079e-08
1441	chr1	158770388	158980490	210103	*	0.0581076389671754	Pappa2	chr1-158770112-158770664	8.57291501981018	5.0448979435206e-18
1442	chr1	158980490	158992854	12365	*	0.0538730421042801	Pappa2	chr1-158992429-158993278	5.60668682590003	1.0311816994155e-08
1443	chr1	159835361	160212875	377515	*	0.060849386218363	Cacybp	chr1-159835126-159835595	2.85419489878474	0.00215730263464682
1444	chr1	159932541	160044382	111842	*	0.0655565535218617	4930523C07Rik	chr1-159931870-159933212	7.64987571754722	1.00586825388503e-14
1445	chr1	160044382	160060514	16133	*	0.0630332647181023	4930523C07Rik	chr1-160060063-160060965	5.55523435387412	1.38619772648247e-08
1446	chr1	160044382	160064589	20208	*	0.115502382459892	4930523C07Rik	chr1-160064148-160065030	8.68177539929434	1.94819135910352e-18
1447	chr1	160212875	160625000	412126	*	0.093390981521626	Cacybp	chr1-160624399-160625600	5.30322585808605	5.68870056876319e-08
1448	chr1	160625000	161034422	409423	*	0.0608991411690738	Gas5	chr1-160624399-160625600	5.55965348003974	1.35155398600129e-08
1449	chr1	160625000	161070658	445659	*	0.0773295868783505	Dars2	chr1-160624399-160625600	5.74022140831369	4.72764244123863e-09
1450	chr1	160889892	161142691	252800	*	0.0570844312774764	Ankrd45	chr1-160889603-160890180	2.88631661289014	0.00194889913524548
1451	chr1	160906590	161034422	127833	*	0.0620132138122697	Gas5	chr1-160905712-160907467	1.76744701004674	0.0385766979758264
1452	chr1	160906590	161070713	164124	*	0.0609728081430253	Cenpl	chr1-160905712-160907467	2.17402118136897	0.0148517722540464
1453	chr1	161034422	161034838	417	*	0.0746120512152367	Gas5	chr1-161034159-161035517	2.44024738780911	0.00733860348551971
1454	chr1	161034422	161039907	5486	*	0.0868114409911171	Gas5	chr1-161039045-161040769	7.80107304940633	3.06914826907061e-15
1455	chr1	161034422	161070686	36265	*	0.0558711008471809	Gas5	chr1-161069972-161071399	3.1563453979518	0.000798797774132539
1456	chr1	161034838	161070713	35876	*	0.0581053457794431	Cenpl	chr1-161034159-161035517	2.04901800916843	0.0202301769719652
1457	chr1	161070658	161160276	89619	*	0.0529305995195791	Dars2	chr1-161159901-161160650	2.21502395898611	0.01337921003007
1458	chr1	161070686	161070713	28	*	0.0577550854805209	Cenpl	chr1-161069972-161071399	3.53945965859585	0.000200473523085547
1459	chr1	161142673	161142691	19	*	0.0567573681423681	Ankrd45	chr1-161142205-161143140	3.09467215477982	0.000985152764894523
1460	chr1	161142691	161160276	17586	*	0.066150929694895	Ankrd45	chr1-161159901-161160650	2.85451375871678	0.00215513823266617
1461	chr1	161142691	161379772	237082	*	0.0529023019125087	Ankrd45	chr1-161379584-161379959	4.48765888262733	3.60050529058811e-06
1462	chr1	162038247	162478034	439788	*	0.055111326313033	Dnm3	chr1-162037755-162038738	3.63610196782344	0.000138397400701327
1463	chr1	162187007	162478034	291028	*	0.0525152822517613	Dnm3	chr1-162186388-162187626	4.25034793613206	1.06719350070882e-05
1464	chr1	162217329	162478034	260706	*	0.0631236322698203	Dnm3	chr1-162216496-162218161	5.60266754043803	1.05538922740791e-08
1465	chr1	162478034	162938730	460697	*	0.0501968255214363	Dnm3	chr1-162937933-162939526	4.76127889653406	9.61849903795589e-07
1466	chr1	162740556	162772325	31770	*	0.0567117744242417	Prrc2c	chr1-162771509-162773140	5.5974780449402	1.08746192490922e-08
1467	chr1	162740556	162778357	37802	*	0.0514516391519109	Prrc2c	chr1-162777672-162779041	5.40164828296816	3.30156612606086e-08
1468	chr1	162938730	163313710	374981	*	0.0806946229183737	Prrx1	chr1-162937933-162939526	6.09082713265113	5.6164397296658e-10
1469	chr1	163313710	163313798	89	*	0.0754332807632093	Prrx1	chr1-163313011-163314585	6.68329219546268	1.16816536870573e-11
1470	chr1	165589391	165634538	45148	*	0.05041655496077	Mpzl1	chr1-165589074-165589708	5.44220054951772	2.63131894858081e-08
1471	chr1	165589391	165709757	120367	*	0.0595582251019667	Rcsd1	chr1-165589074-165589708	4.90093445989164	4.76909375829357e-07
1472	chr1	165609655	166002678	393024	*	0.0544108813298535	Pou2f1	chr1-165609481-165609828	1.8940348567593	0.0291101916754498
1473	chr1	165612201	166002678	390478	*	0.0766824660365436	Pou2f1	chr1-165611836-165612566	2.49697473541188	0.00626289402640876
1474	chr1	165612201	166002960	390760	*	0.0738399049483206	Gm26665	chr1-165611836-165612566	2.62451130561299	0.0043386705890439
1475	chr1	165664167	166002678	338512	*	0.0612065959369372	Pou2f1	chr1-165663986-165664348	2.36041785557604	0.00912718029080624
1476	chr1	165664167	166002960	338794	*	0.0610154129904404	Gm26665	chr1-165663986-165664348	3.08873119186963	0.00100506612642609
1477	chr1	165670108	166002678	332571	*	0.064176039873784	Pou2f1	chr1-165669820-165670395	1.81577632376395	0.0347023452948645
1478	chr1	165670108	166002960	332853	*	0.070041514996845	Gm26665	chr1-165669820-165670395	2.52191444232342	0.00583590464726535
1479	chr1	165679332	166002678	323347	*	0.0574188855191228	Pou2f1	chr1-165678675-165679988	1.80108067198015	0.03584508283371
1480	chr1	165684713	165709757	25045	*	0.050086930894925	Rcsd1	chr1-165684302-165685123	3.76737407663416	8.24868537265695e-05
1481	chr1	165707898	165709757	1860	*	0.0521671466376103	Rcsd1	chr1-165707434-165708361	4.26731816318205	9.89184551757321e-06
1482	chr1	165709757	165718256	8500	*	0.0790542289812517	Rcsd1	chr1-165717442-165719069	6.58270819709683	2.30977623977463e-11
1483	chr1	165723765	166002960	279196	*	0.0513849339807638	Gm26665	chr1-165723513-165724016	2.15781599824578	0.0154710702686676
1484	chr1	165763746	165769209	5464	*	0.0638601844224851	Creg1	chr1-165768992-165769426	6.84498823479473	3.82410784124991e-12
1485	chr1	165763746	165818553	54808	*	0.0549932212546918	Creg1	chr1-165818278-165818828	5.54345732067264	1.48278491212469e-08
1486	chr1	165771036	166002678	231643	*	0.0595732230954617	Pou2f1	chr1-165770844-165771228	3.02514633812523	0.00124256427121457
1487	chr1	165771036	166238747	467712	*	0.050292393560411	Mael	chr1-165770844-165771228	1.69408828806129	0.0451242537620277
1488	chr1	165771784	166002678	230895	*	0.0584366170147466	Pou2f1	chr1-165771286-165772282	1.68082994620337	0.0463979750843578
1489	chr1	165842905	166002678	159774	*	0.0635055128421186	Pou2f1	chr1-165842472-165843338	2.04951023153424	0.0202061241973378
1490	chr1	165842905	166002960	160056	*	0.0755604101414928	Gm26665	chr1-165842472-165843338	2.68168697160018	0.00366259837152208
1491	chr1	165948346	166238747	290402	*	0.0536914101000124	Mael	chr1-165948182-165948510	3.21670968886546	0.00064834868657749
1492	chr1	166002678	166125281	122604	*	0.0607361296371856	Pou2f1	chr1-166124974-166125587	1.93842486446465	0.0262857046654813
1493	chr1	166002678	166238569	235892	*	0.12617707724161	Pou2f1	chr1-166238075-166239063	3.51586034392901	0.000219165743643839
1494	chr1	166002678	166365178	362501	*	0.0668624354187034	Pou2f1	chr1-166364622-166365734	2.532608591475	0.0056608647710393
1495	chr1	166002678	166367084	364407	*	0.0573681769239177	Pou2f1	chr1-166366823-166367344	2.33696456341407	0.00972051337091841
1496	chr1	166002960	166238569	235610	*	0.110435621196627	Gm26665	chr1-166238075-166239063	3.60243318115189	0.000157626225210905
1497	chr1	166002960	166365178	362219	*	0.0636891141458508	Gm26665	chr1-166364622-166365734	3.02077299384715	0.00126065154631147
1498	chr1	166100582	166238747	138166	*	0.0501375659441236	Mael	chr1-166100421-166100743	1.85318392999174	0.0319280001018259
1499	chr1	166238569	166238747	179	*	0.190856157656671	Mael	chr1-166238075-166239063	4.30953893306523	8.1797628760035e-06
1500	chr1	166238747	166365178	126432	*	0.0857421002069656	Mael	chr1-166364622-166365734	2.92635563710466	0.00171479317750675
1501	chr1	166238747	166367084	128338	*	0.0661766859343322	Mael	chr1-166366823-166367344	2.52997176007473	0.00570358537381535
1502	chr1	166254139	166255739	1601	*	0.0598903965624029	Ildr2	chr1-166255528-166255950	9.45483139213895	1.6177149063745e-21
1503	chr1	166254139	166301762	47624	*	0.107779778857952	Ildr2	chr1-166301424-166302099	8.44662437668475	1.49923261069805e-17
1504	chr1	167285320	167300122	14803	*	0.0551956361217755	Uck2	chr1-167299782-167300462	2.6947248727728	0.00352233864461069
1505	chr1	167384363	167393841	9479	*	0.0552245451870246	Mgst3	chr1-167384120-167384606	5.82450208977434	2.86415606859295e-09
1506	chr1	168026552	168432270	405719	*	-0.116574786361015	Pbx1	chr1-168026101-168027003	-3.20551967293487	0.000674094152324707
1507	chr1	168214106	168432270	218165	*	-0.0819477601662147	Pbx1	chr1-168213560-168214651	-1.95600629119747	0.0252322064998677
1508	chr1	168382678	168432270	49593	*	-0.0920699527142518	Pbx1	chr1-168382106-168383250	-2.21939691260574	0.0132298667612248
1509	chr1	168395700	168432270	36571	*	-0.0826277021782366	Pbx1	chr1-168395528-168395871	-2.85420012372955	0.00215726715215932
1510	chr1	170064132	170110762	46631	*	0.109110665329139	Ddr2	chr1-170063703-170064561	7.66772107384024	8.75395478890923e-15
1511	chr1	170110615	170110762	148	*	0.11345466891943	Ddr2	chr1-170109893-170111337	10.4011778654152	1.22443587942193e-25
1512	chr1	170174735	170589861	415127	*	-0.0547496109590743	Nos1ap	chr1-170173855-170175615	-2.12878471427621	0.0166360380806688
1513	chr1	170512810	170589861	77052	*	0.0934781848106099	Nos1ap	chr1-170512461-170513158	5.72526316376219	5.1636763068759e-09
1514	chr1	170709660	170976547	266888	*	0.0535293949810798	Fcgr2b	chr1-170709459-170709860	9.29113515954497	7.63257328464664e-21
1515	chr1	170709660	171064935	355276	*	0.148615709158834	Fcgr3	chr1-170709459-170709860	16.1710447903849	4.03588939407898e-59
1516	chr1	170795881	171064935	269055	*	0.0564973433223309	Fcgr3	chr1-170795764-170795997	4.35968433542924	6.51250975830026e-06
1517	chr1	170853755	171234365	380611	*	0.0822843013453121	Fcer1g	chr1-170853619-170853890	18.0475139347954	4.1261250621245e-73
1518	chr1	170898574	171064935	166362	*	0.0618002004665343	Fcgr3	chr1-170898436-170898712	6.14159128195797	4.08494268962028e-10
1519	chr1	170898574	171234365	335792	*	0.0572482780743342	Fcer1g	chr1-170898436-170898712	7.78428724332284	3.50536563499104e-15
1520	chr1	170953307	170976547	23241	*	0.0522514627924922	Fcgr2b	chr1-170953160-170953453	11.6608347813675	1.01025819743827e-31
1521	chr1	170998430	171234365	235936	*	0.0552827481161681	Fcer1g	chr1-170998179-170998681	5.0925016233116	1.76684843997311e-07
1522	chr1	170998430	171388954	390525	*	0.0579586645746779	Arhgap30	chr1-170998179-170998681	6.29200029117877	1.5670044794275e-10
1523	chr1	171006484	171064935	58452	*	0.0575975219655523	Fcgr3	chr1-171006353-171006614	6.40302975673202	7.61617452638093e-11
1524	chr1	171006484	171234365	227882	*	0.0543022574672785	Fcer1g	chr1-171006353-171006614	4.71303084952034	1.22029615518166e-06
1525	chr1	171006484	171388954	382471	*	0.0754969709784083	Arhgap30	chr1-171006353-171006614	6.53870429121426	3.10270399063498e-11
1526	chr1	171064935	171234326	169392	*	0.0549587119168359	Fcgr3	chr1-171234157-171234495	7.52186279987024	2.70006187190055e-14
1527	chr1	171064935	171388940	324006	*	0.104538923755	Fcgr3	chr1-171388686-171389193	10.4089794699652	1.12813675851943e-25
1528	chr1	171064935	171390302	325368	*	0.0798055406065424	Fcgr3	chr1-171390196-171390407	13.5052457019084	7.28135480347836e-42
1529	chr1	171232042	171234365	2324	*	0.0594466884676821	Fcer1g	chr1-171231942-171232141	5.69441795239138	6.18967489346303e-09
1530	chr1	171232042	171388954	156913	*	0.051103756417718	Arhgap30	chr1-171231942-171232141	4.72032951494002	1.17731444305759e-06
1531	chr1	171232042	171682009	449968	*	0.0545979468902859	Cd48	chr1-171231942-171232141	5.27196256886644	6.74863047246291e-08
1532	chr1	171234326	171234365	40	*	0.0687733107272719	Fcer1g	chr1-171234157-171234495	7.71602045862973	6.00090276883157e-15
1533	chr1	171234365	171388940	154576	*	0.107517541692614	Fcer1g	chr1-171388686-171389193	14.4563777598215	1.14255516728983e-47
1534	chr1	171234365	171390302	155938	*	0.0528909380596061	Fcer1g	chr1-171390196-171390407	7.58882582736098	1.6140866791925e-14
1535	chr1	171234365	171619166	384802	*	0.0939025563002784	Fcer1g	chr1-171618949-171619383	8.86305848532706	3.89243574474401e-19
1536	chr1	171234365	171631655	397291	*	0.0711361145950446	Fcer1g	chr1-171631498-171631812	9.87082824014115	2.78513748397975e-23
1537	chr1	171234365	171713637	479273	*	0.072400402919876	Fcer1g	chr1-171713434-171713839	7.55086108118448	2.16194928082513e-14
1538	chr1	171388940	171388954	15	*	0.089478803460006	Arhgap30	chr1-171388686-171389193	9.97033091964571	1.02771425437998e-23
1539	chr1	171388940	171682009	293070	*	0.0562881418786732	Cd48	chr1-171388686-171389193	7.98134862655761	7.2371505308449e-16
1540	chr1	171388940	171839697	450758	*	0.0831814582530463	Cd84	chr1-171388686-171389193	12.3882702606306	1.51248884699157e-35
1541	chr1	171388954	171390302	1349	*	0.0623633842017678	Arhgap30	chr1-171390196-171390407	8.21689918420096	1.04416240980782e-16
1542	chr1	171388954	171619166	230213	*	0.101731532241991	Arhgap30	chr1-171618949-171619383	12.9423608531849	1.29764834011442e-38
1543	chr1	171388954	171713637	324684	*	0.0701195276488798	Arhgap30	chr1-171713434-171713839	9.0898427340782	4.95912073583338e-20
1544	chr1	171388954	171849658	460705	*	0.0647381014131942	Arhgap30	chr1-171849480-171849835	5.87958716201894	2.05645490361501e-09
1545	chr1	171390302	171682009	291708	*	0.0835869009516959	Cd48	chr1-171390196-171390407	14.318998972031	8.32521317035357e-47
1546	chr1	171390302	171839697	449396	*	0.0848830351453925	Cd84	chr1-171390196-171390407	15.657725015576	1.47117695044141e-55
1547	chr1	171619166	171682009	62844	*	0.129913936647638	Cd48	chr1-171618949-171619383	21.1623351241997	1.06218507049863e-99
1548	chr1	171619166	171839697	220532	*	0.0515990528922851	Cd84	chr1-171618949-171619383	6.0899154669132	5.64851612752512e-10
1549	chr1	171631655	171839697	208043	*	0.0591115839845601	Cd84	chr1-171631498-171631812	15.5233738471561	1.20518634882401e-54
1550	chr1	171682009	171849658	167650	*	0.075596592943575	Cd48	chr1-171849480-171849835	13.1822303312911	5.55291511841049e-40
1551	chr1	171839697	171849658	9962	*	0.123768354193416	Cd84	chr1-171849480-171849835	16.4900786210351	2.16193243555595e-61
1552	chr1	171839697	171957460	117764	*	0.0578816113860508	Cd84	chr1-171957245-171957675	9.21319971663918	1.58272657417176e-20
1553	chr1	171839697	172277280	437584	*	0.0657140394516578	Cd84	chr1-172277141-172277419	8.00528833858787	5.95935349130913e-16
1554	chr1	173333447	173333750	304	*	0.0809500745003831	Ackr1	chr1-173333266-173333627	21.4679224133801	1.55298142473294e-102
1555	chr1	173333750	173334003	254	*	0.13820744541834	Ackr1	chr1-173333829-173334176	14.0870475041316	2.28120538031088e-45
1556	chr1	173350879	173418978	68100	*	0.054169190677332	Aim2	chr1-173418480-173419475	4.86885430631587	5.61235619606705e-07
1557	chr1	173427556	173766943	339388	*	0.0674036270880558	Ifi204	chr1-173427384-173427728	7.79801668604935	3.1443847958787e-15
1558	chr1	173694459	173766943	72485	*	0.0543282538657743	Ifi204	chr1-173694323-173694595	7.3166972274074	1.27074194101685e-13
1559	chr1	173742465	173766943	24479	*	0.0969710678462934	Ifi204	chr1-173742324-173742606	7.97693916611412	7.50033558093219e-16
1560	chr1	173766943	173766997	55	*	0.070502438137577	Ifi204	chr1-173766597-173767397	9.19858753468594	1.81342817708428e-20
1561	chr1	173766943	173961624	194682	*	0.0789136936940403	Ifi204	chr1-173961480-173961768	7.93294422851204	1.07005277872355e-15
1562	chr1	174171724	174172776	1053	*	0.151297310543291	Spta1	chr1-174171530-174171917	27.2995689033643	2.14593922071379e-164
1563	chr1	174172718	174172776	59	*	0.0982787475534114	Spta1	chr1-174172492-174172944	11.7549420390145	3.33032201901688e-32
1564	chr1	174501825	174502526	702	*	0.0556930628257362	Fmn2	chr1-174501317-174503735	3.68986272504902	0.000112187547918479
1565	chr1	174681183	174921819	240637	*	0.0501083284661118	Grem2	chr1-174680688-174681678	3.31866688326185	0.000452241290723559
1566	chr1	174916975	174921819	4845	*	0.108225964973383	Grem2	chr1-174916565-174917384	4.5675371948077	2.46744064813393e-06
1567	chr1	174921634	174921819	186	*	0.0649731528421592	Grem2	chr1-174921205-174922063	3.62132022666823	0.000146551722894362
1568	chr1	174921819	174951720	29902	*	0.119949126416439	Grem2	chr1-174951052-174952387	7.11784972246357	5.48118990129481e-13
1569	chr1	174921819	174992664	70846	*	0.0773581079427359	Grem2	chr1-174992144-174993183	3.99011793801611	3.30202245000828e-05
1570	chr1	174921819	175032960	111142	*	0.0612174885593133	Grem2	chr1-175032459-175033460	2.58076765019316	0.00492904530644719
1571	chr1	175450222	175880581	430360	*	0.0562301690714664	Exo1	chr1-175450005-175450439	3.11215392268016	0.000928638170725804
1572	chr1	175598437	175698593	100157	*	0.0562848981125562	Wdr64	chr1-175598205-175598669	3.97202444630782	3.56322021727871e-05
1573	chr1	175598437	175880581	282145	*	0.0628244443586313	Exo1	chr1-175598205-175598669	3.86270071373579	5.60701806804629e-05
1574	chr1	175692755	175880581	187827	*	0.0529430334865924	Exo1	chr1-175691789-175693721	1.96968372984296	0.0244373144053499
1575	chr1	175698593	175699691	1099	*	0.0626097816462058	Wdr64	chr1-175699220-175700162	3.54033301932209	0.000199811213737129
1576	chr1	175699691	175880581	180891	*	0.0608410321991504	Exo1	chr1-175699220-175700162	3.33212799003418	0.000430923047911894
1577	chr1	175880570	175880581	12	*	0.0561264334575345	Exo1	chr1-175879871-175881269	2.23835966647605	0.012598805015376
1578	chr1	175880581	176099071	218491	*	0.0530871925182164	Exo1	chr1-176098424-176099718	3.46111172887677	0.000268974748339446
1579	chr1	176147089	176275312	128224	*	0.0697252627623878	Pld5	chr1-176146806-176147371	3.47731340823908	0.000253232715009116
1580	chr1	176204839	176275312	70474	*	0.0544954088566602	Pld5	chr1-176204494-176205184	3.1658400233607	0.00077317906648442
1581	chr1	176249127	176275312	26186	*	0.0528256302060564	Pld5	chr1-176248485-176249769	2.83029839553109	0.00232523046282764
1582	chr1	176275075	176275312	238	*	0.0556866190355177	Pld5	chr1-176274379-176275770	3.63796496480546	0.000137400397433888
1583	chr1	176275312	176376087	100776	*	0.0931635918008637	Pld5	chr1-176375822-176376352	5.31097671642061	5.45196310904096e-08
1584	chr1	176275312	176377041	101730	*	0.111626434876016	Pld5	chr1-176376613-176377469	6.36848286672979	9.54535464797009e-11
1585	chr1	176275312	176379900	104589	*	0.0858602174757244	Pld5	chr1-176379575-176380225	4.37525443869568	6.06454579634333e-06
1586	chr1	176275312	176437395	162084	*	0.0918973514790179	Pld5	chr1-176437123-176437667	6.01247569687447	9.13556155443459e-10
1587	chr1	176275312	176438369	163058	*	0.186923838263842	Pld5	chr1-176437950-176438788	10.6808513876034	6.25594232894584e-27
1588	chr1	176275312	176468734	193423	*	0.0659451740923501	Pld5	chr1-176468364-176469104	3.68976392659102	0.00011223112527016
1589	chr1	176275312	176755411	480100	*	0.0582994770401431	Pld5	chr1-176754965-176755856	2.54151750731995	0.00551862092332548
1590	chr1	177150677	177258203	107527	*	0.0502522144078138	Akt3	chr1-177150182-177151171	3.93567320430728	4.14819019367181e-05
1591	chr1	177258149	177258203	55	*	0.0672989819076014	Akt3	chr1-177257081-177259216	3.34678731472264	0.00040876954634465
1592	chr1	178291780	178337797	46018	*	0.0582827181165911	Hnrnpu	chr1-178291534-178292026	4.16509181479771	1.55613644390808e-05
1593	chr1	178354544	178529125	174582	*	-0.0595461285289353	Kif26b	chr1-178354147-178354941	-1.89955221836433	0.0287459538741258
1594	chr1	178400753	178529125	128373	*	0.0537065688206206	Kif26b	chr1-178400331-178401175	2.35473586478015	0.00926793802497273
1595	chr1	178409147	178529125	119979	*	-0.0575048137670183	Kif26b	chr1-178408831-178409463	-2.27397884173637	0.0114836293476169
1596	chr1	178448422	178529125	80704	*	-0.0637489154086329	Kif26b	chr1-178448049-178448794	-1.93496178361919	0.0264974927588733
1597	chr1	178528516	178529125	610	*	0.0854963013386881	Kif26b	chr1-178527189-178529842	4.90173939396383	4.74958992547907e-07
1598	chr1	178529125	178677613	148489	*	0.120033529813737	Kif26b	chr1-178676998-178678227	6.13126531999837	4.35914341103434e-10
1599	chr1	178529125	178683837	154713	*	0.0653994456554215	Kif26b	chr1-178683488-178684185	3.25311728278527	0.000570731868461627
1600	chr1	178529125	178708271	179147	*	0.0624299061574682	Kif26b	chr1-178707731-178708810	2.44690643295543	0.00720441197337184
1601	chr1	178529125	178728373	199249	*	0.0713899077821298	Kif26b	chr1-178727964-178728781	3.53347386096498	0.000205068321821755
1602	chr1	178529125	178860960	331836	*	0.0615731527928972	Kif26b	chr1-178860562-178861357	2.6116119932772	0.00450582331733327
1603	chr1	178529125	179003799	474675	*	0.0763052905888718	Kif26b	chr1-179002856-179004742	4.24705099969431	1.08301333923351e-05
1604	chr1	179143405	179518041	374637	*	0.0613533428932829	Smyd3	chr1-179142955-179143855	5.02433201191509	2.52593883694796e-07
1605	chr1	179198099	179518041	319943	*	0.0799898895430961	Smyd3	chr1-179196955-179199243	8.14244422536406	1.93688482312863e-16
1606	chr1	180302693	180330485	27793	*	0.0505183882941955	Itpkb	chr1-180302298-180303087	3.41411896748933	0.000319943141313165
1607	chr1	180307863	180330485	22623	*	0.0595381223864103	Itpkb	chr1-180307242-180308483	5.10536581462568	1.65077599332741e-07
1608	chr1	180500225	180893108	392884	*	0.0998771158490153	Lefty2	chr1-180499940-180500510	3.04070223129089	0.00118013563410249
1609	chr1	180500225	180904293	404069	*	0.0515823842846942	Pycr2	chr1-180499940-180500510	2.70161727615827	0.00345015702413565
1610	chr1	180500225	180935022	434798	*	0.080381646005291	Lefty1	chr1-180499940-180500510	1.85117234300508	0.0320723816141211
1611	chr1	180513602	180893108	379507	*	0.0521355924008308	Lefty2	chr1-180513459-180513745	1.69778100514277	0.0447745511293117
1612	chr1	180513602	180935022	421421	*	0.0667863565847041	Lefty1	chr1-180513459-180513745	2.09070511845296	0.0182772529442144
1613	chr1	180532909	180893108	360200	*	0.105969423397749	Lefty2	chr1-180532591-180533227	4.21777038493478	1.23364937652469e-05
1614	chr1	180532909	180904293	371385	*	0.0603567352131468	Pycr2	chr1-180532591-180533227	3.82528781476898	6.53096976010222e-05
1615	chr1	180532909	180935022	402114	*	0.101378356159677	Lefty1	chr1-180532591-180533227	2.9756779378294	0.00146170849197193
1616	chr1	180532909	180942344	409436	*	0.0539967928948509	Tmem63a	chr1-180532591-180533227	4.29354959062109	8.79195083209707e-06
1617	chr1	180548929	180568924	19996	*	0.0688188741410377	Parp1	chr1-180548512-180549346	3.99540739778587	3.2291548855965e-05
1618	chr1	180548929	180893108	344180	*	0.0808440941057699	Lefty2	chr1-180548512-180549346	2.38738312844808	0.00848439853579684
1619	chr1	180568924	180888735	319812	*	0.0517801412467111	Parp1	chr1-180888031-180889438	3.06565764538668	0.00108595923575059
1620	chr1	180568924	180924964	356041	*	0.0776154077012787	Parp1	chr1-180924515-180925413	4.4166742543176	5.01155518028981e-06
1621	chr1	180571286	180893108	321823	*	0.0625586157240595	Lefty2	chr1-180571080-180571492	2.72634200788857	0.00320203016195608
1622	chr1	180571286	180935022	363737	*	0.0608989202208176	Lefty1	chr1-180571080-180571492	1.7958896600392	0.0362560336198807
1623	chr1	180607187	180893108	285922	*	0.0719987966059715	Lefty2	chr1-180606760-180607613	1.77448904079838	0.0379911466304912
1624	chr1	180639836	180935022	295187	*	0.0866379697817831	Lefty1	chr1-180639640-180640032	3.29348499520776	0.00049476811546759
1625	chr1	180641150	180888735	247586	*	0.0561777257322454	Lin9	chr1-180888031-180889438	3.94998128887141	3.90786514223328e-05
1626	chr1	180641150	180924964	283815	*	0.0555475017466463	Lin9	chr1-180924515-180925413	4.19394776298913	1.37070568998262e-05
1627	chr1	180647959	180893108	245150	*	0.0771361469413104	Lefty2	chr1-180647800-180648118	3.9017675528695	4.77464176384059e-05
1628	chr1	180647959	180935022	287064	*	0.0725784012308664	Lefty1	chr1-180647800-180648118	2.75701738552217	0.00291656250163831
1629	chr1	180696936	180935022	238087	*	0.109236054434711	Lefty1	chr1-180696228-180697643	1.88674234026187	0.0295974949193692
1630	chr1	180874173	180893108	18936	*	0.131962014809778	Lefty2	chr1-180873892-180874453	4.23668421460614	1.13422409487036e-05
1631	chr1	180874173	180904293	30121	*	0.0613357974511839	Pycr2	chr1-180873892-180874453	3.46653655892779	0.000263605016590936
1632	chr1	180874173	180935022	60850	*	0.148360584658807	Lefty1	chr1-180873892-180874453	4.46400140700037	4.02215177022465e-06
1633	chr1	180874173	180942344	68172	*	0.0524643788623502	Tmem63a	chr1-180873892-180874453	3.34139580453836	0.000416791487467268
1634	chr1	180877795	180893108	15314	*	0.0718075883758775	Lefty2	chr1-180877629-180877960	3.41160186842127	0.000322911824595966
1635	chr1	180877795	180935022	57228	*	0.0816647233160548	Lefty1	chr1-180877629-180877960	3.06643960173411	0.00108312284177894
1636	chr1	180885631	180893108	7478	*	0.0851740711272308	Lefty2	chr1-180885508-180885754	3.76526762045329	8.31853955798645e-05
1637	chr1	180885631	180935022	49392	*	0.0801835446770767	Lefty1	chr1-180885508-180885754	2.67532837028708	0.00373280438080482
1638	chr1	180888735	180893108	4374	*	0.243430011937333	Lefty2	chr1-180888031-180889438	9.2235842528499	1.43665700047896e-20
1639	chr1	180888735	180904293	15559	*	0.118176713820639	Pycr2	chr1-180888031-180889438	7.65344368111018	9.783367699804e-15
1640	chr1	180888735	180935022	46288	*	0.282061705042978	Lefty1	chr1-180888031-180889438	8.66957445470363	2.1686917355483e-18
1641	chr1	180888735	180942344	53610	*	0.118484841985747	Tmem63a	chr1-180888031-180889438	8.9763460095218	1.39954060477987e-19
1642	chr1	180888735	181144204	255470	*	0.0548867276976163	Nvl	chr1-180888031-180889438	3.83180777272963	6.36025570806259e-05
1643	chr1	180890276	180893108	2833	*	0.0683386990870627	Lefty2	chr1-180889862-180890689	1.81872396733086	0.0344767766343475
1644	chr1	180890276	180935022	44747	*	0.0835359491015911	Lefty1	chr1-180889862-180890689	1.67334844541368	0.0471293603060614
1645	chr1	180890276	181020904	130629	*	0.0612347994572217	Ephx1	chr1-180889862-180890689	4.85879195985324	5.90520760650343e-07
1646	chr1	180893108	180903088	9981	*	0.10855721078635	Lefty2	chr1-180902867-180903308	3.80955448744655	6.96087121820908e-05
1647	chr1	180893108	180919759	26652	*	0.0674428000640972	Lefty2	chr1-180919539-180919978	1.94050358844106	0.0261592592479969
1648	chr1	180893108	180922394	29287	*	0.072796077627611	Lefty2	chr1-180922107-180922680	2.00527456778043	0.0224668510640417
1649	chr1	180893108	180924964	31857	*	0.280799539360422	Lefty2	chr1-180924515-180925413	9.1629902622229	2.52393832816926e-20
1650	chr1	180893108	180926411	33304	*	0.130869267378982	Lefty2	chr1-180926252-180926570	5.85757782854573	2.34833366262933e-09
1651	chr1	180893108	180933690	40583	*	0.152647641304538	Lefty2	chr1-180933376-180934004	5.68034842472501	6.72103149685854e-09
1652	chr1	180893108	180934709	41602	*	0.193230629525374	Lefty2	chr1-180934344-180935073	5.16057927872688	1.23093440041475e-07
1653	chr1	180893108	180972756	79649	*	0.0616165352974564	Lefty2	chr1-180972628-180972883	2.51266099763648	0.00599122083096919
1654	chr1	180893108	180973391	80284	*	0.118939726100677	Lefty2	chr1-180973144-180973638	3.93739398154442	4.11856525803109e-05
1655	chr1	180893108	180973875	80768	*	0.059329786102677	Lefty2	chr1-180973709-180974041	2.37418864958855	0.00879378103002143
1656	chr1	180893108	180980111	87004	*	0.0947409550468271	Lefty2	chr1-180979922-180980300	3.95670466001109	3.79953929003935e-05
1657	chr1	180893108	181251076	357969	*	0.0514850833484046	Lefty2	chr1-181250871-181251280	1.72626079870963	0.0421502522241307
1658	chr1	180893108	181340913	447806	*	0.0850532647127691	Lefty2	chr1-181340756-181341069	4.746855190314	1.03301878465493e-06
1659	chr1	180893108	181345823	452716	*	0.0747545514494527	Lefty2	chr1-181345336-181346310	2.16998205948716	0.0150041025351754
1660	chr1	180893108	181385260	492153	*	0.0882363819517486	Lefty2	chr1-181384662-181385857	2.6035567424906	0.00461309969336702
1661	chr1	180893108	181386189	493082	*	0.0794632556011864	Lefty2	chr1-181386022-181386355	3.1460260093585	0.000827526433598965
1662	chr1	180894500	180935022	40523	*	0.112324480222702	Lefty1	chr1-180894069-180894930	1.81320411806589	0.0349001724658935
1663	chr1	180894500	181020904	126405	*	0.0519879222040935	Ephx1	chr1-180894069-180894930	4.22342650489484	1.20307929310065e-05
1664	chr1	180903088	180904293	1206	*	0.067110573530986	Pycr2	chr1-180902867-180903308	4.87262438454817	5.50627387118326e-07
1665	chr1	180903088	180935022	31935	*	0.130472908711434	Lefty1	chr1-180902867-180903308	3.9241220752435	4.35232951109417e-05
1666	chr1	180904293	180924964	20672	*	0.133846695556535	Pycr2	chr1-180924515-180925413	8.4701595532682	1.22528566660883e-17
1667	chr1	180904293	180926411	22119	*	0.0771641758874861	Pycr2	chr1-180926252-180926570	6.43619097655439	6.12544386096774e-11
1668	chr1	180904293	180933690	29398	*	0.0812091739875574	Pycr2	chr1-180933376-180934004	5.68609660227214	6.49879454110376e-09
1669	chr1	180904293	180934709	30417	*	0.106350244843507	Pycr2	chr1-180934344-180935073	6.32011980942724	1.30680294107144e-10
1670	chr1	180904293	181340913	436621	*	0.0545083682375863	Pycr2	chr1-181340756-181341069	5.96836107469504	1.19824284782424e-09
1671	chr1	180919759	180935022	15264	*	0.0861004346277763	Lefty1	chr1-180919539-180919978	2.7037795288361	0.00342778795346318
1672	chr1	180922394	180935022	12629	*	0.0999688275206521	Lefty1	chr1-180922107-180922680	2.53062520884134	0.00569297194058963
1673	chr1	180924964	180935022	10059	*	0.341779873399906	Lefty1	chr1-180924515-180925413	10.5250624955273	3.31087446372721e-26
1674	chr1	180924964	180942344	17381	*	0.1293707482354	Tmem63a	chr1-180924515-180925413	9.02633986258343	8.87548154597953e-20
1675	chr1	180924964	181144204	219241	*	0.0669246836149573	Nvl	chr1-180924515-180925413	4.89181317738526	4.99556294459804e-07
1676	chr1	180926411	180935022	8612	*	0.140573292866606	Lefty1	chr1-180926252-180926570	5.1523259907534	1.28637651628202e-07
1677	chr1	180926411	180942344	15934	*	0.0625418899252128	Tmem63a	chr1-180926252-180926570	5.12252664039731	1.50734243281417e-07
1678	chr1	180933690	180935022	1333	*	0.183265927928801	Lefty1	chr1-180933376-180934004	6.34646355336172	1.10160355908759e-10
1679	chr1	180933690	180942344	8655	*	0.0718677360797147	Tmem63a	chr1-180933376-180934004	5.2544830845918	7.42203936397381e-08
1680	chr1	180934709	180935022	314	*	0.251332382408707	Lefty1	chr1-180934344-180935073	7.36972008219804	8.5493336295615e-14
1681	chr1	180934709	180942344	7636	*	0.0888961789744556	Tmem63a	chr1-180934344-180935073	6.16282293799501	3.57296987156081e-10
1682	chr1	180935022	180972756	37735	*	0.0752270270287918	Lefty1	chr1-180972628-180972883	2.29895937233823	0.0107536232204018
1683	chr1	180935022	180973391	38370	*	0.101557382691913	Lefty1	chr1-180973144-180973638	3.03280578055623	0.00121145742483602
1684	chr1	180935022	180980111	45090	*	0.118566401599644	Lefty1	chr1-180979922-180980300	4.24318279673408	1.10185892767767e-05
1685	chr1	180935022	181144534	209513	*	0.0696688373238836	Lefty1	chr1-181143601-181145467	1.76686329304512	0.0386255628642886
1686	chr1	180935022	181151150	216129	*	0.0773263880783774	Lefty1	chr1-181150535-181151764	1.70880388252352	0.0437436416603471
1687	chr1	180935022	181251076	316055	*	0.0714014338493252	Lefty1	chr1-181250871-181251280	2.42599845189499	0.00763316770055393
1688	chr1	180935022	181320931	385910	*	0.0747833159653801	Lefty1	chr1-181320673-181321189	3.29877636546945	0.000485536198056517
1689	chr1	180935022	181340913	405892	*	0.149063287022527	Lefty1	chr1-181340756-181341069	7.26308555017522	1.89179231270216e-13
1690	chr1	180935022	181345823	410802	*	0.0837430192080834	Lefty1	chr1-181345336-181346310	2.06678122096476	0.0193773868862348
1691	chr1	180935022	181385260	450239	*	0.117467585543018	Lefty1	chr1-181384662-181385857	3.30856906151962	0.000468870268860541
1692	chr1	180935022	181386189	451168	*	0.11208925286037	Lefty1	chr1-181386022-181386355	4.30403204652169	8.38586936634846e-06
1693	chr1	180935022	181404151	469130	*	0.054479072139724	Lefty1	chr1-181404048-181404253	2.46094631237658	0.00692855501101382
1694	chr1	180935022	181413849	478828	*	0.131710573277902	Lefty1	chr1-181413500-181414198	3.33196334408102	0.000431178069964856
1695	chr1	180988107	181020904	32798	*	0.0970864965911901	Ephx1	chr1-180987578-180988635	6.99486528253575	1.32756967072787e-12
1696	chr1	181010398	181020904	10507	*	0.071321499343184	Ephx1	chr1-181009602-181011193	6.85360449293518	3.60060029851814e-12
1697	chr1	181340913	181738988	398076	*	0.0701237721184125	Dnah14	chr1-181340756-181341069	5.41574152866268	3.05176093360142e-08
1698	chr1	181345823	181738988	393166	*	0.0606783731388721	Dnah14	chr1-181345336-181346310	2.76858959754972	0.00281497516380543
1699	chr1	181345823	181843046	497224	*	0.074457295925884	Lbr	chr1-181345336-181346310	3.19587240943211	0.000697043725096432
1700	chr1	181385260	181738988	353729	*	0.052943491523725	Dnah14	chr1-181384662-181385857	2.53613268361467	0.00560421289281224
1701	chr1	181413849	181738988	325140	*	0.0585442288875056	Dnah14	chr1-181413500-181414198	2.46928359152421	0.00676919394103005
1702	chr1	181413849	181843046	429198	*	0.0665079872803758	Lbr	chr1-181413500-181414198	2.23316918477237	0.0127688948025832
1703	chr1	181546619	181738988	192370	*	0.064378294992438	Dnah14	chr1-181546267-181546971	3.01909332522791	0.00126766209576793
1704	chr1	181546619	181843046	296428	*	0.0549077002644847	Lbr	chr1-181546267-181546971	1.83335153248923	0.0333751552069279
1705	chr1	181576544	181738988	162445	*	0.0715203993991378	Dnah14	chr1-181576222-181576865	3.69748639982111	0.000108872440642719
1706	chr1	181576544	181843046	266503	*	0.0579845726591865	Lbr	chr1-181576222-181576865	2.01125893749258	0.0221490566683859
1707	chr1	181738988	181759165	20178	*	0.0526287035511248	Dnah14	chr1-181758695-181759634	2.11314627221428	0.0172941251197333
1708	chr1	181738988	181845443	106456	*	0.072972861957391	Dnah14	chr1-181845196-181845690	3.9175080401611	4.47345313263831e-05
1709	chr1	181738988	181853308	114321	*	0.0580168815075343	Dnah14	chr1-181852796-181853820	2.12835894712981	0.0166536670770209
1710	chr1	181738988	181923560	184573	*	0.0569781536962547	Dnah14	chr1-181923289-181923830	2.11405608717942	0.0172552385921197
1711	chr1	181738988	182030465	291478	*	0.0518047502269622	Dnah14	chr1-182030078-182030852	1.97009820593122	0.0244135582526143
1712	chr1	181738988	182163027	424040	*	0.0815905688074928	Dnah14	chr1-182162690-182163364	4.81540257480844	7.34517119463118e-07
1713	chr1	181738988	182182084	443097	*	0.0787319369389967	Dnah14	chr1-182181370-182182798	5.45735167797014	2.41644278601603e-08
1714	chr1	181759165	181843046	83882	*	0.0817592881814608	Lbr	chr1-181758695-181759634	3.07141798348109	0.00106522342088647
1715	chr1	181762557	181853189	90633	*	0.0737120973493775	Gm5533	chr1-181762380-181762733	12.1206889530849	4.10331728395317e-34
1716	chr1	181843046	181845443	2398	*	0.110899796196112	Lbr	chr1-181845196-181845690	4.22734234780796	1.18233872623653e-05
1717	chr1	181843046	181853308	10263	*	0.0775847508441354	Lbr	chr1-181852796-181853820	2.33316298679239	0.00981979632456835
1718	chr1	181843046	181860742	17697	*	0.0851108116399738	Lbr	chr1-181860408-181861076	3.19014413608314	0.000711009260711563
1719	chr1	181843046	181861430	18385	*	0.059528329522486	Lbr	chr1-181861259-181861600	3.27277310646415	0.000532489652885936
1720	chr1	181843046	181923560	80515	*	0.0899473635046082	Lbr	chr1-181923289-181923830	3.21974996511161	0.000641512246623534
1721	chr1	181843046	181953743	110698	*	0.0728248182718503	Lbr	chr1-181953423-181954062	4.04783404961875	2.58468876618101e-05
1722	chr1	181843046	182030465	187420	*	0.0636811662037185	Lbr	chr1-182030078-182030852	1.80350701945129	0.0356543120213246
1723	chr1	181843046	182163027	319982	*	0.0911055260699775	Lbr	chr1-182162690-182163364	3.7724412381252	8.08290232509478e-05
1724	chr1	181843046	182182084	339039	*	0.115430602295785	Lbr	chr1-182181370-182182798	6.64090173315809	1.55884925264861e-11
1725	chr1	181845443	182124737	279295	*	0.0522786483477716	Srp9	chr1-181845196-181845690	4.08723254210865	2.18274747545148e-05
1726	chr1	181845443	182282804	437362	*	0.0589008351458833	Degs1	chr1-181845196-181845690	4.46306055950619	4.03986025840978e-06
1727	chr1	181853189	181923560	70372	*	0.0618210886125781	Gm5533	chr1-181923289-181923830	7.4136061802144	6.14552750330308e-14
1728	chr1	181860742	182124737	263996	*	0.0536030945598368	Srp9	chr1-181860408-181861076	3.3549687398575	0.000396869767056005
1729	chr1	182124737	182163027	38291	*	0.0526507669852786	Srp9	chr1-182162690-182163364	4.36856624281047	6.25324418926817e-06
1730	chr1	182124737	182182084	57348	*	0.0614666317585074	Srp9	chr1-182181370-182182798	6.07776595420857	6.09342258340574e-10
1731	chr1	182163027	182282804	119778	*	0.0611053486621952	Degs1	chr1-182162690-182163364	4.9729973234824	3.29627858107422e-07
1732	chr1	182182084	182282804	100721	*	0.0586137713983564	Degs1	chr1-182181370-182182798	5.22084857986813	8.90525625073462e-08
1733	chr1	184732619	184748817	16199	*	0.0524532220887844	Hlx	chr1-184748528-184749105	8.43879666806755	1.60310642207372e-17
1734	chr1	184999570	184999940	371	*	0.0650393485293222	Mark1	chr1-184998813-185001067	3.37280754953697	0.000372029694023757
1735	chr1	184999570	185105162	105593	*	0.0703498865811469	Mark1	chr1-185104558-185105765	4.99300603353054	2.9723349854797e-07
1736	chr1	185105162	185332149	226988	*	0.0542552284898703	Bpnt1	chr1-185104558-185105765	5.52130797348656	1.68242705594673e-08
1737	chr1	185105162	185363044	257883	*	0.0554978598496971	Eprs	chr1-185104558-185105765	5.27147188363728	6.76670111721593e-08
1738	chr1	185454848	185454996	149	*	0.0650391774768876	Slc30a10	chr1-185454291-185455700	7.32958400370285	1.15434115766423e-13
1739	chr1	185454848	185469575	14728	*	0.0908687829642445	Slc30a10	chr1-185469405-185469745	12.9542503487048	1.11148532148791e-38
1740	chr1	185454848	185472362	17515	*	0.118548234885086	Slc30a10	chr1-185472039-185472684	18.4927737778019	1.18046028705343e-76
1741	chr1	185454848	185515961	61114	*	0.0899703021751525	Slc30a10	chr1-185515447-185516475	8.21997232858574	1.01775070526706e-16
1742	chr1	186228582	186705989	477408	*	0.0537278827040993	Tgfb2	chr1-186228329-186228835	4.04450401772946	2.62170046288669e-05
1743	chr1	186261517	186705989	444473	*	0.0746794988073542	Tgfb2	chr1-186261020-186262013	3.23554531874945	0.000607053053434971
1744	chr1	186264496	186705989	441494	*	0.0781215321817771	Tgfb2	chr1-186263873-186265119	3.70510894095802	0.000105649948347152
1745	chr1	186347616	186705989	358374	*	0.0989951535896725	Tgfb2	chr1-186347100-186348131	3.83923360446459	6.17094802294151e-05
1746	chr1	186380436	186705989	325554	*	0.0650553066420338	Tgfb2	chr1-186379905-186380967	3.00034631201578	0.00134836402630831
1747	chr1	186399905	186705989	306085	*	0.0720100815411445	Tgfb2	chr1-186399408-186400402	3.13587419625701	0.000856713432333664
1748	chr1	186413054	186705989	292936	*	0.0549788804252064	Tgfb2	chr1-186412536-186413572	2.41242794113665	0.00792333476669888
1749	chr1	186435305	186705989	270685	*	0.11630798597996	Tgfb2	chr1-186434736-186435874	6.04469673289813	7.48456490446576e-10
1750	chr1	186458358	186705989	247632	*	0.0514982581639255	Tgfb2	chr1-186457928-186458788	2.47541871918251	0.00665400249039198
1751	chr1	186469758	186705989	236232	*	0.0573431025980911	Tgfb2	chr1-186469235-186470281	2.31842547156995	0.0102131045325727
1752	chr1	186513865	186749358	235494	*	0.09674736467646	Rrp15	chr1-186513379-186514351	4.70713696189532	1.25610064525322e-06
1753	chr1	186522543	186705989	183447	*	0.0595655930902887	Tgfb2	chr1-186522183-186522902	2.6932736051322	0.00353770897041282
1754	chr1	186564714	186749358	184645	*	0.058371521426736	Rrp15	chr1-186564381-186565046	2.90696142722049	0.00182479098749217
1755	chr1	186695439	186705989	10551	*	0.0598203137072618	Tgfb2	chr1-186695094-186695784	2.97555538831629	0.00146229265764242
1756	chr1	186703064	186705989	2926	*	0.09659619984811	Tgfb2	chr1-186702639-186703489	4.56200162202536	2.5334127874027e-06
1757	chr1	186705611	186705989	379	*	0.0543957674098008	Tgfb2	chr1-186704975-186706246	2.68901989561197	0.0035831073978476
1758	chr1	186749358	186922894	173537	*	0.0696480866090266	Rrp15	chr1-186922597-186923191	5.49766116614543	1.92430760807853e-08
1759	chr1	186749358	186967448	218091	*	0.0864997351199252	Rrp15	chr1-186966628-186968268	4.11941706507811	1.89916051841056e-05
1760	chr1	186967416	186967448	33	*	0.0699496689657029	D1Pas1	chr1-186966628-186968268	4.96139517484667	3.49943188964531e-07
1761	chr1	189261450	189688086	426637	*	0.113992564771645	Cenpf	chr1-189260990-189261910	1.9769724458899	0.0240223724325331
1762	chr1	189372001	189402273	30273	*	0.0679679637622871	Kcnk2	chr1-189371511-189372491	7.2115007652654	2.76692685267796e-13
1763	chr1	189425414	189688086	262673	*	0.108406533696652	Cenpf	chr1-189425258-189425569	2.68279676183153	0.00365046721133378
1764	chr1	189427615	189688086	260472	*	0.0998510642540619	Cenpf	chr1-189427431-189427799	2.68788967144501	0.00359525751129046
1765	chr1	189550979	189688086	137108	*	0.0940140031372755	Cenpf	chr1-189550614-189551344	1.73719334013467	0.0411765250340253
1766	chr1	189608612	189688086	79475	*	0.179078758908364	Cenpf	chr1-189608207-189609016	3.70214814222981	0.000106890862435758
1767	chr1	189688086	189688162	77	*	0.148993340676689	Cenpf	chr1-189687417-189688907	2.15447844502129	0.0156013352885434
1768	chr1	189688086	189692524	4439	*	0.147863983525311	Cenpf	chr1-189692317-189692731	3.75676581220097	8.60617159874423e-05
1769	chr1	189688086	189711047	22962	*	0.0820712992862188	Cenpf	chr1-189710844-189711250	1.81462664282254	0.0347906526252797
1770	chr1	189688086	189845874	157789	*	0.0987919262212273	Cenpf	chr1-189845728-189846020	2.87027939044223	0.00205054628887291
1771	chr1	189688086	189883642	195557	*	0.126654771994951	Cenpf	chr1-189882837-189884447	1.74989288464	0.0400683993560995
1772	chr1	189688086	189924095	236010	*	0.13428771099846	Cenpf	chr1-189923940-189924250	3.39924157913136	0.000337865012273401
1773	chr1	189688086	189929641	241556	*	0.105504964616541	Cenpf	chr1-189929436-189929846	2.78232861814164	0.00269851807852985
1774	chr1	189688086	189941980	253895	*	0.169219797696181	Cenpf	chr1-189941634-189942326	5.85005448018079	2.45706013211705e-09
1775	chr1	189688086	189945654	257569	*	0.0554422792343394	Cenpf	chr1-189945545-189945762	1.73091305677255	0.0417336362542777
1776	chr1	189688086	190060335	372250	*	0.0895718569579523	Cenpf	chr1-190060163-190060506	2.5660848416741	0.00514268336103373
1777	chr1	189688086	190077377	389292	*	0.179716783104245	Cenpf	chr1-190076724-190078030	2.86322362726935	0.00209677237928205
1778	chr1	189922363	190077377	155015	*	0.0547474241997427	Smyd2	chr1-190076724-190078030	3.47998186453238	0.000250723862481726
1779	chr1	191026046	191063012	36967	*	0.0591480281929103	Nsl1	chr1-191025103-191026989	2.15091534649941	0.0157414410033304
1780	chr1	191063012	191396917	333906	*	0.0629566009396702	Nsl1	chr1-191395938-191397896	1.97289926077233	0.0242535204366773
1781	chr1	191296435	191318194	21760	*	0.0541478116223457	Nenf	chr1-191295603-191297266	4.35391552386731	6.68636277940576e-06
1782	chr1	191318194	191319086	893	*	0.0572312263568186	Nenf	chr1-191318633-191319539	3.35975500609938	0.000390058093807638
1783	chr1	191432608	191821444	388837	*	0.0596763580215939	Nek2	chr1-191432287-191432929	2.34078861171115	0.00962152946714603
1784	chr1	191486857	191821444	334588	*	0.0710767185363554	Nek2	chr1-191486646-191487068	4.27348137895338	9.62221815030043e-06
1785	chr1	191495290	191821444	326155	*	0.0641265823703709	Nek2	chr1-191494910-191495669	2.61661651763634	0.00444030245910079
1786	chr1	191802365	191821444	19080	*	0.0577692972664674	Nek2	chr1-191802040-191802689	2.40985534540574	0.00797942330382988
1787	chr1	191821444	191821522	79	*	0.0852715680078563	Nek2	chr1-191820913-191822130	2.49298691346537	0.00633367574493928
1788	chr1	191821444	191945836	124393	*	0.0750509190394486	Nek2	chr1-191944969-191946702	3.13059906814203	0.000872250739384401
1789	chr1	191821444	191964702	143259	*	0.0597323744484201	Nek2	chr1-191963921-191965482	2.4747179010746	0.00666707260609279
1790	chr1	191821522	192190774	369253	*	-0.0620999472454774	Kcnh1	chr1-191820913-191822130	-2.02021502405811	0.0216805442725654
1791	chr1	191864543	192190774	326232	*	0.0571076067683918	Kcnh1	chr1-191863953-191865133	3.02534418564472	0.00124175165499597
1792	chr1	192061942	192092559	30618	*	0.0578925223976713	Traf5	chr1-192061497-192062387	5.96643356143836	1.2124770545158e-09
1793	chr1	192061942	192190774	128833	*	-0.0615627916219132	Kcnh1	chr1-192061497-192062387	-2.11996319136889	0.0170045747848684
1794	chr1	192070544	192092559	22016	*	0.0533613930857274	Traf5	chr1-192069930-192071157	5.46904129645725	2.26238162764789e-08
1795	chr1	192070544	192190774	120231	*	-0.0666331202302001	Kcnh1	chr1-192069930-192071157	-2.2194670685397	0.0132274826111936
1796	chr1	192190774	192192350	1577	*	0.0590948462469515	Kcnh1	chr1-192192041-192192658	2.35180885115602	0.00934118636842409
1797	chr1	192190774	192208138	17365	*	0.0559839676697054	Kcnh1	chr1-192207953-192208322	3.56886417883956	0.000179266112223161
1798	chr1	192190774	192218654	27881	*	0.0618196602133345	Kcnh1	chr1-192218166-192219141	2.54423587569031	0.00547585509709105
1799	chr1	192190774	192226236	35463	*	0.0518566142816375	Kcnh1	chr1-192225643-192226829	2.2218465145712	0.0131468400083623
1800	chr1	192190774	192247350	56577	*	0.166630958448584	Kcnh1	chr1-192246451-192248248	8.83624118265618	4.94964728057616e-19
1801	chr1	192190774	192313052	122279	*	0.0523907647194303	Kcnh1	chr1-192312611-192313492	2.16626502110947	0.0151454705111295
1802	chr1	192190774	192391952	201179	*	0.0574544447747557	Kcnh1	chr1-192391525-192392379	2.50068246706127	0.00619771303818006
1803	chr1	192190774	192397653	206880	*	0.0556660949458603	Kcnh1	chr1-192397286-192398019	2.25188618594796	0.0121647326607136
1804	chr1	192190774	192421031	230258	*	0.0509084256963016	Kcnh1	chr1-192420827-192421234	4.05254489061005	2.53317493954976e-05
1805	chr1	192190774	192446298	255525	*	0.0650212185380108	Kcnh1	chr1-192445809-192446787	2.67936894959446	0.00368805350153919
1806	chr1	192190774	192485077	294304	*	0.0501369619990302	Kcnh1	chr1-192484840-192485313	2.72465954236311	0.00321839116366785
1807	chr1	192190774	192658823	468050	*	0.093547290294874	Kcnh1	chr1-192658426-192659220	4.38803628951511	5.71893470913393e-06
1808	chr1	192190774	192679513	488740	*	0.0718379835872086	Kcnh1	chr1-192679253-192679773	3.43990199170261	0.000290962437952299
1809	chr1	193035711	193035775	65	*	0.079649184083658	Syt14	chr1-193034913-193036509	8.3918820532603	2.39210376928289e-17
1810	chr1	193201440	193201703	264	*	0.0616255172484575	Traf3ip3	chr1-193201129-193201751	8.07646949874118	3.33344140882589e-16
1811	chr1	194642069	194938819	296751	*	0.0597181809431723	Cd34	chr1-194641779-194642359	3.67240805816053	0.000120137804742926
1812	chr1	194651954	194938819	286866	*	0.0575367628860373	Cd34	chr1-194651506-194652402	5.59533526546323	1.10097919445318e-08
1813	chr1	194926049	194938819	12771	*	0.0798441294192644	Cd34	chr1-194925836-194926262	5.06518189036939	2.04005291656943e-07
1814	chr1	194927999	194938819	10821	*	0.16306897671424	Cd34	chr1-194927715-194928282	11.859526806073	9.6028721560309e-33
1815	chr1	194938819	194938883	65	*	0.0638651863385638	Cd34	chr1-194938529-194939237	4.56867329573099	2.45410577712336e-06
1816	chr1	194938819	195006583	67765	*	0.0546509942650953	Cd34	chr1-195006348-195006817	3.73431369074624	9.41138848478679e-05
1817	chr2	3099946	3284212	184267	*	0.0545425622190404	Nmt2	chr2-3099589-3100302	2.46648701524989	0.00682228377074373
1818	chr2	3099946	3332643	232698	*	0.0574933984574177	Rpp38	chr2-3099589-3100302	3.57961081546296	0.000172053152292396
1819	chr2	3099946	3475031	375086	*	0.0643555069905379	Suv39h2	chr2-3099589-3100302	3.32750930377943	0.000438130315511078
1820	chr2	3118544	3284212	165669	*	0.0728752315423207	Nmt2	chr2-3117720-3119368	1.74695964877041	0.0403221688838724
1821	chr2	3118544	3332643	214100	*	0.0572607363577613	Rpp38	chr2-3117720-3119368	2.10038525650011	0.017847482449704
1822	chr2	3277735	3284212	6478	*	0.059182546688824	Nmt2	chr2-3277462-3278007	2.8973649931991	0.00188155832695648
1823	chr2	3283974	3284212	239	*	0.0916612238613193	Nmt2	chr2-3282818-3285130	3.07846376064654	0.00104035417325237
1824	chr2	3283974	3332643	48670	*	0.0544404087505477	Rpp38	chr2-3282818-3285130	2.20147989009576	0.0138510344025477
1825	chr2	3283974	3475031	191058	*	0.0595247811999221	Suv39h2	chr2-3282818-3285130	2.06176577451344	0.0196150205043384
1826	chr2	3284212	3332583	48372	*	0.0548758510111051	Nmt2	chr2-3331867-3333298	1.8795705268236	0.0300833166120217
1827	chr2	3284212	3335961	51750	*	0.0719885573577123	Nmt2	chr2-3335550-3336371	2.55824433368671	0.00526010731672495
1828	chr2	3284212	3420369	136158	*	0.0663443140164855	Nmt2	chr2-3420160-3420578	3.36813157103372	0.000378397354322315
1829	chr2	3284212	3424278	140067	*	0.0586723174995521	Nmt2	chr2-3423703-3424852	1.78470286367887	0.0371547631007108
1830	chr2	3284212	3512853	228642	*	0.0654537938769941	Nmt2	chr2-3512063-3513643	1.97131529071118	0.0243439117242847
1831	chr2	3332643	3713489	380847	*	0.0630061889547959	Rpp38	chr2-3712581-3714397	3.35641248547036	0.000394803530735822
1832	chr2	3445088	3475031	29944	*	0.0508959033058212	Suv39h2	chr2-3444944-3445232	3.50943840583396	0.000224527026957546
1833	chr2	3475031	3713489	238459	*	0.051797510611222	Suv39h2	chr2-3712581-3714397	2.08541876823195	0.0185156523367164
1834	chr2	3613758	3700084	86327	*	0.052620637035387	Fam107b	chr2-3699839-3700329	6.01425963418438	9.03553410806662e-10
1835	chr2	3766198	4017717	251520	*	0.0573532492371687	Frmd4a	chr2-3765828-3766567	3.46907728735926	0.000261124596078625
1836	chr2	4017717	4286426	268710	*	0.0595645638736329	Frmd4a	chr2-4285797-4287054	3.15560315422947	0.000800833093029588
1837	chr2	4017717	4298724	281008	*	0.0876459437614404	Frmd4a	chr2-4298026-4299422	4.90727656440512	4.61748837743498e-07
1838	chr2	4017717	4300823	283107	*	0.0591769380916701	Frmd4a	chr2-4300326-4301320	2.67741676062008	0.00370961425897467
1839	chr2	4017717	4362176	344460	*	0.0712023350555692	Frmd4a	chr2-4361570-4362782	3.21499828536973	0.000652226506981308
1840	chr2	4017717	4453004	435288	*	0.0505064486908	Frmd4a	chr2-4452595-4453413	2.6333042126996	0.00422792858935536
1841	chr2	4017717	4492782	475066	*	0.0636879399235875	Frmd4a	chr2-4492042-4493521	3.92859957705696	4.27209854385134e-05
1842	chr2	4017717	4510528	492812	*	0.0569981315312384	Frmd4a	chr2-4509816-4511240	2.91986012742634	0.00175094261118915
1843	chr2	4574329	5012791	438463	*	0.0572811511092871	Mcm10	chr2-4574076-4574582	3.29944821670959	0.000484375492979758
1844	chr2	4593445	4976122	382678	*	0.0596093886834669	Ucma	chr2-4593081-4593809	4.17455606622902	1.49283843097391e-05
1845	chr2	4593445	5012791	419347	*	0.0688960014617422	Mcm10	chr2-4593081-4593809	3.42553134794955	0.000306799060857412
1846	chr2	4599458	4717831	118374	*	0.054593570406634	Bend7	chr2-4598884-4600032	3.01395623484556	0.00128932500666661
1847	chr2	4672590	4976122	303533	*	0.0545218344221302	Ucma	chr2-4672334-4672846	4.68688320450968	1.3869858255541e-06
1848	chr2	4672590	5137776	465187	*	0.0506850063018706	Ccdc3	chr2-4672334-4672846	1.84896553283223	0.0322313949086399
1849	chr2	4717831	4822703	104873	*	0.0833520103163836	Bend7	chr2-4822354-4823052	4.86784682968976	5.64103585908707e-07
1850	chr2	4717831	5080496	362666	*	0.0508247645929972	Bend7	chr2-5079794-5081198	3.35440930072853	0.000397673110556915
1851	chr2	4816416	5137776	321361	*	0.0733438748757611	Ccdc3	chr2-4816130-4816702	2.90893071428998	0.00181333612445795
1852	chr2	4820972	5137776	316805	*	0.0532383106394644	Ccdc3	chr2-4820836-4821107	2.11850109310826	0.0170663262183298
1853	chr2	4941025	4976122	35098	*	0.076408631036401	Ucma	chr2-4940800-4941250	7.51027567719249	2.95014894420957e-14
1854	chr2	4941025	5137776	196752	*	0.0506834174328115	Ccdc3	chr2-4940800-4941250	1.68110552890217	0.0463712093375485
1855	chr2	4954431	4976122	21692	*	0.0616986975412262	Ucma	chr2-4954061-4954801	3.88205199061156	5.17893623078229e-05
1856	chr2	4954431	5012791	58361	*	0.0800004764514936	Mcm10	chr2-4954061-4954801	3.72668838052519	9.70060403045151e-05
1857	chr2	4954431	5064051	109621	*	0.0512284414372828	Optn	chr2-4954061-4954801	3.47343903988413	0.000256917036456483
1858	chr2	4954431	5137776	183346	*	0.113849845357967	Ccdc3	chr2-4954061-4954801	3.7995391796334	7.24826968718767e-05
1859	chr2	4967923	5137776	169854	*	0.0625772616978077	Ccdc3	chr2-4967643-4968202	2.86237987551036	0.00210236307128926
1860	chr2	4976122	4978146	2025	*	0.0721223099872418	Ucma	chr2-4977704-4978587	4.69063510595638	1.36179157316228e-06
1861	chr2	4976122	4984081	7960	*	0.0899355388842944	Ucma	chr2-4983782-4984380	7.00857522211914	1.20378586951399e-12
1862	chr2	4976122	4989159	13038	*	0.0529591797329955	Ucma	chr2-4988901-4989417	3.67846192035607	0.0001173223575352
1863	chr2	4976122	5045374	69253	*	0.069051917946863	Ucma	chr2-5044819-5045929	5.47759905018697	2.15567839526771e-08
1864	chr2	4976122	5137874	161753	*	0.0534589768377488	Ucma	chr2-5137233-5138515	2.8178369923966	0.00241741743542687
1865	chr2	4976122	5282748	306627	*	0.0521497564072276	Ucma	chr2-5282559-5282936	3.99567267352065	3.22554082701359e-05
1866	chr2	4976122	5357272	381151	*	0.0529408747713266	Ucma	chr2-5357062-5357482	5.04107374593727	2.31463507539887e-07
1867	chr2	4976122	5363939	387818	*	0.0632750260289335	Ucma	chr2-5363686-5364191	3.32437405515961	0.000443086247867041
1868	chr2	4984081	5137776	153696	*	0.0714434920882461	Ccdc3	chr2-4983782-4984380	2.29335333131225	0.0109138355691937
1869	chr2	4985212	5137776	152565	*	0.0793221295942045	Ccdc3	chr2-4985028-4985395	3.40617706343329	0.000329397189109425
1870	chr2	5006388	5137776	131389	*	0.0543315934986787	Ccdc3	chr2-5006213-5006563	2.20254740646635	0.0138133321562422
1871	chr2	5012791	5031915	19125	*	0.0587265739848776	Mcm10	chr2-5031693-5032137	3.04576438967869	0.00116044813193441
1872	chr2	5012791	5137874	125084	*	0.0845006151857512	Mcm10	chr2-5137233-5138515	3.50474952298001	0.000228518528218777
1873	chr2	5012791	5140133	127343	*	0.0592306132412615	Mcm10	chr2-5139998-5140268	3.89058732296347	5.00009404016986e-05
1874	chr2	5012791	5477550	464760	*	0.071913127464811	Mcm10	chr2-5477300-5477800	5.55513928026508	1.3869524438709e-08
1875	chr2	5031915	5137776	105862	*	0.0752047904816484	Ccdc3	chr2-5031693-5032137	2.72791457801797	0.00318680553438009
1876	chr2	5037585	5137776	100192	*	0.0626124179724876	Ccdc3	chr2-5037444-5037726	2.52031953701914	0.00586241714514114
1877	chr2	5044470	5137776	93307	*	0.0622055689392918	Ccdc3	chr2-5044304-5044636	2.2378179151248	0.0126164658231194
1878	chr2	5045374	5137776	92403	*	0.0696019923311658	Ccdc3	chr2-5044819-5045929	1.80142493763726	0.0358179642493431
1879	chr2	5078057	5137776	59720	*	0.0780985053392313	Ccdc3	chr2-5077805-5078309	2.65329111280058	0.00398555453991
1880	chr2	5110923	5137776	26854	*	0.0533386957496088	Ccdc3	chr2-5110582-5111263	1.67911036267663	0.0465652684976002
1881	chr2	5137776	5137874	99	*	0.148256380463287	Ccdc3	chr2-5137233-5138515	4.50076380144788	3.38548567809053e-06
1882	chr2	5137776	5140133	2358	*	0.0837935603298382	Ccdc3	chr2-5139998-5140268	3.34744258752477	0.000407804400406612
1883	chr2	5137776	5283776	146001	*	0.0653983238006702	Ccdc3	chr2-5283555-5283997	2.43852328361943	0.00737370430777082
1884	chr2	5137776	5284494	146719	*	0.082558383291089	Ccdc3	chr2-5284182-5284805	3.54675700645244	0.00019500206562231
1885	chr2	5137776	5357272	219497	*	0.0512743181101504	Ccdc3	chr2-5357062-5357482	2.72772853450086	0.00318860328614366
1886	chr2	5137776	5477550	339775	*	0.10424817382125	Ccdc3	chr2-5477300-5477800	5.23782607398906	8.12395347763953e-08
1887	chr2	5137776	5485092	347317	*	0.0636455505146346	Ccdc3	chr2-5484879-5485304	2.98390518064363	0.00142297475250365
1888	chr2	5137776	5601736	463961	*	0.072140823320694	Ccdc3	chr2-5601383-5602089	1.90233364591299	0.0285637748458831
1889	chr2	5417478	5714515	297038	*	-0.0548634642968293	Camk1d	chr2-5417010-5417946	-2.15346920231809	0.0156409109980799
1890	chr2	5714515	6072044	357530	*	-0.0518011173046618	Camk1d	chr2-6071569-6072519	-1.76656393834497	0.0386506423982423
1891	chr2	5714515	6212857	498343	*	-0.0577230924751219	Camk1d	chr2-6212058-6213655	-2.34250267149365	0.00957744842363455
1892	chr2	5714643	5845019	130377	*	0.061703016103987	Nudt5	chr2-5713393-5715893	3.91226037360725	4.57181249210137e-05
1893	chr2	5725140	5845019	119880	*	0.0713820039860911	Nudt5	chr2-5724491-5725789	6.37997716139101	8.85571976380338e-11
1894	chr2	5845019	6252475	407457	*	0.0574293446869227	Nudt5	chr2-6252139-6252810	4.09913235411228	2.0735092329953e-05
1895	chr2	7094077	7509563	415487	*	0.0504832402649344	Celf2	chr2-7093359-7094794	2.17369519607844	0.0148640168418845
1896	chr2	7246303	7509563	263261	*	0.0862815114579104	Celf2	chr2-7245642-7246964	5.38114047446811	3.70077031437402e-08
1897	chr2	9878663	9890034	11372	*	0.0500630242783219	Gata3	chr2-9878405-9878921	6.98463544121519	1.42798302960679e-12
1898	chr2	9881252	9881373	122	*	0.0562063847862098	4930412O13Rik	chr2-9880886-9881859	6.7865725076638	5.74144034216839e-12
1899	chr2	9881373	10370510	489138	*	0.0844159327569891	Sfmbt2	chr2-9880886-9881859	3.31379757910731	0.000460190556423586
1900	chr2	9881373	10374041	492669	*	0.204413612475224	Gm13261	chr2-9880886-9881859	3.99705375817252	3.20678700044681e-05
1901	chr2	9904186	10374041	469856	*	0.113393544085562	Gm13261	chr2-9903878-9904493	2.22973396806748	0.0128825547012653
1902	chr2	9923272	10370510	447239	*	0.0847527941414068	Sfmbt2	chr2-9922920-9923623	3.21248379793393	0.000657962853093024
1903	chr2	9923272	10374041	450770	*	0.177571177610043	Gm13261	chr2-9922920-9923623	3.15903414802602	0.000791464709477683
1904	chr2	9947437	10374041	426605	*	0.0516735775754112	Gm13261	chr2-9947265-9947609	1.7143848208842	0.0432290372013528
1905	chr2	10032115	10374041	341927	*	0.0532571883382747	Gm13261	chr2-10031974-10032256	1.72959482924688	0.0418513452672524
1906	chr2	10092054	10374041	281988	*	0.0534855679308765	Gm13261	chr2-10091954-10092153	2.18493741656128	0.0144467178023965
1907	chr2	10104114	10374041	269928	*	0.0518838980439659	Gm13261	chr2-10103968-10104259	1.77442588733357	0.0379963654933487
1908	chr2	10145496	10153571	8076	*	0.0866557878176874	Itih5	chr2-10145166-10145825	4.58545641319543	2.26497886680976e-06
1909	chr2	10153551	10370510	216960	*	0.0562605173090787	Sfmbt2	chr2-10153059-10154042	2.06810206397629	0.0193152133349299
1910	chr2	10153571	10166696	13126	*	0.0581774844246273	Itih5	chr2-10166263-10167128	3.37603062548532	0.000367698664324642
1911	chr2	10153571	10216469	62899	*	0.0733353900806378	Itih5	chr2-10216084-10216854	3.20208314446626	0.000682188057792022
1912	chr2	10153571	10217917	64347	*	0.0951625303146583	Itih5	chr2-10217474-10218360	4.79539498120469	8.11773046728366e-07
1913	chr2	10153571	10251553	97983	*	0.0667666882299426	Itih5	chr2-10250524-10252582	4.80931272276228	7.57250559788374e-07
1914	chr2	10153571	10253535	99965	*	0.078248133105729	Itih5	chr2-10253330-10253740	7.29490611356111	1.49433706602043e-13
1915	chr2	10174097	10374041	199945	*	0.0725724734423288	Gm13261	chr2-10173908-10174285	1.97732560746977	0.0240024184643374
1916	chr2	10251553	10370510	118958	*	0.0549255445866248	Sfmbt2	chr2-10250524-10252582	2.5526202814801	0.00534579930470651
1917	chr2	10251553	10374041	122489	*	0.128076056097857	Gm13261	chr2-10250524-10252582	2.59648973219462	0.00470908602797057
1918	chr2	10262868	10370510	107643	*	0.0664236712087373	Sfmbt2	chr2-10262561-10263175	2.19001131250607	0.0142617082031382
1919	chr2	10262868	10374041	111174	*	0.141279711874797	Gm13261	chr2-10262561-10263175	2.26730386193885	0.0116858348591926
1920	chr2	10272401	10374041	101641	*	0.0806846046771896	Gm13261	chr2-10272288-10272513	3.47732203383366	0.000253224567751535
1921	chr2	10272904	10370510	97607	*	0.0519977320933362	Sfmbt2	chr2-10272744-10273064	2.56171353192633	0.00520785955903556
1922	chr2	10286128	10374041	87914	*	0.0914651392222254	Gm13261	chr2-10285973-10286283	2.25281468536447	0.0121354179306283
1923	chr2	10311835	10370510	58676	*	0.0889790085788999	Sfmbt2	chr2-10311398-10312272	3.37416904420669	0.00037019442877448
1924	chr2	10311835	10374041	62207	*	0.201024605776715	Gm13261	chr2-10311398-10312272	3.59799590845532	0.000160339331212847
1925	chr2	10332860	10374041	41182	*	0.100445979256124	Gm13261	chr2-10332649-10333071	2.18729522264737	0.0143604896341698
1926	chr2	10334433	10370510	36078	*	0.0887330126160426	Sfmbt2	chr2-10334058-10334807	5.61232684083477	9.98119657722958e-09
1927	chr2	10334433	10374041	39609	*	0.16936460703921	Gm13261	chr2-10334058-10334807	4.05376067938078	2.52003893114036e-05
1928	chr2	10341784	10370510	28727	*	0.10194423166353	Sfmbt2	chr2-10341435-10342132	4.38895968231954	5.69470899041471e-06
1929	chr2	10341784	10374041	32258	*	0.214909300843028	Gm13261	chr2-10341435-10342132	3.84437109281483	6.04309980886445e-05
1930	chr2	10353856	10370510	16655	*	0.11035827291957	Sfmbt2	chr2-10353424-10354288	4.92275172028915	4.26678455425809e-07
1931	chr2	10353856	10374041	20186	*	0.256163823108513	Gm13261	chr2-10353424-10354288	5.23200815571068	8.38391753057065e-08
1932	chr2	10365390	10370510	5121	*	0.0942967436342927	Sfmbt2	chr2-10364978-10365802	5.83798436455941	2.64180571494291e-09
1933	chr2	10365390	10374041	8652	*	0.211001433285988	Gm13261	chr2-10364978-10365802	5.05839397202561	2.11401112436707e-07
1934	chr2	10370353	10374041	3689	*	0.0750704606095256	Gm13261	chr2-10370212-10370494	1.84779009372891	0.0323163572739439
1935	chr2	10370510	10391028	20519	*	0.0577186949680764	Sfmbt2	chr2-10390410-10391645	3.48056799360857	0.00025017590365755
1936	chr2	10370510	10456393	85884	*	0.0611069435011576	Sfmbt2	chr2-10456185-10456601	3.30755283589921	0.000470574781018243
1937	chr2	10370510	10577977	207468	*	0.0733607213654712	Sfmbt2	chr2-10577775-10578178	4.58268430840453	2.29522398473415e-06
1938	chr2	10370510	10701721	331212	*	0.0672263228102169	Sfmbt2	chr2-10701327-10702115	2.27069204774569	0.0115828133814342
1939	chr2	10370510	10783118	412609	*	0.0517348529617817	Sfmbt2	chr2-10782817-10783419	2.09032203769291	0.0182944404688032
1940	chr2	10374041	10391028	16988	*	0.132889250341815	Gm13261	chr2-10390410-10391645	4.13765228774225	1.75438781224833e-05
1941	chr2	10374041	10421239	47199	*	0.0517072500179604	Gm13261	chr2-10421135-10421343	2.36847245015174	0.00893085530089693
1942	chr2	10374041	10456393	82353	*	0.11797095089122	Gm13261	chr2-10456185-10456601	3.08892075116867	0.00100442508395217
1943	chr2	10374041	10531605	157565	*	0.0622406050940982	Gm13261	chr2-10531438-10531771	1.80225813075513	0.035752401314143
1944	chr2	10374041	10537688	163648	*	0.0654042737601842	Gm13261	chr2-10537465-10537910	2.3344396624889	0.00978635600569692
1945	chr2	10374041	10577977	203937	*	0.095888577361661	Gm13261	chr2-10577775-10578178	2.45520320865865	0.00704024841940589
1946	chr2	10374041	10580586	206546	*	0.0668790257962577	Gm13261	chr2-10580481-10580690	2.34372791088403	0.00954604683018689
1947	chr2	10374041	10668056	294016	*	0.0581655017152121	Gm13261	chr2-10667912-10668199	1.6823974608421	0.0462458967202471
1948	chr2	10374041	10701721	327681	*	0.151305904272918	Gm13261	chr2-10701327-10702115	2.21629687484517	0.0133355884628539
1949	chr2	10374041	10783118	409078	*	0.11123100734015	Gm13261	chr2-10782817-10783419	2.11644702720514	0.0171534030069113
1950	chr2	10374041	10836387	462347	*	0.0775401917042019	Gm13261	chr2-10836141-10836632	2.31452444618169	0.0103194859416913
1951	chr2	10374041	10840152	466112	*	0.0765726779678918	Gm13261	chr2-10839969-10840334	2.3962216576728	0.00828253472757072
1952	chr2	11138105	11172108	34004	*	0.0679891556352698	Prkcq	chr2-11137935-11138275	7.52375149012535	2.66132348712184e-14
1953	chr2	11172108	11526028	353921	*	0.0516868539173907	Prkcq	chr2-11525668-11526388	4.68659255942467	1.3889560820123e-06
1954	chr2	11172300	11554077	381778	*	0.0561646121647197	Pfkfb3	chr2-11171810-11172789	1.83393665635646	0.0333316987376128
1955	chr2	11293425	11554077	260653	*	0.067028732836345	Pfkfb3	chr2-11293137-11293712	1.96015835124423	0.0249886423879663
1956	chr2	11408581	11554077	145497	*	0.0767346297304481	Pfkfb3	chr2-11408358-11408804	3.80175855079659	7.18363522824615e-05
1957	chr2	11431408	11554077	122670	*	0.0563861291864924	Pfkfb3	chr2-11431193-11431623	1.7044413648686	0.0441493308026725
1958	chr2	11436327	11554077	117751	*	0.0612051313604462	Pfkfb3	chr2-11436089-11436564	2.10117809343454	0.0178126678335682
1959	chr2	11441880	11554077	112198	*	0.0761621904766699	Pfkfb3	chr2-11441535-11442225	2.62233675329558	0.00436645468857874
1960	chr2	11489083	11554077	64995	*	0.0882868811170928	Pfkfb3	chr2-11488475-11489690	2.87338493446766	0.00203049489676793
1961	chr2	11526028	11554077	28050	*	0.102795927584981	Pfkfb3	chr2-11525668-11526388	3.91661388001424	4.49007025684577e-05
1962	chr2	11528632	11554077	25446	*	0.0587674246776295	Pfkfb3	chr2-11528502-11528761	3.48922827393303	0.000242208639527035
1963	chr2	11546215	11554077	7863	*	0.0631371966348912	Pfkfb3	chr2-11546009-11546420	2.4389553915645	0.00736489320894678
1964	chr2	11553152	11554077	926	*	0.107993409162233	Pfkfb3	chr2-11552071-11554233	4.20429511401082	1.30948524204708e-05
1965	chr2	11554077	11563114	9038	*	0.0655804830972943	Pfkfb3	chr2-11562420-11563807	2.38037762280998	0.0086474522788841
1966	chr2	11554077	11566300	12224	*	0.0672105294949573	Pfkfb3	chr2-11566139-11566460	3.07516351611018	0.00105193587101636
1967	chr2	11554077	11573787	19711	*	0.053276710291971	Pfkfb3	chr2-11573623-11573950	2.58144364897168	0.00491940262087103
1968	chr2	11705290	11713001	7712	*	0.104394384872995	Il15ra	chr2-11712326-11713675	9.80666550318598	5.26968904147496e-23
1969	chr2	12004476	12301922	297447	*	0.0732019402401854	Itga8	chr2-12004143-12004809	3.63163337741146	0.000140816518152908
1970	chr2	12011602	12301922	290321	*	0.0766181589460566	Itga8	chr2-12011291-12011912	4.85797209605314	5.92970588221845e-07
1971	chr2	12019636	12301922	282287	*	0.141467697283226	Itga8	chr2-12019219-12020052	4.83258883788555	6.73844700460256e-07
1972	chr2	12023681	12301922	278242	*	0.265911471662881	Itga8	chr2-12023015-12024346	11.5115882806971	5.76672243514025e-31
1973	chr2	12033596	12301922	268327	*	0.14135919461932	Itga8	chr2-12033151-12034041	5.63601456150677	8.70153351948051e-09
1974	chr2	12060338	12301922	241585	*	0.100786930997242	Itga8	chr2-12059862-12060813	4.65774731454073	1.59844130596119e-06
1975	chr2	12092648	12301922	209275	*	0.050932577046377	Itga8	chr2-12092204-12093091	2.37773364603515	0.00870970170928411
1976	chr2	12107468	12301922	194455	*	0.0628377759539437	Itga8	chr2-12107270-12107665	3.9809903621528	3.4314366101566e-05
1977	chr2	12115844	12301922	186079	*	0.0626696726922195	Itga8	chr2-12115358-12116329	3.09875599635481	0.000971674993166084
1978	chr2	12126749	12301922	175174	*	0.0984451548683227	Itga8	chr2-12126385-12127113	5.30319836594736	5.6895577187841e-08
1979	chr2	12213020	12301922	88903	*	0.0521996974204288	Itga8	chr2-12212486-12213554	2.15263536792651	0.0156736733258685
1980	chr2	12221782	12301922	80141	*	0.112097784004058	Itga8	chr2-12221339-12222224	4.55601137779523	2.60670568110543e-06
1981	chr2	12301318	12301922	605	*	0.0593974544974961	Itga8	chr2-12300468-12302167	3.23157458552699	0.000615550950631089
1982	chr2	12301922	12431959	130038	*	0.0704117582704659	Itga8	chr2-12431443-12432474	2.47100743358533	0.00673665090148207
1983	chr2	13489544	13491813	2270	*	0.187013605366395	Cubn	chr2-13489251-13489837	9.3753458994075	3.44746580876657e-21
1984	chr2	13491813	13493414	1602	*	0.0654209162493276	Cubn	chr2-13493111-13493716	2.56520731930407	0.0051557086684408
1985	chr2	13491813	13672714	180902	*	0.0531536385683808	Cubn	chr2-13672203-13673224	2.2943887583543	0.0108840891520191
1986	chr2	13491813	13697689	205877	*	0.0834269092128356	Cubn	chr2-13697382-13697995	5.42367234845967	2.91934323259547e-08
1987	chr2	13491813	13738860	247048	*	0.057554722566389	Cubn	chr2-13738505-13739214	2.70396087807256	0.00342591778391867
1988	chr2	13491813	13879978	388166	*	0.0551563701932852	Cubn	chr2-13879719-13880237	3.24258145816865	0.000592260407671789
1989	chr2	14165773	14229392	63620	*	0.0983936092304808	Mrc1	chr2-14165511-14166034	7.13845640393853	4.71923975615466e-13
1990	chr2	14192221	14229392	37172	*	0.0858697636764271	Mrc1	chr2-14192060-14192382	6.27155046769707	1.78735195941287e-10
1991	chr2	14206932	14229392	22461	*	0.0538141172590315	Mrc1	chr2-14206779-14207085	6.34324519474118	1.12487466053591e-10
1992	chr2	14229392	14340532	111141	*	0.0539398310235365	Mrc1	chr2-14340385-14340679	5.5372276701924	1.53648491062074e-08
1993	chr2	14229392	14631745	402354	*	0.0862551981635382	Mrc1	chr2-14631583-14631907	6.99871438033162	1.29160931882986e-12
1994	chr2	14342064	14603088	261025	*	0.085052021369954	Cacnb2	chr2-14341392-14342735	3.79749490703522	7.30828894260328e-05
1995	chr2	14455473	14603088	147616	*	0.0566005048874526	Cacnb2	chr2-14454928-14456018	2.48249087831599	0.0065233704070092
1996	chr2	14543478	14603088	59611	*	0.0941191971978745	Cacnb2	chr2-14542925-14544031	5.13563461735481	1.40596756452652e-07
1997	chr2	14603088	14604392	1305	*	0.051477483980751	Cacnb2	chr2-14603402-14605382	2.92894633846572	0.00170056566849673
1998	chr2	18896229	18998126	101898	*	0.0828270998398102	Pip4k2a	chr2-18895817-18896640	7.3709486925309	8.47090215158363e-14
1999	chr2	18898107	18998126	100020	*	0.0535840349926076	Pip4k2a	chr2-18897654-18898560	4.37788305623044	5.99188090762939e-06
[truncated: 23,961 more rows]
