# Supplementary material for: Single-nucleus multiomics of murine gonads reveals transcriptional regulatory network underlying supporting lineage differentiation
Source: Sci Adv. 2026 Jan 2;12(1):eaea7403. doi: 10.1126/sciadv.aea7403 (PMC12758517; doi:10.1126/sciadv.aea7403)
Supplement: Supplementary file 2 — Data S1 to S8 [file sciadv.aea7403_data_s1_to_s8.zip › aea7403_data_s2.csv]

	sex	cluster	eday	peak	p_val	avg_log2FC	pct.1	pct.2	p_val_adj	linked gene	annotation
1	XX	pre-G	E12	chr11-70026493-70027173	8.74559376525357e-13	-1.431178131	0.026	0.072	3.03896264951914e-07	0610010K14Rik	DAP with linked non-DEG
2	XX	pre-G	E13	chr11-70026493-70027173	5.7327223942987e-08	-0.859740409	0.065	0.117	0.01992035	0610010K14Rik	DAP with linked non-DEG
3	XX	Epi	E12	chr18-11470295-11471467	1.82091854076633e-09	-0.833693861	0.113	0.214	0.000632742	1010001N08Rik	DAP with linked DEG
4	XX	Epi	E12	chr18-11473523-11474187	2.97904141393188e-12	-1.700158092	0.027	0.092	1.03517220572012e-06	1010001N08Rik	DAP with linked DEG
5	XX	Epi	E12	chr18-11417671-11418792	5.32794686848733e-13	-1.392115503	0.047	0.131	1.85138161759632e-07	1010001N08Rik	DAP with linked DEG
6	XX	Epi	E13	chr18-11473523-11474187	2.60806770241958e-13	-1.530305114	0.071	0.196	9.06264405575267e-08	1010001N08Rik	DAP with linked non-DEG
7	XX	pre-G	E11	chr18-11470295-11471467	1.2071451865932e-07	-1.490120766	0.045	0.12	0.041946485	1010001N08Rik	DAP with linked DEG
8	XX	pre-G	E12	chr18-11473523-11474187	1.0563433248669e-31	-2.558732918	0.014	0.087	3.67063460241375e-26	1010001N08Rik	DAP with linked DEG
9	XX	pre-G	E12	chr18-11351633-11353760	1.55459151880173e-13	-1.201811056	0.045	0.107	5.4019723391082e-08	1010001N08Rik	DAP with linked DEG
10	XX	pre-G	E12	chr18-11470295-11471467	9.37335554391969e-65	-2.146416224	0.043	0.196	3.25710045117893e-59	1010001N08Rik	DAP with linked DEG
11	XX	pre-G	E12	chr18-11051595-11053380	5.44487280797569e-16	-0.748933437	0.156	0.269	1.89201162767943e-10	1010001N08Rik	DAP with linked DEG
12	XX	pre-G	E12	chr18-11417671-11418792	4.54568358324432e-20	-3.320028815	0.004	0.04	1.57955685992365e-14	1010001N08Rik	DAP with linked DEG
13	XX	pre-G	E12	chr18-10687448-10688091	3.02114323935799e-23	-5.184770246	0.001	0.034	1.04980195852831e-17	1010001N08Rik	DAP with linked DEG
14	XX	pre-G	E13	chr18-10687448-10688091	1.70369300099763e-18	-3.659508724	0.005	0.058	5.92007762451662e-13	1010001N08Rik	DAP with linked DEG
15	XX	pre-G	E13	chr18-11417671-11418792	2.68479520142387e-18	-2.699159374	0.013	0.074	9.32926060566775e-13	1010001N08Rik	DAP with linked DEG
16	XX	pre-G	E13	chr18-11473523-11474187	1.31792454196845e-39	-2.227898705	0.043	0.184	4.57959009465906e-34	1010001N08Rik	DAP with linked DEG
17	XX	pre-G	E13	chr18-11470295-11471467	2.79060060772322e-49	-1.678215944	0.121	0.319	9.69691852174703e-44	1010001N08Rik	DAP with linked DEG
18	XX	pre-G	E13	chr18-11051595-11053380	3.04363591636827e-12	-0.470214394	0.362	0.428	1.05761782639923e-06	1010001N08Rik	DAP with linked DEG
19	XX	pre-G	E13	chr18-11351633-11353760	2.26430916818072e-08	-0.620954408	0.139	0.189	0.007868135	1010001N08Rik	DAP with linked DEG
20	XX	pre-G	E13	chr18-10839136-10841006	1.20717326090713e-09	-1.133721572	0.049	0.099	0.000419475	1010001N08Rik	DAP with linked DEG
21	XX	PGC1	E13	chr10-67025504-67026308	5.14675499915291e-11	-1.169088527	0.103	0.203	1.78842016088065e-05	1110002J07Rik	DAP with linked non-DEG
22	XX	PGC1	E12	chrX-53715967-53717588	2.30170578835581e-17	-1.326770924	0.149	0.36	7.9980823586682e-12	1700013H16Rik	DAP with linked non-DEG
23	XX	PGC1	E13	chrX-53715967-53717588	8.14988299255401e-54	-1.789947542	0.227	0.618	2.83196209166763e-48	1700013H16Rik	DAP with linked non-DEG
24	XX	PGC1	E13	chrX-53465266-53465776	7.77488044969523e-13	-1.836668019	0.046	0.164	2.70165433306235e-07	1700013H16Rik	DAP with linked non-DEG
25	XX	PGC1	E13	chrX-53775249-53776680	4.31033732139238e-08	-0.997246916	0.098	0.186	0.014977776	1700013H16Rik	DAP with linked non-DEG
26	XX	PGC1	E13	chrX-53369521-53371018	1.12505033761232e-07	-0.582159791	0.34	0.415	0.039093812	1700013H16Rik	DAP with linked non-DEG
27	XX	PGC1	E13	chr10-43684212-43684624	5.24173860789127e-08	-0.922321175	0.117	0.215	0.018214255	1700021F05Rik	DAP with linked non-DEG
28	XX	PGC1	E13	chr10-43742248-43743214	2.23285413345148e-08	-0.579835222	0.296	0.395	0.007758833	1700021F05Rik	DAP with linked non-DEG
29	XX	PGC1	E13	chr16-76894578-76895056	1.21583216567616e-10	-2.206258106	0.024	0.107	4.22483440089981e-05	1700041M19Rik	DAP with linked non-DEG
30	XX	PGC1	E13	chr7-73140785-73141984	2.36237885409426e-19	-0.996481153	0.254	0.435	8.20891216114943e-14	1810026B05Rik	DAP with linked non-DEG
31	XX	PGC1	E13	chr17-35506889-35507275	9.43558372610869e-13	-1.445486383	0.086	0.218	3.27872381106688e-07	2310061I04Rik	DAP with linked non-DEG
32	XX	PGC1	E13	chr17-35869275-35869791	8.0762990637724e-11	-0.840152241	0.218	0.347	2.80639278017495e-05	2310061I04Rik	DAP with linked non-DEG
33	XX	PGC1	E13	chr11-97427496-97428883	1.60830134251679e-08	-0.618339889	0.308	0.401	0.005588606	2410003L11Rik	DAP with linked non-DEG
34	XX	PGC1	E13	chr11-97696369-97696865	3.56524561689965e-09	-0.936547352	0.139	0.247	0.001238869	2410003L11Rik	DAP with linked non-DEG
35	XX	PGC1	E13	chr17-35869275-35869791	8.0762990637724e-11	-0.840152241	0.218	0.347	2.80639278017495e-05	2410017I17Rik	DAP with linked non-DEG
36	XX	PGC1	E13	chr13-66263205-66263854	1.10119077810835e-10	-1.701057012	0.042	0.125	3.82647277530979e-05	2410141K09Rik	DAP with linked non-DEG
37	XX	pre-G	E12	chr11-85831994-85833386	1.84865850101222e-12	-0.939315218	0.073	0.141	6.4238109922423e-07	2610027K06Rik	DAP with linked non-DEG
38	XX	pre-G	E13	chr11-85831994-85833386	6.54439000496206e-16	-0.953308929	0.151	0.245	2.27407736087424e-10	2610027K06Rik	DAP with linked non-DEG
39	XX	pre-G	E12	chr4-125921303-125922789	4.57637427537804e-32	-1.673480584	0.046	0.148	1.59022141507974e-26	2610028E06Rik	DAP with linked DEG
40	XX	pre-G	E12	chr4-125935899-125937072	9.31566042831519e-10	-1.041480702	0.041	0.09	0.000323705	2610028E06Rik	DAP with linked DEG
41	XX	pre-G	E12	chr4-125959305-125961127	3.51197649414821e-15	-1.945054745	0.015	0.059	1.22035915206909e-09	2610028E06Rik	DAP with linked DEG
42	XX	pre-G	E12	chr4-125697349-125698099	1.17848661777705e-11	-2.831408961	0.004	0.027	4.0950642237826e-06	2610028E06Rik	DAP with linked DEG
43	XX	pre-G	E12	chr4-125628959-125629890	4.80622348218283e-08	-2.843259705	0.002	0.018	0.016700906	2610028E06Rik	DAP with linked DEG
44	XX	pre-G	E12	chr4-125911088-125912981	2.03454733558207e-08	-1.060210042	0.037	0.082	0.007069747	2610028E06Rik	DAP with linked DEG
45	XX	pre-G	E13	chr4-125935899-125937072	1.96471988467638e-10	-0.716509524	0.138	0.206	6.82710689126773e-05	2610028E06Rik	DAP with linked DEG
46	XX	pre-G	E13	chr4-125697349-125698099	1.49437757418332e-13	-2.703799403	0.009	0.057	5.19273791365089e-08	2610028E06Rik	DAP with linked DEG
47	XX	pre-G	E13	chr4-125897981-125899366	1.02211532813585e-09	-2.576201142	0.008	0.042	0.00035517	2610028E06Rik	DAP with linked DEG
48	XX	pre-G	E13	chr4-125959305-125961127	2.97440966346704e-18	-1.733334414	0.04	0.119	1.03356274190984e-12	2610028E06Rik	DAP with linked DEG
49	XX	pre-G	E13	chr4-125911088-125912981	5.20376460462348e-17	-1.30343182	0.07	0.154	1.80823014363759e-11	2610028E06Rik	DAP with linked DEG
50	XX	pre-G	E13	chr4-125921303-125922789	3.68122133136049e-22	-1.090668193	0.13	0.249	1.2791691943278e-16	2610028E06Rik	DAP with linked DEG
51	XX	pre-G	E13	chr4-125628959-125629890	5.44825680495794e-10	-3.178356441	0.005	0.034	0.000189319	2610028E06Rik	DAP with linked DEG
52	XX	PGC1	E13	chr11-78166482-78166878	2.41799118181484e-13	-1.444057218	0.086	0.222	8.40215665812928e-08	2610507B11Rik	DAP with linked non-DEG
53	XX	PGC1	E13	chr12-83578830-83579805	6.59502020338567e-11	-0.82950365	0.186	0.316	2.29167059537347e-05	4732463B04Rik	DAP with linked non-DEG
54	XX	PGC1	E12	chr2-9880886-9881859	1.2238502695668e-08	-1.085847288	0.117	0.252	0.004252696	4930412O13Rik	DAP with linked non-DEG
55	XX	PGC1	E13	chr2-9880886-9881859	7.94378716864403e-24	-1.087314306	0.284	0.508	2.76034688429627e-18	4930412O13Rik	DAP with linked non-DEG
56	XX	pre-G	E12	chr8-83874160-83876787	6.02879666205612e-13	-1.039090454	0.061	0.128	2.09491640811457e-07	4930432K21Rik	DAP with linked non-DEG
57	XX	pre-G	E13	chr8-83874160-83876787	4.68984711958605e-14	-0.868528646	0.135	0.218	1.62965152634936e-08	4930432K21Rik	DAP with linked non-DEG
58	XX	PGC1	E12	chr12-73118695-73119539	2.69564356571513e-12	-1.653670546	0.067	0.206	9.36695704432523e-07	4930447C04Rik	DAP with linked non-DEG
59	XX	PGC1	E13	chr12-73118695-73119539	8.92795905808532e-27	-1.40580422	0.166	0.402	3.10233185329878e-21	4930447C04Rik	DAP with linked non-DEG
60	XX	PGC1	E13	chr5-97416880-97417508	5.82385917265054e-09	-2.909835981	0.01	0.075	0.002023704	4930467D21Rik	DAP with linked DEG
61	XX	PGC1	E13	chr4-127461616-127462044	7.76400268434433e-09	-1.415377631	0.054	0.138	0.002697874	4930471C06Rik	DAP with linked non-DEG
62	XX	Epi	E12	chr1-160064148-160065030	5.70919088685991e-09	-2.475202492	0.007	0.041	0.001983858	4930523C07Rik	DAP with linked non-DEG
63	XX	pre-G	E12	chr1-160064148-160065030	6.20718579644553e-21	-2.563521771	0.009	0.057	2.15690395647788e-15	4930523C07Rik	DAP with linked DEG
64	XX	pre-G	E12	chr1-159931870-159933212	7.28586026968478e-11	-1.170216849	0.04	0.092	2.53172715581141e-05	4930523C07Rik	DAP with linked DEG
65	XX	pre-G	E12	chr1-160060063-160060965	1.11785815200077e-15	-2.293576776	0.01	0.048	3.88438939947989e-10	4930523C07Rik	DAP with linked DEG
66	XX	pre-G	E13	chr1-159931870-159933212	2.65095808912273e-08	-0.578103804	0.145	0.202	0.009211682	4930523C07Rik	DAP with linked DEG
67	XX	pre-G	E13	chr1-160060063-160060965	2.68994005229191e-09	-1.20341729	0.04	0.088	0.000934714	4930523C07Rik	DAP with linked DEG
68	XX	pre-G	E13	chr1-160064148-160065030	6.848947348077e-20	-2.043214063	0.03	0.11	2.37990646924654e-14	4930523C07Rik	DAP with linked DEG
69	XX	Epi	E12	chr13-101464663-101466162	2.73001407653836e-08	-0.788047131	0.123	0.223	0.009486389	4932411K12Rik	DAP with linked DEG
70	XX	pre-G	E12	chr13-101464663-101466162	2.38759062463956e-20	-1.444744864	0.041	0.118	8.29651928202878e-15	4932411K12Rik	DAP with linked non-DEG
71	XX	pre-G	E12	chr8-77965172-77966276	5.25871976136916e-15	-3.005209242	0.004	0.032	1.82732623627936e-09	4933431K23Rik	DAP with linked non-DEG
72	XX	pre-G	E12	chr8-78023020-78024176	1.29672254100063e-08	-1.406387906	0.02	0.054	0.004505916	4933431K23Rik	DAP with linked non-DEG
73	XX	pre-G	E12	chr8-77681403-77683301	1.44620374655608e-10	-1.877342086	0.011	0.043	5.0253410887204e-05	4933431K23Rik	DAP with linked non-DEG
74	XX	pre-G	E13	chr8-77965172-77966276	2.34031619018178e-14	-2.75562088	0.009	0.055	8.13224771345317e-09	4933431K23Rik	DAP with linked non-DEG
75	XX	pre-G	E13	chr8-77681403-77683301	1.4973462601136e-08	-1.217062034	0.037	0.078	0.005203054	4933431K23Rik	DAP with linked non-DEG
76	XX	pre-G	E13	chr8-78035162-78035699	2.5679213234672e-09	-3.709641686	0.002	0.028	0.000892314	4933431K23Rik	DAP with linked non-DEG
77	XX	pre-G	E12	chr8-56982394-56983426	1.21584126021287e-13	-2.498430811	0.006	0.038	4.22486600305069e-08	5033428I22Rik	DAP with linked non-DEG
78	XX	pre-G	E13	chr8-56982394-56983426	3.15989823389174e-08	-1.245320572	0.034	0.071	0.010980172	5033428I22Rik	DAP with linked non-DEG
79	XX	pre-G	E12	chr11-117914161-117914892	4.52321535815871e-14	-2.519888814	0.006	0.037	1.57174948872978e-08	6030468B19Rik	DAP with linked non-DEG
80	XX	pre-G	E13	chr11-117914161-117914892	9.37114795402678e-15	-2.433354054	0.014	0.067	3.256333346805e-09	6030468B19Rik	DAP with linked non-DEG
81	XX	pre-G	E13	chrX-102003714-102005897	1.53318559274954e-08	-1.10282059	0.047	0.086	0.00532759	8030474K03Rik	DAP with linked non-DEG
82	XX	PGC1	E12	chrX-102156571-102157716	6.12511714255575e-08	-0.880128253	0.175	0.305	0.021283863	8030474K03Rik	DAP with linked non-DEG
83	XX	PGC1	E12	chrX-101396031-101397017	3.39071655700255e-11	-1.281823293	0.105	0.257	1.17822314281003e-05	8030474K03Rik	DAP with linked non-DEG
84	XX	PGC1	E12	chrX-102003714-102005897	4.36909940741523e-14	-1.314502398	0.127	0.308	1.51819650758568e-08	8030474K03Rik	DAP with linked non-DEG
85	XX	PGC1	E12	chrX-101428757-101430527	7.18512806668844e-08	-0.858197791	0.181	0.315	0.024967242	8030474K03Rik	DAP with linked non-DEG
86	XX	PGC1	E13	chrX-102156571-102157716	1.38679228396308e-12	-0.647854088	0.416	0.547	4.8188951679291e-07	8030474K03Rik	DAP with linked non-DEG
87	XX	PGC1	E13	chrX-102118474-102120004	4.00653434633272e-10	-0.615920403	0.418	0.522	0.000139221	8030474K03Rik	DAP with linked non-DEG
88	XX	PGC1	E13	chrX-101521869-101522583	2.50541590526756e-08	-0.69642745	0.215	0.324	0.008705944	8030474K03Rik	DAP with linked non-DEG
89	XX	PGC1	E13	chrX-102003714-102005897	2.98099737670697e-10	-0.484390024	0.457	0.531	0.000103585	8030474K03Rik	DAP with linked non-DEG
90	XX	PGC1	E13	chrX-101396031-101397017	3.43740605274173e-13	-0.9216928	0.205	0.351	1.19444704223696e-07	8030474K03Rik	DAP with linked non-DEG
91	XX	PGC1	E13	chrX-101428757-101430527	9.31386703836618e-10	-0.563542246	0.406	0.496	0.000323643	8030474K03Rik	DAP with linked non-DEG
92	XX	PGC1	E13	chr7-4104887-4106435	1.3939388643835e-08	-0.574497215	0.262	0.358	0.004843728	9430041J12Rik	DAP with linked non-DEG
93	XX	pre-G	E12	chr2-75201981-75203497	2.31276879414545e-25	-3.002229958	0.007	0.057	8.03652464433633e-20	A330043C09Rik	DAP with linked non-DEG
94	XX	pre-G	E13	chr2-75201981-75203497	3.77184794994973e-22	-2.690266944	0.016	0.096	1.31066058488828e-16	A330043C09Rik	DAP with linked non-DEG
95	XX	pre-G	E13	chr2-75223764-75225109	4.26417535358608e-08	-2.08975787	0.011	0.042	0.01481737	A330043C09Rik	DAP with linked non-DEG
96	XX	PGC1	E13	chr4-153633080-153633765	5.19779275966365e-10	-0.726680397	0.227	0.351	0.000180616	A430005L14Rik	DAP with linked non-DEG
97	XX	PGC1	E13	chr7-73140785-73141984	2.36237885409426e-19	-0.996481153	0.254	0.435	8.20891216114943e-14	A730056A06Rik	DAP with linked non-DEG
98	XX	PGC1	E13	chr11-107610411-107611581	4.19152143295347e-10	-1.108178816	0.115	0.229	0.000145649	A830035A12Rik	DAP with linked non-DEG
99	XX	Epi	E12	chr10-115123136-115123885	4.5830185254156e-20	-2.520872744	0.015	0.089	1.59253019230404e-14	A930009A15Rik	DAP with linked non-DEG
100	XX	Epi	E13	chr10-115123136-115123885	9.1198484868072e-21	-2.931377611	0.021	0.15	3.1690105514382e-15	A930009A15Rik	DAP with linked non-DEG
101	XX	pre-G	E11	chr10-115123136-115123885	4.53481630408915e-09	-2.458227256	0.014	0.079	0.001575781	A930009A15Rik	DAP with linked non-DEG
102	XX	pre-G	E12	chr10-115123136-115123885	2.73899275145547e-69	-3.844913001	0.008	0.122	9.51758896239504e-64	A930009A15Rik	DAP with linked non-DEG
103	XX	pre-G	E12	chr10-115485767-115486948	3.91336438884506e-13	-2.316260363	0.008	0.041	1.35983542465783e-07	A930009A15Rik	DAP with linked non-DEG
104	XX	pre-G	E13	chr10-115123136-115123885	2.86582832879398e-83	-4.374056608	0.013	0.235	9.95832356830975e-78	A930009A15Rik	DAP with linked non-DEG
105	XX	pre-G	E13	chr10-115485767-115486948	6.08787703730654e-30	-2.831778712	0.017	0.119	2.11544595230846e-24	A930009A15Rik	DAP with linked non-DEG
106	XX	PGC1	E13	chr11-9190422-9192050	1.85109023167282e-09	-0.925457569	0.159	0.274	0.000643226	Abca13	DAP with linked non-DEG
107	XX	PGC1	E12	chr7-120116974-120117931	2.1720575237311e-12	-2.676561853	0.02	0.122	7.54757408633702e-07	Abca16	DAP with linked non-DEG
108	XX	PGC1	E13	chr7-120116974-120117931	1.17879577633113e-24	-2.039134489	0.071	0.267	4.09613850338423e-19	Abca16	DAP with linked non-DEG
109	XX	PGC1	E12	chr8-123957790-123958700	5.00036604980157e-13	-1.430851348	0.099	0.257	1.7375521968153e-07	Abcb10	DAP with linked non-DEG
110	XX	PGC1	E13	chr8-123957790-123958700	1.16768164130698e-39	-2.083042963	0.11	0.419	4.05751855129557e-34	Abcb10	DAP with linked non-DEG
111	XX	PGC2	E13	chr8-123957790-123958700	2.44709781581194e-08	-4.270173242	0.02	0.379	0.008503298	Abcb10	DAP with linked non-DEG
112	XX	PGC1	E13	chr14-119103144-119103348	3.75745718215272e-08	-2.191159959	0.017	0.083	0.0130566	Abcc4	DAP with linked non-DEG
113	XX	PGC1	E13	chr1-156202647-156203066	9.01301934717644e-13	-2.042032916	0.037	0.149	3.13188902785361e-07	Abl2	DAP with linked non-DEG
114	XX	pre-G	E12	chr18-61877686-61878336	6.8535940800836e-24	-2.946803705	0.007	0.054	2.38152113891785e-18	Ablim3	DAP with linked DEG
115	XX	pre-G	E12	chr18-61652901-61653977	3.2559911944667e-08	-1.481385481	0.015	0.043	0.011314081	Ablim3	DAP with linked DEG
116	XX	pre-G	E13	chr18-61652901-61653977	8.9491524081899e-11	-1.547148479	0.033	0.085	3.10969622455987e-05	Ablim3	DAP with linked DEG
117	XX	pre-G	E13	chr18-61877686-61878336	1.23267436931625e-20	-2.013898961	0.029	0.107	4.28335853221856e-15	Ablim3	DAP with linked DEG
118	XX	pre-G	E12	chr18-74740561-74742172	1.50860255174766e-45	-1.788791998	0.049	0.176	5.24216757694034e-40	Acaa2	DAP with linked DEG
119	XX	pre-G	E13	chr18-74740561-74742172	2.37812362331912e-28	-1.14835449	0.162	0.299	8.26362287249046e-23	Acaa2	DAP with linked DEG
120	XX	PGC1	E13	chr5-113855531-113856197	2.51436415781486e-13	-1.726255605	0.059	0.186	8.73703829378295e-08	Acacb	DAP with linked non-DEG
121	XX	PGC1	E13	chr5-114137292-114138488	4.41537710001971e-12	-1.155817241	0.132	0.271	1.53427731160035e-06	Acacb	DAP with linked non-DEG
122	XX	pre-G	E12	chr7-98572167-98573843	8.29259017386722e-09	-1.575818412	0.014	0.046	0.002881551	Acer3	DAP with linked non-DEG
123	XX	pre-G	E13	chr7-98572167-98573843	1.55342380915893e-10	-1.161587599	0.053	0.109	5.39791472325589e-05	Acer3	DAP with linked non-DEG
124	XX	pre-G	E12	chr9-54306948-54307576	2.4045851887153e-11	-1.657076893	0.017	0.055	8.35557284300735e-06	Acsbg1	DAP with linked non-DEG
125	XX	pre-G	E13	chr9-54306948-54307576	3.00943205073394e-14	-1.286551816	0.056	0.128	1.04573249614928e-08	Acsbg1	DAP with linked non-DEG
126	XX	pre-G	E13	chr9-54641927-54642882	5.45092525126362e-08	-0.856718549	0.066	0.117	0.018941148	Acsbg1	DAP with linked non-DEG
127	XX	PGC1	E13	chr8-46445682-46446902	9.49578934692777e-12	-0.860936224	0.203	0.332	3.2996443612172e-06	Acsl1	DAP with linked non-DEG
128	XX	PGC1	E13	chr5-25532803-25533647	3.12817349274452e-13	-0.685518717	0.337	0.478	1.08699336612633e-07	Actr3b	DAP with linked non-DEG
129	XX	pre-G	E12	chr10-89736536-89737705	4.13150694377707e-14	-1.156715932	0.052	0.115	1.43563669035837e-08	Actr6	DAP with linked DEG
130	XX	pre-G	E12	chr10-89718628-89719037	9.47754080714317e-18	-3.041797136	0.005	0.038	3.29330326737015e-12	Actr6	DAP with linked DEG
131	XX	pre-G	E13	chr10-89718628-89719037	9.8818627372309e-13	-1.649450401	0.027	0.083	3.43379907324668e-07	Actr6	DAP with linked DEG
132	XX	Me	E12	chr2-58319327-58320526	6.07356904717721e-08	-1.882984256	0.015	0.063	0.021104741	Acvr1	DAP with linked non-DEG
133	XX	pre-G	E12	chr2-58319327-58320526	5.45702347534382e-12	-3.298335324	0.002	0.023	1.89623380232985e-06	Acvr1	DAP with linked non-DEG
134	XX	pre-G	E13	chr2-58319327-58320526	1.40018945641649e-09	-4.054211963	0.002	0.028	0.000486545	Acvr1	DAP with linked non-DEG
135	XX	Me	E12	chr2-58319327-58320526	6.07356904717721e-08	-1.882984256	0.015	0.063	0.021104741	Acvr1c	DAP with linked non-DEG
136	XX	pre-G	E12	chr2-58319327-58320526	5.45702347534382e-12	-3.298335324	0.002	0.023	1.89623380232985e-06	Acvr1c	DAP with linked non-DEG
137	XX	pre-G	E13	chr2-58319327-58320526	1.40018945641649e-09	-4.054211963	0.002	0.028	0.000486545	Acvr1c	DAP with linked non-DEG
138	XX	Epi	E12	chr11-45809071-45810059	6.58493511087023e-08	-1.559475822	0.022	0.07	0.022881662	Adam19	DAP with linked non-DEG
139	XX	Epi	E13	chr11-45809071-45810059	9.0372259390794e-12	-1.963793095	0.033	0.131	3.14030045544101e-06	Adam19	DAP with linked non-DEG
140	XX	pre-G	E11	chr11-45809071-45810059	5.65775817494039e-09	-3.155003101	0.006	0.056	0.001965986	Adam19	DAP with linked non-DEG
141	XX	pre-G	E12	chr11-45809071-45810059	5.44711679189157e-36	-4.267970195	0.003	0.06	1.89279137843044e-30	Adam19	DAP with linked non-DEG
142	XX	pre-G	E12	chr11-46055256-46056683	2.81630190422407e-12	-1.330277557	0.031	0.082	9.78622667189303e-07	Adam19	DAP with linked non-DEG
143	XX	pre-G	E12	chr11-46064672-46066120	2.54183043465038e-13	-1.812188878	0.014	0.052	8.83247948584487e-08	Adam19	DAP with linked non-DEG
144	XX	pre-G	E13	chr11-45809071-45810059	1.63351817673749e-49	-5.029046097	0.005	0.133	5.67623063643627e-44	Adam19	DAP with linked non-DEG
145	XX	pre-G	E13	chr11-46055256-46056683	3.47559921290597e-10	-0.976796764	0.075	0.138	0.000120772	Adam19	DAP with linked non-DEG
146	XX	pre-G	E13	chr11-46064672-46066120	2.44517906362e-22	-1.851166406	0.042	0.137	8.49663046921997e-17	Adam19	DAP with linked non-DEG
147	XX	PGC1	E13	chr11-46063165-46063692	5.45651640207166e-12	-1.812026664	0.044	0.144	1.89605760197387e-06	Adam19	DAP with linked non-DEG
148	XX	pre-G	E12	chr10-60814166-60815281	4.51446713201934e-11	-1.879627806	0.01	0.041	1.56870961136974e-05	Adamts14	DAP with linked non-DEG
149	XX	PGC1	E13	chr10-60814166-60815281	2.17627314118994e-19	-0.773288619	0.413	0.594	7.56222272466387e-14	Adamts14	DAP with linked non-DEG
150	XX	PGC1	E13	chr10-60933770-60935383	5.09144822276031e-08	-1.236329339	0.081	0.173	0.017692019	Adamts14	DAP with linked non-DEG
151	XX	Epi	E13	chr13-70693252-70694066	6.9218615051199e-09	-2.94722487	0.007	0.065	0.002405243	Adamts16	DAP with linked non-DEG
152	XX	Epi	E13	chr13-70876474-70877548	1.84330336475252e-10	-1.003903056	0.154	0.28	6.40520269701028e-05	Adamts16	DAP with linked non-DEG
153	XX	pre-G	E12	chr13-70837331-70837773	3.41675879388977e-11	-2.088424825	0.009	0.038	1.18727242949479e-05	Adamts16	DAP with linked non-DEG
154	XX	pre-G	E13	chr13-70833875-70834307	2.04774345254576e-13	-2.515764882	0.011	0.058	7.11560133607865e-08	Adamts16	DAP with linked non-DEG
155	XX	pre-G	E13	chr13-70837331-70837773	3.57560205778102e-25	-2.11565401	0.033	0.13	1.24246808104804e-19	Adamts16	DAP with linked non-DEG
156	XX	pre-G	E12	chr7-67053810-67054660	1.51063468273332e-22	-4.390890358	0.002	0.036	5.24922892729589e-17	Adamts17	DAP with linked DEG
157	XX	pre-G	E13	chr7-67053810-67054660	2.16503623945055e-26	-3.853754811	0.007	0.086	7.52317617665473e-21	Adamts17	DAP with linked DEG
158	XX	Epi	E12	chr18-58817927-58819122	8.51063024491488e-09	-1.85714801	0.016	0.058	0.002957316	Adamts19	DAP with linked DEG
159	XX	Epi	E12	chr18-58750024-58751060	3.27727163918667e-12	-2.736915891	0.007	0.048	1.13880273554278e-06	Adamts19	DAP with linked DEG
160	XX	Epi	E12	chr18-58778369-58779522	6.81904998547784e-31	-3.072841253	0.012	0.108	2.36951758420377e-25	Adamts19	DAP with linked DEG
161	XX	Epi	E13	chr18-58817927-58819122	2.29206928471748e-12	-2.038287005	0.035	0.133	7.96459695400054e-07	Adamts19	DAP with linked DEG
162	XX	Epi	E13	chr18-58835667-58838055	1.28202957901444e-09	-0.815083672	0.206	0.338	0.000445486	Adamts19	DAP with linked DEG
163	XX	Epi	E13	chr18-58778369-58779522	2.11586946366712e-24	-2.078995906	0.061	0.245	7.35232900582371e-19	Adamts19	DAP with linked DEG
164	XX	Epi	E13	chr18-58750024-58751060	4.13354501434203e-14	-2.179233877	0.033	0.139	1.43634488930864e-08	Adamts19	DAP with linked DEG
165	XX	pre-G	E12	chr18-58778369-58779522	2.65962227127567e-56	-5.700540294	0.002	0.081	9.24178844934226e-51	Adamts19	DAP with linked DEG
166	XX	pre-G	E12	chr18-58817927-58819122	6.3135720823997e-32	-3.674977192	0.004	0.059	2.19387159505266e-26	Adamts19	DAP with linked DEG
167	XX	pre-G	E12	chr18-58750024-58751060	6.585582567999e-63	-5.196588269	0.002	0.09	2.28839115864113e-57	Adamts19	DAP with linked DEG
168	XX	pre-G	E12	chr18-59005613-59006630	1.82011097043769e-19	-3.454226668	0.003	0.037	6.32461260562539e-14	Adamts19	DAP with linked DEG
169	XX	pre-G	E12	chr18-58730380-58731252	2.07783207174003e-14	-5.744567727	0	0.019	7.22015477448586e-09	Adamts19	DAP with linked DEG
170	XX	pre-G	E12	chr18-58835667-58838055	1.12219667271429e-24	-1.351072981	0.059	0.156	3.89946510818126e-19	Adamts19	DAP with linked DEG
171	XX	pre-G	E12	chr18-58774628-58775092	1.48557020081175e-08	-3.64926733	0.001	0.015	0.005162134	Adamts19	DAP with linked DEG
172	XX	pre-G	E12	chr18-58401740-58402846	2.23780478489839e-29	-2.704017626	0.012	0.075	7.77603595680418e-24	Adamts19	DAP with linked DEG
173	XX	pre-G	E12	chr18-58960870-58961444	4.746622254416e-09	-2.859923055	0.002	0.018	0.00164938	Adamts19	DAP with linked DEG
174	XX	pre-G	E13	chr18-58778369-58779522	8.25865862396235e-81	-6.256207667	0.002	0.2	2.86975999194756e-75	Adamts19	DAP with linked DEG
175	XX	pre-G	E13	chr18-58774628-58775092	1.07067421841047e-09	-4.476051862	0.001	0.024	0.000372043	Adamts19	DAP with linked DEG
176	XX	pre-G	E13	chr18-58730380-58731252	3.13592746312006e-12	-3.229770817	0.005	0.042	1.08968775452228e-06	Adamts19	DAP with linked DEG
177	XX	pre-G	E13	chr18-58817927-58819122	1.03678276765752e-42	-4.010699597	0.009	0.131	3.60266460019474e-37	Adamts19	DAP with linked DEG
178	XX	pre-G	E13	chr18-58750024-58751060	1.02878255174495e-68	-4.567506246	0.008	0.188	3.57486504993093e-63	Adamts19	DAP with linked DEG
179	XX	pre-G	E13	chr18-58401740-58402846	7.62372670290723e-22	-1.68029654	0.051	0.143	2.64913067335972e-16	Adamts19	DAP with linked DEG
180	XX	pre-G	E13	chr18-59005613-59006630	1.38939309706665e-10	-1.847654431	0.018	0.062	4.82793260334206e-05	Adamts19	DAP with linked DEG
181	XX	pre-G	E13	chr18-58761524-58762425	2.71336121132963e-08	-4.125202543	0.001	0.021	0.009428523	Adamts19	DAP with linked DEG
182	XX	pre-G	E13	chr18-58835667-58838055	2.10441661623679e-30	-1.09591866	0.174	0.323	7.31253207893042e-25	Adamts19	DAP with linked DEG
183	XX	pre-G	E12	chr11-50621881-50622826	4.10622328729173e-08	-1.177743716	0.025	0.059	0.01426851	Adamts2	DAP with linked non-DEG
184	XX	pre-G	E12	chr4-85743188-85744163	6.96607041805908e-11	-4.267973072	0.001	0.016	2.42060497921926e-05	Adamtsl1	DAP with linked non-DEG
185	XX	pre-G	E12	chr4-86388079-86389043	9.38773069087473e-09	-2.838405443	0.003	0.018	0.003262096	Adamtsl1	DAP with linked non-DEG
186	XX	pre-G	E13	chr4-85743188-85744163	1.31767105293254e-13	-3.493967257	0.005	0.043	4.57870925828265e-08	Adamtsl1	DAP with linked non-DEG
187	XX	pre-G	E13	chr4-85763912-85765312	1.06924719820741e-10	-1.753642762	0.022	0.065	3.71547362669102e-05	Adamtsl1	DAP with linked non-DEG
188	XX	pre-G	E13	chr4-86388079-86389043	1.04344005351728e-10	-2.262607334	0.013	0.054	3.62579766996454e-05	Adamtsl1	DAP with linked non-DEG
189	XX	PGC1	E13	chr10-77193347-77194592	5.62543008133862e-16	-0.929587278	0.235	0.398	1.95475257181395e-10	Adarb1	DAP with linked DEG
190	XX	PGC1	E13	chr10-77372429-77373117	1.11599718164955e-08	-1.491099425	0.056	0.152	0.003877923	Adarb1	DAP with linked DEG
191	XX	Epi	E12	chr13-69425625-69426487	4.90991695196664e-12	-1.480861571	0.037	0.107	1.70612249205413e-06	Adcy2	DAP with linked non-DEG
192	XX	pre-G	E12	chr13-69306000-69307731	1.40682004140426e-16	-2.86202573	0.005	0.039	4.88848862087359e-11	Adcy2	DAP with linked DEG
193	XX	pre-G	E13	chr13-69429191-69430517	1.01180405602657e-08	-1.318861115	0.03	0.068	0.003515867	Adcy2	DAP with linked DEG
194	XX	pre-G	E13	chr13-69306000-69307731	1.5722931972172e-20	-2.249462001	0.021	0.098	5.46348301635017e-15	Adcy2	DAP with linked DEG
195	XX	pre-G	E12	chr14-21064093-21064657	3.17338215592606e-17	-2.754623744	0.006	0.042	1.10270269845197e-11	Adk	DAP with linked DEG
196	XX	pre-G	E13	chr14-21064093-21064657	6.6479910481744e-18	-2.260803383	0.019	0.09	2.31007716937488e-12	Adk	DAP with linked DEG
197	XX	Epi	E12	chr7-110641475-110642767	2.54278749536944e-13	-1.707763236	0.027	0.098	8.83580512828449e-08	Adm	DAP with linked non-DEG
198	XX	pre-G	E11	chr7-110641475-110642767	1.01051090629661e-14	-2.474931264	0.024	0.129	3.51137382274477e-09	Adm	DAP with linked non-DEG
199	XX	pre-G	E12	chr7-110641475-110642767	1.38868623137358e-94	-3.144892839	0.021	0.191	4.82547635108847e-89	Adm	DAP with linked non-DEG
200	XX	pre-G	E13	chr7-110641475-110642767	1.9908218767874e-69	-2.349972394	0.07	0.309	6.91780739855468e-64	Adm	DAP with linked non-DEG
201	XX	Epi	E12	chr1-134211987-134212937	9.31418872706601e-08	-2.05034633	0.01	0.044	0.032365409	Adora1	DAP with linked non-DEG
202	XX	Epi	E13	chr1-134211987-134212937	1.69531735347447e-16	-2.681750429	0.023	0.136	5.89097350572076e-11	Adora1	DAP with linked non-DEG
203	XX	pre-G	E13	chr9-59271119-59272301	2.53789073991546e-10	-0.622839653	0.163	0.225	8.81878963759524e-05	Adpgk	DAP with linked non-DEG
204	XX	Epi	E12	chr13-41846592-41848119	7.718549765307e-10	-1.11931532	0.063	0.146	0.000268208	Adtrp	DAP with linked non-DEG
205	XX	Epi	E13	chr13-41846592-41848119	1.88319536582496e-09	-1.001659125	0.123	0.245	0.000654382	Adtrp	DAP with linked non-DEG
206	XX	pre-G	E12	chr13-41846592-41848119	6.58012432673967e-20	-2.040064887	0.016	0.068	2.28649450167713e-14	Adtrp	DAP with linked non-DEG
207	XX	pre-G	E13	chr13-41846592-41848119	2.04098923929049e-10	-1.188729938	0.047	0.098	7.09213145814855e-05	Adtrp	DAP with linked non-DEG
208	XX	PGC1	E13	chr7-78491004-78492579	2.38228514750165e-14	-1.479507904	0.093	0.222	8.27808354479612e-09	Aen	DAP with linked non-DEG
209	XX	PGC1	E13	chr7-79147856-79149329	9.09196047112865e-14	-0.607640877	0.491	0.583	3.15931988431014e-08	Aen	DAP with linked non-DEG
210	XX	pre-G	E12	chr5-103711012-103712828	7.87674874558319e-16	-1.077457063	0.066	0.144	2.73705203785897e-10	Aff1	DAP with linked non-DEG
211	XX	pre-G	E13	chrX-69099949-69100983	3.55852496503595e-08	-1.017724877	0.051	0.098	0.01236534	Aff2	DAP with linked non-DEG
212	XX	Epi	E13	chr1-38496719-38498441	2.05885265034099e-13	-1.603106179	0.064	0.196	7.15420413203739e-08	Aff3	DAP with linked non-DEG
213	XX	pre-G	E12	chr1-38496719-38498441	1.24273484628938e-57	-3.290140086	0.011	0.113	4.31831718062864e-52	Aff3	DAP with linked DEG
214	XX	pre-G	E12	chr1-38766294-38768185	9.16287480669339e-15	-0.687578309	0.164	0.277	3.18396155220385e-09	Aff3	DAP with linked DEG
215	XX	pre-G	E13	chr1-38757506-38758457	7.35574482834849e-14	-1.680634185	0.029	0.082	2.55601099167868e-08	Aff3	DAP with linked DEG
216	XX	pre-G	E13	chr1-38766294-38768185	1.65332114104355e-13	-0.481782157	0.375	0.456	5.74504296695519e-08	Aff3	DAP with linked DEG
217	XX	pre-G	E13	chr1-38496719-38498441	1.16060492980756e-45	-3.431914137	0.016	0.163	4.03292804034179e-40	Aff3	DAP with linked DEG
218	XX	PGC1	E13	chr6-40333386-40333914	8.51995465899039e-14	-2.057239564	0.039	0.163	2.96055644467927e-08	Agk	DAP with linked non-DEG
219	XX	PGC1	E13	chr2-31502434-31503523	6.54720329408918e-11	-1.205276755	0.1	0.221	2.27505493664658e-05	Aif1l	DAP with linked non-DEG
220	XX	pre-G	E12	chr3-152608382-152610030	1.62267936736684e-08	-1.738376931	0.01	0.034	0.005638567	Ak5	DAP with linked non-DEG
221	XX	pre-G	E12	chr10-4492496-4493589	1.04378729085569e-30	-2.862610654	0.01	0.069	3.6270042676299e-25	Akap12	DAP with linked non-DEG
222	XX	pre-G	E13	chr10-4492496-4493589	2.13778656774803e-12	-1.169665097	0.061	0.127	7.42848765493923e-07	Akap12	DAP with linked non-DEG
223	XX	pre-G	E12	chr13-4112939-4114460	6.81648311292666e-24	-3.911944841	0.003	0.041	2.36862563449532e-18	Akr1c14	DAP with linked non-DEG
224	XX	pre-G	E12	chr13-4172608-4173494	3.51858890969766e-32	-3.503131881	0.005	0.058	1.22265686728629e-26	Akr1c14	DAP with linked non-DEG
225	XX	pre-G	E13	chr13-4112939-4114460	4.94940667939325e-30	-3.633255282	0.009	0.109	1.71984457998896e-24	Akr1c14	DAP with linked non-DEG
226	XX	pre-G	E13	chr13-4172608-4173494	5.08139816541386e-42	-3.519819379	0.015	0.148	1.76570964150884e-36	Akr1c14	DAP with linked non-DEG
227	XX	pre-G	E11	chr16-52849361-52850430	1.09190559201424e-07	-3.863010857	0.002	0.041	0.037942081	Alcam	DAP with linked DEG
228	XX	pre-G	E12	chr16-52869220-52869889	3.66755329921406e-08	-4.748904983	0	0.011	0.012744198	Alcam	DAP with linked DEG
229	XX	pre-G	E12	chr16-52849361-52850430	4.58927882221001e-27	-4.24134707	0.002	0.043	1.59470555153565e-21	Alcam	DAP with linked DEG
230	XX	pre-G	E13	chr16-52869220-52869889	3.63115617505019e-08	-4.23485732	0.001	0.022	0.012617723	Alcam	DAP with linked DEG
231	XX	pre-G	E13	chr16-52849361-52850430	2.16470277997198e-33	-6.823687418	0.001	0.084	7.52201745498564e-28	Alcam	DAP with linked DEG
232	XX	Epi	E13	chr19-20625999-20626956	2.43909136842851e-09	-3.956418187	0.003	0.053	0.000847548	Aldh1a1	DAP with linked DEG
233	XX	pre-G	E12	chr9-71215019-71216664	1.16841465321279e-10	-0.822945584	0.089	0.164	4.06006565771645e-05	Aldh1a2	DAP with linked DEG
234	XX	pre-G	E13	chr9-71241008-71242620	1.70604674911557e-08	-1.376806981	0.027	0.068	0.005928257	Aldh1a2	DAP with linked DEG
235	XX	Epi	E13	chr19-20625999-20626956	2.43909136842851e-09	-3.956418187	0.003	0.053	0.000847548	Aldh1a7	DAP with linked non-DEG
236	XX	PGC1	E12	chrX-144317441-144319015	7.74599291003957e-09	-0.985532604	0.155	0.288	0.002691616	Alg13	DAP with linked DEG
237	XX	PGC1	E13	chrX-144314601-144315359	1.9335978628915e-14	-1.184947675	0.137	0.296	6.71896253386854e-09	Alg13	DAP with linked DEG
238	XX	PGC1	E13	chrX-144283553-144283948	9.37908037158708e-08	-1.860270565	0.027	0.094	0.032590897	Alg13	DAP with linked DEG
239	XX	PGC1	E13	chrX-144317441-144319015	4.2894128902418e-12	-0.741454692	0.33	0.478	1.49050663816567e-06	Alg13	DAP with linked DEG
240	XX	PGC1	E13	chr7-97080861-97083576	8.56505078643301e-08	-0.35662437	0.65	0.697	0.029762267	Alg8	DAP with linked non-DEG
241	XX	PGC1	E13	chr6-85885418-85885931	2.16681503752738e-09	-1.526376201	0.049	0.129	0.000752936	Alms1	DAP with linked non-DEG
242	XX	PGC1	E13	chr4-137820609-137821361	1.0367213577629e-09	-1.208953557	0.086	0.179	0.000360245	Alpl	DAP with linked DEG
243	XX	pre-G	E12	chr15-102754320-102755592	5.04142437439886e-11	-1.370222959	0.026	0.07	1.75181934873799e-05	Amhr2	DAP with linked non-DEG
244	XX	pre-G	E13	chr15-102754320-102755592	2.86986041902424e-09	-0.88432552	0.07	0.125	0.000997233	Amhr2	DAP with linked non-DEG
245	XX	PGC1	E13	chrX-143035521-143036197	2.26026236879797e-09	-1.191867095	0.086	0.184	0.000785407	Ammecr1	DAP with linked DEG
246	XX	pre-G	E12	chr13-18926692-18927208	1.75979378970339e-08	-3.164683565	0.002	0.015	0.006115019	Amph	DAP with linked DEG
247	XX	pre-G	E13	chr13-18915425-18916091	3.15665752701104e-10	-2.99097256	0.005	0.037	0.000109689	Amph	DAP with linked DEG
248	XX	pre-G	E13	chr15-27491759-27492410	3.64327043344042e-12	-2.558059809	0.009	0.052	1.26598182656404e-06	Ank	DAP with linked non-DEG
249	XX	pre-G	E11	chr11-89815386-89816203	3.64452073767347e-12	-4.524163805	0.002	0.062	1.26641628853046e-06	Ankfn1	DAP with linked non-DEG
250	XX	pre-G	E12	chr11-89815386-89816203	7.80639678571909e-44	-4.99954682	0.002	0.067	2.7126057870856e-38	Ankfn1	DAP with linked non-DEG
251	XX	pre-G	E13	chr11-89815386-89816203	2.55335287001381e-49	-5.505564515	0.003	0.133	8.87251822036748e-44	Ankfn1	DAP with linked non-DEG
252	XX	PGC1	E12	chr15-31412758-31413326	3.60824451767281e-09	-1.800952665	0.04	0.138	0.001253811	Ankrd33b	DAP with linked non-DEG
253	XX	PGC1	E13	chr15-31412758-31413326	1.72838377778967e-22	-2.561164091	0.042	0.216	6.00587437025244e-17	Ankrd33b	DAP with linked non-DEG
254	XX	PGC1	E13	chr9-22365073-22365756	2.24443548804962e-14	-1.696783099	0.068	0.2	7.79907665564921e-09	Anln	DAP with linked non-DEG
255	XX	pre-G	E12	chr7-144656141-144656800	2.43163490979444e-14	-2.827430121	0.004	0.032	8.44956656629921e-09	Ano1	DAP with linked DEG
256	XX	pre-G	E13	chr7-144676989-144679017	1.68033666928103e-18	-1.105443382	0.111	0.208	5.8389178752512e-13	Ano1	DAP with linked DEG
257	XX	pre-G	E13	chr7-144656141-144656800	1.75334125401956e-22	-2.973072857	0.011	0.083	6.09259785652986e-17	Ano1	DAP with linked DEG
258	XX	pre-G	E12	chr15-95930827-95932019	2.61124536047638e-10	-1.321920886	0.025	0.064	9.07368594085134e-05	Ano6	DAP with linked non-DEG
259	XX	Epi	E12	chr9-69704756-69706278	4.82795237063453e-08	-1.108037203	0.056	0.126	0.01677641	Anxa2	DAP with linked non-DEG
260	XX	Epi	E13	chr9-69704756-69706278	4.08140298635659e-18	-1.667136441	0.087	0.245	1.41822631671412e-12	Anxa2	DAP with linked non-DEG
261	XX	pre-G	E12	chr9-69704756-69706278	2.97805156542669e-17	-1.132392579	0.062	0.144	1.03482824821229e-11	Anxa2	DAP with linked DEG
262	XX	pre-G	E13	chr9-69704756-69706278	1.93341780777349e-18	-0.89300688	0.158	0.267	6.71833686934172e-13	Anxa2	DAP with linked DEG
263	XX	Epi	E12	chr1-58117072-58118362	2.1329808584684e-08	-1.315185634	0.037	0.098	0.007411789	Aox3	DAP with linked non-DEG
264	XX	Epi	E13	chr1-58117072-58118362	4.99108101671005e-08	-1.128251906	0.081	0.175	0.017343258	Aox3	DAP with linked non-DEG
265	XX	pre-G	E11	chr1-58117072-58118362	1.10016906086843e-09	-3.170279866	0.007	0.062	0.000382292	Aox3	DAP with linked non-DEG
266	XX	pre-G	E12	chr1-58117072-58118362	1.5828072532907e-50	-4.35783853	0.004	0.081	5.50001778409721e-45	Aox3	DAP with linked non-DEG
267	XX	pre-G	E13	chr1-58117072-58118362	4.44250686309986e-57	-5.179271208	0.005	0.151	1.54370449732426e-51	Aox3	DAP with linked DEG
268	XX	PGC1	E12	chr7-81057332-81059176	7.59368077031605e-14	-1.543934675	0.089	0.251	2.63869016247327e-08	Ap3b2	DAP with linked non-DEG
269	XX	PGC1	E13	chr7-81190722-81191418	3.16861682819264e-16	-1.234240859	0.137	0.29	1.10104681854452e-10	Ap3b2	DAP with linked non-DEG
270	XX	PGC1	E13	chr7-81057332-81059176	9.93218107530037e-42	-1.920840963	0.156	0.473	3.45128394095075e-36	Ap3b2	DAP with linked non-DEG
271	XX	PGC1	E12	chr7-79631561-79632450	1.23706664777183e-12	-1.601610777	0.073	0.22	4.29862104100994e-07	Ap3s2	DAP with linked non-DEG
272	XX	PGC1	E13	chr7-79535009-79536601	1.08116075779275e-09	-0.510173336	0.43	0.524	0.000375687	Ap3s2	DAP with linked non-DEG
273	XX	PGC1	E13	chr7-79631561-79632450	5.65281838115091e-33	-1.935099467	0.11	0.379	1.96426959517422e-27	Ap3s2	DAP with linked non-DEG
274	XX	PGC1	E13	chr18-34541739-34542445	2.38094638974964e-09	-0.892314441	0.156	0.276	0.000827343	Apc	DAP with linked non-DEG
275	XX	Epi	E12	chr7-19494916-19496353	1.90996305377166e-18	-1.527381806	0.052	0.155	6.63683511739845e-13	Apoc1	DAP with linked non-DEG
276	XX	Epi	E13	chr7-19494916-19496353	5.5766211511844e-12	-1.074234584	0.151	0.298	1.93779220071931e-06	Apoc1	DAP with linked non-DEG
277	XX	pre-G	E12	chr7-19830340-19831444	7.40839663013766e-08	-0.768312698	0.069	0.127	0.025743067	Apoc1	DAP with linked non-DEG
278	XX	pre-G	E12	chr16-84995102-84995998	1.59682884527118e-12	-2.495327685	0.006	0.033	5.54874071299055e-07	App	DAP with linked non-DEG
279	XX	pre-G	E13	chr16-84995102-84995998	1.15616844158287e-20	-2.862049681	0.014	0.085	4.01751190923425e-15	App	DAP with linked non-DEG
280	XX	pre-G	E12	chr7-101392891-101394851	8.20603534921311e-11	-1.016857611	0.051	0.11	2.85147419332132e-05	Arap1	DAP with linked non-DEG
281	XX	pre-G	E11	chr1-10348128-10349409	1.4591615263344e-09	-2.686786899	0.012	0.073	0.000507037	Arfgef1	DAP with linked DEG
282	XX	pre-G	E12	chr1-10348128-10349409	5.8233682140476e-21	-2.108448787	0.015	0.07	2.02353310385833e-15	Arfgef1	DAP with linked DEG
283	XX	pre-G	E13	chr1-10348128-10349409	1.32647332275161e-20	-2.097951778	0.031	0.111	4.60929582556343e-15	Arfgef1	DAP with linked DEG
284	XX	PGC1	E13	chr8-8699841-8701372	9.93735182282448e-28	-1.16405102	0.254	0.505	3.45308069815416e-22	Arglu1	DAP with linked DEG
285	XX	pre-G	E13	chr9-51764378-51767168	6.4984448943095e-11	-0.533918629	0.249	0.312	2.25811212409914e-05	Arhgap20	DAP with linked DEG
286	XX	pre-G	E12	chr14-33288319-33289329	1.2465940940205e-12	-1.451156521	0.024	0.07	4.33172748760713e-07	Arhgap22	DAP with linked non-DEG
287	XX	pre-G	E12	chr14-33304925-33306069	1.69427009187837e-18	-1.374184892	0.043	0.116	5.88733442876355e-13	Arhgap22	DAP with linked non-DEG
288	XX	pre-G	E13	chr14-33288319-33289329	6.44656035123883e-16	-1.299040193	0.063	0.146	2.24008302365023e-10	Arhgap22	DAP with linked non-DEG
289	XX	pre-G	E13	chr14-33289892-33290592	7.26000470862829e-09	-2.134122923	0.011	0.044	0.002522743	Arhgap22	DAP with linked non-DEG
290	XX	pre-G	E13	chr14-33304925-33306069	4.07509544156629e-26	-1.228091227	0.119	0.253	1.41603453951266e-20	Arhgap22	DAP with linked non-DEG
291	XX	pre-G	E12	chr5-102626326-102627147	1.56111829179675e-20	-2.95688991	0.006	0.044	5.42465189624994e-15	Arhgap24	DAP with linked DEG
292	XX	pre-G	E13	chr5-102626326-102627147	1.9136345052868e-26	-2.898398846	0.016	0.105	6.64959286069585e-21	Arhgap24	DAP with linked DEG
293	XX	pre-G	E13	chr5-102470293-102471130	7.75958490848965e-08	-2.937247775	0.003	0.024	0.026963394	Arhgap24	DAP with linked DEG
294	XX	pre-G	E13	chr5-102946305-102947641	1.46406143010403e-14	-2.43100673	0.013	0.062	5.087393860397e-09	Arhgap24	DAP with linked DEG
295	XX	pre-G	E12	chr18-39097743-39098309	1.84811468362908e-22	-3.925326886	0.002	0.038	6.42192130840852e-17	Arhgap26	DAP with linked non-DEG
296	XX	pre-G	E12	chr18-39003004-39003883	1.41014247915121e-26	-3.754039268	0.004	0.049	4.90003359367859e-21	Arhgap26	DAP with linked non-DEG
297	XX	pre-G	E13	chr18-39003004-39003883	3.46702202670698e-20	-2.240755712	0.022	0.098	1.20473814895028e-14	Arhgap26	DAP with linked non-DEG
298	XX	pre-G	E13	chr18-39097743-39098309	1.4738682328464e-21	-2.903254986	0.013	0.086	5.12147102890633e-16	Arhgap26	DAP with linked non-DEG
299	XX	pre-G	E12	chr3-122101850-122102808	1.76630301958272e-16	-1.362949435	0.04	0.111	6.137638047597e-11	Arhgap29	DAP with linked DEG
300	XX	pre-G	E12	chr3-122095790-122096678	1.59848490426902e-60	-4.162055598	0.006	0.096	5.5544952695992e-55	Arhgap29	DAP with linked DEG
301	XX	pre-G	E13	chr3-122101850-122102808	3.5820888539811e-14	-0.855550111	0.125	0.206	1.24472214542562e-08	Arhgap29	DAP with linked DEG
302	XX	pre-G	E13	chr3-122095790-122096678	4.28126343762541e-82	-5.945409389	0.005	0.207	1.48767482562327e-76	Arhgap29	DAP with linked DEG
303	XX	pre-G	E13	chr3-122082071-122083009	1.13090363209271e-08	-1.990406919	0.013	0.049	0.00392972	Arhgap29	DAP with linked DEG
304	XX	pre-G	E12	chr9-9247938-9249108	1.97669274930651e-08	-2.030021709	0.006	0.026	0.006868711	Arhgap42	DAP with linked DEG
305	XX	pre-G	E12	chr11-68864543-68865375	1.94173189672569e-15	-2.162191433	0.011	0.049	6.74722708133728e-10	Arhgef15	DAP with linked non-DEG
306	XX	pre-G	E13	chr11-68864543-68865375	1.02940979016299e-13	-1.399126466	0.043	0.105	3.57704460934788e-08	Arhgef15	DAP with linked non-DEG
307	XX	pre-G	E12	chr8-3360552-3362823	2.32974730759248e-11	-0.966601413	0.061	0.125	8.09552243178772e-06	Arhgef18	DAP with linked non-DEG
308	XX	pre-G	E12	chr10-126930578-126931461	1.25663980333268e-11	-1.703883877	0.014	0.049	4.36663482061055e-06	Arhgef25	DAP with linked non-DEG
309	XX	pre-G	E13	chr10-126930578-126931461	3.59423879039408e-13	-1.415119077	0.042	0.105	1.24894406608009e-07	Arhgef25	DAP with linked non-DEG
310	XX	pre-G	E13	chr10-127188104-127190721	2.15958626941095e-13	-0.617364381	0.258	0.338	7.50423834826264e-08	Arhgef25	DAP with linked non-DEG
311	XX	pre-G	E12	chr17-5324191-5324972	4.02474215942306e-08	-1.602192118	0.012	0.039	0.013985375	Arid1b	DAP with linked non-DEG
312	XX	PGC1	E13	chr9-57803049-57803556	2.43755399605973e-12	-1.849705488	0.046	0.163	8.47013450320817e-07	Arid3b	DAP with linked non-DEG
313	XX	PGC1	E12	chr13-113569259-113569924	5.12487174228947e-08	-2.046021333	0.024	0.102	0.017808161	Arl15	DAP with linked non-DEG
314	XX	PGC1	E13	chr13-113569259-113569924	3.69354855493061e-12	-2.171402195	0.032	0.135	1.28345271961006e-06	Arl15	DAP with linked non-DEG
315	XX	PGC1	E13	chr6-146719312-146720128	1.54983233687572e-09	-0.805933887	0.176	0.284	0.000538543	Arntl2	DAP with linked non-DEG
316	XX	PGC1	E13	chr16-18591121-18592225	5.75468967033536e-09	-0.803717103	0.2	0.318	0.001999668	Arvcf	DAP with linked non-DEG
317	XX	pre-G	E11	chrX-92790030-92791327	1.20217119976561e-07	-3.294398134	0.005	0.045	0.041773646	Arx	DAP with linked non-DEG
318	XX	pre-G	E12	chrX-93461995-93463018	1.49206668925765e-10	-1.87877802	0.01	0.039	5.18470793516696e-05	Arx	DAP with linked non-DEG
319	XX	pre-G	E12	chrX-93048435-93049984	1.60914631210025e-08	-2.443653962	0.004	0.024	0.005591542	Arx	DAP with linked non-DEG
320	XX	pre-G	E12	chrX-92790030-92791327	3.33256748544452e-37	-4.305157314	0.003	0.062	1.15801721267969e-31	Arx	DAP with linked non-DEG
321	XX	pre-G	E13	chrX-93461995-93463018	1.36430535332107e-11	-1.370055658	0.038	0.09	4.74075645698773e-06	Arx	DAP with linked non-DEG
322	XX	pre-G	E13	chrX-93048435-93049984	5.06748429191701e-13	-3.126310848	0.006	0.047	1.76087477917678e-07	Arx	DAP with linked non-DEG
323	XX	pre-G	E13	chrX-92790030-92791327	9.20233249936772e-44	-4.237010271	0.008	0.133	3.19767250854279e-38	Arx	DAP with linked non-DEG
324	XX	pre-G	E12	chr8-83874160-83876787	6.02879666205612e-13	-1.039090454	0.061	0.128	2.09491640811457e-07	Asf1b	DAP with linked non-DEG
325	XX	pre-G	E13	chr8-83874160-83876787	4.68984711958605e-14	-0.868528646	0.135	0.218	1.62965152634936e-08	Asf1b	DAP with linked non-DEG
326	XX	PGC1	E13	chr8-25429709-25430917	3.13887554761218e-14	-1.070879381	0.174	0.34	1.09071216966202e-08	Ash2l	DAP with linked non-DEG
327	XX	PGC1	E13	chr8-26254718-26255608	2.87381923917645e-08	-0.605914128	0.264	0.374	0.009986091	Ash2l	DAP with linked non-DEG
328	XX	PGC1	E12	chr6-17806013-17807246	5.19217684320169e-12	-1.549477221	0.075	0.22	1.80420357035994e-06	Asz1	DAP with linked non-DEG
329	XX	PGC1	E13	chr6-17806013-17807246	2.36271527660542e-44	-2.67001704	0.068	0.344	8.21008117891233e-39	Asz1	DAP with linked non-DEG
330	XX	PGC2	E13	chr6-17806013-17807246	3.10134304135014e-08	-3.426817483	0.039	0.402	0.010776702	Asz1	DAP with linked non-DEG
331	XX	pre-G	E12	chr15-57660747-57661971	4.16586386811239e-21	-1.701355299	0.028	0.094	1.44757520621103e-15	Atad2	DAP with linked non-DEG
332	XX	pre-G	E13	chr15-57660747-57661971	4.96371567030176e-14	-0.885604922	0.118	0.201	1.72481673969481e-08	Atad2	DAP with linked non-DEG
333	XX	pre-G	E12	chr16-10446332-10448082	3.5960759801085e-09	-1.304604096	0.024	0.064	0.001249582	Atf7ip2	DAP with linked non-DEG
334	XX	pre-G	E13	chr16-10446332-10448082	1.93811854722514e-16	-1.513044302	0.053	0.125	6.73467123382528e-11	Atf7ip2	DAP with linked non-DEG
335	XX	Epi	E13	chr16-30399005-30399694	2.14376495139782e-10	-3.103288191	0.009	0.072	7.44926164136472e-05	Atp13a3	DAP with linked DEG
336	XX	pre-G	E12	chr16-30442654-30443879	1.43711859695896e-13	-1.139130236	0.05	0.111	4.99377155664283e-08	Atp13a3	DAP with linked DEG
337	XX	pre-G	E12	chr16-30399005-30399694	3.2144382555028e-12	-2.033872598	0.01	0.039	1.11696907721339e-06	Atp13a3	DAP with linked DEG
338	XX	pre-G	E12	chr16-30471876-30472816	7.65399789798789e-08	-1.763508708	0.009	0.03	0.026596495	Atp13a3	DAP with linked DEG
339	XX	pre-G	E13	chr16-30471876-30472816	1.13723605164086e-17	-2.131111852	0.023	0.092	3.95172469404423e-12	Atp13a3	DAP with linked DEG
340	XX	pre-G	E13	chr16-30399005-30399694	1.70716833944581e-17	-1.787741551	0.032	0.101	5.93215390432328e-12	Atp13a3	DAP with linked DEG
341	XX	pre-G	E13	chr16-30442654-30443879	8.42506288176134e-15	-0.871408547	0.126	0.202	2.92758297546884e-09	Atp13a3	DAP with linked DEG
342	XX	pre-G	E12	chr6-113777533-113778730	8.18528536915598e-08	-3.308484682	0.001	0.015	0.028442639	Atp2b2	DAP with linked non-DEG
343	XX	PGC1	E13	chr9-105841213-105842418	3.7608432181731e-13	-1.262131175	0.12	0.255	1.30683660566688e-07	Atp2c1	DAP with linked non-DEG
344	XX	pre-G	E12	chr11-95707565-95708461	1.24607576770136e-16	-2.433158549	0.008	0.047	4.32992638139706e-11	Atp5g1	DAP with linked non-DEG
345	XX	pre-G	E13	chr11-95707565-95708461	2.27876668886974e-13	-1.968380494	0.019	0.079	7.91837242881901e-08	Atp5g1	DAP with linked non-DEG
346	XX	PGC1	E13	chr11-96049493-96050344	1.70875475277908e-10	-0.77769142	0.222	0.348	5.9376664526944e-05	Atp5g1	DAP with linked non-DEG
347	XX	PGC1	E13	chr11-96130331-96130996	1.90676808564118e-10	-1.533257696	0.054	0.147	6.62573308239024e-05	Atp5g1	DAP with linked non-DEG
348	XX	PGC1	E13	chr11-96202705-96204239	2.01570979310531e-09	-0.719923527	0.254	0.373	0.000700429	Atp5g1	DAP with linked non-DEG
349	XX	PGC1	E13	chrX-105713432-105715211	4.0165984863656e-13	-1.077803495	0.149	0.29	1.39570772503475e-07	Atp7a	DAP with linked non-DEG
350	XX	PGC1	E12	chr2-168846055-168846712	4.04023197463638e-16	-2.34481278	0.034	0.182	1.40392000770652e-10	Atp9a	DAP with linked non-DEG
351	XX	PGC1	E13	chr2-168846055-168846712	5.05842297173524e-24	-1.648174914	0.11	0.334	1.75772610633342e-18	Atp9a	DAP with linked non-DEG
352	XX	pre-G	E12	chr19-57436259-57437460	2.58754457087047e-31	-2.851430354	0.009	0.074	8.99132925208925e-26	Atrnl1	DAP with linked DEG
353	XX	pre-G	E13	chr19-57436259-57437460	5.64091806049635e-34	-2.697456429	0.024	0.138	1.96013441225157e-28	Atrnl1	DAP with linked non-DEG
354	XX	PGC1	E13	chrX-105713432-105715211	4.0165984863656e-13	-1.077803495	0.149	0.29	1.39570772503475e-07	Atrx	DAP with linked DEG
355	XX	PGC1	E12	chrX-93959361-93960569	1.91307187215039e-22	-2.673491946	0.036	0.217	6.64763779494177e-17	AU015836	DAP with linked non-DEG
356	XX	PGC1	E12	chrX-93966698-93967200	3.18570606393971e-10	-3.332639006	0.008	0.082	0.000110699	AU015836	DAP with linked non-DEG
357	XX	PGC1	E13	chrX-93959361-93960569	1.15956650508249e-50	-3.119591697	0.049	0.357	4.02931967018588e-45	AU015836	DAP with linked non-DEG
358	XX	PGC1	E13	chrX-93966698-93967200	1.68799967961262e-22	-3.718370185	0.012	0.158	5.8655456867019e-17	AU015836	DAP with linked non-DEG
359	XX	PGC1	E13	chrX-93968321-93968935	1.13133601953524e-13	-1.500162279	0.083	0.224	3.93122296748202e-08	AU015836	DAP with linked non-DEG
360	XX	PGC1	E13	chr7-3200765-3201748	1.53537781549216e-12	-0.853837597	0.22	0.366	5.33520760216292e-07	AU018091	DAP with linked non-DEG
361	XX	PGC1	E13	chrX-5838085-5838815	2.62896287321081e-09	-2.427240498	0.017	0.089	0.000913525	AU022751	DAP with linked non-DEG
362	XX	PGC1	E13	chr2-172738742-172739843	1.14126557998585e-09	-0.783946172	0.213	0.338	0.000396573	Aurka	DAP with linked non-DEG
363	XX	pre-G	E13	chr7-6769815-6771073	4.738559537905e-08	-1.309131222	0.032	0.072	0.016465784	Aurkc	DAP with linked non-DEG
364	XX	Epi	E12	chr11-108796016-108797054	7.20133444175895e-08	-1.889193973	0.012	0.048	0.025023557	Axin2	DAP with linked non-DEG
365	XX	Epi	E12	chr11-109038093-109040042	4.11176200622032e-12	-1.77020413	0.025	0.088	1.42877562073147e-06	Axin2	DAP with linked non-DEG
366	XX	Epi	E13	chr11-109038093-109040042	1.90106566520881e-13	-1.63408566	0.066	0.187	6.60591802675082e-08	Axin2	DAP with linked DEG
367	XX	pre-G	E12	chr11-108721270-108722405	9.09077870624451e-16	-3.830453164	0.002	0.027	3.15890923873937e-10	Axin2	DAP with linked DEG
368	XX	pre-G	E12	chr11-108796016-108797054	1.03144468378953e-17	-3.491836917	0.003	0.033	3.58411555946606e-12	Axin2	DAP with linked DEG
369	XX	pre-G	E12	chr11-108494621-108495503	7.48217041052897e-22	-2.683850317	0.008	0.054	2.59994198510266e-16	Axin2	DAP with linked DEG
370	XX	pre-G	E12	chr11-109038093-109040042	6.97625919903707e-61	-3.149246271	0.015	0.128	2.42414542777739e-55	Axin2	DAP with linked DEG
371	XX	pre-G	E13	chr11-109038093-109040042	5.8474438301377e-73	-3.161274699	0.03	0.26	2.0318990193154e-67	Axin2	DAP with linked DEG
372	XX	pre-G	E13	chr11-108721270-108722405	1.9291342549928e-23	-3.963822135	0.005	0.069	6.70345216596174e-18	Axin2	DAP with linked DEG
373	XX	pre-G	E13	chr11-108494621-108495503	4.01544683058076e-28	-2.500612028	0.025	0.129	1.39530754192436e-22	Axin2	DAP with linked DEG
374	XX	pre-G	E13	chr11-108796016-108797054	5.60498815521687e-24	-3.39205545	0.008	0.08	1.94764930911554e-18	Axin2	DAP with linked DEG
375	XX	pre-G	E12	chr7-70218718-70219852	6.07453111009529e-08	-1.971521849	0.007	0.027	0.021108084	B130024G19Rik	DAP with linked non-DEG
376	XX	pre-G	E13	chr7-70218718-70219852	3.14577892072061e-13	-1.994777873	0.019	0.071	1.0931109882666e-07	B130024G19Rik	DAP with linked non-DEG
377	XX	pre-G	E13	chr7-70795622-70796862	8.65789261026294e-12	-2.070523269	0.014	0.062	3.00848781367722e-06	B130024G19Rik	DAP with linked non-DEG
378	XX	pre-G	E13	chr7-70822004-70823490	6.57710259272626e-08	-1.08888091	0.042	0.085	0.022854445	B130024G19Rik	DAP with linked non-DEG
379	XX	pre-G	E12	chr1-86302769-86304025	1.38382028435338e-07	-0.89048547	0.055	0.109	0.048085679	B3gnt7	DAP with linked non-DEG
380	XX	PGC1	E13	chr1-85914115-85914894	1.13522752668244e-08	-0.722029138	0.205	0.313	0.003944745	B3gnt7	DAP with linked non-DEG
381	XX	PGC1	E13	chr1-86278097-86278728	3.89948912385476e-11	-1.604970246	0.056	0.161	1.35501397820267e-05	B3gnt7	DAP with linked non-DEG
382	XX	PGC1	E13	chr1-86302769-86304025	7.30389319705965e-08	-0.485052449	0.435	0.527	0.025379933	B3gnt7	DAP with linked non-DEG
383	XX	PGC1	E13	chr1-86310656-86311381	1.81297790492386e-09	-0.517886195	0.377	0.493	0.000629983	B3gnt7	DAP with linked non-DEG
384	XX	PGC1	E12	chr6-120194358-120195198	1.64712619812256e-08	-1.349037245	0.075	0.184	0.005723516	B4galnt3	DAP with linked non-DEG
385	XX	PGC1	E13	chr6-120194358-120195198	5.48361072953646e-08	-0.756158263	0.196	0.305	0.019054725	B4galnt3	DAP with linked non-DEG
386	XX	Epi	E12	chr2-167378777-167379543	4.23291263212955e-12	-2.360887543	0.01	0.051	1.47087364597554e-06	B4galt5	DAP with linked non-DEG
387	XX	pre-G	E12	chr2-167378777-167379543	3.15507063960787e-19	-1.761890782	0.022	0.079	1.09633972120414e-13	B4galt5	DAP with linked DEG
388	XX	pre-G	E13	chr2-167378777-167379543	4.32749984188436e-26	-1.75803077	0.051	0.163	1.50374128255719e-20	B4galt5	DAP with linked DEG
389	XX	PGC1	E13	chr2-167378777-167379543	4.69858105623672e-11	-1.156880046	0.127	0.253	1.63268643832642e-05	B4galt5	DAP with linked DEG
390	XX	PGC1	E13	chr18-20557646-20558742	1.85912520784476e-12	-0.787125833	0.296	0.451	6.46018122847938e-07	B4galt6	DAP with linked non-DEG
391	XX	pre-G	E12	chr12-109398900-109399841	7.46411669616742e-09	-1.499983527	0.014	0.043	0.002593669	B830012L14Rik	DAP with linked non-DEG
392	XX	pre-G	E12	chr12-109436245-109438287	7.03816957789879e-13	-0.889430009	0.08	0.158	2.44565835577616e-07	B830012L14Rik	DAP with linked non-DEG
393	XX	pre-G	E12	chr12-109838896-109839862	3.37795219003028e-14	-2.164523813	0.01	0.044	1.17378771675267e-08	B830012L14Rik	DAP with linked non-DEG
394	XX	pre-G	E12	chr12-110076681-110078666	1.17093546041093e-08	-1.418072957	0.02	0.05	0.004068825	B830012L14Rik	DAP with linked non-DEG
395	XX	pre-G	E13	chr12-109398900-109399841	4.9633247172683e-09	-1.027734333	0.056	0.101	0.001724681	B830012L14Rik	DAP with linked non-DEG
396	XX	pre-G	E13	chr12-109436245-109438287	3.74409905912888e-09	-0.524882231	0.221	0.284	0.001301018	B830012L14Rik	DAP with linked non-DEG
397	XX	pre-G	E13	chr12-109838896-109839862	1.65572251986927e-14	-2.16369999	0.016	0.075	5.75338739816774e-09	B830012L14Rik	DAP with linked non-DEG
398	XX	pre-G	E13	chr12-110076681-110078666	1.86500611320702e-14	-1.805814926	0.03	0.094	6.48061649247742e-09	B830012L14Rik	DAP with linked non-DEG
399	XX	pre-G	E12	chr16-97370052-97371191	1.23852433321279e-27	-2.963479867	0.008	0.063	4.30368627926446e-22	Bace2	DAP with linked DEG
400	XX	pre-G	E13	chr16-97370052-97371191	4.55550901978512e-29	-2.404823074	0.026	0.129	1.58297105174003e-23	Bace2	DAP with linked DEG
401	XX	Epi	E12	chr4-32188428-32189676	3.01130166285495e-09	-0.993342983	0.082	0.172	0.001046382	Bach2	DAP with linked DEG
402	XX	pre-G	E12	chr4-32137782-32138596	1.44301092288836e-45	-4.356493728	0.004	0.077	5.01424650539861e-40	Bach2	DAP with linked DEG
403	XX	pre-G	E12	chr4-32188428-32189676	2.84168121801879e-68	-4.327926658	0.005	0.11	9.87441598043259e-63	Bach2	DAP with linked DEG
404	XX	pre-G	E13	chr4-32137782-32138596	4.0494628727972e-39	-3.16480638	0.017	0.141	1.40712760635393e-33	Bach2	DAP with linked DEG
405	XX	pre-G	E13	chr4-32188428-32189676	7.38847163000452e-57	-4.092594786	0.011	0.175	2.56738306435212e-51	Bach2	DAP with linked DEG
406	XX	PGC1	E13	chr8-26254718-26255608	2.87381923917645e-08	-0.605914128	0.264	0.374	0.009986091	Bag4	DAP with linked non-DEG
407	XX	pre-G	E13	chr2-118896025-118897107	5.25899279144066e-09	-0.88846131	0.082	0.145	0.001827421	Bahd1	DAP with linked non-DEG
408	XX	PGC1	E13	chr2-118896025-118897107	7.4078945070324e-08	-0.473902874	0.384	0.483	0.025741322	Bahd1	DAP with linked non-DEG
409	XX	pre-G	E12	chr19-5071412-5073359	1.20985745505774e-10	-0.926834138	0.067	0.132	4.20407317770738e-05	Banf1	DAP with linked non-DEG
410	XX	PGC1	E13	chr19-5848743-5849614	7.07337060131723e-09	-0.797338819	0.183	0.298	0.00245789	Banf1	DAP with linked non-DEG
411	XX	pre-G	E13	chr2-106692570-106695721	3.08711227084762e-09	-0.531627284	0.222	0.286	0.001072725	BB218582	DAP with linked non-DEG
412	XX	PGC1	E13	chr11-101808659-101809473	3.79351607382507e-08	-1.313920054	0.061	0.151	0.013181899	BC030867	DAP with linked non-DEG
413	XX	PGC1	E13	chr11-101927864-101928691	9.23583350462093e-12	-1.03983766	0.161	0.298	3.2093136053532e-06	BC030867	DAP with linked non-DEG
414	XX	PGC1	E12	chr7-81057332-81059176	7.59368077031605e-14	-1.543934675	0.089	0.251	2.63869016247327e-08	BC048679	DAP with linked non-DEG
415	XX	PGC1	E13	chr7-81057332-81059176	9.93218107530037e-42	-1.920840963	0.156	0.473	3.45128394095075e-36	BC048679	DAP with linked DEG
416	XX	PGC1	E13	chr7-81190722-81191418	3.16861682819264e-16	-1.234240859	0.137	0.29	1.10104681854452e-10	BC048679	DAP with linked DEG
417	XX	PGC1	E13	chr2-115723379-115723888	1.93009539694208e-18	-1.982938168	0.056	0.216	6.70679199006418e-13	BC052040	DAP with linked non-DEG
418	XX	PGC1	E12	chrX-73914500-73915437	1.61245962288254e-08	-0.999645309	0.141	0.279	0.005603055	Bcap31	DAP with linked DEG
419	XX	PGC1	E12	chrX-73718467-73718980	7.91662650647761e-08	-1.846394014	0.03	0.114	0.02750909	Bcap31	DAP with linked DEG
420	XX	PGC1	E12	chrX-73786094-73787777	1.1517075591687e-07	-0.758373043	0.226	0.362	0.04002011	Bcap31	DAP with linked DEG
421	XX	PGC1	E12	chrX-73627082-73627882	6.03124772014838e-15	-2.392617808	0.032	0.165	2.09576811403576e-09	Bcap31	DAP with linked DEG
422	XX	PGC1	E12	chrX-73715464-73717243	5.35864170816549e-14	-0.761550406	0.357	0.556	1.86204761396189e-08	Bcap31	DAP with linked DEG
423	XX	PGC1	E12	chrX-73639004-73639698	5.73158666424588e-10	-1.181781835	0.115	0.257	0.000199164	Bcap31	DAP with linked DEG
424	XX	PGC1	E12	chrX-73910515-73911459	1.75773779076734e-11	-1.665850238	0.062	0.191	6.10787516224789e-06	Bcap31	DAP with linked DEG
425	XX	PGC1	E12	chrX-73458305-73459601	3.97105723276631e-10	-0.985791728	0.177	0.331	0.000137988	Bcap31	DAP with linked DEG
426	XX	PGC1	E12	chrX-73965831-73968096	4.64576179615381e-16	-0.857773875	0.333	0.54	1.61433253773651e-10	Bcap31	DAP with linked DEG
427	XX	PGC1	E12	chrX-74084553-74086267	1.20370291325001e-11	-0.851536126	0.254	0.437	4.1826870681068e-06	Bcap31	DAP with linked DEG
428	XX	PGC1	E13	chrX-73786094-73787777	7.86650903405913e-11	-0.57187637	0.494	0.585	2.73349389170004e-05	Bcap31	DAP with linked DEG
429	XX	PGC1	E13	chrX-74084553-74086267	2.20306513164929e-12	-0.545460344	0.533	0.668	7.65532087271152e-07	Bcap31	DAP with linked DEG
430	XX	PGC1	E13	chrX-73965831-73968096	1.32781018023037e-19	-0.671595521	0.599	0.729	4.61394120477351e-14	Bcap31	DAP with linked DEG
431	XX	PGC1	E13	chrX-73914500-73915437	2.35281415221862e-10	-0.584298756	0.421	0.521	8.17567625683689e-05	Bcap31	DAP with linked DEG
432	XX	PGC1	E13	chrX-73715464-73717243	1.00915081412201e-29	-0.799750256	0.611	0.765	3.50664770645185e-24	Bcap31	DAP with linked DEG
433	XX	PGC1	E13	chrX-73627082-73627882	4.04259344553177e-31	-2.194267928	0.081	0.335	1.40474058342061e-25	Bcap31	DAP with linked DEG
434	XX	PGC1	E13	chrX-73910515-73911459	1.43706243018629e-15	-1.303197511	0.139	0.303	4.99357638553284e-10	Bcap31	DAP with linked DEG
435	XX	PGC1	E13	chrX-74008012-74008801	3.04345267897666e-28	-1.932581558	0.095	0.329	1.0575541541542e-22	Bcap31	DAP with linked DEG
436	XX	PGC1	E13	chrX-73635136-73635766	4.38704873351439e-15	-1.515271602	0.098	0.251	1.52443362916525e-09	Bcap31	DAP with linked DEG
437	XX	PGC1	E13	chrX-74022750-74024347	2.59393651314719e-12	-0.752721726	0.32	0.45	9.01354029270951e-07	Bcap31	DAP with linked DEG
438	XX	PGC1	E13	chrX-73671953-73674695	3.51029884034599e-15	-0.983193567	0.267	0.424	1.21977619253763e-09	Bcap31	DAP with linked DEG
439	XX	PGC1	E13	chrX-73639004-73639698	2.05894752469899e-20	-1.103128762	0.257	0.464	7.15453380620029e-15	Bcap31	DAP with linked DEG
440	XX	PGC1	E13	chrX-73921103-73922712	6.01453427652884e-12	-0.753275494	0.34	0.464	2.08996044307962e-06	Bcap31	DAP with linked DEG
441	XX	PGC1	E13	chrX-73342079-73343732	3.33042202747319e-13	-0.77096101	0.303	0.448	1.15727169821652e-07	Bcap31	DAP with linked DEG
442	XX	PGC1	E13	chrX-73718467-73718980	1.89372164645707e-12	-1.264890845	0.103	0.221	6.58039866319134e-07	Bcap31	DAP with linked DEG
443	XX	PGC1	E13	chr10-43742248-43743214	2.23285413345148e-08	-0.579835222	0.296	0.395	0.007758833	Bend3	DAP with linked non-DEG
444	XX	PGC1	E13	chr5-67215093-67216879	3.39742264604934e-08	-0.636335999	0.264	0.361	0.011805534	Bend4	DAP with linked non-DEG
445	XX	pre-G	E13	chrX-73474140-73475039	3.57843294262997e-09	-3.049266794	0.005	0.032	0.001243452	Bgn	DAP with linked non-DEG
446	XX	Epi	E13	chr6-146129870-146130701	1.12362157748377e-07	-3.216420448	0.005	0.05	0.039044164	Bhlhe41	DAP with linked non-DEG
447	XX	pre-G	E13	chr6-145942204-145943076	2.64531041397032e-11	-1.107667385	0.061	0.118	9.19205689198476e-06	Bhlhe41	DAP with linked non-DEG
448	XX	pre-G	E13	chr10-70966527-70967442	1.3324791258482e-09	-1.735867616	0.018	0.059	0.000463017	Bicc1	DAP with linked non-DEG
449	XX	PGC1	E13	chr11-117684368-117684971	1.16796715193909e-08	-1.216691118	0.071	0.16	0.004058511	Birc5	DAP with linked non-DEG
450	XX	Epi	E13	chr2-133692507-133693774	2.97846519984127e-08	-1.517437955	0.043	0.124	0.01034972	Bmp2	DAP with linked DEG
451	XX	pre-G	E12	chr2-133398388-133399606	1.80930068978596e-11	-2.589048865	0.005	0.029	6.28704850190274e-06	Bmp2	DAP with linked DEG
452	XX	pre-G	E12	chr2-133374485-133375060	1.29062357287242e-09	-2.445841665	0.005	0.026	0.000448472	Bmp2	DAP with linked DEG
453	XX	pre-G	E12	chr2-133642933-133643991	2.42737127296244e-08	-2.338671005	0.004	0.022	0.008434751	Bmp2	DAP with linked DEG
454	XX	pre-G	E12	chr2-133651393-133652143	2.89088343476685e-12	-2.037835413	0.01	0.044	1.00453863032996e-06	Bmp2	DAP with linked DEG
455	XX	pre-G	E12	chr2-133149655-133150600	1.58496630062302e-17	-3.278310278	0.004	0.036	5.50752014971989e-12	Bmp2	DAP with linked DEG
456	XX	pre-G	E12	chr2-133692507-133693774	2.56754505867812e-56	-5.933235375	0.001	0.078	8.92183394714767e-51	Bmp2	DAP with linked DEG
457	XX	pre-G	E12	chr2-133499425-133500327	2.6057936819618e-23	-3.441593427	0.004	0.045	9.05474217576497e-18	Bmp2	DAP with linked DEG
458	XX	pre-G	E12	chr2-133551829-133553448	1.22512059226117e-22	-1.366503234	0.054	0.148	4.25711029001874e-17	Bmp2	DAP with linked DEG
459	XX	pre-G	E13	chr2-133374485-133375060	4.7268101908178e-09	-1.771896263	0.016	0.054	0.001642496	Bmp2	DAP with linked DEG
460	XX	pre-G	E13	chr2-133398388-133399606	5.30098098536218e-22	-3.421454653	0.008	0.074	1.84201137769858e-16	Bmp2	DAP with linked DEG
461	XX	pre-G	E13	chr2-133551829-133553448	3.1971923042285e-34	-1.562339279	0.101	0.255	1.11097636783484e-28	Bmp2	DAP with linked DEG
462	XX	pre-G	E13	chr2-133149655-133150600	7.14409733210752e-15	-2.692124598	0.009	0.06	2.48246666144738e-09	Bmp2	DAP with linked DEG
463	XX	pre-G	E13	chr2-133642933-133643991	4.75795383123655e-12	-3.234238301	0.005	0.041	1.65331758704723e-06	Bmp2	DAP with linked DEG
464	XX	pre-G	E13	chr2-133651393-133652143	4.06672716506614e-17	-2.006897871	0.022	0.093	1.41312668895301e-11	Bmp2	DAP with linked DEG
465	XX	pre-G	E13	chr2-133692507-133693774	1.48695814517341e-49	-4.695311993	0.006	0.138	5.16695651075582e-44	Bmp2	DAP with linked DEG
466	XX	pre-G	E13	chr2-133499425-133500327	5.44965473720657e-29	-3.574818092	0.008	0.093	1.89367327635823e-23	Bmp2	DAP with linked DEG
467	XX	PSC	E12	chr2-133692507-133693774	6.29492401186633e-10	-5.287975572	0.003	0.111	0.000218739	Bmp2	DAP with linked DEG
468	XX	pre-G	E11	chr9-75838846-75839978	2.27299832043923e-08	-3.983558982	0.002	0.041	0.007898328	Bmp5	DAP with linked DEG
469	XX	pre-G	E12	chr9-75838846-75839978	2.78532624646527e-40	-4.152864133	0.004	0.067	9.67859090752984e-35	Bmp5	DAP with linked DEG
470	XX	pre-G	E13	chr9-75838846-75839978	2.24048753608959e-43	-4.610889154	0.006	0.127	7.7853581147809e-38	Bmp5	DAP with linked DEG
471	XX	pre-G	E12	chr3-142092376-142093357	4.65978499094843e-17	-3.129867256	0.004	0.037	1.61920538757972e-11	Bmpr1b	DAP with linked DEG
472	XX	pre-G	E13	chr3-141915951-141916477	1.03288026625527e-10	-3.332384319	0.003	0.034	3.58910399319714e-05	Bmpr1b	DAP with linked non-DEG
473	XX	pre-G	E13	chr3-142092376-142093357	7.96066089985256e-15	-2.616171447	0.01	0.061	2.76621025278527e-09	Bmpr1b	DAP with linked non-DEG
474	XX	pre-G	E13	chr3-142105576-142106749	1.09799469439895e-15	-2.421102523	0.014	0.067	3.8153668638322e-10	Bmpr1b	DAP with linked non-DEG
475	XX	Epi	E12	chr2-25711375-25712349	1.74224704448049e-15	-1.269953577	0.067	0.172	6.05404714251302e-10	Bmyc	DAP with linked DEG
476	XX	Epi	E12	chr2-25862738-25864464	8.32730538758464e-16	-1.298235394	0.063	0.168	2.89361371260485e-10	Bmyc	DAP with linked DEG
477	XX	Epi	E12	chr2-25748553-25750070	6.66266660957256e-14	-1.447118729	0.044	0.127	2.31517670682732e-08	Bmyc	DAP with linked DEG
478	XX	Epi	E13	chr2-25711375-25712349	3.40637102734353e-14	-1.237284482	0.128	0.276	1.18366283643647e-08	Bmyc	DAP with linked DEG
479	XX	Epi	E13	chr2-25862738-25864464	1.44491361702165e-11	-0.998144505	0.166	0.306	5.02085808210767e-06	Bmyc	DAP with linked DEG
480	XX	Epi	E13	chr2-25748553-25750070	1.07852281241281e-17	-1.675741157	0.081	0.235	3.74770499471266e-12	Bmyc	DAP with linked DEG
481	XX	pre-G	E12	chr2-25711375-25712349	7.08654494163115e-09	-0.847558439	0.069	0.131	0.002462468	Bmyc	DAP with linked DEG
482	XX	pre-G	E12	chr2-25638767-25639388	9.88131795433825e-32	-3.037542703	0.008	0.07	3.43360976936323e-26	Bmyc	DAP with linked DEG
483	XX	pre-G	E12	chr2-25846227-25847117	2.96275177276425e-14	-1.680511097	0.018	0.063	1.02951179975899e-08	Bmyc	DAP with linked DEG
484	XX	pre-G	E13	chr2-25846227-25847117	5.62529782175654e-24	-2.218962621	0.03	0.121	1.95470661359307e-18	Bmyc	DAP with linked DEG
485	XX	pre-G	E13	chr2-25638767-25639388	1.29849291194493e-31	-2.262982487	0.033	0.156	4.51206809507184e-26	Bmyc	DAP with linked DEG
486	XX	pre-G	E13	chr2-25711375-25712349	8.5012075546651e-15	-0.730192534	0.173	0.254	2.9540421071328e-09	Bmyc	DAP with linked DEG
487	XX	pre-G	E12	chr4-84406096-84407944	4.40510323056096e-11	-1.471217737	0.022	0.064	1.53070729607147e-05	Bnc2	DAP with linked DEG
488	XX	pre-G	E13	chr4-84406096-84407944	2.09209319982982e-26	-1.775923976	0.055	0.158	7.26971005542864e-21	Bnc2	DAP with linked DEG
489	XX	pre-G	E13	chr4-84349386-84350400	3.00633112506043e-08	-1.518847369	0.022	0.055	0.01044655	Bnc2	DAP with linked DEG
490	XX	pre-G	E12	chr16-44662995-44663662	7.0789146768565e-15	-3.589576188	0.002	0.028	2.45981666648748e-09	Boc	DAP with linked DEG
491	XX	pre-G	E12	chr16-44632211-44633513	2.1273992550172e-10	-1.456584799	0.02	0.059	7.39239330129651e-05	Boc	DAP with linked DEG
492	XX	pre-G	E12	chr16-44553562-44553932	4.19365309739939e-15	-4.239254512	0.001	0.023	1.45723154654983e-09	Boc	DAP with linked DEG
493	XX	pre-G	E13	chr16-44615141-44616785	5.90439810226593e-12	-1.498157502	0.034	0.089	2.05168977456588e-06	Boc	DAP with linked DEG
494	XX	pre-G	E13	chr16-44553562-44553932	6.57880666608178e-17	-3.04649568	0.008	0.064	2.28603663436343e-11	Boc	DAP with linked DEG
495	XX	pre-G	E13	chr16-44662995-44663662	2.49074535107386e-09	-1.753224942	0.016	0.053	0.000865497	Boc	DAP with linked DEG
496	XX	pre-G	E13	chr16-44632211-44633513	6.8247360582612e-12	-1.109352948	0.071	0.134	2.37149340920489e-06	Boc	DAP with linked DEG
497	XX	PGC1	E13	chr1-55213457-55213873	3.53341331748996e-08	-1.379040616	0.051	0.136	0.012278081	Boll	DAP with linked DEG
498	XX	PGC1	E13	chr1-55205878-55206180	5.44161875554424e-10	-2.096715485	0.024	0.109	0.000189088	Boll	DAP with linked DEG
499	XX	PGC1	E12	chr14-99339656-99340705	7.3724355284511e-09	-1.568165584	0.054	0.158	0.002561811	Bora	DAP with linked non-DEG
500	XX	PGC1	E13	chr14-99219453-99220262	4.10325905039783e-12	-1.251607051	0.108	0.228	1.42582097112749e-06	Bora	DAP with linked non-DEG
501	XX	PGC1	E13	chr14-99339656-99340705	5.2320848262076e-11	-0.786462415	0.23	0.351	1.81807099583475e-05	Bora	DAP with linked non-DEG
502	XX	PGC1	E13	chr11-101927864-101928691	9.23583350462093e-12	-1.03983766	0.161	0.298	3.2093136053532e-06	Brca1	DAP with linked non-DEG
503	XX	PGC1	E13	chr18-34541739-34542445	2.38094638974964e-09	-0.892314441	0.156	0.276	0.000827343	Brd8	DAP with linked non-DEG
504	XX	PGC1	E13	chr18-34783330-34784041	5.61770436367978e-08	-0.887492375	0.147	0.254	0.01952068	Brd8	DAP with linked non-DEG
505	XX	PGC1	E13	chr7-113021140-113021700	1.339377338207e-14	-2.339036534	0.032	0.152	4.6541353436686e-09	Btbd10	DAP with linked DEG
506	XX	Me	E13	chr10-85164216-85165626	1.82575909874352e-09	-1.626709393	0.056	0.165	0.000634424	Btbd11	DAP with linked non-DEG
507	XX	pre-G	E11	chr10-85164216-85165626	4.14199129296496e-13	-2.629169221	0.017	0.105	1.43927984443593e-07	Btbd11	DAP with linked DEG
508	XX	pre-G	E12	chr10-85164216-85165626	1.04258496912056e-56	-3.176002131	0.013	0.119	3.62282637994858e-51	Btbd11	DAP with linked DEG
509	XX	pre-G	E12	chr10-85174794-85176101	5.60321990117686e-14	-2.684570404	0.005	0.034	1.94703486736044e-08	Btbd11	DAP with linked DEG
510	XX	pre-G	E13	chr10-85164216-85165626	2.06873230024252e-57	-3.228483354	0.027	0.208	7.18853443349774e-52	Btbd11	DAP with linked non-DEG
511	XX	pre-G	E13	chr10-85174794-85176101	4.73734476295595e-11	-1.796805066	0.023	0.067	1.64615624495575e-05	Btbd11	DAP with linked non-DEG
512	XX	pre-G	E13	chr2-118896025-118897107	5.25899279144066e-09	-0.88846131	0.082	0.145	0.001827421	Bub1b	DAP with linked non-DEG
513	XX	PGC1	E13	chr2-118896025-118897107	7.4078945070324e-08	-0.473902874	0.384	0.483	0.025741322	Bub1b	DAP with linked non-DEG
514	XX	PGC1	E13	chr17-47565758-47566629	4.53361940072539e-12	-0.640168316	0.323	0.456	1.57536473746106e-06	Bysl	DAP with linked non-DEG
515	XX	PGC1	E13	chr1-85914115-85914894	1.13522752668244e-08	-0.722029138	0.205	0.313	0.003944745	C130036L24Rik	DAP with linked non-DEG
516	XX	PGC1	E13	chr1-86310656-86311381	1.81297790492386e-09	-0.517886195	0.377	0.493	0.000629983	C130036L24Rik	DAP with linked non-DEG
517	XX	pre-G	E12	chr5-43505899-43506683	1.38832565439766e-33	-4.198851521	0.003	0.056	4.8242234001837e-28	C1qtnf7	DAP with linked DEG
518	XX	pre-G	E13	chr5-43505899-43506683	4.09835892816644e-27	-3.373744192	0.01	0.093	1.42411825215391e-21	C1qtnf7	DAP with linked DEG
519	XX	PGC1	E13	chr13-97678616-97679487	1.46221552586379e-13	-1.185927336	0.117	0.247	5.0809796200478e-08	C430039J16Rik	DAP with linked non-DEG
520	XX	PGC1	E13	chrX-53465266-53465776	7.77488044969523e-13	-1.836668019	0.046	0.164	2.70165433306235e-07	C430049B03Rik	DAP with linked non-DEG
521	XX	PGC1	E13	chrX-52743753-52745028	1.55780946777794e-08	-0.708779345	0.23	0.337	0.005413154	C430049B03Rik	DAP with linked non-DEG
522	XX	PGC1	E13	chrX-52746811-52747409	8.59061420265828e-09	-1.081314903	0.105	0.215	0.00298511	C430049B03Rik	DAP with linked non-DEG
523	XX	pre-G	E12	chr14-30497772-30498898	8.83290070681448e-09	-1.489825439	0.016	0.047	0.003069301	Cacna1d	DAP with linked DEG
524	XX	pre-G	E13	chr14-30314648-30315204	1.62612889406504e-10	-3.331336963	0.003	0.034	5.6505539875419e-05	Cacna1d	DAP with linked DEG
525	XX	PGC1	E13	chr14-30637011-30638461	1.35226801547061e-07	-1.176104104	0.086	0.167	0.046989285	Cacna1d	DAP with linked DEG
526	XX	pre-G	E12	chr11-94872673-94873368	6.36684560181367e-08	-1.646661569	0.01	0.035	0.022123833	Cacna1g	DAP with linked non-DEG
527	XX	pre-G	E13	chr11-94407395-94408347	5.49775607526286e-08	-1.530354029	0.021	0.055	0.019103878	Cacna1g	DAP with linked non-DEG
528	XX	pre-G	E13	chr11-94428069-94429494	6.95379744725023e-09	-0.822654577	0.09	0.144	0.00241634	Cacna1g	DAP with linked non-DEG
529	XX	pre-G	E13	chr11-94470375-94470768	6.51648683134132e-08	-1.577551437	0.017	0.049	0.022643814	Cacna1g	DAP with linked non-DEG
530	XX	PGC1	E13	chr9-107369340-107370541	1.84936404264755e-09	-1.460834838	0.066	0.174	0.000642626	Cacna2d2	DAP with linked non-DEG
531	XX	pre-G	E13	chr2-14341392-14342735	5.93347477627231e-14	-1.950582869	0.022	0.087	2.06179348263298e-08	Cacnb2	DAP with linked DEG
532	XX	PGC1	E13	chr15-78001194-78001723	1.06602873462926e-09	-0.997623013	0.125	0.235	0.000370429	Cacng2	DAP with linked non-DEG
533	XX	pre-G	E13	chr11-107793152-107795193	3.43514243637084e-13	-1.026684198	0.088	0.164	1.19366046950232e-07	Cacng4	DAP with linked non-DEG
534	XX	pre-G	E13	chr11-107795225-107795958	6.4732538165166e-15	-2.582894996	0.01	0.061	2.24935860243227e-09	Cacng4	DAP with linked non-DEG
535	XX	pre-G	E12	chr7-3331396-3333499	3.01823848913058e-11	-1.267460597	0.033	0.082	1.04879260139554e-05	Cacng7	DAP with linked non-DEG
536	XX	pre-G	E13	chr7-3331396-3333499	2.19999474252907e-10	-0.935467338	0.091	0.157	7.64465173107712e-05	Cacng7	DAP with linked non-DEG
537	XX	PGC1	E13	chr1-160624399-160625600	2.89978016588464e-20	-1.519047968	0.11	0.286	1.00763011094242e-14	Cacybp	DAP with linked non-DEG
538	XX	Epi	E12	chr4-15724918-15725829	1.55671901336928e-08	-3.556615123	0.002	0.025	0.005409365	Calb1	DAP with linked non-DEG
539	XX	Epi	E13	chr4-15724918-15725829	9.7550484749301e-08	-3.096765342	0.007	0.051	0.03389733	Calb1	DAP with linked non-DEG
540	XX	pre-G	E12	chr4-15724918-15725829	5.35326822409819e-17	-3.458404011	0.003	0.033	1.86018040885076e-11	Calb1	DAP with linked non-DEG
541	XX	pre-G	E13	chr4-15724918-15725829	3.15189022953154e-40	-4.08508647	0.007	0.123	1.09523457640877e-34	Calb1	DAP with linked non-DEG
542	XX	pre-G	E12	chr11-95707565-95708461	1.24607576770136e-16	-2.433158549	0.008	0.047	4.32992638139706e-11	Calcoco2	DAP with linked non-DEG
543	XX	pre-G	E13	chr11-95707565-95708461	2.27876668886974e-13	-1.968380494	0.019	0.079	7.91837242881901e-08	Calcoco2	DAP with linked non-DEG
544	XX	PGC1	E13	chr11-96130331-96130996	1.90676808564118e-10	-1.533257696	0.054	0.147	6.62573308239024e-05	Calcoco2	DAP with linked DEG
545	XX	PGC1	E13	chr11-96202705-96204239	2.01570979310531e-09	-0.719923527	0.254	0.373	0.000700429	Calcoco2	DAP with linked DEG
546	XX	PGC1	E13	chr11-96049493-96050344	1.70875475277908e-10	-0.77769142	0.222	0.348	5.9376664526944e-05	Calcoco2	DAP with linked DEG
547	XX	pre-G	E12	chr6-34633019-34634268	1.91581033636233e-17	-2.744897107	0.006	0.042	6.65715354730865e-12	Cald1	DAP with linked DEG
548	XX	pre-G	E12	chr6-34638462-34639011	4.50845056096868e-08	-2.634086751	0.003	0.019	0.015666189	Cald1	DAP with linked DEG
549	XX	pre-G	E13	chr6-34633019-34634268	9.26408451965636e-17	-1.97009142	0.023	0.087	3.21913040931279e-11	Cald1	DAP with linked DEG
550	XX	pre-G	E13	chr6-34638462-34639011	5.8261027939386e-11	-2.343608234	0.01	0.049	2.02448332935175e-05	Cald1	DAP with linked DEG
551	XX	pre-G	E13	chr6-34639731-34640704	1.76014521578707e-10	-1.814933587	0.017	0.055	6.11624060307769e-05	Cald1	DAP with linked DEG
552	XX	Me	E12	chr5-130562799-130563662	3.14170799433735e-10	-4.020392169	0.003	0.038	0.00010917	Caln1	DAP with linked DEG
553	XX	Me	E13	chr5-130558205-130559141	1.40989870110859e-08	-1.521007766	0.054	0.158	0.004899187	Caln1	DAP with linked DEG
554	XX	pre-G	E12	chr5-130562799-130563662	1.04649820481244e-28	-5.493473576	0.001	0.041	3.6364242869925e-23	Caln1	DAP with linked non-DEG
555	XX	pre-G	E13	chr5-130562799-130563662	7.53121903788343e-38	-5.701504109	0.002	0.105	2.61698564737892e-32	Caln1	DAP with linked non-DEG
556	XX	pre-G	E12	chr2-5417010-5417946	3.65716274966456e-08	-1.454251053	0.016	0.046	0.012708092	Camk1d	DAP with linked non-DEG
557	XX	pre-G	E13	chr2-5417010-5417946	2.66857887845835e-11	-1.245579118	0.043	0.096	9.272911315811e-06	Camk1d	DAP with linked non-DEG
558	XX	pre-G	E12	chr4-138569599-138570657	1.81372194871673e-15	-3.241289911	0.003	0.031	6.30241171349835e-10	Camk2n1	DAP with linked non-DEG
559	XX	pre-G	E13	chr4-138569599-138570657	6.43195782369265e-15	-1.988552199	0.025	0.085	2.23500886436584e-09	Camk2n1	DAP with linked non-DEG
560	XX	PGC1	E12	chrX-164027330-164028642	9.09105133721511e-13	-1.317470491	0.111	0.284	3.15900397391219e-07	Car5b	DAP with linked non-DEG
561	XX	PGC1	E12	chrX-163908197-163909766	2.76892040509946e-10	-0.703860314	0.315	0.49	9.62158306965986e-05	Car5b	DAP with linked non-DEG
562	XX	PGC1	E12	chrX-164053719-164054436	5.16902568762698e-09	-2.383887401	0.018	0.098	0.001796159	Car5b	DAP with linked non-DEG
563	XX	PGC1	E12	chrX-164075640-164076973	5.33998397666996e-10	-0.766398609	0.264	0.444	0.000185556	Car5b	DAP with linked non-DEG
564	XX	PGC1	E12	chrX-164418833-164420235	2.54415411789384e-11	-0.943697642	0.218	0.382	8.84055393656342e-06	Car5b	DAP with linked non-DEG
565	XX	PGC1	E13	chrX-163908197-163909766	2.75044689740035e-18	-0.660000253	0.597	0.707	9.55739040143162e-13	Car5b	DAP with linked non-DEG
566	XX	PGC1	E13	chrX-163957480-163959177	5.51961347668653e-17	-0.759787601	0.443	0.576	1.91798288894642e-11	Car5b	DAP with linked non-DEG
567	XX	PGC1	E13	chrX-164027330-164028642	4.57446544952129e-12	-0.696351194	0.342	0.479	1.58955812672691e-06	Car5b	DAP with linked non-DEG
568	XX	PGC1	E13	chrX-164053719-164054436	7.30851677440936e-09	-1.337745714	0.061	0.147	0.0025396	Car5b	DAP with linked non-DEG
569	XX	PGC1	E13	chrX-164065383-164065790	1.04338759976063e-07	-1.416118124	0.051	0.125	0.036256154	Car5b	DAP with linked non-DEG
570	XX	PGC1	E13	chrX-164418833-164420235	3.19875996440457e-10	-0.487659114	0.572	0.624	0.000111152	Car5b	DAP with linked non-DEG
571	XX	PGC1	E13	chrX-164075640-164076973	1.71653620237325e-16	-0.690972378	0.499	0.623	5.9647058228167e-11	Car5b	DAP with linked non-DEG
572	XX	Epi	E13	chr17-24401837-24402981	7.98586780243888e-08	-1.693195089	0.031	0.108	0.027749693	Caskin1	DAP with linked non-DEG
573	XX	pre-G	E12	chr3-101711118-101712400	3.28395725446591e-13	-1.203805047	0.043	0.103	1.14112588656809e-07	Casq2	DAP with linked non-DEG
574	XX	pre-G	E13	chr3-101711118-101712400	1.01755737986093e-08	-0.660796282	0.135	0.183	0.003535859	Casq2	DAP with linked non-DEG
575	XX	PGC1	E13	chr4-148890588-148891735	6.3916697864012e-12	-0.717065617	0.301	0.447	2.22100937572762e-06	Casz1	DAP with linked DEG
576	XX	pre-G	E12	chr6-17172940-17173463	1.07507753656009e-15	-3.006423024	0.004	0.035	3.73573317791582e-10	Cav1	DAP with linked DEG
577	XX	pre-G	E12	chr6-17170264-17172209	5.06538700247389e-13	-1.402948798	0.031	0.082	1.76014600255464e-07	Cav1	DAP with linked DEG
578	XX	pre-G	E12	chr6-17305894-17308088	1.84896354283964e-09	-0.953375356	0.055	0.11	0.000642487	Cav1	DAP with linked DEG
579	XX	pre-G	E13	chr6-17305894-17308088	1.27665342144914e-11	-0.75614379	0.147	0.219	4.43617914152253e-06	Cav1	DAP with linked DEG
580	XX	pre-G	E13	chr6-17172940-17173463	3.55395666693715e-24	-3.159840262	0.011	0.089	1.23494663241065e-18	Cav1	DAP with linked DEG
581	XX	pre-G	E13	chr6-17170264-17172209	1.34662584445301e-20	-1.264686171	0.091	0.198	4.67932281559753e-15	Cav1	DAP with linked DEG
582	XX	pre-G	E12	chr2-154558285-154559151	8.76147522464521e-08	-1.226099094	0.024	0.057	0.030444812	Cbfa2t2	DAP with linked non-DEG
583	XX	pre-G	E11	chr8-87937939-87939450	8.05774129955821e-08	-1.270778048	0.062	0.146	0.027999442	Cbln1	DAP with linked non-DEG
584	XX	pre-G	E11	chr8-87197764-87198797	4.24189592109778e-11	-2.125567206	0.025	0.11	1.47399520414266e-05	Cbln1	DAP with linked non-DEG
585	XX	pre-G	E12	chr8-87937939-87939450	3.60116245384873e-49	-1.680571744	0.063	0.209	1.25134993527563e-43	Cbln1	DAP with linked non-DEG
586	XX	pre-G	E12	chr8-87063753-87065001	2.31564259983349e-08	-2.174011644	0.006	0.027	0.008046511	Cbln1	DAP with linked non-DEG
587	XX	pre-G	E12	chr8-87197764-87198797	6.72604873105652e-40	-1.767694268	0.047	0.163	2.33720104331117e-34	Cbln1	DAP with linked non-DEG
588	XX	pre-G	E13	chr8-87937939-87939450	3.23447357053952e-62	-1.861771636	0.123	0.361	1.12393104865893e-56	Cbln1	DAP with linked non-DEG
589	XX	pre-G	E13	chr8-87197764-87198797	2.10790552467191e-15	-0.787935667	0.191	0.284	7.32465551240619e-10	Cbln1	DAP with linked non-DEG
590	XX	pre-G	E13	chr8-87063753-87065001	3.77859892525931e-08	-1.494806119	0.022	0.058	0.013130064	Cbln1	DAP with linked non-DEG
591	XX	pre-G	E12	chr18-66122215-66123430	2.51699195250082e-11	-2.545992751	0.005	0.031	8.74616948614749e-06	Ccbe1	DAP with linked DEG
592	XX	pre-G	E12	chr18-66172798-66174022	2.37996632722299e-13	-3.909312546	0.002	0.022	8.27002599215079e-08	Ccbe1	DAP with linked DEG
593	XX	pre-G	E12	chr18-66112749-66113889	7.89607950967229e-29	-2.105089685	0.022	0.1	2.74376918841848e-23	Ccbe1	DAP with linked DEG
594	XX	pre-G	E12	chr18-66475232-66476835	3.10464329313386e-17	-1.5033768	0.033	0.097	1.07881697471462e-11	Ccbe1	DAP with linked DEG
595	XX	pre-G	E12	chr18-66286207-66287182	1.16410778076423e-28	-2.343507409	0.016	0.086	4.04509992198858e-23	Ccbe1	DAP with linked DEG
596	XX	pre-G	E13	chr18-66286207-66287182	2.69136254476609e-31	-2.148382744	0.039	0.155	9.35208113868046e-26	Ccbe1	DAP with linked DEG
597	XX	pre-G	E13	chr18-66653617-66654945	7.09896154807228e-10	-1.836463523	0.017	0.057	0.000246678	Ccbe1	DAP with linked DEG
598	XX	pre-G	E13	chr18-66122215-66123430	3.50578835605967e-12	-2.480263508	0.009	0.05	1.2182088669054e-06	Ccbe1	DAP with linked DEG
599	XX	pre-G	E13	chr18-66475232-66476835	6.0719358886015e-13	-0.959461998	0.096	0.171	2.10990664225069e-07	Ccbe1	DAP with linked DEG
600	XX	pre-G	E13	chr18-66172798-66174022	2.13675596193514e-15	-2.970305697	0.008	0.055	7.42490645433033e-10	Ccbe1	DAP with linked DEG
601	XX	pre-G	E13	chr18-66112749-66113889	1.75753462694852e-50	-2.608987782	0.04	0.214	6.10716919845206e-45	Ccbe1	DAP with linked DEG
602	XX	pre-G	E13	chr18-66264936-66266699	1.73779460421562e-09	-2.078802923	0.013	0.048	0.000603858	Ccbe1	DAP with linked DEG
603	XX	PGC1	E13	chr16-34761651-34762044	1.46909764679055e-09	-2.56493645	0.015	0.084	0.000510489	Ccdc14	DAP with linked non-DEG
604	XX	pre-G	E12	chr2-77567459-77568604	1.10442572954978e-07	-2.76762922	0.002	0.017	0.038377137	Ccdc141	DAP with linked non-DEG
605	XX	pre-G	E13	chr2-77143314-77144088	5.21473719732988e-12	-2.91302722	0.006	0.043	1.81204295501417e-06	Ccdc141	DAP with linked non-DEG
606	XX	PGC1	E13	chr5-93043801-93045671	5.54443499243786e-13	-0.733685037	0.352	0.504	1.92660799334727e-07	Ccdc158	DAP with linked non-DEG
607	XX	PGC1	E13	chr5-92914878-92915825	3.33168549173408e-08	-0.897875207	0.156	0.261	0.011577107	Ccdc158	DAP with linked non-DEG
608	XX	PGC1	E13	chr5-92218584-92219693	2.31840839660942e-09	-0.924752937	0.144	0.257	0.000805612	Ccdc158	DAP with linked non-DEG
609	XX	pre-G	E12	chr10-4490146-4490561	1.53519797676917e-08	-2.0212408	0.007	0.029	0.005334583	Ccdc170	DAP with linked non-DEG
610	XX	pre-G	E12	chr10-4492496-4493589	1.04378729085569e-30	-2.862610654	0.01	0.069	3.6270042676299e-25	Ccdc170	DAP with linked non-DEG
611	XX	pre-G	E13	chr10-4492496-4493589	2.13778656774803e-12	-1.169665097	0.061	0.127	7.42848765493923e-07	Ccdc170	DAP with linked non-DEG
612	XX	Epi	E13	chr4-83566866-83568487	8.05688950457182e-08	-0.923880529	0.13	0.227	0.027996482	Ccdc171	DAP with linked DEG
613	XX	pre-G	E13	chr4-83144596-83146284	7.81808948522589e-10	-2.189651679	0.011	0.048	0.000271667	Ccdc171	DAP with linked non-DEG
614	XX	pre-G	E12	chr19-59006419-59007446	1.50890617963498e-09	-2.50402219	0.004	0.023	0.000524322	Ccdc172	DAP with linked non-DEG
615	XX	pre-G	E13	chr19-59006419-59007446	2.12161566919242e-09	-1.737019709	0.015	0.052	0.00073723	Ccdc172	DAP with linked non-DEG
616	XX	pre-G	E12	chr2-5044819-5045929	1.39851985516404e-10	-1.615466428	0.016	0.053	4.85964671871676e-05	Ccdc3	DAP with linked non-DEG
617	XX	pre-G	E13	chr2-5044819-5045929	3.9127260568668e-17	-1.660583201	0.039	0.112	1.35961361387036e-11	Ccdc3	DAP with linked non-DEG
618	XX	Epi	E12	chr11-43515643-43517011	2.63129426525541e-08	-1.614230114	0.018	0.061	0.009143353	Ccnjl	DAP with linked DEG
619	XX	Epi	E13	chr11-43515643-43517011	1.88541312617226e-11	-2.220262919	0.026	0.114	6.55152780147967e-06	Ccnjl	DAP with linked DEG
620	XX	pre-G	E12	chr11-43549305-43550197	2.18825160418561e-10	-0.870490932	0.075	0.144	7.60384608680435e-05	Ccnjl	DAP with linked DEG
621	XX	pre-G	E12	chr11-43754289-43755140	2.83030849628618e-14	-1.762826777	0.016	0.059	9.83489747832003e-09	Ccnjl	DAP with linked DEG
622	XX	pre-G	E13	chr11-43549305-43550197	3.04686358120394e-11	-0.636903154	0.179	0.251	1.05873939151465e-05	Ccnjl	DAP with linked DEG
623	XX	pre-G	E13	chr11-43515643-43517011	3.43389937047991e-16	-1.07314493	0.098	0.192	1.19322852275121e-10	Ccnjl	DAP with linked DEG
624	XX	pre-G	E13	chr11-43548006-43548598	3.64516502606123e-08	-0.56637691	0.139	0.187	0.012666402	Ccnjl	DAP with linked DEG
625	XX	pre-G	E13	chr11-43754289-43755140	1.50092185797671e-16	-2.006340209	0.026	0.093	5.21547831819036e-11	Ccnjl	DAP with linked DEG
626	XX	PGC1	E12	chr15-31412758-31413326	3.60824451767281e-09	-1.800952665	0.04	0.138	0.001253811	Cct5	DAP with linked non-DEG
627	XX	PGC1	E13	chr15-31126470-31127651	7.93298639737512e-08	-0.845932109	0.13	0.215	0.027565938	Cct5	DAP with linked non-DEG
628	XX	PGC1	E13	chr15-31412758-31413326	1.72838377778967e-22	-2.561164091	0.042	0.216	6.00587437025244e-17	Cct5	DAP with linked non-DEG
629	XX	PGC1	E13	chr6-85885418-85885931	2.16681503752738e-09	-1.526376201	0.049	0.129	0.000752936	Cct7	DAP with linked non-DEG
630	XX	PGC1	E12	chr3-101166973-101167488	2.16908658794153e-10	-2.070794048	0.032	0.132	7.53725053010862e-05	Cd2	DAP with linked non-DEG
631	XX	PGC1	E13	chr3-101166973-101167488	4.59398198069732e-22	-2.648566153	0.032	0.179	1.59633982856261e-16	Cd2	DAP with linked non-DEG
632	XX	pre-G	E13	chr7-30843723-30845205	1.56719917088354e-10	-1.141538479	0.05	0.099	5.44578203894468e-05	Cd22	DAP with linked non-DEG
633	XX	PGC1	E13	chr7-30846548-30847039	2.14884541497869e-13	-1.602940657	0.076	0.197	7.46691549023869e-08	Cd22	DAP with linked non-DEG
634	XX	pre-G	E12	chr17-43240828-43241637	1.04656563318335e-08	-1.814533509	0.009	0.033	0.003636659	Cd2ap	DAP with linked non-DEG
635	XX	pre-G	E12	chr2-103298535-103299360	5.78279866137256e-15	-2.615613271	0.006	0.036	2.00943579284704e-09	Cd44	DAP with linked DEG
636	XX	pre-G	E12	chr2-102899656-102900685	2.81451588084546e-14	-2.813095941	0.004	0.033	9.78002050855585e-09	Cd44	DAP with linked DEG
637	XX	pre-G	E13	chr2-103298535-103299360	2.41706522175194e-23	-2.589143045	0.017	0.099	8.39893908580473e-18	Cd44	DAP with linked DEG
638	XX	pre-G	E13	chr2-102899656-102900685	1.66704333906849e-30	-3.268566362	0.013	0.109	5.79272554676214e-25	Cd44	DAP with linked DEG
639	XX	pre-G	E13	chr1-130513024-130513941	3.60768106242926e-08	-2.221660844	0.009	0.034	0.012536151	Cd55	DAP with linked non-DEG
640	XX	pre-G	E11	chr7-143388428-143390477	2.4137079288495e-14	-2.299927981	0.027	0.138	8.38727299656269e-09	Cd81	DAP with linked non-DEG
641	XX	pre-G	E12	chr7-143388428-143390477	3.17028931233398e-63	-2.413787312	0.031	0.175	1.10162798169637e-57	Cd81	DAP with linked non-DEG
642	XX	pre-G	E13	chr7-143015400-143017178	2.13064330357328e-08	-0.593188151	0.161	0.202	0.007403666	Cd81	DAP with linked non-DEG
643	XX	pre-G	E13	chr7-143388428-143390477	1.22574734415324e-43	-1.579535172	0.123	0.308	4.25928815883088e-38	Cd81	DAP with linked non-DEG
644	XX	PGC1	E12	chr7-143485381-143486073	1.04156198023307e-09	-1.651669756	0.054	0.164	0.000361927	Cd81	DAP with linked non-DEG
645	XX	PGC1	E13	chr7-143485381-143486073	5.58056652062885e-35	-2.518951397	0.059	0.312	1.93916315742072e-29	Cd81	DAP with linked non-DEG
646	XX	PGC1	E13	chr6-125460588-125460939	1.00469588522903e-07	-1.640590681	0.037	0.104	0.034911675	Cd9	DAP with linked non-DEG
647	XX	pre-G	E12	chr13-63956674-63957720	1.02644575743363e-64	-3.172959922	0.014	0.132	3.56674504021826e-59	Cdc14b	DAP with linked non-DEG
648	XX	pre-G	E13	chr13-63956674-63957720	7.19862039666513e-69	-3.475090701	0.025	0.236	2.50141260853518e-63	Cdc14b	DAP with linked DEG
649	XX	pre-G	E12	chr2-131186285-131187527	6.86767596605245e-08	-0.987786079	0.042	0.088	0.023864144	Cdc25b	DAP with linked non-DEG
650	XX	pre-G	E13	chr2-131186285-131187527	8.92926035952821e-11	-0.762265884	0.126	0.184	3.10278403603066e-05	Cdc25b	DAP with linked non-DEG
651	XX	PGC1	E13	chr14-68116352-68116651	1.57207215078203e-08	-1.838760719	0.029	0.106	0.005462715	Cdca2	DAP with linked non-DEG
652	XX	PGC1	E13	chr14-67506812-67507947	9.97577709179298e-09	-0.983392429	0.1	0.186	0.003466433	Cdca2	DAP with linked non-DEG
653	XX	PGC1	E13	chr14-67760256-67761130	1.35901638979847e-15	-2.06054913	0.042	0.164	4.72237810209122e-10	Cdca2	DAP with linked non-DEG
654	XX	PGC1	E13	chr12-113114699-113115520	6.37539602363586e-18	-1.266760338	0.154	0.331	2.21535448727311e-12	Cdca4	DAP with linked non-DEG
655	XX	PGC1	E13	chr19-5848743-5849614	7.07337060131723e-09	-0.797338819	0.183	0.298	0.00245789	Cdca5	DAP with linked non-DEG
656	XX	PGC1	E13	chr8-106152973-106153726	2.0121209558708e-15	-2.233349471	0.042	0.158	6.99181850350764e-10	Cdh1	DAP with linked non-DEG
657	XX	pre-G	E12	chr15-18903195-18904554	7.10479569742716e-18	-1.489438506	0.033	0.098	2.46880993292048e-12	Cdh10	DAP with linked non-DEG
658	XX	pre-G	E12	chr8-102595829-102597318	1.39883579661947e-34	-4.037856721	0.004	0.06	4.86074456788317e-29	Cdh11	DAP with linked DEG
659	XX	pre-G	E12	chr8-102495613-102497416	3.79449573416409e-11	-2.788302172	0.004	0.027	1.31853035018601e-05	Cdh11	DAP with linked DEG
660	XX	pre-G	E12	chr8-102783722-102786135	3.1514056266668e-12	-1.045548838	0.055	0.121	1.09506618418231e-06	Cdh11	DAP with linked DEG
661	XX	pre-G	E13	chr8-102495613-102497416	3.64689564819725e-29	-4.646020922	0.003	0.087	1.26724153431382e-23	Cdh11	DAP with linked DEG
662	XX	pre-G	E13	chr8-102786399-102786970	6.99395137321932e-09	-1.472912776	0.025	0.063	0.002430293	Cdh11	DAP with linked DEG
663	XX	pre-G	E13	chr8-102783722-102786135	4.58256218430878e-27	-1.322200491	0.115	0.244	1.59237162061454e-21	Cdh11	DAP with linked DEG
664	XX	pre-G	E13	chr8-103272185-103273177	9.75960457994413e-09	-2.847038894	0.005	0.03	0.003391316	Cdh11	DAP with linked DEG
665	XX	pre-G	E13	chr8-102595829-102597318	9.11313118328898e-28	-2.841438492	0.017	0.114	3.16667638922517e-22	Cdh11	DAP with linked DEG
666	XX	pre-G	E12	chr10-60710281-60711802	8.91852524563149e-12	-1.077760121	0.048	0.105	3.09905374497826e-06	Cdh23	DAP with linked non-DEG
667	XX	pre-G	E12	chr10-60814166-60815281	4.51446713201934e-11	-1.879627806	0.01	0.041	1.56870961136974e-05	Cdh23	DAP with linked non-DEG
668	XX	PGC1	E13	chr10-60814166-60815281	2.17627314118994e-19	-0.773288619	0.413	0.594	7.56222272466387e-14	Cdh23	DAP with linked non-DEG
669	XX	pre-G	E12	chr15-13360116-13361446	2.56645129361461e-08	-2.101790539	0.006	0.029	0.008918033	Cdh6	DAP with linked non-DEG
670	XX	pre-G	E12	chr9-107982638-107983884	9.90035149728707e-10	-1.232997242	0.029	0.072	0.000344022	Cdhr4	DAP with linked non-DEG
671	XX	pre-G	E12	chr9-107981399-107981990	9.94291627975326e-08	-1.632155734	0.009	0.03	0.034550143	Cdhr4	DAP with linked non-DEG
672	XX	pre-G	E13	chr9-107981399-107981990	3.04724529134405e-13	-2.002893709	0.018	0.07	1.05887203006269e-07	Cdhr4	DAP with linked non-DEG
673	XX	pre-G	E13	chr9-107982638-107983884	4.9980265774743e-26	-1.783271097	0.059	0.181	1.73673926527366e-20	Cdhr4	DAP with linked non-DEG
674	XX	pre-G	E12	chr5-5483222-5483995	5.12693933165579e-13	-2.497696161	0.006	0.035	1.78153451366041e-07	Cdk14	DAP with linked DEG
675	XX	pre-G	E12	chr5-5439439-5441155	5.03893041737065e-44	-2.979788751	0.012	0.098	1.75095273608004e-38	Cdk14	DAP with linked DEG
676	XX	pre-G	E12	chr5-4959410-4959820	1.1262120253876e-11	-3.174655508	0.002	0.023	3.91341785641811e-06	Cdk14	DAP with linked DEG
677	XX	pre-G	E13	chr5-5483222-5483995	1.53177599683383e-14	-2.183463014	0.016	0.07	5.32269182259804e-09	Cdk14	DAP with linked DEG
678	XX	pre-G	E13	chr5-4959410-4959820	1.41422996244052e-14	-3.03374029	0.007	0.054	4.91423698498642e-09	Cdk14	DAP with linked DEG
679	XX	pre-G	E13	chr5-5439439-5441155	3.05324746122482e-32	-1.784839455	0.064	0.198	1.06095769406371e-26	Cdk14	DAP with linked DEG
680	XX	PGC1	E13	chr1-59397259-59397897	4.56650327751737e-23	-2.070248783	0.071	0.266	1.58679139138812e-17	Cdk15	DAP with linked DEG
681	XX	pre-G	E12	chr5-3465718-3466876	1.22298235424674e-24	-1.820828315	0.028	0.101	4.24968023365428e-19	Cdk6	DAP with linked DEG
682	XX	pre-G	E13	chr5-3465718-3466876	5.96927641415991e-08	-0.703787471	0.107	0.163	0.02074234	Cdk6	DAP with linked DEG
683	XX	pre-G	E12	chr17-29080451-29081751	2.72467945999558e-14	-1.492764054	0.027	0.081	9.46785242156565e-09	Cdkn1a	DAP with linked non-DEG
684	XX	pre-G	E12	chr17-29165387-29166439	7.03103493947213e-11	-1.748918346	0.013	0.044	2.44317917594247e-05	Cdkn1a	DAP with linked non-DEG
685	XX	pre-G	E13	chr17-29080451-29081751	2.55195352715909e-12	-0.991531676	0.09	0.156	8.86765571384877e-07	Cdkn1a	DAP with linked non-DEG
686	XX	pre-G	E13	chr17-29165387-29166439	3.95238063573387e-08	-1.192978148	0.038	0.083	0.01373393	Cdkn1a	DAP with linked non-DEG
687	XX	PGC1	E12	chr17-29080451-29081751	2.00303258168031e-08	-0.939424665	0.155	0.299	0.006960238	Cdkn1a	DAP with linked non-DEG
688	XX	PGC1	E13	chr17-29072625-29073394	2.75749104175218e-11	-0.880255865	0.203	0.344	9.58186774643256e-06	Cdkn1a	DAP with linked non-DEG
689	XX	PGC1	E13	chr17-29384861-29386207	1.13506226704614e-17	-1.432466065	0.122	0.295	3.94417111864527e-12	Cdkn1a	DAP with linked non-DEG
690	XX	Epi	E13	chr6-134961318-134963023	1.9682159430253e-14	-1.996400858	0.047	0.165	6.83925516962148e-09	Cdkn1b	DAP with linked non-DEG
691	XX	pre-G	E12	chr6-134961318-134963023	1.95691798908431e-60	-1.738738231	0.07	0.239	6.7999964743696e-55	Cdkn1b	DAP with linked DEG
692	XX	pre-G	E13	chr6-134961318-134963023	2.29238110633074e-75	-1.862542852	0.131	0.409	7.96568048733336e-70	Cdkn1b	DAP with linked DEG
693	XX	pre-G	E12	chr7-143363934-143365796	1.06120942129545e-11	-1.010515649	0.06	0.125	3.68754355758851e-06	Cdkn1c	DAP with linked DEG
694	XX	pre-G	E12	chr7-143457197-143457568	6.27447009190147e-08	-2.016806923	0.006	0.027	0.021802842	Cdkn1c	DAP with linked DEG
695	XX	pre-G	E13	chr7-143457197-143457568	4.31868961568564e-08	-1.733714242	0.015	0.046	0.015006799	Cdkn1c	DAP with linked DEG
696	XX	PGC1	E13	chr8-47309670-47310082	6.50476906006709e-11	-1.68418862	0.046	0.152	2.26030967683741e-05	Cdkn2aip	DAP with linked non-DEG
697	XX	pre-G	E11	chr9-35345985-35347152	5.82505119124638e-10	-2.605735558	0.012	0.077	0.000202412	Cdon	DAP with linked DEG
698	XX	pre-G	E12	chr9-35522668-35524692	8.04878684060619e-37	-1.876154905	0.036	0.142	2.79683269530804e-31	Cdon	DAP with linked DEG
699	XX	pre-G	E12	chr9-35345985-35347152	4.0769612555275e-69	-3.494624126	0.012	0.128	1.41668288187697e-63	Cdon	DAP with linked DEG
700	XX	pre-G	E13	chr9-35345985-35347152	1.84183062772606e-45	-2.175589159	0.061	0.238	6.40008515675389e-40	Cdon	DAP with linked DEG
701	XX	pre-G	E13	chr9-35522668-35524692	5.96245517204095e-33	-1.54704098	0.095	0.241	2.07186373545665e-27	Cdon	DAP with linked DEG
702	XX	PGC1	E13	chr9-103144878-103145989	7.0173786156159e-10	-0.618909632	0.318	0.422	0.000243843	Cdv3	DAP with linked non-DEG
703	XX	PGC1	E12	chr5-147304140-147305264	7.2379425721586e-13	-1.357278907	0.107	0.273	2.51507647468653e-07	Cdx2	DAP with linked non-DEG
704	XX	PGC1	E13	chr5-147304140-147305264	8.13852522974925e-45	-2.030269543	0.144	0.478	2.82801543945942e-39	Cdx2	DAP with linked non-DEG
705	XX	PGC1	E13	chr5-147306088-147307448	4.37896401925407e-10	-0.770080571	0.232	0.345	0.000152162	Cdx2	DAP with linked non-DEG
706	XX	PGC1	E13	chr5-147240133-147240694	1.93326281057516e-11	-2.596523905	0.02	0.115	6.71779827732709e-06	Cdx2	DAP with linked non-DEG
707	XX	PGC2	E13	chr5-147304140-147305264	5.94251828117649e-08	-2.521061421	0.098	0.485	0.02064936	Cdx2	DAP with linked non-DEG
708	XX	PGC1	E13	chr7-24947286-24947938	7.11216640978745e-08	-1.104557566	0.081	0.157	0.024713711	Ceacam10	DAP with linked non-DEG
709	XX	pre-G	E12	chr6-120612131-120613136	2.03648731146971e-09	-1.935362931	0.008	0.032	0.000707649	Cecr2	DAP with linked non-DEG
710	XX	pre-G	E13	chr6-120612131-120613136	1.5318260198845e-09	-1.914718292	0.015	0.052	0.000532287	Cecr2	DAP with linked non-DEG
711	XX	PGC1	E12	chr6-120194358-120195198	1.64712619812256e-08	-1.349037245	0.075	0.184	0.005723516	Cecr2	DAP with linked non-DEG
712	XX	PGC1	E13	chr6-120194358-120195198	5.48361072953646e-08	-0.756158263	0.196	0.305	0.019054725	Cecr2	DAP with linked non-DEG
713	XX	pre-G	E12	chr2-7245642-7246964	6.34683304911293e-40	-2.849804397	0.013	0.092	2.20542928207101e-34	Celf2	DAP with linked DEG
714	XX	pre-G	E13	chr2-7245642-7246964	1.77523058578534e-32	-2.336401516	0.039	0.161	6.16866000101619e-27	Celf2	DAP with linked non-DEG
715	XX	pre-G	E13	chr2-7093359-7094794	8.14557239262957e-12	-1.940198635	0.017	0.07	2.83046422285288e-06	Celf2	DAP with linked non-DEG
716	XX	pre-G	E12	chr18-25693549-25694776	6.77094834741625e-16	-2.485646179	0.008	0.045	2.35280298650194e-10	Celf4	DAP with linked non-DEG
717	XX	pre-G	E13	chr18-25693549-25694776	3.83143437482713e-20	-2.293841043	0.021	0.1	1.33136597373681e-14	Celf4	DAP with linked non-DEG
718	XX	Epi	E12	chr5-30169793-30170883	9.87314775724561e-10	-2.199178044	0.01	0.05	0.000343077	Cenpa	DAP with linked non-DEG
719	XX	Epi	E13	chr5-30169793-30170883	3.31450200387659e-13	-2.594609468	0.019	0.112	1.15173972881706e-07	Cenpa	DAP with linked non-DEG
720	XX	pre-G	E12	chr5-30169793-30170883	9.98407679045583e-20	-1.24827612	0.058	0.142	3.46931692353154e-14	Cenpa	DAP with linked non-DEG
721	XX	pre-G	E13	chr5-30169793-30170883	1.56887126887517e-10	-0.530880919	0.21	0.277	5.4515923286509e-05	Cenpa	DAP with linked non-DEG
722	XX	pre-G	E12	chr3-135042008-135042817	8.45979731273214e-08	-3.451743239	0.001	0.013	0.029396527	Cenpe	DAP with linked non-DEG
723	XX	PGC1	E13	chrX-134058409-134060226	1.73404183385219e-15	-0.757926345	0.428	0.559	6.02553526636126e-10	Cenpi	DAP with linked non-DEG
724	XX	PGC1	E13	chr15-82195103-82195413	1.79000024227053e-09	-1.922798492	0.034	0.119	0.000621998	Cenpm	DAP with linked non-DEG
725	XX	PGC1	E13	chr8-116670449-116670959	1.03243040460174e-08	-1.132202929	0.1	0.193	0.003587541	Cenpn	DAP with linked non-DEG
726	XX	PGC1	E13	chr13-49295181-49295688	4.21676465261171e-10	-2.867561538	0.012	0.081	0.000146526	Cenpp	DAP with linked non-DEG
727	XX	PGC1	E13	chr8-46445682-46446902	9.49578934692777e-12	-0.860936224	0.203	0.332	3.2996443612172e-06	Cenpu	DAP with linked non-DEG
728	XX	pre-G	E12	chr11-108494621-108495503	7.48217041052897e-22	-2.683850317	0.008	0.054	2.59994198510266e-16	Cep112	DAP with linked DEG
729	XX	pre-G	E13	chr11-108494621-108495503	4.01544683058076e-28	-2.500612028	0.025	0.129	1.39530754192436e-22	Cep112	DAP with linked DEG
730	XX	pre-G	E12	chr19-37881328-37882178	1.59114360362116e-08	-2.410023029	0.004	0.024	0.005528985	Cep55	DAP with linked non-DEG
731	XX	pre-G	E13	chr19-37881328-37882178	2.1338150603635e-11	-2.328957113	0.01	0.049	7.4146872625041e-06	Cep55	DAP with linked non-DEG
732	XX	PGC1	E13	chr4-133931048-133932227	7.71212470966704e-18	-1.262429983	0.159	0.335	2.67984765473865e-12	Cep85	DAP with linked non-DEG
733	XX	PGC1	E13	chr7-35433819-35434388	2.79429335439004e-13	-1.430318328	0.086	0.213	9.70975026250222e-08	Cep89	DAP with linked non-DEG
734	XX	PGC1	E13	chr2-79368488-79369391	7.17698474250729e-10	-1.399308806	0.066	0.171	0.000249389	Cerkl	DAP with linked non-DEG
735	XX	PGC1	E13	chr15-99940408-99941972	3.60734602202517e-08	-0.646731722	0.215	0.312	0.012534986	Cers5	DAP with linked non-DEG
736	XX	pre-G	E13	chr2-69169912-69170991	5.71099777419036e-08	-1.623943228	0.017	0.052	0.019844861	Cers6	DAP with linked non-DEG
737	XX	Epi	E12	chr8-93362741-93363968	1.38767538799906e-08	-1.362849231	0.033	0.093	0.004821964	Ces1h	DAP with linked non-DEG
738	XX	Epi	E13	chr8-93362741-93363968	1.66161674157691e-08	-1.155936036	0.083	0.186	0.005773869	Ces1h	DAP with linked non-DEG
739	XX	pre-G	E12	chr8-93362741-93363968	9.09778517181394e-50	-2.54573677	0.021	0.129	3.16134388042777e-44	Ces1h	DAP with linked DEG
740	XX	pre-G	E13	chr8-93362741-93363968	3.82764918825886e-62	-3.059809978	0.031	0.227	1.33005067818213e-56	Ces1h	DAP with linked DEG
741	XX	Epi	E12	chr10-92890801-92891901	9.54587730803383e-16	-2.479675476	0.013	0.075	3.31704917638214e-10	Cfap54	DAP with linked non-DEG
742	XX	Epi	E12	chr10-92934221-92934991	1.70484231213018e-10	-2.08132353	0.013	0.057	5.92407130830554e-05	Cfap54	DAP with linked non-DEG
743	XX	Epi	E13	chr10-92934221-92934991	2.87411168582894e-12	-2.31011154	0.026	0.117	9.9871069915027e-07	Cfap54	DAP with linked DEG
744	XX	Epi	E13	chr10-92890801-92891901	5.40527609878106e-18	-2.244654929	0.038	0.174	1.87825236518494e-12	Cfap54	DAP with linked DEG
745	XX	pre-G	E12	chr10-92890801-92891901	1.06101643640794e-32	-4.508549188	0.002	0.051	3.68687296405214e-27	Cfap54	DAP with linked non-DEG
746	XX	pre-G	E12	chr10-92934221-92934991	9.34842873836173e-23	-2.182853951	0.015	0.071	3.24843876014963e-17	Cfap54	DAP with linked non-DEG
747	XX	pre-G	E13	chr10-92934221-92934991	1.9821556027751e-20	-1.750991282	0.048	0.143	6.88769339630305e-15	Cfap54	DAP with linked DEG
748	XX	pre-G	E13	chr10-92890801-92891901	8.17806322981548e-36	-4.199227694	0.007	0.113	2.84175430141243e-30	Cfap54	DAP with linked DEG
749	XX	PGC1	E13	chr8-46445682-46446902	9.49578934692777e-12	-0.860936224	0.203	0.332	3.2996443612172e-06	Cfap97	DAP with linked non-DEG
750	XX	PGC1	E13	chr1-34721675-34722149	7.18939841866334e-09	-2.60099466	0.012	0.077	0.002498208	Cfc1	DAP with linked non-DEG
751	XX	Epi	E13	chr3-95179642-95180642	1.5708799979158e-08	-1.691629336	0.035	0.113	0.005458572	Cgn	DAP with linked DEG
752	XX	pre-G	E12	chr3-94819065-94820153	1.06907818723198e-10	-1.224044104	0.033	0.081	3.71488633890306e-05	Cgn	DAP with linked DEG
753	XX	pre-G	E12	chr3-94683478-94684482	4.71873836351481e-11	-2.03329962	0.009	0.037	1.63969080024594e-05	Cgn	DAP with linked DEG
754	XX	pre-G	E12	chr3-94793577-94794694	3.93435655122771e-10	-1.020029917	0.047	0.103	0.000136713	Cgn	DAP with linked DEG
755	XX	pre-G	E13	chr3-94683478-94684482	1.7406753316146e-19	-2.20034793	0.023	0.096	6.04858567606101e-14	Cgn	DAP with linked DEG
756	XX	PGC1	E13	chr17-55717179-55718555	1.77876311711179e-10	-1.092289747	0.112	0.215	6.18093501749589e-05	Chaf1a	DAP with linked non-DEG
757	XX	PGC1	E13	chr7-73140785-73141984	2.36237885409426e-19	-0.996481153	0.254	0.435	8.20891216114943e-14	Chd2	DAP with linked non-DEG
758	XX	pre-G	E13	chr8-90868805-90870236	1.43478401683124e-08	-1.268560597	0.039	0.08	0.004985659	Chd9	DAP with linked DEG
759	XX	pre-G	E12	chr7-63315806-63316877	8.53679174510095e-34	-2.927755717	0.01	0.077	2.9664070795464e-28	Chrna7	DAP with linked non-DEG
760	XX	pre-G	E13	chr7-63315806-63316877	1.06583784292692e-27	-2.096897853	0.042	0.156	3.7036266284946e-22	Chrna7	DAP with linked non-DEG
761	XX	Epi	E13	chr10-82990479-82991283	9.79071823966024e-10	-1.700812761	0.04	0.129	0.000340213	Chst11	DAP with linked DEG
762	XX	pre-G	E12	chr10-82990479-82991283	9.2145506035506e-23	-2.407543539	0.013	0.066	3.20191811647478e-17	Chst11	DAP with linked DEG
763	XX	pre-G	E13	chr10-82990479-82991283	2.10360681179714e-25	-1.764757845	0.051	0.162	7.3097181299733e-20	Chst11	DAP with linked DEG
764	XX	PGC1	E13	chr10-82652126-82653314	1.3712154889704e-08	-0.851015273	0.144	0.245	0.004764768	Chst11	DAP with linked non-DEG
765	XX	PGC1	E12	chr12-110715811-110716462	5.54824566090808e-08	-1.457364975	0.056	0.156	0.019279321	Cinp	DAP with linked non-DEG
766	XX	PGC1	E13	chr12-110715811-110716462	1.39145319770396e-20	-1.491625893	0.127	0.321	4.83509114404161e-15	Cinp	DAP with linked non-DEG
767	XX	PGC1	E13	chr5-116007621-116008188	1.12222525329409e-08	-0.969516538	0.122	0.231	0.003899564	Cit	DAP with linked non-DEG
768	XX	pre-G	E13	chr4-120674714-120675134	8.93885301038896e-09	-2.669155188	0.006	0.033	0.003106117	Cited4	DAP with linked non-DEG
769	XX	PGC1	E12	chr2-91930913-91933168	2.45746677954134e-20	-1.128155653	0.244	0.488	8.53932843888922e-15	Ckap5	DAP with linked non-DEG
770	XX	PGC1	E13	chr2-91930913-91933168	6.02589751243763e-29	-0.974525004	0.465	0.685	2.09390899710939e-23	Ckap5	DAP with linked non-DEG
771	XX	PGC1	E13	chr12-111698300-111698618	4.98871146062266e-08	-2.774490128	0.01	0.065	0.017335024	Ckb	DAP with linked non-DEG
772	XX	PGC1	E13	chr12-111843921-111844247	2.11694101860945e-09	-3.20913391	0.007	0.067	0.000735605	Ckb	DAP with linked non-DEG
773	XX	PGC1	E13	chr1-118647872-118648431	1.62259195872364e-10	-0.760418509	0.218	0.345	5.63826366777083e-05	Clasp1	DAP with linked non-DEG
774	XX	pre-G	E12	chr11-70026493-70027173	8.74559376525357e-13	-1.431178131	0.026	0.072	3.03896264951914e-07	Cldn7	DAP with linked non-DEG
775	XX	pre-G	E13	chr11-70026493-70027173	5.7327223942987e-08	-0.859740409	0.065	0.117	0.01992035	Cldn7	DAP with linked non-DEG
776	XX	PGC1	E12	chr11-69471345-69472108	1.23639383052376e-07	-1.707390781	0.038	0.122	0.042962831	Cldn7	DAP with linked non-DEG
777	XX	PGC1	E13	chr11-69471345-69472108	1.27603518472296e-12	-1.47063165	0.083	0.215	4.43403086163459e-07	Cldn7	DAP with linked non-DEG
778	XX	PGC1	E13	chr4-135286651-135287327	7.61877625433993e-10	-0.979008298	0.132	0.251	0.000264741	Clic4	DAP with linked DEG
779	XX	PGC1	E13	chr4-135531746-135532661	1.0957491860364e-17	-1.400232979	0.117	0.282	3.80756405909858e-12	Clic4	DAP with linked DEG
780	XX	Epi	E13	chr9-40460510-40461257	1.24692191727114e-07	-1.908567401	0.026	0.086	0.043328666	Clmp	DAP with linked non-DEG
781	XX	pre-G	E12	chr9-40297715-40298440	1.11513683501114e-11	-1.180218517	0.035	0.082	3.87493323113846e-06	Clmp	DAP with linked non-DEG
782	XX	pre-G	E13	chr9-40685422-40687221	1.65061515365301e-12	-1.079808097	0.075	0.138	5.73564006667116e-07	Clmp	DAP with linked non-DEG
783	XX	pre-G	E13	chr14-65907154-65907745	2.83885251771501e-14	-2.689977181	0.009	0.061	9.864586671182e-09	Clu	DAP with linked non-DEG
784	XX	pre-G	E13	chr16-57900369-57901841	2.40784427918772e-08	-0.69943377	0.111	0.16	0.008366898	Cmss1	DAP with linked non-DEG
785	XX	pre-G	E13	chr6-87979993-87982250	1.00416519380894e-09	-0.499670175	0.245	0.299	0.000348932	Cnbp	DAP with linked non-DEG
786	XX	PGC1	E12	chr6-88291601-88292847	5.86431815761525e-14	-1.858379274	0.054	0.203	2.03776259499893e-08	Cnbp	DAP with linked non-DEG
787	XX	PGC1	E12	chr6-88225996-88227114	1.51385336011096e-22	-2.201697936	0.058	0.263	5.26041334838158e-17	Cnbp	DAP with linked non-DEG
788	XX	PGC1	E13	chr6-88225996-88227114	1.34645931755858e-63	-2.665038218	0.098	0.482	4.67874415961843e-58	Cnbp	DAP with linked non-DEG
789	XX	PGC1	E13	chr6-88209590-88210587	1.4075923394813e-18	-1.090074451	0.196	0.385	4.8911722408466e-13	Cnbp	DAP with linked non-DEG
790	XX	PGC1	E13	chr6-88291601-88292847	8.26584839579396e-46	-2.651431026	0.073	0.383	2.87225832981246e-40	Cnbp	DAP with linked non-DEG
791	XX	PGC2	E12	chr6-88225996-88227114	4.99569806785109e-11	-4.413414116	0.01	0.246	1.73593014310724e-05	Cnbp	DAP with linked non-DEG
792	XX	PGC2	E13	chr6-88225996-88227114	2.5729919702954e-12	-4.503810825	0.02	0.5	8.94076114798098e-07	Cnbp	DAP with linked non-DEG
793	XX	PGC1	E13	chrX-158041793-158044065	1.14098412975109e-11	-0.548843979	0.479	0.589	3.96474870326557e-06	Cnksr2	DAP with linked DEG
794	XX	pre-G	E12	chr19-46803728-46805101	1.42333271371696e-32	-3.023652951	0.009	0.07	4.94586768025938e-27	Cnnm2	DAP with linked DEG
795	XX	pre-G	E13	chr19-46803728-46805101	1.82789992180695e-21	-1.747059881	0.047	0.145	6.35167804329089e-16	Cnnm2	DAP with linked DEG
796	XX	PGC1	E13	chr7-3200765-3201748	1.53537781549216e-12	-0.853837597	0.22	0.366	5.33520760216292e-07	Cnot3	DAP with linked non-DEG
797	XX	PGC1	E13	chr7-4104887-4106435	1.3939388643835e-08	-0.574497215	0.262	0.358	0.004843728	Cnot3	DAP with linked non-DEG
798	XX	PGC1	E13	chr5-28696897-28697766	3.09306365987578e-09	-2.34999438	0.02	0.087	0.001074793	Cnpy1	DAP with linked non-DEG
799	XX	pre-G	E12	chr11-17050874-17052910	2.78661887033479e-14	-1.922528395	0.013	0.053	9.68308258158283e-09	Cnrip1	DAP with linked non-DEG
800	XX	pre-G	E13	chr11-16558750-16560136	2.1689794130859e-15	-1.53153081	0.046	0.118	7.53687811356154e-10	Cnrip1	DAP with linked non-DEG
801	XX	pre-G	E13	chr11-17050874-17052910	4.94563594232957e-13	-1.44465487	0.045	0.104	1.71853430542039e-07	Cnrip1	DAP with linked non-DEG
802	XX	pre-G	E12	chr6-106129969-106130480	7.39717826307231e-10	-2.745397817	0.003	0.021	0.000257041	Cntn4	DAP with linked DEG
803	XX	pre-G	E13	chr6-106118241-106119325	1.14933239110326e-07	-0.778565909	0.079	0.127	0.039937577	Cntn4	DAP with linked DEG
804	XX	pre-G	E13	chr6-106129969-106130480	3.02099080789978e-12	-2.83299404	0.007	0.047	1.04974899088305e-06	Cntn4	DAP with linked DEG
805	XX	pre-G	E12	chr9-10886404-10887299	1.57415539041223e-12	-3.099602252	0.003	0.026	5.46995385837392e-07	Cntn5	DAP with linked DEG
806	XX	pre-G	E13	chr9-10886404-10887299	8.885928477916e-14	-3.1195492	0.006	0.049	3.08772685714864e-08	Cntn5	DAP with linked DEG
807	XX	pre-G	E12	chr6-104353642-104355810	3.8701062836845e-18	-1.991897305	0.016	0.067	1.34480388198611e-12	Cntn6	DAP with linked non-DEG
808	XX	pre-G	E13	chr6-104353642-104355810	2.67516342625399e-12	-1.051824908	0.077	0.144	9.29579163171868e-07	Cntn6	DAP with linked non-DEG
809	XX	pre-G	E12	chr1-115925519-115926812	1.67748089712583e-32	-3.997628597	0.003	0.055	5.82899449537768e-27	Cntnap5a	DAP with linked DEG
810	XX	pre-G	E13	chr1-115925519-115926812	1.238037940949e-31	-4.233300712	0.006	0.099	4.30199613910663e-26	Cntnap5a	DAP with linked DEG
811	XX	PGC1	E12	chr11-69436834-69437848	7.25398261842786e-11	-1.820039073	0.046	0.164	2.52065015016441e-05	Cntrob	DAP with linked non-DEG
812	XX	PGC1	E13	chr11-69436834-69437848	5.93468436786092e-20	-1.390694482	0.147	0.343	2.06221379756615e-14	Cntrob	DAP with linked non-DEG
813	XX	pre-G	E13	chr3-114029794-114031051	5.43923685300814e-10	-0.715113311	0.144	0.216	0.000189005	Col11a1	DAP with linked non-DEG
814	XX	pre-G	E12	chr4-130047132-130048370	7.96340035133153e-11	-1.085785473	0.042	0.095	2.76716217108244e-05	Col16a1	DAP with linked non-DEG
815	XX	pre-G	E13	chr4-130047132-130048370	8.83846251773161e-12	-0.960890309	0.091	0.16	3.07123314797397e-06	Col16a1	DAP with linked non-DEG
816	XX	pre-G	E12	chr1-24390201-24391161	4.83181144345961e-20	-3.81239904	0.002	0.035	1.67898199943056e-14	Col19a1	DAP with linked DEG
817	XX	pre-G	E13	chr1-24390201-24391161	8.48375126239594e-24	-3.352218482	0.009	0.084	2.94797630741365e-18	Col19a1	DAP with linked non-DEG
818	XX	pre-G	E12	chr11-94872673-94873368	6.36684560181367e-08	-1.646661569	0.01	0.035	0.022123833	Col1a1	DAP with linked non-DEG
819	XX	pre-G	E13	chr11-94470375-94470768	6.51648683134132e-08	-1.577551437	0.017	0.049	0.022643814	Col1a1	DAP with linked non-DEG
820	XX	pre-G	E13	chr11-95009008-95010614	1.0504565001195e-09	-0.608127488	0.167	0.231	0.000365018	Col1a1	DAP with linked non-DEG
821	XX	pre-G	E12	chr6-4488919-4490429	1.42128074137018e-08	-2.214745872	0.005	0.025	0.004938737	Col1a2	DAP with linked non-DEG
822	XX	pre-G	E13	chr11-51507700-51508671	1.4769354359831e-13	-1.436534375	0.041	0.107	5.13212909972588e-08	Col23a1	DAP with linked DEG
823	XX	pre-G	E13	chr11-51469874-51471603	2.1235593507291e-12	-1.223415899	0.057	0.115	7.379050209881e-07	Col23a1	DAP with linked DEG
824	XX	PGC1	E13	chr11-51469874-51471603	1.69743596800837e-17	-1.471030124	0.122	0.287	5.89833537343389e-12	Col23a1	DAP with linked non-DEG
825	XX	pre-G	E12	chr1-45090542-45091671	1.85691267398144e-13	-3.181201326	0.003	0.026	6.45249300518441e-08	Col3a1	DAP with linked non-DEG
826	XX	pre-G	E13	chr1-45090542-45091671	3.9028289823689e-14	-2.348101737	0.015	0.067	1.35617452893846e-08	Col3a1	DAP with linked non-DEG
827	XX	pre-G	E13	chr1-45501838-45503468	1.03713255752719e-07	-0.790131171	0.073	0.11	0.036038801	Col3a1	DAP with linked non-DEG
828	XX	pre-G	E12	chr8-11233784-11234881	8.61213351401584e-09	-1.532492843	0.014	0.042	0.002992587	Col4a1	DAP with linked non-DEG
829	XX	pre-G	E13	chr8-11233784-11234881	1.80095561210232e-11	-1.257550654	0.046	0.104	6.25805060871373e-06	Col4a1	DAP with linked non-DEG
830	XX	pre-G	E12	chr8-11233784-11234881	8.61213351401584e-09	-1.532492843	0.014	0.042	0.002992587	Col4a2	DAP with linked non-DEG
831	XX	pre-G	E13	chr8-11233784-11234881	1.80095561210232e-11	-1.257550654	0.046	0.104	6.25805060871373e-06	Col4a2	DAP with linked non-DEG
832	XX	pre-G	E12	chr2-27699191-27700086	2.47283788015241e-09	-1.69470603	0.011	0.038	0.000859274	Col5a1	DAP with linked non-DEG
833	XX	pre-G	E12	chr1-45090542-45091671	1.85691267398144e-13	-3.181201326	0.003	0.026	6.45249300518441e-08	Col5a2	DAP with linked DEG
834	XX	pre-G	E13	chr1-45501838-45503468	1.03713255752719e-07	-0.790131171	0.073	0.11	0.036038801	Col5a2	DAP with linked DEG
835	XX	pre-G	E13	chr1-45090542-45091671	3.9028289823689e-14	-2.348101737	0.015	0.067	1.35617452893846e-08	Col5a2	DAP with linked DEG
836	XX	PGC1	E12	chr9-21066265-21067461	5.2881331273048e-14	-1.412890982	0.109	0.278	1.83754693974151e-08	Col5a3	DAP with linked non-DEG
837	XX	PGC1	E13	chr9-21066265-21067461	3.75718774189062e-18	-0.891545108	0.301	0.495	1.30556638249086e-12	Col5a3	DAP with linked non-DEG
838	XX	pre-G	E12	chr10-76668343-76669483	3.85186632253673e-19	-1.743937477	0.023	0.084	1.33846576908668e-13	Col6a2	DAP with linked non-DEG
839	XX	pre-G	E12	chr10-77007438-77008881	6.83996556277997e-17	-1.950216218	0.015	0.061	2.3767854335826e-11	Col6a2	DAP with linked non-DEG
840	XX	pre-G	E13	chr10-76668343-76669483	9.09666033410274e-27	-1.799681735	0.057	0.177	3.16095301619569e-21	Col6a2	DAP with linked non-DEG
841	XX	pre-G	E13	chr10-77007438-77008881	9.62007863438541e-16	-1.608295414	0.04	0.114	3.34283302426941e-10	Col6a2	DAP with linked non-DEG
842	XX	pre-G	E12	chr1-90743450-90744618	4.17466198989132e-09	-1.428207648	0.019	0.053	0.001450632	Col6a3	DAP with linked non-DEG
843	XX	pre-G	E13	chr1-90743450-90744618	4.49700033391959e-17	-1.970819148	0.03	0.101	1.56264016103205e-11	Col6a3	DAP with linked non-DEG
844	XX	Me	E12	chr18-9841797-9843352	9.04286975987592e-08	-1.983657541	0.015	0.065	0.031422616	Colec12	DAP with linked DEG
845	XX	pre-G	E12	chr18-9841797-9843352	6.17861368531508e-39	-1.995801371	0.032	0.137	2.14697557644171e-33	Colec12	DAP with linked DEG
846	XX	pre-G	E12	chr18-9663027-9663656	7.5676237163122e-10	-2.144250116	0.007	0.032	0.000262964	Colec12	DAP with linked DEG
847	XX	pre-G	E13	chr18-9841797-9843352	6.94501342895121e-31	-1.473048566	0.095	0.233	2.41328799135911e-25	Colec12	DAP with linked DEG
848	XX	pre-G	E13	chr18-9663027-9663656	1.01435272553931e-13	-2.738430229	0.008	0.052	3.52472356834027e-08	Colec12	DAP with linked DEG
849	XX	pre-G	E13	chr8-13973586-13975485	6.03055273559315e-08	-0.349908813	0.373	0.41	0.020955266	Coprs	DAP with linked non-DEG
850	XX	pre-G	E13	chr8-120334719-120336064	2.3706356299447e-09	-1.005235153	0.058	0.116	0.00082376	Cox4i1	DAP with linked non-DEG
851	XX	PGC1	E13	chr8-120176394-120178191	3.93632494893967e-08	-0.431261663	0.516	0.589	0.013678139	Cox4i1	DAP with linked non-DEG
852	XX	PGC1	E13	chr9-57268198-57268955	1.15385326117567e-09	-1.187942316	0.105	0.218	0.000400947	Cox5a	DAP with linked non-DEG
853	XX	pre-G	E12	chr7-4751604-4753539	2.41829916539856e-13	-0.746168888	0.131	0.227	8.4032268548852e-08	Cox6b2	DAP with linked DEG
854	XX	PGC1	E13	chrX-105713432-105715211	4.0165984863656e-13	-1.077803495	0.149	0.29	1.39570772503475e-07	Cox7b	DAP with linked non-DEG
855	XX	pre-G	E13	chr19-6920043-6922535	4.03890541717049e-08	-0.278037503	0.523	0.549	0.01403459	Cox8a	DAP with linked non-DEG
856	XX	PGC1	E13	chr19-6946962-6947449	2.86023755134949e-10	-0.942200532	0.144	0.254	9.93889645530678e-05	Cox8a	DAP with linked non-DEG
857	XX	PGC1	E13	chr19-6969259-6970984	8.07355972304227e-12	-0.577158587	0.46	0.56	2.80544090036134e-06	Cox8a	DAP with linked non-DEG
858	XX	PGC1	E13	chr19-6971611-6971890	7.52059815426983e-14	-1.63756107	0.073	0.212	2.61329504963645e-08	Cox8a	DAP with linked non-DEG
859	XX	pre-G	E12	chr6-30559414-30560615	7.57352939176728e-33	-2.285256079	0.02	0.098	2.63168786069825e-27	Cpa2	DAP with linked DEG
860	XX	pre-G	E13	chr6-30559414-30560615	4.57369942347693e-44	-2.195446401	0.053	0.22	1.58929194416688e-38	Cpa2	DAP with linked DEG
861	XX	Epi	E13	chr8-64619825-64621394	9.78961743302994e-09	-1.307683416	0.073	0.164	0.003401745	Cpe	DAP with linked non-DEG
862	XX	pre-G	E12	chr8-64619825-64621394	7.1023116035528e-22	-1.203874908	0.069	0.165	2.46794674756055e-16	Cpe	DAP with linked non-DEG
863	XX	pre-G	E13	chr8-64619825-64621394	3.32934172922155e-11	-0.491580911	0.247	0.311	1.15689631077855e-05	Cpe	DAP with linked non-DEG
864	XX	PGC1	E12	chr7-81057332-81059176	7.59368077031605e-14	-1.543934675	0.089	0.251	2.63869016247327e-08	Cpeb1	DAP with linked non-DEG
865	XX	PGC1	E13	chr7-81190722-81191418	3.16861682819264e-16	-1.234240859	0.137	0.29	1.10104681854452e-10	Cpeb1	DAP with linked non-DEG
866	XX	PGC1	E13	chr7-81057332-81059176	9.93218107530037e-42	-1.920840963	0.156	0.473	3.45128394095075e-36	Cpeb1	DAP with linked non-DEG
867	XX	pre-G	E12	chr17-29080451-29081751	2.72467945999558e-14	-1.492764054	0.027	0.081	9.46785242156565e-09	Cpne5	DAP with linked non-DEG
868	XX	pre-G	E12	chr17-29165387-29166439	7.03103493947213e-11	-1.748918346	0.013	0.044	2.44317917594247e-05	Cpne5	DAP with linked non-DEG
869	XX	pre-G	E13	chr17-29080451-29081751	2.55195352715909e-12	-0.991531676	0.09	0.156	8.86765571384877e-07	Cpne5	DAP with linked non-DEG
870	XX	pre-G	E13	chr17-29165387-29166439	3.95238063573387e-08	-1.192978148	0.038	0.083	0.01373393	Cpne5	DAP with linked non-DEG
871	XX	PGC1	E12	chr17-29080451-29081751	2.00303258168031e-08	-0.939424665	0.155	0.299	0.006960238	Cpne5	DAP with linked DEG
872	XX	PGC1	E13	chr17-29384861-29386207	1.13506226704614e-17	-1.432466065	0.122	0.295	3.94417111864527e-12	Cpne5	DAP with linked DEG
873	XX	PGC1	E13	chr17-29326256-29327554	7.93094761404808e-09	-0.891116584	0.161	0.269	0.002755885	Cpne5	DAP with linked DEG
874	XX	PGC1	E13	chr17-29072625-29073394	2.75749104175218e-11	-0.880255865	0.203	0.344	9.58186774643256e-06	Cpne5	DAP with linked DEG
875	XX	Me	E12	chr15-90293906-90295217	1.53945553399077e-09	-1.817961182	0.022	0.081	0.000534938	Cpne8	DAP with linked DEG
876	XX	Me	E12	chr15-90535190-90536632	2.26187492054862e-14	-2.120989447	0.022	0.108	7.85967606766839e-09	Cpne8	DAP with linked DEG
877	XX	pre-G	E11	chr15-90535190-90536632	1.17135393190779e-09	-2.446836969	0.016	0.08	0.000407028	Cpne8	DAP with linked DEG
878	XX	pre-G	E12	chr15-90535190-90536632	5.03608903354267e-55	-3.191824053	0.013	0.113	1.74996539782057e-49	Cpne8	DAP with linked DEG
879	XX	pre-G	E12	chr15-90344543-90345301	3.12733535252276e-13	-5.367174012	0	0.018	1.08670212497137e-07	Cpne8	DAP with linked DEG
880	XX	pre-G	E12	chr15-90307697-90309299	7.36366124645599e-09	-1.96772618	0.008	0.032	0.002558762	Cpne8	DAP with linked DEG
881	XX	pre-G	E13	chr15-90535190-90536632	3.12228927142045e-38	-2.659079294	0.03	0.163	1.08494868747954e-32	Cpne8	DAP with linked DEG
882	XX	pre-G	E13	chr15-90344543-90345301	7.81861005907192e-11	-2.871529964	0.006	0.039	2.7168497163766e-05	Cpne8	DAP with linked DEG
883	XX	PGC1	E12	chr11-113318642-113319458	8.36356183189997e-11	-1.885212621	0.042	0.156	2.90621228315776e-05	Cpsf4l	DAP with linked non-DEG
884	XX	PGC1	E13	chr11-113278268-113279029	1.29953662384642e-08	-1.320844345	0.066	0.165	0.004515695	Cpsf4l	DAP with linked non-DEG
885	XX	PGC1	E13	chr11-113318642-113319458	4.20696281632451e-25	-1.757239217	0.105	0.331	1.46185647423052e-19	Cpsf4l	DAP with linked non-DEG
886	XX	PGC1	E13	chr11-113898416-113899032	3.81681344325374e-16	-2.276928209	0.037	0.163	1.32628541932903e-10	Cpsf4l	DAP with linked non-DEG
887	XX	pre-G	E13	chr2-91978305-91978985	2.8590087153173e-08	-0.94902809	0.059	0.107	0.009934626	Creb3l1	DAP with linked non-DEG
888	XX	Epi	E13	chr11-104024258-104025492	1.4196611255851e-13	-1.977186001	0.04	0.157	4.93310946223938e-08	Crhr1	DAP with linked non-DEG
889	XX	PGC1	E13	chr12-113114699-113115520	6.37539602363586e-18	-1.266760338	0.154	0.331	2.21535448727311e-12	Crip1	DAP with linked non-DEG
890	XX	PGC1	E13	chr8-92042586-92043390	1.22935363445585e-11	-1.472049996	0.064	0.171	4.27181947668891e-06	Crnde	DAP with linked non-DEG
891	XX	PGC1	E13	chr8-91921807-91922918	3.79006293264024e-14	-1.225819095	0.127	0.286	1.31699001814849e-08	Crnde	DAP with linked non-DEG
892	XX	Me	E13	chr10-85164216-85165626	1.82575909874352e-09	-1.626709393	0.056	0.165	0.000634424	Cry1	DAP with linked DEG
893	XX	pre-G	E11	chr10-85164216-85165626	4.14199129296496e-13	-2.629169221	0.017	0.105	1.43927984443593e-07	Cry1	DAP with linked DEG
894	XX	pre-G	E12	chr10-85164216-85165626	1.04258496912056e-56	-3.176002131	0.013	0.119	3.62282637994858e-51	Cry1	DAP with linked DEG
895	XX	pre-G	E12	chr10-85174794-85176101	5.60321990117686e-14	-2.684570404	0.005	0.034	1.94703486736044e-08	Cry1	DAP with linked DEG
896	XX	pre-G	E12	chr10-85204214-85205718	6.92298809672405e-39	-3.80709546	0.005	0.071	2.40563451879015e-33	Cry1	DAP with linked DEG
897	XX	pre-G	E13	chr10-85164216-85165626	2.06873230024252e-57	-3.228483354	0.027	0.208	7.18853443349774e-52	Cry1	DAP with linked DEG
898	XX	pre-G	E13	chr10-85174794-85176101	4.73734476295595e-11	-1.796805066	0.023	0.067	1.64615624495575e-05	Cry1	DAP with linked DEG
899	XX	pre-G	E13	chr10-85204214-85205718	1.16043031466502e-37	-2.414408681	0.035	0.169	4.03232127891374e-32	Cry1	DAP with linked DEG
900	XX	Epi	E12	chr14-57282324-57284441	1.38051463284718e-09	-1.862953575	0.016	0.063	0.000479708	Cryl1	DAP with linked DEG
901	XX	pre-G	E12	chr14-57282324-57284441	3.24151553108152e-18	-1.395205941	0.042	0.112	1.12637802431786e-12	Cryl1	DAP with linked non-DEG
902	XX	pre-G	E13	chr14-57282324-57284441	2.86494509701058e-13	-0.819758886	0.13	0.203	9.95525447034722e-08	Cryl1	DAP with linked non-DEG
903	XX	Epi	E12	chr8-69163651-69164520	5.17147752441547e-08	-2.266983766	0.007	0.034	0.017970109	Csgalnact1	DAP with linked DEG
904	XX	Epi	E12	chr8-68542705-68543766	1.98141328689123e-14	-1.824490434	0.024	0.092	6.88511395995399e-09	Csgalnact1	DAP with linked DEG
905	XX	Epi	E13	chr8-68542705-68543766	1.59590207471796e-08	-1.385581978	0.057	0.143	0.00554552	Csgalnact1	DAP with linked DEG
906	XX	Epi	E13	chr8-69163651-69164520	1.84890629613792e-09	-2.480104815	0.016	0.081	0.000642467	Csgalnact1	DAP with linked DEG
907	XX	Epi	E13	chr8-68469236-68470090	6.99906107413789e-09	-2.404201374	0.016	0.077	0.002432069	Csgalnact1	DAP with linked DEG
908	XX	pre-G	E11	chr8-68542705-68543766	1.95763033090983e-12	-2.875256811	0.011	0.09	6.80247175536201e-07	Csgalnact1	DAP with linked DEG
909	XX	pre-G	E12	chr8-69204456-69205089	7.1930195344198e-32	-4.148812079	0.003	0.051	2.49946639291787e-26	Csgalnact1	DAP with linked DEG
910	XX	pre-G	E12	chr8-68486066-68486912	1.65622226810659e-19	-4.285359687	0.002	0.031	5.75512394833018e-14	Csgalnact1	DAP with linked DEG
911	XX	pre-G	E12	chr8-68542705-68543766	1.30276260772374e-50	-3.153949336	0.012	0.103	4.52690464744884e-45	Csgalnact1	DAP with linked DEG
912	XX	pre-G	E12	chr8-69170655-69171457	1.14601888386361e-17	-1.560035618	0.03	0.091	3.98224371859347e-12	Csgalnact1	DAP with linked DEG
913	XX	pre-G	E12	chr8-68469236-68470090	6.76918555553608e-11	-2.1058209	0.007	0.033	2.35219044276545e-05	Csgalnact1	DAP with linked DEG
914	XX	pre-G	E13	chr8-68542705-68543766	3.2204437595187e-42	-2.321444397	0.045	0.197	1.11905589977636e-36	Csgalnact1	DAP with linked DEG
915	XX	pre-G	E13	chr8-69170655-69171457	2.5622606271174e-20	-1.401530623	0.071	0.168	8.90347134013891e-15	Csgalnact1	DAP with linked DEG
916	XX	pre-G	E13	chr8-69204456-69205089	2.79098854405766e-30	-3.378597308	0.011	0.106	9.69826654231875e-25	Csgalnact1	DAP with linked DEG
917	XX	pre-G	E13	chr8-68469236-68470090	3.27211237405278e-11	-1.442839239	0.034	0.085	1.13700996829773e-05	Csgalnact1	DAP with linked DEG
918	XX	pre-G	E13	chr8-68486066-68486912	7.8084875797784e-22	-5.878749706	0.001	0.06	2.7133323066593e-16	Csgalnact1	DAP with linked DEG
919	XX	PGC1	E13	chr2-66173948-66174404	2.7481615416423e-11	-1.954158932	0.037	0.144	9.54944913297575e-06	Csrnp3	DAP with linked DEG
920	XX	Epi	E12	chr2-148800947-148801902	6.50535393733535e-13	-2.37408369	0.011	0.062	2.26051291291497e-07	Cst12	DAP with linked non-DEG
921	XX	Epi	E13	chr2-148800947-148801902	2.97310644860524e-20	-3.011723252	0.019	0.148	1.03310989429359e-14	Cst12	DAP with linked non-DEG
922	XX	Epi	E12	chr2-148798635-148799938	3.88249284640121e-13	-3.172552766	0.004	0.044	1.34910802673172e-07	Cst13	DAP with linked non-DEG
923	XX	Epi	E12	chr2-148800947-148801902	6.50535393733535e-13	-2.37408369	0.011	0.062	2.26051291291497e-07	Cst13	DAP with linked non-DEG
924	XX	Epi	E13	chr2-148798635-148799938	7.17138060449145e-12	-3.172235449	0.009	0.082	2.49194718935171e-06	Cst13	DAP with linked non-DEG
925	XX	Epi	E13	chr2-148800947-148801902	2.97310644860524e-20	-3.011723252	0.019	0.148	1.03310989429359e-14	Cst13	DAP with linked non-DEG
926	XX	Epi	E12	chr2-148798635-148799938	3.88249284640121e-13	-3.172552766	0.004	0.044	1.34910802673172e-07	Cst3	DAP with linked non-DEG
927	XX	Epi	E13	chr2-148798635-148799938	7.17138060449145e-12	-3.172235449	0.009	0.082	2.49194718935171e-06	Cst3	DAP with linked non-DEG
928	XX	Epi	E12	chr2-148798635-148799938	3.88249284640121e-13	-3.172552766	0.004	0.044	1.34910802673172e-07	Cst8	DAP with linked non-DEG
929	XX	Epi	E12	chr2-148800947-148801902	6.50535393733535e-13	-2.37408369	0.011	0.062	2.26051291291497e-07	Cst8	DAP with linked non-DEG
930	XX	Epi	E13	chr2-148808770-148809826	1.87012183720308e-08	-3.914022836	0.003	0.047	0.006498393	Cst8	DAP with linked non-DEG
931	XX	Epi	E13	chr2-148798635-148799938	7.17138060449145e-12	-3.172235449	0.009	0.082	2.49194718935171e-06	Cst8	DAP with linked non-DEG
932	XX	Epi	E13	chr2-148800947-148801902	2.97310644860524e-20	-3.011723252	0.019	0.148	1.03310989429359e-14	Cst8	DAP with linked non-DEG
933	XX	Epi	E12	chr2-148798635-148799938	3.88249284640121e-13	-3.172552766	0.004	0.044	1.34910802673172e-07	Cst9	DAP with linked non-DEG
934	XX	Epi	E13	chr2-148798635-148799938	7.17138060449145e-12	-3.172235449	0.009	0.082	2.49194718935171e-06	Cst9	DAP with linked non-DEG
935	XX	Epi	E12	chr2-85011828-85012963	3.47823865711562e-09	-1.614460465	0.022	0.07	0.001208636	Ctnnd1	DAP with linked non-DEG
936	XX	Epi	E13	chr2-85011828-85012963	1.08349229734351e-08	-1.390667255	0.061	0.152	0.003764973	Ctnnd1	DAP with linked non-DEG
937	XX	pre-G	E12	chr2-85011828-85012963	5.39828316829611e-11	-0.894473997	0.073	0.139	1.87582242673538e-05	Ctnnd1	DAP with linked non-DEG
938	XX	PGC1	E13	chr15-30104143-30104598	9.40239530405965e-11	-1.815409147	0.039	0.132	3.26719133223117e-05	Ctnnd2	DAP with linked non-DEG
939	XX	Epi	E12	chr3-105014338-105015548	2.44417924490675e-10	-2.490311014	0.007	0.042	8.49315624916424e-05	Cttnbp2nl	DAP with linked non-DEG
940	XX	Epi	E13	chr3-105014338-105015548	5.88556485563682e-20	-3.709199117	0.01	0.123	2.04514550386096e-14	Cttnbp2nl	DAP with linked non-DEG
941	XX	pre-G	E12	chr3-105014338-105015548	4.84274992870369e-53	-3.371789091	0.01	0.106	1.6827829589756e-47	Cttnbp2nl	DAP with linked DEG
942	XX	pre-G	E13	chr3-105014338-105015548	6.89077850425884e-73	-3.885719241	0.016	0.225	2.39444216855238e-67	Cttnbp2nl	DAP with linked DEG
943	XX	PGC1	E12	chr2-13489251-13489837	2.12712412647308e-12	-3.385351071	0.01	0.099	7.39143727087498e-07	Cubn	DAP with linked DEG
944	XX	PGC1	E13	chr2-13489251-13489837	4.34873679625785e-31	-2.522217018	0.054	0.28	1.51112080564766e-25	Cubn	DAP with linked DEG
945	XX	pre-G	E12	chr5-121981504-121982383	5.93922607286041e-12	-2.26108721	0.007	0.036	2.0637919719279e-06	Cux2	DAP with linked non-DEG
946	XX	pre-G	E13	chr5-121981504-121982383	2.78386670534385e-08	-1.426110079	0.025	0.066	0.009673519	Cux2	DAP with linked non-DEG
947	XX	PGC1	E13	chr5-121886138-121886339	6.12535047357596e-08	-1.870920466	0.024	0.089	0.021284674	Cux2	DAP with linked DEG
948	XX	PGC1	E13	chr5-121966575-121967306	1.71567693397551e-13	-1.628946295	0.071	0.203	5.96171999402481e-08	Cux2	DAP with linked DEG
949	XX	PGC1	E13	chr5-121981504-121982383	1.36518472096137e-14	-2.016362329	0.054	0.202	4.74381212763261e-09	Cux2	DAP with linked DEG
950	XX	PGC1	E13	chr5-121913677-121914393	3.93343811471817e-17	-2.021601778	0.059	0.225	1.36681074329284e-11	Cux2	DAP with linked DEG
951	XX	pre-G	E12	chr6-116793089-116794407	1.05142994494333e-11	-2.774960004	0.004	0.028	3.65356134418633e-06	Cxcl12	DAP with linked non-DEG
952	XX	pre-G	E12	chr6-117507934-117509462	1.46529786243044e-32	-1.826156821	0.036	0.13	5.09169027726642e-27	Cxcl12	DAP with linked non-DEG
953	XX	pre-G	E13	chr6-117118103-117118813	2.29603052972811e-14	-10.10442078	0	0.033	7.97836168622574e-09	Cxcl12	DAP with linked non-DEG
954	XX	pre-G	E13	chr6-117507934-117509462	6.08192337669002e-25	-1.261984538	0.115	0.24	2.11337714454913e-19	Cxcl12	DAP with linked non-DEG
955	XX	PGC1	E13	chr1-134391416-134392077	9.77768255004025e-08	-0.877563859	0.127	0.224	0.03397598	Cyb5r1	DAP with linked non-DEG
956	XX	PGC1	E13	chr2-76569673-76570666	4.00166958211346e-12	-1.240523642	0.098	0.221	1.39052015474069e-06	Cyct	DAP with linked non-DEG
957	XX	PGC1	E13	chr2-75884995-75885429	6.98278079284494e-09	-2.343574478	0.02	0.093	0.002426412	Cyct	DAP with linked non-DEG
958	XX	PGC1	E13	chr2-76687608-76688766	2.98795299307605e-13	-1.469715752	0.081	0.205	1.03826884579903e-07	Cyct	DAP with linked non-DEG
959	XX	pre-G	E12	chr17-79742416-79743291	9.66173980873901e-15	-2.274832966	0.01	0.046	3.35730965743967e-09	Cyp1b1	DAP with linked non-DEG
960	XX	pre-G	E12	chr17-79835191-79836773	3.93730457521527e-11	-2.572476642	0.004	0.028	1.36815428031868e-05	Cyp1b1	DAP with linked non-DEG
961	XX	pre-G	E13	chr17-79742416-79743291	4.78474060596268e-18	-2.108703325	0.024	0.092	1.66262558946294e-12	Cyp1b1	DAP with linked non-DEG
962	XX	pre-G	E13	chr17-79835191-79836773	3.81300098026328e-17	-3.085916921	0.007	0.062	1.32496064562679e-11	Cyp1b1	DAP with linked non-DEG
963	XX	PGC1	E13	chr18-35858321-35858969	1.10665727922344e-11	-1.304059071	0.103	0.238	3.84546804670956e-06	Cystm1	DAP with linked non-DEG
964	XX	PGC1	E13	chr18-36552113-36552978	2.89607261520543e-09	-1.065702777	0.11	0.218	0.001006342	Cystm1	DAP with linked non-DEG
965	XX	PGC1	E12	chr1-89935458-89936236	1.05515854269011e-13	-2.499866207	0.026	0.145	3.66651766206672e-08	D130058E05Rik	DAP with linked non-DEG
966	XX	PGC1	E13	chr1-89922711-89923721	7.08388471764954e-08	-0.951368695	0.125	0.218	0.024615437	D130058E05Rik	DAP with linked non-DEG
967	XX	PGC1	E13	chr1-89935458-89936236	2.91412631475594e-21	-1.550388426	0.125	0.315	1.01261518248297e-15	D130058E05Rik	DAP with linked non-DEG
968	XX	Epi	E12	chr4-57915213-57916885	2.09179921657505e-09	-1.202874172	0.047	0.115	0.000726869	D630039A03Rik	DAP with linked non-DEG
969	XX	Epi	E13	chr4-57915213-57916885	4.11925915481985e-09	-1.154462477	0.095	0.2	0.001431381	D630039A03Rik	DAP with linked non-DEG
970	XX	pre-G	E12	chr4-57915213-57916885	1.63833390721958e-15	-1.053136862	0.071	0.153	5.69296457750196e-10	D630039A03Rik	DAP with linked non-DEG
971	XX	pre-G	E13	chr4-57915213-57916885	6.05753090154107e-10	-0.515369768	0.224	0.282	0.00021049	D630039A03Rik	DAP with linked non-DEG
972	XX	pre-G	E12	chr12-71982782-71983845	1.35173376946998e-13	-2.069889239	0.01	0.044	4.69707208884275e-08	Daam1	DAP with linked non-DEG
973	XX	pre-G	E13	chr12-71982782-71983845	5.95932605502457e-13	-1.773387852	0.026	0.082	2.07077641423021e-07	Daam1	DAP with linked non-DEG
974	XX	Epi	E12	chr4-104066399-104067313	8.32493425229788e-08	-2.729975453	0.003	0.027	0.028927898	Dab1	DAP with linked non-DEG
975	XX	Epi	E12	chr4-103728137-103729368	5.52248238323049e-08	-1.541059735	0.023	0.068	0.019189798	Dab1	DAP with linked non-DEG
976	XX	Epi	E12	chr4-103754326-103755623	7.70112374517438e-09	-1.822032418	0.015	0.058	0.002676025	Dab1	DAP with linked non-DEG
977	XX	Epi	E13	chr4-103754326-103755623	1.49527852560841e-09	-1.662676065	0.042	0.129	0.000519587	Dab1	DAP with linked non-DEG
978	XX	Epi	E13	chr4-104066399-104067313	7.21245766312398e-08	-3.004796852	0.007	0.054	0.025062209	Dab1	DAP with linked non-DEG
979	XX	pre-G	E12	chr4-103754326-103755623	1.54754370133905e-53	-3.263225406	0.012	0.109	5.37748223059799e-48	Dab1	DAP with linked DEG
980	XX	pre-G	E12	chr4-103619141-103620895	1.78988186597913e-11	-1.548597431	0.019	0.06	6.21957100199758e-06	Dab1	DAP with linked DEG
981	XX	pre-G	E12	chr4-103728137-103729368	1.07969726600818e-44	-7.019387433	0	0.061	3.75178604478853e-39	Dab1	DAP with linked DEG
982	XX	pre-G	E12	chr4-103634216-103635050	1.9131015414646e-21	-4.205607821	0.002	0.035	6.64774089135826e-16	Dab1	DAP with linked DEG
983	XX	pre-G	E12	chr4-104066399-104067313	5.11618265218891e-41	-3.026338173	0.011	0.09	1.77779672889586e-35	Dab1	DAP with linked DEG
984	XX	pre-G	E13	chr4-103619141-103620895	5.72291784700128e-11	-1.081931236	0.059	0.117	1.98862810806524e-05	Dab1	DAP with linked DEG
985	XX	pre-G	E13	chr4-103634216-103635050	3.81746383094817e-12	-2.207812788	0.013	0.054	1.32651141929703e-06	Dab1	DAP with linked DEG
986	XX	pre-G	E13	chr4-103754326-103755623	1.02965180997332e-62	-3.1148397	0.029	0.224	3.57788559188579e-57	Dab1	DAP with linked DEG
987	XX	pre-G	E13	chr4-103622450-103622897	4.08579820648066e-16	-10.72378618	0	0.038	1.41975358977893e-10	Dab1	DAP with linked DEG
988	XX	pre-G	E13	chr4-103728137-103729368	5.99377600498882e-40	-4.648844996	0.005	0.112	2.08274725509354e-34	Dab1	DAP with linked DEG
989	XX	pre-G	E13	chr4-104066399-104067313	3.49924939448438e-36	-2.563271145	0.029	0.157	1.2159366758424e-30	Dab1	DAP with linked DEG
990	XX	Epi	E12	chr14-98254457-98255749	4.54429528477312e-12	-2.806411919	0.007	0.05	1.57907444702939e-06	Dach1	DAP with linked DEG
991	XX	pre-G	E13	chr14-98166982-98170198	1.21539261339673e-09	-0.575927785	0.183	0.233	0.000422331	Dach1	DAP with linked DEG
992	XX	pre-G	E13	chr12-71401316-71402512	9.82049810475771e-08	-2.375747998	0.007	0.031	0.034124758	Dact1	DAP with linked non-DEG
993	XX	pre-G	E12	chr17-14164907-14165928	7.66979049752572e-10	-1.692826111	0.013	0.043	0.000266514	Dact2	DAP with linked non-DEG
994	XX	pre-G	E13	chr17-14164907-14165928	1.20658948076591e-12	-1.375913894	0.043	0.109	4.19271745723942e-07	Dact2	DAP with linked non-DEG
995	XX	pre-G	E12	chr9-107982638-107983884	9.90035149728707e-10	-1.232997242	0.029	0.072	0.000344022	Dag1	DAP with linked non-DEG
996	XX	pre-G	E12	chr9-107981399-107981990	9.94291627975326e-08	-1.632155734	0.009	0.03	0.034550143	Dag1	DAP with linked non-DEG
997	XX	pre-G	E13	chr9-107981399-107981990	3.04724529134405e-13	-2.002893709	0.018	0.07	1.05887203006269e-07	Dag1	DAP with linked non-DEG
998	XX	pre-G	E13	chr9-107982638-107983884	4.9980265774743e-26	-1.783271097	0.059	0.181	1.73673926527366e-20	Dag1	DAP with linked non-DEG
999	XX	PGC1	E13	chr5-74036439-74037303	5.57745761278087e-17	-1.799386923	0.064	0.209	1.93808285857716e-11	Dancr	DAP with linked non-DEG
1000	XX	PGC1	E13	chr1-160624399-160625600	2.89978016588464e-20	-1.519047968	0.11	0.286	1.00763011094242e-14	Dars2	DAP with linked non-DEG
1001	XX	pre-G	E12	chr17-50006258-50007380	2.22817732209812e-19	-2.101723015	0.014	0.063	7.74258196769265e-14	Dazl	DAP with linked non-DEG
1002	XX	pre-G	E13	chr17-50006258-50007380	4.80887491912924e-16	-1.48186143	0.05	0.127	1.67101190127363e-10	Dazl	DAP with linked non-DEG
1003	XX	PGC1	E13	chr17-50330609-50332085	1.88866255467766e-10	-0.777263371	0.198	0.308	6.56281907812165e-05	Dazl	DAP with linked non-DEG
1004	XX	PGC1	E13	chr12-83578830-83579805	6.59502020338567e-11	-0.82950365	0.186	0.316	2.29167059537347e-05	Dcaf4	DAP with linked non-DEG
1005	XX	pre-G	E13	chr7-105777740-105779272	6.12793833502241e-10	-1.467105857	0.032	0.081	0.000212937	Dchs1	DAP with linked non-DEG
1006	XX	pre-G	E12	chr3-55211799-55212749	1.00664537967265e-07	-1.161631308	0.027	0.061	0.034979417	Dclk1	DAP with linked DEG
1007	XX	pre-G	E13	chr3-55211799-55212749	1.64272435161265e-35	-2.079036393	0.051	0.185	5.70822071320122e-30	Dclk1	DAP with linked DEG
1008	XX	PGC1	E13	chr3-55587464-55588906	2.94375092660973e-09	-0.595868581	0.333	0.447	0.001022909	Dclk1	DAP with linked non-DEG
1009	XX	PGC1	E13	chr3-86955161-86955642	7.17542446258031e-09	-2.057994622	0.024	0.106	0.002493352	Dclk2	DAP with linked non-DEG
1010	XX	PGC1	E13	chr7-127752926-127753487	1.30371530548985e-09	-1.46173005	0.059	0.16	0.000453022	Dctpp1	DAP with linked non-DEG
1011	XX	PGC1	E13	chr8-25429709-25430917	3.13887554761218e-14	-1.070879381	0.174	0.34	1.09071216966202e-08	Ddhd2	DAP with linked non-DEG
1012	XX	PGC1	E12	chr8-110901111-110901376	1.3177463159627e-07	-2.947489393	0.008	0.065	0.045789708	Ddx19b	DAP with linked non-DEG
1013	XX	PGC1	E13	chr8-110901111-110901376	3.32308437486294e-08	-1.786060327	0.027	0.097	0.01154722	Ddx19b	DAP with linked non-DEG
1014	XX	PGC1	E12	chr2-167351115-167351650	8.10304605525629e-13	-1.898729849	0.048	0.184	2.81568695851073e-07	Ddx27	DAP with linked non-DEG
1015	XX	PGC1	E13	chr2-167351115-167351650	6.08525630788038e-25	-1.920518508	0.093	0.316	2.11453528814381e-19	Ddx27	DAP with linked non-DEG
1016	XX	pre-G	E13	chr2-28907698-28909576	1.41614007775205e-07	-1.077664207	0.041	0.081	0.049208743	Ddx31	DAP with linked non-DEG
1017	XX	pre-G	E12	chr8-83874160-83876787	6.02879666205612e-13	-1.039090454	0.061	0.128	2.09491640811457e-07	Ddx39	DAP with linked non-DEG
1018	XX	pre-G	E13	chr8-83874160-83876787	4.68984711958605e-14	-0.868528646	0.135	0.218	1.62965152634936e-08	Ddx39	DAP with linked non-DEG
1019	XX	PGC1	E13	chr9-78053740-78054560	7.48208128135293e-14	-1.908153414	0.046	0.161	2.59991101405092e-08	Ddx43	DAP with linked non-DEG
1020	XX	PGC1	E12	chr14-63410396-63411745	5.922365854939e-11	-1.446911691	0.079	0.217	2.05793329910348e-05	Defb30	DAP with linked non-DEG
1021	XX	PGC1	E13	chr14-63410396-63411745	2.37292405446586e-39	-2.529827829	0.076	0.358	8.24555515066069e-34	Defb30	DAP with linked non-DEG
1022	XX	PGC1	E13	chr17-56942036-56942861	6.43299019677599e-22	-2.962780567	0.027	0.184	2.2353675985267e-16	Dennd1c	DAP with linked non-DEG
1023	XX	pre-G	E12	chr6-36850309-36851301	1.72567492080458e-09	-2.68383878	0.004	0.022	0.000599646	Dgki	DAP with linked non-DEG
1024	XX	pre-G	E13	chr6-36850309-36851301	4.43203479174625e-08	-1.990225218	0.011	0.042	0.015400656	Dgki	DAP with linked non-DEG
1025	XX	PGC1	E12	chr7-143485381-143486073	1.04156198023307e-09	-1.651669756	0.054	0.164	0.000361927	Dhcr7	DAP with linked non-DEG
1026	XX	PGC1	E12	chr7-143501655-143503002	3.93828024763909e-19	-1.811386114	0.085	0.278	1.36849331185087e-13	Dhcr7	DAP with linked non-DEG
1027	XX	PGC1	E13	chr7-143485381-143486073	5.58056652062885e-35	-2.518951397	0.059	0.312	1.93916315742072e-29	Dhcr7	DAP with linked non-DEG
1028	XX	PGC1	E13	chr7-143501655-143503002	1.23153016910054e-29	-1.37902323	0.232	0.498	4.27938260809903e-24	Dhcr7	DAP with linked non-DEG
1029	XX	PGC1	E13	chr7-143882576-143883885	1.12915270248541e-18	-1.214149837	0.159	0.331	3.92363626823143e-13	Dhcr7	DAP with linked non-DEG
1030	XX	Epi	E12	chr12-110351267-110352592	6.23746911047638e-19	-2.403561301	0.016	0.088	2.16742695385388e-13	Dio3os	DAP with linked non-DEG
1031	XX	Epi	E13	chr12-110351267-110352592	5.23302846852689e-13	-1.677391096	0.054	0.18	1.81839889738607e-07	Dio3os	DAP with linked non-DEG
1032	XX	pre-G	E11	chr12-110351267-110352592	9.86217340523031e-08	-4.759128108	0.001	0.036	0.034269573	Dio3os	DAP with linked non-DEG
1033	XX	pre-G	E12	chr12-110351267-110352592	2.3241284064254e-45	-4.742352757	0.003	0.071	8.07599759306732e-40	Dio3os	DAP with linked non-DEG
1034	XX	pre-G	E13	chr12-110351267-110352592	1.76792148293324e-34	-2.541799615	0.029	0.145	6.14326196497057e-29	Dio3os	DAP with linked non-DEG
1035	XX	pre-G	E12	chr8-36779169-36780330	1.31318917677534e-13	-2.650455386	0.005	0.032	4.5631354109178e-08	Dlc1	DAP with linked DEG
1036	XX	pre-G	E12	chr8-36644495-36645693	3.02016025671306e-08	-1.924979234	0.008	0.03	0.010494604	Dlc1	DAP with linked DEG
1037	XX	pre-G	E12	chr8-36527515-36528878	2.5836305755949e-13	-2.582207806	0.005	0.034	8.97772870560593e-08	Dlc1	DAP with linked DEG
1038	XX	pre-G	E13	chr8-36904156-36905455	9.97103676314845e-13	-1.730460046	0.026	0.081	3.46478570964264e-07	Dlc1	DAP with linked DEG
1039	XX	pre-G	E13	chr8-36644495-36645693	1.17794280094415e-08	-1.325113307	0.031	0.072	0.004093175	Dlc1	DAP with linked DEG
1040	XX	pre-G	E13	chr8-36779169-36780330	3.19126704640346e-09	-1.513823428	0.023	0.067	0.001108917	Dlc1	DAP with linked DEG
1041	XX	pre-G	E13	chr8-36527515-36528878	2.03904472414995e-17	-2.243289971	0.019	0.083	7.08537455971247e-12	Dlc1	DAP with linked DEG
1042	XX	pre-G	E12	chr17-70034593-70035399	3.75588072299352e-10	-4.251757745	0.001	0.015	0.000130511	Dlgap1	DAP with linked non-DEG
1043	XX	pre-G	E13	chr17-70034593-70035399	6.88637917812777e-13	-2.680559789	0.009	0.054	2.39291346871173e-07	Dlgap1	DAP with linked non-DEG
1044	XX	PGC1	E13	chr4-127167911-127170008	5.70733803553406e-12	-0.661562258	0.394	0.525	1.98321435727755e-06	Dlgap3	DAP with linked non-DEG
1045	XX	Epi	E12	chr2-156782708-156784637	4.3378041288686e-10	-1.086268443	0.065	0.145	0.000150732	Dlgap4	DAP with linked non-DEG
1046	XX	Epi	E13	chr2-156782708-156784637	3.38478503865665e-17	-1.512928877	0.104	0.268	1.17616202915761e-11	Dlgap4	DAP with linked non-DEG
1047	XX	pre-G	E12	chr2-156782708-156784637	7.45394377316557e-27	-1.185801087	0.086	0.204	2.59013365201844e-21	Dlgap4	DAP with linked DEG
1048	XX	pre-G	E13	chr2-156782708-156784637	6.11165754647773e-18	-0.636799754	0.287	0.391	2.12370932253781e-12	Dlgap4	DAP with linked DEG
1049	XX	pre-G	E12	chr12-109073706-109074564	5.40866719635823e-16	-5.680904997	0	0.023	1.87943072072654e-10	Dlk1	DAP with linked non-DEG
1050	XX	pre-G	E12	chr12-109398900-109399841	7.46411669616742e-09	-1.499983527	0.014	0.043	0.002593669	Dlk1	DAP with linked non-DEG
1051	XX	pre-G	E12	chr12-109436245-109438287	7.03816957789879e-13	-0.889430009	0.08	0.158	2.44565835577616e-07	Dlk1	DAP with linked non-DEG
1052	XX	pre-G	E12	chr12-109518208-109519369	1.40613915352377e-27	-2.903858319	0.008	0.063	4.88612263762208e-22	Dlk1	DAP with linked non-DEG
1053	XX	pre-G	E12	chr12-109838896-109839862	3.37795219003028e-14	-2.164523813	0.01	0.044	1.17378771675267e-08	Dlk1	DAP with linked non-DEG
1054	XX	pre-G	E13	chr12-109073706-109074564	7.87277889563703e-23	-3.356968285	0.008	0.076	2.73567257455043e-17	Dlk1	DAP with linked non-DEG
1055	XX	pre-G	E13	chr12-109398900-109399841	4.9633247172683e-09	-1.027734333	0.056	0.101	0.001724681	Dlk1	DAP with linked non-DEG
1056	XX	pre-G	E13	chr12-109436245-109438287	3.74409905912888e-09	-0.524882231	0.221	0.284	0.001301018	Dlk1	DAP with linked non-DEG
1057	XX	pre-G	E13	chr12-109518208-109519369	1.89303423367245e-14	-1.552098786	0.038	0.099	6.57801000687673e-09	Dlk1	DAP with linked non-DEG
1058	XX	pre-G	E13	chr12-109838896-109839862	1.65572251986927e-14	-2.16369999	0.016	0.075	5.75338739816774e-09	Dlk1	DAP with linked non-DEG
1059	XX	PGC1	E13	chr11-95138525-95139236	1.03644177882775e-28	-3.522188266	0.022	0.21	3.60147971515961e-23	Dlx3	DAP with linked non-DEG
1060	XX	PGC1	E13	chr11-95181708-95182413	5.05540634532922e-25	-2.458349468	0.051	0.251	1.75667787390672e-19	Dlx3	DAP with linked non-DEG
1061	XX	PGC1	E13	chr11-95223149-95224763	7.43654769901487e-11	-1.020406854	0.147	0.267	2.58408877719218e-05	Dlx3	DAP with linked non-DEG
1062	XX	PGC1	E13	chr11-95138525-95139236	1.03644177882775e-28	-3.522188266	0.022	0.21	3.60147971515961e-23	Dlx4	DAP with linked non-DEG
1063	XX	PGC1	E13	chr11-95181708-95182413	5.05540634532922e-25	-2.458349468	0.051	0.251	1.75667787390672e-19	Dlx4	DAP with linked non-DEG
1064	XX	PGC1	E13	chr13-94171403-94171702	2.2285386649541e-08	-1.233603437	0.061	0.138	0.007743838	Dmgdh	DAP with linked non-DEG
1065	XX	Epi	E12	chr19-25513764-25515474	5.12566026021413e-11	-1.195330538	0.054	0.134	1.78109005552051e-05	Dmrt1	DAP with linked non-DEG
1066	XX	Epi	E13	chr19-25513764-25515474	5.31772500209718e-08	-1.020682762	0.107	0.208	0.018478297	Dmrt1	DAP with linked non-DEG
1067	XX	pre-G	E12	chr7-4751604-4753539	2.41829916539856e-13	-0.746168888	0.131	0.227	8.4032268548852e-08	Dnaaf3	DAP with linked non-DEG
1068	XX	PGC1	E13	chr7-4104887-4106435	1.3939388643835e-08	-0.574497215	0.262	0.358	0.004843728	Dnaaf3	DAP with linked DEG
1069	XX	PGC1	E13	chr7-4529960-4530492	5.07897260196274e-11	-1.054332527	0.127	0.254	1.76486679459302e-05	Dnaaf3	DAP with linked DEG
1070	XX	PGC1	E12	chr17-30215625-30216867	1.18117920038691e-07	-1.533677976	0.048	0.139	0.041044205	Dnah8	DAP with linked DEG
1071	XX	PGC1	E13	chr17-30215625-30216867	3.96661845636953e-12	-1.59361451	0.068	0.186	1.37834041431157e-06	Dnah8	DAP with linked DEG
1072	XX	PGC1	E13	chr17-30127697-30128137	2.9309795005339e-09	-2.037612406	0.029	0.112	0.001018471	Dnah8	DAP with linked DEG
1073	XX	PGC1	E12	chr6-88291601-88292847	5.86431815761525e-14	-1.858379274	0.054	0.203	2.03776259499893e-08	Dnajb8	DAP with linked non-DEG
1074	XX	PGC1	E13	chr6-88291601-88292847	8.26584839579396e-46	-2.651431026	0.073	0.383	2.87225832981246e-40	Dnajb8	DAP with linked non-DEG
1075	XX	Epi	E12	chr14-77867747-77868830	4.59696742436229e-11	-3.194064214	0.003	0.035	1.59737722545453e-05	Dnajc15	DAP with linked DEG
1076	XX	Epi	E13	chr14-77867747-77868830	1.96614860821693e-11	-2.852802148	0.012	0.086	6.83207149126259e-06	Dnajc15	DAP with linked non-DEG
1077	XX	pre-G	E12	chr14-77867747-77868830	1.7024566401448e-35	-3.752520068	0.005	0.063	5.91578145600715e-30	Dnajc15	DAP with linked DEG
1078	XX	pre-G	E12	chr14-77929168-77929626	1.67397698038094e-09	-2.118464775	0.006	0.031	0.000581682	Dnajc15	DAP with linked DEG
1079	XX	pre-G	E13	chr14-77867747-77868830	9.83252228532688e-26	-1.685762265	0.057	0.162	3.41665400631681e-20	Dnajc15	DAP with linked DEG
1080	XX	PGC1	E12	chr18-36507476-36508622	3.8897826953217e-08	-1.670509939	0.042	0.135	0.013516411	Dnd1	DAP with linked non-DEG
1081	XX	PGC1	E13	chr18-36507476-36508622	9.2576010563512e-15	-1.392273873	0.11	0.254	3.2168775030662e-09	Dnd1	DAP with linked non-DEG
1082	XX	PGC1	E13	chr18-36552113-36552978	2.89607261520543e-09	-1.065702777	0.11	0.218	0.001006342	Dnd1	DAP with linked non-DEG
1083	XX	PGC1	E13	chr1-84871165-84872632	4.82847325375149e-12	-0.774232164	0.244	0.366	1.67782202857984e-06	Dner	DAP with linked non-DEG
1084	XX	pre-G	E13	chr2-32317088-32318703	2.58901790028008e-08	-0.884856522	0.074	0.125	0.008996449	Dnm1	DAP with linked non-DEG
1085	XX	pre-G	E12	chr1-162216496-162218161	1.1001350242578e-10	-1.217416906	0.034	0.082	3.8228041890422e-05	Dnm3	DAP with linked non-DEG
1086	XX	pre-G	E13	chr1-162216496-162218161	3.50595521655519e-11	-0.932109409	0.095	0.155	1.21826684842468e-05	Dnm3	DAP with linked non-DEG
1087	XX	PGC1	E12	chr9-21066265-21067461	5.2881331273048e-14	-1.412890982	0.109	0.278	1.83754693974151e-08	Dnmt1	DAP with linked non-DEG
1088	XX	PGC1	E13	chr9-21066265-21067461	3.75718774189062e-18	-0.891545108	0.301	0.495	1.30556638249086e-12	Dnmt1	DAP with linked non-DEG
1089	XX	pre-G	E13	chr12-4114178-4115230	1.09760948296301e-11	-1.480570913	0.031	0.083	3.81402831187403e-06	Dnmt3a	DAP with linked non-DEG
1090	XX	Epi	E12	chr11-75875446-75876994	1.11787368074497e-09	-1.402403748	0.035	0.096	0.000388444	Doc2b	DAP with linked non-DEG
1091	XX	Epi	E13	chr11-75875446-75876994	4.17826390352389e-10	-1.422498683	0.068	0.165	0.000145188	Doc2b	DAP with linked non-DEG
1092	XX	pre-G	E12	chr11-75875446-75876994	5.34240170641803e-14	-1.121508747	0.054	0.121	1.85640445695467e-08	Doc2b	DAP with linked DEG
1093	XX	pre-G	E13	chr11-75875446-75876994	4.83349422207506e-11	-0.595185198	0.174	0.247	1.67956673975775e-05	Doc2b	DAP with linked DEG
1094	XX	pre-G	E12	chr11-34390749-34391277	4.47215299436518e-16	-3.277266589	0.003	0.031	1.55400608324698e-10	Dock2	DAP with linked non-DEG
1095	XX	pre-G	E13	chr11-34390749-34391277	4.78849876780318e-30	-4.321037584	0.005	0.088	1.66393149433009e-24	Dock2	DAP with linked DEG
1096	XX	pre-G	E12	chr9-107630228-107630920	8.37953802263852e-10	-1.347191615	0.022	0.059	0.000291176	Dock3	DAP with linked non-DEG
1097	XX	pre-G	E13	chr9-107630228-107630920	3.43219657193845e-08	-0.937662701	0.062	0.105	0.011926368	Dock3	DAP with linked non-DEG
1098	XX	pre-G	E12	chr12-40894447-40895173	7.40142177371907e-09	-1.606130353	0.013	0.04	0.002571883	Dock4	DAP with linked DEG
1099	XX	pre-G	E12	chr12-40346721-40348000	2.04748310252914e-29	-3.598188975	0.005	0.057	7.11469665882339e-24	Dock4	DAP with linked DEG
1100	XX	pre-G	E12	chr12-40300771-40301144	6.60889113974239e-09	-4.213095746	0.001	0.013	0.002296491	Dock4	DAP with linked DEG
1101	XX	pre-G	E12	chr12-40888109-40889163	2.53882950386476e-08	-1.481248678	0.015	0.046	0.008822052	Dock4	DAP with linked DEG
1102	XX	pre-G	E12	chr12-40471442-40473116	1.54955859597025e-08	-1.198596786	0.027	0.063	0.005384484	Dock4	DAP with linked DEG
1103	XX	pre-G	E12	chr12-40892345-40893221	5.39972618025859e-13	-1.708021444	0.016	0.055	1.87632385174715e-07	Dock4	DAP with linked DEG
1104	XX	pre-G	E13	chr12-40888109-40889163	9.09599975791393e-11	-1.169916931	0.048	0.106	3.16072347587872e-05	Dock4	DAP with linked DEG
1105	XX	pre-G	E13	chr12-40892345-40893221	2.79662542554531e-15	-1.677453559	0.033	0.103	9.71785385995612e-10	Dock4	DAP with linked DEG
1106	XX	pre-G	E13	chr12-40346721-40348000	1.25825173683466e-31	-2.899522355	0.017	0.121	4.37223604773992e-26	Dock4	DAP with linked DEG
1107	XX	pre-G	E13	chr12-40894447-40895173	1.53679719986292e-17	-2.576259001	0.014	0.076	5.34013974994367e-12	Dock4	DAP with linked DEG
1108	XX	PGC1	E13	chr14-67760256-67761130	1.35901638979847e-15	-2.06054913	0.042	0.164	4.72237810209122e-10	Dock5	DAP with linked DEG
1109	XX	Epi	E12	chr14-121801060-121801566	7.60231332903098e-08	-1.95873189	0.01	0.044	0.026416898	Dock9	DAP with linked DEG
1110	XX	pre-G	E13	chr14-121801060-121801566	1.37586725509651e-09	-0.903089673	0.075	0.13	0.000478093	Dock9	DAP with linked DEG
1111	XX	Epi	E13	chr1-124019847-124021193	2.47272932619353e-09	-1.799012325	0.035	0.113	0.000859236	Dpp10	DAP with linked DEG
1112	XX	pre-G	E12	chr1-124019847-124021193	3.32567121385624e-18	-3.107935785	0.004	0.039	1.15562086174684e-12	Dpp10	DAP with linked DEG
1113	XX	pre-G	E13	chr1-124019847-124021193	1.7102564544947e-39	-4.171878625	0.007	0.116	5.9428846409009e-34	Dpp10	DAP with linked DEG
1114	XX	PGC1	E13	chr16-48296930-48298019	6.21413161492385e-08	-0.929984367	0.125	0.216	0.021593175	Dppa2	DAP with linked non-DEG
1115	XX	PGC1	E13	chr16-48314699-48315210	6.54603869571441e-08	-1.184617945	0.068	0.154	0.022746503	Dppa2	DAP with linked non-DEG
1116	XX	PGC1	E13	chr16-48608300-48608522	1.13297678299882e-10	-3.224084293	0.007	0.071	3.93692437440344e-05	Dppa2	DAP with linked non-DEG
1117	XX	pre-G	E12	chr6-122485585-122487078	2.39137041780503e-09	-0.689542786	0.109	0.189	0.000830965	Dppa3	DAP with linked non-DEG
1118	XX	pre-G	E13	chr6-122485585-122487078	6.65976117754961e-14	-0.688660554	0.219	0.32	2.31416711278083e-08	Dppa3	DAP with linked non-DEG
1119	XX	PGC1	E13	chr6-122777068-122777568	2.3471368801003e-15	-2.017882308	0.046	0.19	8.15594858781653e-10	Dppa3	DAP with linked non-DEG
1120	XX	PGC1	E13	chr16-48296930-48298019	6.21413161492385e-08	-0.929984367	0.125	0.216	0.021593175	Dppa4	DAP with linked non-DEG
1121	XX	PGC1	E13	chr16-48314699-48315210	6.54603869571441e-08	-1.184617945	0.068	0.154	0.022746503	Dppa4	DAP with linked non-DEG
1122	XX	PGC1	E13	chr16-48608300-48608522	1.13297678299882e-10	-3.224084293	0.007	0.071	3.93692437440344e-05	Dppa4	DAP with linked non-DEG
1123	XX	PGC1	E13	chr9-78053740-78054560	7.48208128135293e-14	-1.908153414	0.046	0.161	2.59991101405092e-08	Dppa5a	DAP with linked non-DEG
1124	XX	Epi	E12	chr14-66823685-66825112	1.96020918842059e-10	-1.493600605	0.031	0.093	6.81143289838329e-05	Dpysl2	DAP with linked non-DEG
1125	XX	Epi	E13	chr14-66823685-66825112	6.80955556836197e-12	-1.487008264	0.069	0.196	2.36621841667226e-06	Dpysl2	DAP with linked non-DEG
1126	XX	pre-G	E12	chr11-3288530-3290831	3.1345624212155e-10	-0.520576136	0.225	0.329	0.000108921	Drg1	DAP with linked non-DEG
1127	XX	PGC1	E13	chr16-97311300-97311880	1.81587617661479e-10	-1.975631956	0.032	0.115	6.3098973323099e-05	Dscam	DAP with linked DEG
1128	XX	PGC1	E13	chr16-97305121-97305497	6.75593316015771e-10	-3.261614209	0.007	0.067	0.000234759	Dscam	DAP with linked DEG
1129	XX	PGC1	E13	chr16-97322165-97322927	7.99284246992901e-10	-1.671473934	0.046	0.138	0.000277739	Dscam	DAP with linked DEG
1130	XX	PGC1	E12	chr13-38150940-38153030	6.67750142360044e-11	-0.883127758	0.222	0.396	2.3203315821798e-05	Dsp	DAP with linked DEG
1131	XX	PGC1	E13	chr13-38150940-38153030	5.19183782157713e-19	-0.91059294	0.357	0.537	1.80408576543073e-13	Dsp	DAP with linked DEG
1132	XX	pre-G	E13	chr10-127188104-127190721	2.15958626941095e-13	-0.617364381	0.258	0.338	7.50423834826264e-08	Dtx3	DAP with linked non-DEG
1133	XX	PGC1	E12	chrX-73715464-73717243	5.35864170816549e-14	-0.761550406	0.357	0.556	1.86204761396189e-08	Dusp9	DAP with linked non-DEG
1134	XX	PGC1	E12	chrX-73910515-73911459	1.75773779076734e-11	-1.665850238	0.062	0.191	6.10787516224789e-06	Dusp9	DAP with linked non-DEG
1135	XX	PGC1	E12	chrX-73786094-73787777	1.1517075591687e-07	-0.758373043	0.226	0.362	0.04002011	Dusp9	DAP with linked non-DEG
1136	XX	PGC1	E12	chrX-73718467-73718980	7.91662650647761e-08	-1.846394014	0.03	0.114	0.02750909	Dusp9	DAP with linked non-DEG
1137	XX	PGC1	E12	chrX-73627082-73627882	6.03124772014838e-15	-2.392617808	0.032	0.165	2.09576811403576e-09	Dusp9	DAP with linked non-DEG
1138	XX	PGC1	E12	chrX-73458305-73459601	3.97105723276631e-10	-0.985791728	0.177	0.331	0.000137988	Dusp9	DAP with linked non-DEG
1139	XX	PGC1	E12	chrX-74084553-74086267	1.20370291325001e-11	-0.851536126	0.254	0.437	4.1826870681068e-06	Dusp9	DAP with linked non-DEG
1140	XX	PGC1	E12	chrX-73965831-73968096	4.64576179615381e-16	-0.857773875	0.333	0.54	1.61433253773651e-10	Dusp9	DAP with linked non-DEG
1141	XX	PGC1	E12	chrX-73914500-73915437	1.61245962288254e-08	-0.999645309	0.141	0.279	0.005603055	Dusp9	DAP with linked non-DEG
1142	XX	PGC1	E12	chrX-73639004-73639698	5.73158666424588e-10	-1.181781835	0.115	0.257	0.000199164	Dusp9	DAP with linked non-DEG
1143	XX	PGC1	E13	chrX-73635136-73635766	4.38704873351439e-15	-1.515271602	0.098	0.251	1.52443362916525e-09	Dusp9	DAP with linked DEG
1144	XX	PGC1	E13	chrX-73921103-73922712	6.01453427652884e-12	-0.753275494	0.34	0.464	2.08996044307962e-06	Dusp9	DAP with linked DEG
1145	XX	PGC1	E13	chrX-74008012-74008801	3.04345267897666e-28	-1.932581558	0.095	0.329	1.0575541541542e-22	Dusp9	DAP with linked DEG
1146	XX	PGC1	E13	chrX-73715464-73717243	1.00915081412201e-29	-0.799750256	0.611	0.765	3.50664770645185e-24	Dusp9	DAP with linked DEG
1147	XX	PGC1	E13	chrX-73637191-73637767	4.42747752114904e-12	-1.429104926	0.088	0.219	1.53848202643647e-06	Dusp9	DAP with linked DEG
1148	XX	PGC1	E13	chrX-73786094-73787777	7.86650903405913e-11	-0.57187637	0.494	0.585	2.73349389170004e-05	Dusp9	DAP with linked DEG
1149	XX	PGC1	E13	chrX-74084553-74086267	2.20306513164929e-12	-0.545460344	0.533	0.668	7.65532087271152e-07	Dusp9	DAP with linked DEG
1150	XX	PGC1	E13	chrX-73639004-73639698	2.05894752469899e-20	-1.103128762	0.257	0.464	7.15453380620029e-15	Dusp9	DAP with linked DEG
1151	XX	PGC1	E13	chrX-73718467-73718980	1.89372164645707e-12	-1.264890845	0.103	0.221	6.58039866319134e-07	Dusp9	DAP with linked DEG
1152	XX	PGC1	E13	chrX-73658955-73660341	1.69368797754863e-15	-1.20996701	0.169	0.367	5.88531166878484e-10	Dusp9	DAP with linked DEG
1153	XX	PGC1	E13	chrX-73627082-73627882	4.04259344553177e-31	-2.194267928	0.081	0.335	1.40474058342061e-25	Dusp9	DAP with linked DEG
1154	XX	PGC1	E13	chrX-73914500-73915437	2.35281415221862e-10	-0.584298756	0.421	0.521	8.17567625683689e-05	Dusp9	DAP with linked DEG
1155	XX	PGC1	E13	chrX-74022750-74024347	2.59393651314719e-12	-0.752721726	0.32	0.45	9.01354029270951e-07	Dusp9	DAP with linked DEG
1156	XX	PGC1	E13	chrX-73342079-73343732	3.33042202747319e-13	-0.77096101	0.303	0.448	1.15727169821652e-07	Dusp9	DAP with linked DEG
1157	XX	PGC1	E13	chrX-73965831-73968096	1.32781018023037e-19	-0.671595521	0.599	0.729	4.61394120477351e-14	Dusp9	DAP with linked DEG
1158	XX	PGC1	E13	chrX-73910515-73911459	1.43706243018629e-15	-1.303197511	0.139	0.303	4.99357638553284e-10	Dusp9	DAP with linked DEG
1159	XX	pre-G	E13	chr14-25718122-25719857	6.04510152507029e-08	-0.830960029	0.08	0.131	0.021005821	Duxbl1	DAP with linked non-DEG
1160	XX	pre-G	E12	chr6-5766027-5766508	9.0447776392919e-11	-9.477182384	0	0.012	3.14292455798935e-05	Dync1i1	DAP with linked DEG
1161	XX	pre-G	E12	chr6-5762597-5763484	6.06306845622508e-13	-3.345173076	0.002	0.024	2.10682534251137e-07	Dync1i1	DAP with linked DEG
1162	XX	pre-G	E12	chr6-5495821-5497272	9.17989044543021e-09	-0.679757269	0.103	0.176	0.003189874	Dync1i1	DAP with linked DEG
1163	XX	pre-G	E12	chr6-5679522-5680594	1.07252240350609e-07	-1.529425237	0.013	0.037	0.037268545	Dync1i1	DAP with linked DEG
1164	XX	pre-G	E12	chr6-5509011-5510128	3.2037094356851e-25	-2.643852295	0.01	0.061	1.11324097325904e-19	Dync1i1	DAP with linked DEG
1165	XX	pre-G	E13	chr6-5762597-5763484	5.50007773289027e-09	-1.720422454	0.019	0.057	0.001911195	Dync1i1	DAP with linked DEG
1166	XX	pre-G	E13	chr6-5509011-5510128	1.74212270654509e-19	-2.461755352	0.019	0.095	6.0536150868382e-14	Dync1i1	DAP with linked DEG
1167	XX	pre-G	E13	chr6-5773065-5773653	2.77723030651656e-08	-2.301848428	0.008	0.038	0.009650459	Dync1i1	DAP with linked DEG
1168	XX	pre-G	E13	chr6-5766027-5766508	6.08210055488422e-08	-2.576183869	0.006	0.032	0.021134387	Dync1i1	DAP with linked DEG
1169	XX	pre-G	E12	chr11-109144021-109145529	5.93365592172875e-25	-2.844794146	0.008	0.064	2.06185642796192e-19	E030025P04Rik	DAP with linked non-DEG
1170	XX	pre-G	E13	chr11-109144021-109145529	2.10548491816538e-29	-2.321166144	0.031	0.138	7.31624426788696e-24	E030025P04Rik	DAP with linked non-DEG
1171	XX	pre-G	E12	chr4-59636419-59636948	1.0383930290786e-28	-4.881872633	0.002	0.044	3.60826001709376e-23	E130308A19Rik	DAP with linked DEG
1172	XX	pre-G	E13	chr4-59636419-59636948	2.71425909769111e-40	-3.798734673	0.009	0.122	9.43164322561197e-35	E130308A19Rik	DAP with linked DEG
1173	XX	Epi	E12	chr19-59690988-59692531	4.058122937508e-19	-1.479565331	0.063	0.184	1.41013684893997e-13	E330013P04Rik	DAP with linked DEG
1174	XX	Epi	E12	chr19-59697506-59698154	7.06390452307709e-08	-2.030732151	0.01	0.04	0.024546009	E330013P04Rik	DAP with linked DEG
1175	XX	Epi	E13	chr19-59690988-59692531	1.55575371573117e-26	-1.73581061	0.109	0.319	5.40601079910847e-21	E330013P04Rik	DAP with linked non-DEG
1176	XX	pre-G	E12	chr19-60327934-60328975	6.62280226350163e-08	-2.893039631	0.002	0.018	0.023013244	E330013P04Rik	DAP with linked DEG
1177	XX	pre-G	E12	chr19-59697506-59698154	9.29975675702143e-29	-4.050067242	0.003	0.049	3.23152597671359e-23	E330013P04Rik	DAP with linked DEG
1178	XX	pre-G	E12	chr19-60144255-60144905	2.86177465383042e-08	-1.092486162	0.034	0.076	0.009944238	E330013P04Rik	DAP with linked DEG
1179	XX	pre-G	E12	chr19-59891150-59892048	2.0742548405108e-08	-2.189229155	0.005	0.025	0.007207724	E330013P04Rik	DAP with linked DEG
1180	XX	pre-G	E12	chr19-59850200-59851723	4.65013989447519e-26	-2.067101562	0.021	0.091	1.61585386123171e-20	E330013P04Rik	DAP with linked DEG
1181	XX	pre-G	E12	chr19-59939213-59940121	1.28809948288994e-29	-3.137863649	0.007	0.064	4.4759524881201e-24	E330013P04Rik	DAP with linked DEG
1182	XX	pre-G	E12	chr19-59690988-59692531	6.69617347939784e-28	-2.310643041	0.017	0.086	2.32681984148856e-22	E330013P04Rik	DAP with linked DEG
1183	XX	pre-G	E12	chr19-59911332-59912446	1.13575254560404e-15	-2.779736623	0.006	0.04	3.9465697330922e-10	E330013P04Rik	DAP with linked DEG
1184	XX	pre-G	E12	chr19-60311285-60312167	3.96018027513334e-10	-2.184039921	0.007	0.031	0.00013761	E330013P04Rik	DAP with linked DEG
1185	XX	pre-G	E12	chr19-60118356-60119509	3.25345878459554e-28	-1.517117028	0.05	0.147	1.13052812576518e-22	E330013P04Rik	DAP with linked DEG
1186	XX	pre-G	E13	chr19-60311285-60312167	1.12783483022985e-13	-2.107123425	0.016	0.066	3.91905685982418e-08	E330013P04Rik	DAP with linked DEG
1187	XX	pre-G	E13	chr19-60146418-60147308	4.84922515339135e-13	-1.359773942	0.048	0.109	1.68503300242619e-07	E330013P04Rik	DAP with linked DEG
1188	XX	pre-G	E13	chr19-59690988-59692531	3.35324899848653e-23	-1.55243252	0.064	0.159	1.16520372823909e-17	E330013P04Rik	DAP with linked DEG
1189	XX	pre-G	E13	chr19-60144255-60144905	1.15143227054089e-09	-0.811309471	0.093	0.149	0.000400105	E330013P04Rik	DAP with linked DEG
1190	XX	pre-G	E13	chr19-60334304-60334894	4.04021960584773e-08	-3.010858193	0.003	0.025	0.014039157	E330013P04Rik	DAP with linked DEG
1191	XX	pre-G	E13	chr19-59697506-59698154	2.04320893117146e-21	-2.600191909	0.016	0.088	7.09984455448117e-16	E330013P04Rik	DAP with linked DEG
1192	XX	pre-G	E13	chr19-60338048-60338564	1.20137531206063e-09	-2.841410083	0.005	0.033	0.00041746	E330013P04Rik	DAP with linked DEG
1193	XX	pre-G	E13	chr19-59911332-59912446	3.53251257948307e-14	-2.223706646	0.016	0.068	1.22749513368168e-08	E330013P04Rik	DAP with linked DEG
1194	XX	pre-G	E13	chr19-59939213-59940121	1.17102795678736e-35	-2.756758889	0.023	0.138	4.06914649564255e-30	E330013P04Rik	DAP with linked DEG
1195	XX	pre-G	E13	chr19-60327934-60328975	3.60895042397834e-14	-3.385649741	0.006	0.048	1.25405613807611e-08	E330013P04Rik	DAP with linked DEG
1196	XX	pre-G	E13	chr19-60118356-60119509	7.19862888551498e-37	-1.562059629	0.103	0.272	2.50141555828317e-31	E330013P04Rik	DAP with linked DEG
1197	XX	pre-G	E13	chr19-59850200-59851723	1.48980772788839e-18	-1.287011682	0.071	0.157	5.17685838325296e-13	E330013P04Rik	DAP with linked DEG
1198	XX	PGC1	E12	chrX-8205809-8207627	5.5387116481799e-30	-1.862218222	0.119	0.39	1.92461921706779e-24	Ebp	DAP with linked non-DEG
1199	XX	PGC1	E13	chrX-8205809-8207627	1.41505872791843e-52	-1.659718054	0.252	0.611	4.91711682070737e-47	Ebp	DAP with linked non-DEG
1200	XX	PGC2	E13	chrX-8205809-8207627	4.49549660628024e-09	-1.773361572	0.275	0.682	0.001562118	Ebp	DAP with linked non-DEG
1201	XX	PGC1	E13	chr3-27282222-27284085	1.75774279967709e-11	-0.863176412	0.213	0.34	6.10789256745792e-06	Ect2	DAP with linked non-DEG
1202	XX	Epi	E13	chrX-99593466-99594903	6.23180208898596e-09	-1.664106029	0.04	0.123	0.002165458	Eda	DAP with linked non-DEG
1203	XX	pre-G	E12	chrX-99593466-99594903	2.6723293612722e-10	-1.439654367	0.022	0.063	9.2859436810167e-05	Eda	DAP with linked DEG
1204	XX	pre-G	E13	chrX-99593466-99594903	5.10671842958527e-08	-0.852707509	0.072	0.119	0.017745081	Eda	DAP with linked DEG
1205	XX	PGC1	E12	chrX-99593466-99594903	2.08045931829912e-08	-1.14652846	0.109	0.225	0.007229284	Eda	DAP with linked DEG
1206	XX	PGC1	E12	chrX-99521672-99523583	2.18002709608171e-09	-0.914655812	0.181	0.33	0.000757527	Eda	DAP with linked DEG
1207	XX	PGC1	E13	chrX-99521672-99523583	2.0785299204534e-13	-0.766644191	0.311	0.466	7.22257969408751e-08	Eda	DAP with linked DEG
1208	XX	PGC1	E13	chrX-99819321-99821505	2.65041319572878e-08	-0.525076677	0.403	0.511	0.009209788	Eda	DAP with linked DEG
1209	XX	PGC1	E13	chrX-99593466-99594903	3.00601065191259e-09	-0.719411825	0.249	0.366	0.001044544	Eda	DAP with linked DEG
1210	XX	Epi	E12	chr10-58651189-58653348	1.64088079615667e-24	-1.536034788	0.068	0.204	5.70181463452502e-19	Edar	DAP with linked non-DEG
1211	XX	Epi	E13	chr10-58651189-58653348	5.41974327852589e-20	-1.345230773	0.151	0.338	1.88327949313857e-14	Edar	DAP with linked non-DEG
1212	XX	pre-G	E12	chr10-58651189-58653348	7.44135760787666e-22	-1.424808149	0.046	0.131	2.58576014837302e-16	Edar	DAP with linked non-DEG
1213	XX	pre-G	E13	chr10-58651189-58653348	3.49139772050899e-26	-1.178441643	0.129	0.257	1.21320833691106e-20	Edar	DAP with linked non-DEG
1214	XX	PGC1	E13	chr10-58651189-58653348	3.60962839442152e-14	-1.07273566	0.186	0.343	1.25429172263556e-08	Edar	DAP with linked non-DEG
1215	XX	Me	E12	chr8-78036580-78037955	4.75905242268357e-08	-2.996152058	0.004	0.038	0.016536993	Ednra	DAP with linked non-DEG
1216	XX	pre-G	E11	chr8-78036580-78037955	9.35110129451133e-11	-3.170575242	0.007	0.071	3.24936743332327e-05	Ednra	DAP with linked non-DEG
1217	XX	pre-G	E12	chr8-77965172-77966276	5.25871976136916e-15	-3.005209242	0.004	0.032	1.82732623627936e-09	Ednra	DAP with linked DEG
1218	XX	pre-G	E12	chr8-78023020-78024176	1.29672254100063e-08	-1.406387906	0.02	0.054	0.004505916	Ednra	DAP with linked DEG
1219	XX	pre-G	E12	chr8-78036580-78037955	4.38348223404023e-49	-3.720316311	0.006	0.092	1.52319432409547e-43	Ednra	DAP with linked DEG
1220	XX	pre-G	E12	chr8-77723380-77724865	2.49811376912554e-14	-1.119279164	0.057	0.128	8.68057063064588e-09	Ednra	DAP with linked DEG
1221	XX	pre-G	E12	chr8-77681403-77683301	1.44620374655608e-10	-1.877342086	0.011	0.043	5.0253410887204e-05	Ednra	DAP with linked DEG
1222	XX	pre-G	E13	chr8-77723380-77724865	3.14776657027664e-10	-0.684754925	0.149	0.215	0.00010938	Ednra	DAP with linked non-DEG
1223	XX	pre-G	E13	chr8-78035162-78035699	2.5679213234672e-09	-3.709641686	0.002	0.028	0.000892314	Ednra	DAP with linked non-DEG
1224	XX	pre-G	E13	chr8-78036580-78037955	1.05788495043109e-38	-3.026980564	0.021	0.146	3.67599152000546e-33	Ednra	DAP with linked non-DEG
1225	XX	pre-G	E13	chr8-77681403-77683301	1.4973462601136e-08	-1.217062034	0.037	0.078	0.005203054	Ednra	DAP with linked non-DEG
1226	XX	pre-G	E13	chr8-77965172-77966276	2.34031619018178e-14	-2.75562088	0.009	0.055	8.13224771345317e-09	Ednra	DAP with linked non-DEG
1227	XX	pre-G	E13	chr8-77340820-77342537	1.35102964530534e-07	-1.01323261	0.05	0.094	0.046946254	Ednra	DAP with linked non-DEG
1228	XX	PGC1	E13	chr1-63138218-63138904	2.5358578227136e-11	-1.266747791	0.098	0.224	8.81172555525637e-06	Eef1b2	DAP with linked non-DEG
1229	XX	pre-G	E13	chr6-87979993-87982250	1.00416519380894e-09	-0.499670175	0.245	0.299	0.000348932	Eefsec	DAP with linked non-DEG
1230	XX	PGC1	E12	chr6-88218951-88219470	6.04745688750526e-08	-2.672277824	0.012	0.074	0.021014006	Eefsec	DAP with linked non-DEG
1231	XX	PGC1	E12	chr6-88225996-88227114	1.51385336011096e-22	-2.201697936	0.058	0.263	5.26041334838158e-17	Eefsec	DAP with linked non-DEG
1232	XX	PGC1	E12	chr6-88291601-88292847	5.86431815761525e-14	-1.858379274	0.054	0.203	2.03776259499893e-08	Eefsec	DAP with linked non-DEG
1233	XX	PGC1	E13	chr6-88225996-88227114	1.34645931755858e-63	-2.665038218	0.098	0.482	4.67874415961843e-58	Eefsec	DAP with linked non-DEG
1234	XX	PGC1	E13	chr6-88209590-88210587	1.4075923394813e-18	-1.090074451	0.196	0.385	4.8911722408466e-13	Eefsec	DAP with linked non-DEG
1235	XX	PGC1	E13	chr6-88218951-88219470	1.95717610123162e-33	-2.885924417	0.042	0.267	6.80089337536469e-28	Eefsec	DAP with linked non-DEG
1236	XX	PGC1	E13	chr6-88291601-88292847	8.26584839579396e-46	-2.651431026	0.073	0.383	2.87225832981246e-40	Eefsec	DAP with linked non-DEG
1237	XX	PGC2	E12	chr6-88225996-88227114	4.99569806785109e-11	-4.413414116	0.01	0.246	1.73593014310724e-05	Eefsec	DAP with linked non-DEG
1238	XX	PGC2	E13	chr6-88225996-88227114	2.5729919702954e-12	-4.503810825	0.02	0.5	8.94076114798098e-07	Eefsec	DAP with linked non-DEG
1239	XX	pre-G	E13	chr17-62529420-62530885	1.64361936775147e-12	-2.86771105	0.007	0.051	5.71133076003118e-07	Efna5	DAP with linked DEG
1240	XX	pre-G	E13	chr12-4114178-4115230	1.09760948296301e-11	-1.480570913	0.031	0.083	3.81402831187403e-06	Efr3b	DAP with linked non-DEG
1241	XX	pre-G	E12	chr11-16864639-16865745	6.42183637235272e-10	-2.773206635	0.003	0.022	0.000223149	Egfr	DAP with linked non-DEG
1242	XX	pre-G	E12	chr11-17050874-17052910	2.78661887033479e-14	-1.922528395	0.013	0.053	9.68308258158283e-09	Egfr	DAP with linked non-DEG
1243	XX	pre-G	E13	chr11-16817340-16817973	2.00554947477336e-08	-1.86242198	0.015	0.045	0.006968984	Egfr	DAP with linked DEG
1244	XX	pre-G	E13	chr11-16864639-16865745	1.11780260879992e-21	-4.568338175	0.002	0.062	3.8841963951884e-16	Egfr	DAP with linked DEG
1245	XX	pre-G	E13	chr11-16558750-16560136	2.1689794130859e-15	-1.53153081	0.046	0.118	7.53687811356154e-10	Egfr	DAP with linked DEG
1246	XX	pre-G	E13	chr11-16751682-16753471	9.71094902403315e-11	-0.925507082	0.099	0.172	3.37440912161616e-05	Egfr	DAP with linked DEG
1247	XX	pre-G	E13	chr11-17050874-17052910	4.94563594232957e-13	-1.44465487	0.045	0.104	1.71853430542039e-07	Egfr	DAP with linked DEG
1248	XX	pre-G	E12	chr2-154558285-154559151	8.76147522464521e-08	-1.226099094	0.024	0.057	0.030444812	Eif2s2	DAP with linked non-DEG
1249	XX	PGC1	E12	chr9-21066265-21067461	5.2881331273048e-14	-1.412890982	0.109	0.278	1.83754693974151e-08	Eif3g	DAP with linked non-DEG
1250	XX	PGC1	E13	chr9-21066265-21067461	3.75718774189062e-18	-0.891545108	0.301	0.495	1.30556638249086e-12	Eif3g	DAP with linked non-DEG
1251	XX	PGC1	E13	chr9-21183034-21183500	6.2235750417687e-08	-1.17715389	0.078	0.176	0.02162599	Eif3g	DAP with linked non-DEG
1252	XX	pre-G	E12	chr11-70026493-70027173	8.74559376525357e-13	-1.431178131	0.026	0.072	3.03896264951914e-07	Eif5a	DAP with linked non-DEG
1253	XX	pre-G	E13	chr11-70026493-70027173	5.7327223942987e-08	-0.859740409	0.065	0.117	0.01992035	Eif5a	DAP with linked non-DEG
1254	XX	PGC1	E12	chr11-69471345-69472108	1.23639383052376e-07	-1.707390781	0.038	0.122	0.042962831	Eif5a	DAP with linked non-DEG
1255	XX	PGC1	E12	chr11-69436834-69437848	7.25398261842786e-11	-1.820039073	0.046	0.164	2.52065015016441e-05	Eif5a	DAP with linked non-DEG
1256	XX	PGC1	E13	chr11-69436834-69437848	5.93468436786092e-20	-1.390694482	0.147	0.343	2.06221379756615e-14	Eif5a	DAP with linked non-DEG
1257	XX	PGC1	E13	chr11-69471345-69472108	1.27603518472296e-12	-1.47063165	0.083	0.215	4.43403086163459e-07	Eif5a	DAP with linked non-DEG
1258	XX	PGC1	E13	chr3-51156488-51157541	1.00248211424883e-10	-1.044618496	0.154	0.28	3.48347497469755e-05	Elf2	DAP with linked DEG
1259	XX	PGC1	E13	chr3-51598939-51599730	1.42252018023784e-15	-1.396843317	0.125	0.282	4.94304424829947e-10	Elf2	DAP with linked DEG
1260	XX	Epi	E12	chr5-140157482-140158646	7.51368325636462e-09	-1.872621562	0.014	0.053	0.002610892	Elfn1	DAP with linked non-DEG
1261	XX	Epi	E13	chr5-140216210-140217337	6.41300122740071e-14	-2.404488718	0.024	0.126	2.22842173150333e-08	Elfn1	DAP with linked non-DEG
1262	XX	pre-G	E12	chr5-140157482-140158646	1.4659573608856e-55	-2.317874874	0.032	0.16	5.09398193547334e-50	Elfn1	DAP with linked DEG
1263	XX	pre-G	E12	chr5-140216210-140217337	5.74755726563729e-50	-3.646367461	0.007	0.091	1.99718993644997e-44	Elfn1	DAP with linked DEG
1264	XX	pre-G	E13	chr5-140157482-140158646	9.36718856720151e-32	-1.299245234	0.13	0.276	3.25495751927402e-26	Elfn1	DAP with linked DEG
1265	XX	pre-G	E13	chr5-140216210-140217337	2.19769969326214e-68	-4.399468243	0.01	0.194	7.63667677913195e-63	Elfn1	DAP with linked DEG
1266	XX	pre-G	E13	chr5-134746860-134748615	5.34677321754229e-11	-0.83535684	0.113	0.172	1.85792349149768e-05	Eln	DAP with linked non-DEG
1267	XX	pre-G	E13	chr5-134718508-134720519	1.46582279892581e-09	-1.042904724	0.057	0.11	0.000509351	Eln	DAP with linked non-DEG
1268	XX	PGC1	E13	chr13-117215462-117216431	9.3291561940588e-08	-0.563665398	0.291	0.398	0.032417418	Emb	DAP with linked DEG
1269	XX	pre-G	E12	chr5-30912916-30913932	7.0523007886491e-08	-0.97055498	0.043	0.089	0.024505687	Emilin1	DAP with linked non-DEG
1270	XX	pre-G	E12	chr5-30974476-30975836	3.37763607683464e-11	-1.269166535	0.035	0.088	1.17367787215888e-05	Emilin1	DAP with linked non-DEG
1271	XX	pre-G	E13	chr5-30912916-30913932	1.3160546193109e-10	-0.861275199	0.107	0.169	4.5730923939125e-05	Emilin1	DAP with linked non-DEG
1272	XX	pre-G	E13	chr5-30974476-30975836	1.36307198475434e-17	-1.324872057	0.069	0.168	4.73647068622363e-12	Emilin1	DAP with linked non-DEG
1273	XX	pre-G	E12	chr6-135361744-135363295	3.40347918055573e-26	-1.600528355	0.041	0.133	1.18265796305541e-20	Emp1	DAP with linked non-DEG
1274	XX	pre-G	E12	chr6-135444435-135445571	8.52174950561266e-15	-1.411674415	0.035	0.093	2.96118012695781e-09	Emp1	DAP with linked non-DEG
1275	XX	pre-G	E13	chr6-135361744-135363295	1.76738172199011e-19	-1.10205899	0.113	0.216	6.14138637665733e-14	Emp1	DAP with linked non-DEG
1276	XX	pre-G	E13	chr7-45916019-45917575	8.84735712271579e-09	-0.433283086	0.28	0.328	0.003074324	Emp3	DAP with linked DEG
1277	XX	Epi	E12	chr19-59630487-59631554	2.68369281320996e-09	-1.391646312	0.033	0.091	0.000932543	Emx2	DAP with linked non-DEG
1278	XX	Epi	E12	chr19-59690988-59692531	4.058122937508e-19	-1.479565331	0.063	0.184	1.41013684893997e-13	Emx2	DAP with linked non-DEG
1279	XX	Epi	E12	chr19-59697506-59698154	7.06390452307709e-08	-2.030732151	0.01	0.04	0.024546009	Emx2	DAP with linked non-DEG
1280	XX	Epi	E13	chr19-59690988-59692531	1.55575371573117e-26	-1.73581061	0.109	0.319	5.40601079910847e-21	Emx2	DAP with linked non-DEG
1281	XX	pre-G	E12	chr19-59457880-59458971	3.60356837595178e-21	-1.160024529	0.078	0.177	1.2521859571176e-15	Emx2	DAP with linked DEG
1282	XX	pre-G	E12	chr19-59939213-59940121	1.28809948288994e-29	-3.137863649	0.007	0.064	4.4759524881201e-24	Emx2	DAP with linked DEG
1283	XX	pre-G	E12	chr19-59581933-59582760	1.4669624156706e-18	-2.709577313	0.007	0.046	5.09747435009299e-13	Emx2	DAP with linked DEG
1284	XX	pre-G	E12	chr19-59697506-59698154	9.29975675702143e-29	-4.050067242	0.003	0.049	3.23152597671359e-23	Emx2	DAP with linked DEG
1285	XX	pre-G	E12	chr19-59554871-59555482	4.59189235768507e-25	-3.452935986	0.004	0.047	1.5956137159102e-19	Emx2	DAP with linked DEG
1286	XX	pre-G	E12	chr19-59850200-59851723	4.65013989447519e-26	-2.067101562	0.021	0.091	1.61585386123171e-20	Emx2	DAP with linked DEG
1287	XX	pre-G	E12	chr19-59911332-59912446	1.13575254560404e-15	-2.779736623	0.006	0.04	3.9465697330922e-10	Emx2	DAP with linked DEG
1288	XX	pre-G	E12	chr19-59891150-59892048	2.0742548405108e-08	-2.189229155	0.005	0.025	0.007207724	Emx2	DAP with linked DEG
1289	XX	pre-G	E12	chr19-59417942-59419007	3.18884483798629e-09	-0.8266117	0.08	0.149	0.001108076	Emx2	DAP with linked DEG
1290	XX	pre-G	E12	chr19-59466961-59468382	6.28494119673532e-63	-2.303254225	0.035	0.179	2.18392279174757e-57	Emx2	DAP with linked DEG
1291	XX	pre-G	E12	chr19-59630487-59631554	2.87873488887501e-35	-4.300502705	0.003	0.056	1.00031719286073e-29	Emx2	DAP with linked DEG
1292	XX	pre-G	E12	chr19-59690988-59692531	6.69617347939784e-28	-2.310643041	0.017	0.086	2.32681984148856e-22	Emx2	DAP with linked DEG
1293	XX	pre-G	E13	chr19-59581933-59582760	4.06841086485021e-26	-3.474241114	0.008	0.092	1.41371174937248e-20	Emx2	DAP with linked DEG
1294	XX	pre-G	E13	chr19-59457880-59458971	2.1048345192056e-13	-0.607064721	0.227	0.305	7.31398422906159e-08	Emx2	DAP with linked DEG
1295	XX	pre-G	E13	chr19-59939213-59940121	1.17102795678736e-35	-2.756758889	0.023	0.138	4.06914649564255e-30	Emx2	DAP with linked DEG
1296	XX	pre-G	E13	chr19-59466961-59468382	2.08014945660167e-76	-2.345727283	0.079	0.336	7.22820733927232e-71	Emx2	DAP with linked DEG
1297	XX	pre-G	E13	chr19-59554871-59555482	4.90442145718294e-23	-2.779232707	0.015	0.095	1.70421289004921e-17	Emx2	DAP with linked DEG
1298	XX	pre-G	E13	chr19-59690988-59692531	3.35324899848653e-23	-1.55243252	0.064	0.159	1.16520372823909e-17	Emx2	DAP with linked DEG
1299	XX	pre-G	E13	chr19-59911332-59912446	3.53251257948307e-14	-2.223706646	0.016	0.068	1.22749513368168e-08	Emx2	DAP with linked DEG
1300	XX	pre-G	E13	chr19-59850200-59851723	1.48980772788839e-18	-1.287011682	0.071	0.157	5.17685838325296e-13	Emx2	DAP with linked DEG
1301	XX	pre-G	E13	chr19-59697506-59698154	2.04320893117146e-21	-2.600191909	0.016	0.088	7.09984455448117e-16	Emx2	DAP with linked DEG
1302	XX	pre-G	E13	chr19-59630487-59631554	8.41354375351811e-36	-3.899077073	0.008	0.112	2.92358025119124e-30	Emx2	DAP with linked DEG
1303	XX	pre-G	E12	chr14-77617092-77619039	4.53955078330857e-23	-1.878942558	0.025	0.092	1.57742580393798e-17	Enox1	DAP with linked non-DEG
1304	XX	pre-G	E12	chr14-76681319-76682266	5.34737014781248e-12	-2.483315621	0.006	0.03	1.85813091581262e-06	Enox1	DAP with linked non-DEG
1305	XX	pre-G	E13	chr14-77617092-77619039	1.42680924820189e-19	-1.39559454	0.067	0.161	4.95794811611435e-14	Enox1	DAP with linked DEG
1306	XX	Epi	E12	chr15-54865687-54867456	1.49328988813907e-17	-1.383790244	0.065	0.181	5.18895836780003e-12	Enpp2	DAP with linked non-DEG
1307	XX	Epi	E13	chr15-54865687-54867456	1.52989005664008e-20	-1.618040663	0.102	0.286	5.31613846331579e-15	Enpp2	DAP with linked non-DEG
1308	XX	pre-G	E11	chr15-54865687-54867456	1.00527841245007e-08	-1.74059036	0.032	0.105	0.003493192	Enpp2	DAP with linked non-DEG
1309	XX	pre-G	E12	chr15-54865687-54867456	2.73477403289294e-55	-2.04120463	0.045	0.18	9.50292954819803e-50	Enpp2	DAP with linked DEG
1310	XX	pre-G	E13	chr15-54865687-54867456	1.0176628084696e-20	-0.804919673	0.203	0.314	3.53622561001058e-15	Enpp2	DAP with linked DEG
1311	XX	PGC1	E12	chr10-24590333-24591454	6.08650352800491e-09	-1.18247506	0.103	0.233	0.002114969	Enpp3	DAP with linked non-DEG
1312	XX	PGC1	E13	chr10-24590333-24591454	1.74652603872e-10	-0.696678387	0.267	0.396	6.0689160056462e-05	Enpp3	DAP with linked non-DEG
1313	XX	PGC1	E13	chr2-25167493-25169008	1.40776823977188e-19	-1.167734802	0.235	0.44	4.89178346797131e-14	Entpd2	DAP with linked non-DEG
1314	XX	Epi	E12	chr4-29139989-29141000	1.03978687777753e-20	-2.022226073	0.029	0.122	3.61310343224525e-15	Epha7	DAP with linked DEG
1315	XX	Epi	E13	chr4-29139989-29141000	2.95855141511252e-09	-1.464530003	0.052	0.147	0.001028052	Epha7	DAP with linked DEG
1316	XX	pre-G	E12	chr4-29139989-29141000	1.19333882913348e-69	-4.535312619	0.005	0.107	4.14667343041448e-64	Epha7	DAP with linked DEG
1317	XX	pre-G	E13	chr4-29139989-29141000	6.79496695058917e-27	-2.31082133	0.027	0.131	2.36114909082548e-21	Epha7	DAP with linked DEG
1318	XX	PGC1	E13	chr9-102341897-102342473	1.12816394796765e-11	-1.592953339	0.059	0.174	3.92020049459539e-06	Ephb1	DAP with linked DEG
1319	XX	Epi	E13	chr6-137576975-137578123	3.2800522650393e-15	-3.60451539	0.009	0.096	1.13976896131718e-09	Eps8	DAP with linked non-DEG
1320	XX	pre-G	E12	chr6-137885867-137887941	4.77307852794904e-18	-1.66233082	0.025	0.085	1.65857319228437e-12	Eps8	DAP with linked non-DEG
1321	XX	pre-G	E13	chr6-137885867-137887941	1.81605291977575e-22	-1.714455615	0.051	0.149	6.31051148828277e-17	Eps8	DAP with linked non-DEG
1322	XX	pre-G	E13	chrX-102003714-102005897	1.53318559274954e-08	-1.10282059	0.047	0.086	0.00532759	Ercc6l	DAP with linked non-DEG
1323	XX	PGC1	E12	chrX-102156571-102157716	6.12511714255575e-08	-0.880128253	0.175	0.305	0.021283863	Ercc6l	DAP with linked DEG
1324	XX	PGC1	E12	chrX-102003714-102005897	4.36909940741523e-14	-1.314502398	0.127	0.308	1.51819650758568e-08	Ercc6l	DAP with linked DEG
1325	XX	PGC1	E13	chrX-102156571-102157716	1.38679228396308e-12	-0.647854088	0.416	0.547	4.8188951679291e-07	Ercc6l	DAP with linked non-DEG
1326	XX	PGC1	E13	chrX-102250242-102252389	1.6813029445982e-11	-0.626230771	0.391	0.525	5.84227553703707e-06	Ercc6l	DAP with linked non-DEG
1327	XX	PGC1	E13	chrX-102281925-102282582	1.07841602894115e-07	-1.897841673	0.027	0.099	0.037473339	Ercc6l	DAP with linked non-DEG
1328	XX	PGC1	E13	chrX-102118474-102120004	4.00653434633272e-10	-0.615920403	0.418	0.522	0.000139221	Ercc6l	DAP with linked non-DEG
1329	XX	PGC1	E13	chrX-102003714-102005897	2.98099737670697e-10	-0.484390024	0.457	0.531	0.000103585	Ercc6l	DAP with linked non-DEG
1330	XX	pre-G	E11	chr5-91073594-91074965	2.94480945995574e-08	-1.44789432	0.05	0.135	0.010232771	Ereg	DAP with linked DEG
1331	XX	pre-G	E12	chr5-91073594-91074965	3.87971142934753e-39	-1.870721006	0.04	0.15	1.34814152602683e-33	Ereg	DAP with linked DEG
1332	XX	pre-G	E13	chr5-91073594-91074965	4.23006280602559e-38	-1.784199691	0.08	0.234	1.4698833741518e-32	Ereg	DAP with linked DEG
1333	XX	pre-G	E13	chr4-119028134-119028801	2.5946373122821e-15	-2.3563562	0.015	0.071	9.01597546458346e-10	Ermap	DAP with linked non-DEG
1334	XX	pre-G	E12	chr11-106013371-106014447	9.44786852080135e-65	-3.481188686	0.01	0.123	3.28299259295066e-59	Ern1	DAP with linked DEG
1335	XX	pre-G	E13	chr11-106013371-106014447	1.00077129873272e-69	-3.469213591	0.025	0.233	3.47753014740138e-64	Ern1	DAP with linked DEG
1336	XX	Epi	E13	chr13-12616272-12617233	1.03584767636498e-13	-3.047714595	0.012	0.1	3.59941529821686e-08	Ero1lb	DAP with linked non-DEG
1337	XX	PGC1	E13	chr14-65647455-65648399	3.54540730253539e-14	-2.275922732	0.032	0.149	1.23197585652151e-08	Esco2	DAP with linked non-DEG
1338	XX	pre-G	E13	chr15-102062939-102063709	1.62585609665047e-08	-1.542292637	0.024	0.063	0.005649606	Espl1	DAP with linked non-DEG
1339	XX	PGC1	E13	chr15-102062939-102063709	5.46329546085796e-17	-1.776128378	0.071	0.237	1.89841322321623e-11	Espl1	DAP with linked non-DEG
1340	XX	Epi	E12	chr10-4891250-4892679	4.61767793009717e-15	-2.429134854	0.013	0.074	1.60457381553981e-09	Esr1	DAP with linked DEG
1341	XX	Epi	E13	chr10-4891250-4892679	9.94500398989985e-20	-2.66454022	0.028	0.161	3.45573971143035e-14	Esr1	DAP with linked DEG
1342	XX	pre-G	E11	chr10-4617735-4619230	5.41813914287674e-08	-2.023749439	0.021	0.08	0.018827221	Esr1	DAP with linked DEG
1343	XX	pre-G	E12	chr10-4891250-4892679	8.88044163424857e-52	-5.171352992	0.002	0.076	3.08582026127686e-46	Esr1	DAP with linked DEG
1344	XX	pre-G	E12	chr10-4992643-4994264	2.55179800724984e-24	-2.10349804	0.019	0.085	8.86711530549209e-19	Esr1	DAP with linked DEG
1345	XX	pre-G	E12	chr10-4633201-4634330	1.42178162280512e-12	-1.448095994	0.025	0.072	4.94047787200438e-07	Esr1	DAP with linked DEG
1346	XX	pre-G	E12	chr10-4617735-4619230	1.54209208982896e-48	-2.963762592	0.013	0.109	5.35853869834217e-43	Esr1	DAP with linked DEG
1347	XX	pre-G	E13	chr10-4633201-4634330	4.85319304851198e-13	-0.974381669	0.09	0.159	1.68641178646219e-07	Esr1	DAP with linked DEG
1348	XX	pre-G	E13	chr10-4891250-4892679	6.45825217279694e-58	-5.262582586	0.005	0.15	2.24414575626434e-52	Esr1	DAP with linked DEG
1349	XX	pre-G	E13	chr10-4992643-4994264	4.25917312678163e-38	-2.387506701	0.037	0.176	1.47999877395971e-32	Esr1	DAP with linked DEG
1350	XX	pre-G	E13	chr10-4617735-4619230	3.77484013805126e-50	-2.777211207	0.032	0.204	1.31170032537074e-44	Esr1	DAP with linked DEG
1351	XX	pre-G	E12	chr4-10975792-10976986	1.71453429212805e-14	-1.838878795	0.015	0.058	5.95774948500117e-09	Esrp1	DAP with linked non-DEG
1352	XX	pre-G	E13	chr4-10975792-10976986	8.43468334756726e-16	-1.604377375	0.046	0.117	2.93092594302941e-10	Esrp1	DAP with linked non-DEG
1353	XX	PGC1	E12	chr12-86473461-86473930	1.00175755503807e-07	-1.768638739	0.034	0.118	0.034809572	Esrrb	DAP with linked non-DEG
1354	XX	PGC1	E13	chr12-86090843-86092124	2.64323572346048e-12	-1.397322765	0.086	0.205	9.18484765366664e-07	Esrrb	DAP with linked non-DEG
1355	XX	PGC1	E13	chr12-86454952-86455454	1.30206450239155e-08	-1.327486995	0.056	0.131	0.004524479	Esrrb	DAP with linked non-DEG
1356	XX	PGC1	E13	chr12-86473461-86473930	3.96095827988797e-15	-1.278555716	0.13	0.298	1.37637358788687e-09	Esrrb	DAP with linked non-DEG
1357	XX	pre-G	E12	chr2-20290819-20292351	6.75444040565711e-09	-2.029580594	0.007	0.028	0.002347067	Etl4	DAP with linked non-DEG
1358	XX	pre-G	E13	chr2-20290819-20292351	8.9348859137936e-11	-1.887282226	0.019	0.062	3.10473883175457e-05	Etl4	DAP with linked non-DEG
1359	XX	pre-G	E13	chr2-20376842-20377853	3.68050688947011e-10	-3.867601678	0.002	0.027	0.000127892	Etl4	DAP with linked non-DEG
1360	XX	Epi	E12	chr1-133367397-133369030	1.16529182251716e-08	-0.812385338	0.107	0.197	0.004049214	Etnk2	DAP with linked non-DEG
1361	XX	pre-G	E12	chr1-133252808-133253881	1.29531192795303e-29	-2.593081318	0.012	0.077	4.5010146528476e-24	Etnk2	DAP with linked non-DEG
1362	XX	pre-G	E13	chr1-133252808-133253881	2.79070805947607e-19	-1.825038108	0.041	0.131	9.6972919004704e-14	Etnk2	DAP with linked non-DEG
1363	XX	pre-G	E12	chr9-32671769-32673069	2.64027928204606e-08	-1.231192986	0.026	0.067	0.009174574	Ets1	DAP with linked DEG
1364	XX	pre-G	E12	chr9-33000636-33002508	9.37606518528037e-16	-2.573442562	0.007	0.043	3.25804201090715e-10	Ets1	DAP with linked DEG
1365	XX	pre-G	E12	chr9-32829902-32830951	5.8281765877093e-13	-2.341954965	0.007	0.037	2.02520394158017e-07	Ets1	DAP with linked DEG
1366	XX	pre-G	E12	chr9-32873607-32875221	6.28371852448161e-36	-3.098821318	0.008	0.076	2.18349793147949e-30	Ets1	DAP with linked DEG
1367	XX	pre-G	E13	chr9-32873607-32875221	5.8717823112936e-45	-2.491660399	0.041	0.198	2.04035627643986e-39	Ets1	DAP with linked DEG
1368	XX	pre-G	E13	chr9-32667091-32667713	9.92628864854889e-08	-2.603615022	0.005	0.03	0.034492364	Ets1	DAP with linked DEG
1369	XX	pre-G	E13	chr9-32829902-32830951	1.30985939680238e-14	-1.905086512	0.025	0.083	4.55156492497874e-09	Ets1	DAP with linked DEG
1370	XX	pre-G	E13	chr9-32671769-32673069	1.23475878347899e-17	-1.388111962	0.061	0.152	4.29060155877197e-12	Ets1	DAP with linked DEG
1371	XX	pre-G	E13	chr9-33000636-33002508	1.38271469838192e-15	-2.189658421	0.018	0.079	4.80472616967243e-10	Ets1	DAP with linked DEG
1372	XX	pre-G	E13	chr9-32968169-32968818	7.57058993725141e-08	-1.705334661	0.014	0.044	0.026306664	Ets1	DAP with linked DEG
1373	XX	PGC1	E13	chr11-101808659-101809473	3.79351607382507e-08	-1.313920054	0.061	0.151	0.013181899	Etv4	DAP with linked non-DEG
1374	XX	PGC1	E13	chr11-101927864-101928691	9.23583350462093e-12	-1.03983766	0.161	0.298	3.2093136053532e-06	Etv4	DAP with linked non-DEG
1375	XX	PGC1	E13	chr16-22194742-22195141	3.45416199681115e-11	-1.645365438	0.059	0.174	1.20026948146192e-05	Etv5	DAP with linked non-DEG
1376	XX	PGC1	E13	chr16-22358252-22359849	2.63624731738039e-12	-0.99637865	0.159	0.299	9.16056399079925e-07	Etv5	DAP with linked non-DEG
1377	XX	pre-G	E12	chr6-134111241-134112399	7.65428412243396e-19	-1.709809313	0.024	0.081	2.65974891828396e-13	Etv6	DAP with linked non-DEG
1378	XX	pre-G	E12	chr4-126146997-126149301	1.6099120887632e-24	-0.82235221	0.165	0.311	5.5942030216388e-19	Eva1b	DAP with linked non-DEG
1379	XX	pre-G	E12	chr4-126149830-126150863	3.96176008498216e-10	-0.956800941	0.052	0.107	0.000137665	Eva1b	DAP with linked non-DEG
1380	XX	pre-G	E13	chr4-126149830-126150863	3.801414105712e-20	-1.216151517	0.106	0.206	1.32093438052333e-14	Eva1b	DAP with linked DEG
1381	XX	pre-G	E13	chr4-126146997-126149301	1.5329961723083e-25	-0.696689378	0.383	0.499	5.32693174934549e-20	Eva1b	DAP with linked DEG
1382	XX	PGC1	E13	chr16-90833550-90833862	1.12237009049071e-07	-1.183569139	0.061	0.138	0.039000677	Eva1c	DAP with linked non-DEG
1383	XX	PGC1	E13	chr16-90867943-90868743	3.37975552184596e-18	-1.246906343	0.149	0.334	1.17441434750864e-12	Eva1c	DAP with linked non-DEG
1384	XX	PGC1	E13	chr12-108320271-108321178	7.89847469377878e-10	-0.840316621	0.203	0.353	0.00027446	Evl	DAP with linked non-DEG
1385	XX	pre-G	E13	chr1-176098424-176099718	4.09097785934755e-10	-1.704786124	0.019	0.062	0.000142155	Exo1	DAP with linked non-DEG
1386	XX	Epi	E13	chr15-53121125-53122353	5.06800104523423e-11	-1.4351476	0.069	0.176	1.76105434320322e-05	Ext1	DAP with linked non-DEG
1387	XX	pre-G	E12	chr15-53121125-53122353	1.32355101184687e-28	-2.743676962	0.01	0.069	4.59914123351609e-23	Ext1	DAP with linked DEG
1388	XX	pre-G	E13	chr15-53121125-53122353	9.63949019840592e-28	-2.334130552	0.027	0.125	3.34957825159308e-22	Ext1	DAP with linked DEG
1389	XX	PGC1	E13	chr9-99386910-99388285	3.71295087237727e-10	-0.911902788	0.166	0.289	0.000129019	Faim	DAP with linked non-DEG
1390	XX	Epi	E12	chr1-151213744-151215169	1.44281060967188e-17	-1.876083676	0.03	0.114	5.01355044701834e-12	Fam129a	DAP with linked non-DEG
1391	XX	Epi	E12	chr1-151626168-151627033	1.1044783817435e-12	-2.752794505	0.007	0.052	3.8378967048014e-07	Fam129a	DAP with linked non-DEG
1392	XX	Epi	E13	chr1-151626168-151627033	1.34113479029555e-16	-3.28827049	0.012	0.112	4.66024222605848e-11	Fam129a	DAP with linked DEG
1393	XX	Epi	E13	chr1-151213744-151215169	4.09817994254848e-12	-1.460358694	0.073	0.188	1.42405605733646e-06	Fam129a	DAP with linked DEG
1394	XX	pre-G	E12	chr1-151213744-151215169	2.22701591189513e-20	-1.50550714	0.038	0.111	7.7385462414488e-15	Fam129a	DAP with linked DEG
1395	XX	pre-G	E12	chr1-151719432-151720961	1.95456066202327e-11	-1.056449499	0.052	0.113	6.79180511643158e-06	Fam129a	DAP with linked DEG
1396	XX	pre-G	E12	chr1-151740705-151741919	2.03692496088683e-21	-2.941162256	0.006	0.047	7.0780087003376e-16	Fam129a	DAP with linked DEG
1397	XX	pre-G	E12	chr1-151495659-151496196	1.57966692450975e-14	-1.97807915	0.014	0.055	5.48910561263271e-09	Fam129a	DAP with linked DEG
1398	XX	pre-G	E12	chr1-151626168-151627033	1.61744467184894e-49	-5.881664788	0.001	0.07	5.62037761797427e-44	Fam129a	DAP with linked DEG
1399	XX	pre-G	E13	chr1-151626168-151627033	1.64924030574851e-54	-4.152581103	0.009	0.16	5.73086267643021e-49	Fam129a	DAP with linked DEG
1400	XX	pre-G	E13	chr1-151943085-151943619	2.1509122809531e-10	-1.631670762	0.025	0.071	7.47409753946988e-05	Fam129a	DAP with linked DEG
1401	XX	pre-G	E13	chr1-151213744-151215169	2.43967023436938e-11	-0.732208177	0.123	0.192	8.47748811389843e-06	Fam129a	DAP with linked DEG
1402	XX	pre-G	E13	chr1-151740705-151741919	5.64314929738112e-25	-2.043265522	0.032	0.133	1.96090973360048e-19	Fam129a	DAP with linked DEG
1403	XX	PGC1	E12	chr14-63410396-63411745	5.922365854939e-11	-1.446911691	0.079	0.217	2.05793329910348e-05	Fam167a	DAP with linked non-DEG
1404	XX	PGC1	E13	chr14-63410396-63411745	2.37292405446586e-39	-2.529827829	0.076	0.358	8.24555515066069e-34	Fam167a	DAP with linked non-DEG
1405	XX	pre-G	E12	chr11-109809173-109810186	3.75416491238183e-22	-3.650764777	0.003	0.04	1.304515994579e-16	Fam20a	DAP with linked non-DEG
1406	XX	pre-G	E13	chr11-109809173-109810186	7.92447305498374e-14	-2.436670578	0.013	0.063	2.75363551951103e-08	Fam20a	DAP with linked non-DEG
1407	XX	pre-G	E13	chr11-109843702-109844869	6.13330992610332e-08	-2.589607049	0.006	0.031	0.021312332	Fam20a	DAP with linked non-DEG
1408	XX	PGC1	E13	chr16-97658872-97659589	6.62401254608998e-08	-1.859942492	0.029	0.097	0.02301745	Fam3b	DAP with linked non-DEG
1409	XX	PGC1	E12	chrX-164979788-164981013	8.68789971400418e-10	-0.82464639	0.226	0.395	0.000301891	Fancb	DAP with linked non-DEG
1410	XX	PGC1	E13	chrX-164979788-164981013	3.88777443127854e-10	-0.521559493	0.455	0.557	0.000135094	Fancb	DAP with linked non-DEG
1411	XX	PGC1	E13	chr6-113367957-113368555	2.43378085282836e-11	-1.402943905	0.076	0.187	8.45702339645064e-06	Fancd2	DAP with linked non-DEG
1412	XX	PGC1	E13	chr6-113599475-113601022	9.26518135061549e-08	-0.673985827	0.242	0.335	0.032195115	Fancd2	DAP with linked non-DEG
1413	XX	PGC1	E12	chr7-79631561-79632450	1.23706664777183e-12	-1.601610777	0.073	0.22	4.29862104100994e-07	Fanci	DAP with linked non-DEG
1414	XX	PGC1	E13	chr7-79147856-79149329	9.09196047112865e-14	-0.607640877	0.491	0.583	3.15931988431014e-08	Fanci	DAP with linked non-DEG
1415	XX	PGC1	E13	chr7-79880692-79881514	5.15755557691685e-10	-1.144298104	0.1	0.215	0.000179217	Fanci	DAP with linked non-DEG
1416	XX	PGC1	E13	chr7-79360068-79360390	1.27089130689481e-08	-1.739985723	0.034	0.109	0.004416157	Fanci	DAP with linked non-DEG
1417	XX	PGC1	E13	chr7-79535009-79536601	1.08116075779275e-09	-0.510173336	0.43	0.524	0.000375687	Fanci	DAP with linked non-DEG
1418	XX	PGC1	E13	chr7-79611178-79611746	3.12976019849635e-08	-1.947150783	0.024	0.096	0.010875447	Fanci	DAP with linked non-DEG
1419	XX	PGC1	E13	chr7-79631561-79632450	5.65281838115091e-33	-1.935099467	0.11	0.379	1.96426959517422e-27	Fanci	DAP with linked non-DEG
1420	XX	PGC1	E13	chr7-79654153-79655159	3.92890650879256e-18	-1.648872844	0.086	0.251	1.36523607820778e-12	Fanci	DAP with linked non-DEG
1421	XX	pre-G	E12	chr9-16149557-16150667	2.9092372145795e-16	-3.442865179	0.003	0.031	1.01091629350816e-10	Fat3	DAP with linked non-DEG
1422	XX	pre-G	E12	chr9-16330234-16331004	9.12895385711658e-11	-2.954683531	0.003	0.022	3.17217453104016e-05	Fat3	DAP with linked non-DEG
1423	XX	pre-G	E13	chr9-16149557-16150667	1.46671062322692e-24	-3.522185759	0.008	0.087	5.09659940912007e-19	Fat3	DAP with linked non-DEG
1424	XX	pre-G	E13	chr9-16499568-16502664	1.1786070182323e-08	-0.770603779	0.115	0.171	0.004095483	Fat3	DAP with linked non-DEG
1425	XX	pre-G	E13	chr9-16801704-16802543	1.0833447451505e-10	-3.362245654	0.003	0.035	3.76446048768623e-05	Fat3	DAP with linked non-DEG
1426	XX	Epi	E12	chr3-38953471-38954592	3.26327181167782e-08	-1.713826589	0.018	0.063	0.01133938	Fat4	DAP with linked DEG
1427	XX	Epi	E13	chr3-38953471-38954592	1.09672559873687e-10	-2.070366216	0.029	0.113	3.81095694677082e-05	Fat4	DAP with linked DEG
1428	XX	Epi	E13	chr3-38904113-38905225	2.6147730073143e-11	-2.350605715	0.021	0.101	9.08594398446609e-06	Fat4	DAP with linked DEG
1429	XX	pre-G	E12	chr3-38904113-38905225	1.86409349567909e-35	-5.207818552	0.002	0.054	6.47744528346047e-30	Fat4	DAP with linked DEG
1430	XX	pre-G	E12	chr3-38953471-38954592	4.74961621054708e-31	-1.911438611	0.031	0.12	1.65042038892195e-25	Fat4	DAP with linked DEG
1431	XX	pre-G	E12	chr3-38722585-38724074	2.60127797532065e-47	-2.955328296	0.014	0.106	9.03905077254297e-42	Fat4	DAP with linked DEG
1432	XX	pre-G	E12	chr3-38884948-38886596	1.35123438615186e-22	-1.133522716	0.082	0.184	4.69533680671981e-17	Fat4	DAP with linked DEG
1433	XX	pre-G	E13	chr3-38953471-38954592	5.63971573386236e-23	-1.2423785	0.098	0.22	1.95971662178116e-17	Fat4	DAP with linked DEG
1434	XX	pre-G	E13	chr3-38884948-38886596	1.83227018516228e-17	-0.772915677	0.214	0.315	6.36686405291116e-12	Fat4	DAP with linked DEG
1435	XX	pre-G	E13	chr3-38722585-38724074	4.44263208941331e-66	-3.292264842	0.027	0.217	1.54374801158978e-60	Fat4	DAP with linked DEG
1436	XX	pre-G	E13	chr3-38904113-38905225	3.98631063009807e-50	-5.057975409	0.005	0.135	1.38518314929963e-44	Fat4	DAP with linked DEG
1437	XX	PGC1	E13	chr19-5848743-5849614	7.07337060131723e-09	-0.797338819	0.183	0.298	0.00245789	Fau	DAP with linked non-DEG
1438	XX	PGC1	E13	chr2-125799940-125801383	2.6675989594004e-17	-1.424339349	0.125	0.29	9.26950624407247e-12	Fbn1	DAP with linked non-DEG
1439	XX	PGC1	E13	chr5-110458722-110459538	1.1648940606562e-08	-1.215999107	0.076	0.171	0.004047832	Fbrsl1	DAP with linked non-DEG
1440	XX	PGC1	E13	chr8-121763011-121764057	1.82125938249243e-32	-2.029080453	0.1	0.357	6.32860316525383e-27	Fbxo31	DAP with linked non-DEG
1441	XX	PGC1	E12	chr4-141435852-141436294	2.54474985268758e-08	-2.492812105	0.016	0.086	0.008842624	Fbxo42	DAP with linked non-DEG
1442	XX	PGC1	E13	chr4-141435852-141436294	1.24682366286271e-21	-2.47909016	0.042	0.215	4.3325252048985e-16	Fbxo42	DAP with linked non-DEG
1443	XX	PGC1	E13	chr11-97427496-97428883	1.60830134251679e-08	-0.618339889	0.308	0.401	0.005588606	Fbxo47	DAP with linked non-DEG
1444	XX	PGC1	E13	chrX-151016314-151018203	2.28498656878573e-11	-0.597542495	0.45	0.572	7.9399855785451e-06	Fgd1	DAP with linked DEG
1445	XX	PGC1	E13	chrX-151519968-151521533	1.25448216407499e-08	-0.438084854	0.594	0.644	0.004359137	Fgd1	DAP with linked DEG
1446	XX	PGC1	E13	chrX-151343367-151345077	1.82978565322056e-08	-0.432430002	0.54	0.592	0.006358231	Fgd1	DAP with linked DEG
1447	XX	PGC1	E13	chrX-151046529-151048074	2.83522914711644e-20	-0.805943146	0.462	0.618	9.85199600185757e-15	Fgd1	DAP with linked DEG
1448	XX	pre-G	E12	chr6-91719914-91721797	4.06353635976496e-08	-0.905028042	0.049	0.095	0.014120179	Fgd5	DAP with linked non-DEG
1449	XX	PGC1	E13	chr10-94294836-94295355	9.44634189843787e-08	-1.380526181	0.056	0.134	0.032824621	Fgd6	DAP with linked DEG
1450	XX	Epi	E12	chr7-133478685-133479751	1.2682409973148e-11	-2.259408903	0.012	0.06	4.40694722951933e-06	Fgfr2	DAP with linked DEG
1451	XX	Epi	E13	chr7-133478685-133479751	1.60645675992848e-09	-1.486200098	0.052	0.142	0.00055822	Fgfr2	DAP with linked DEG
1452	XX	pre-G	E12	chr7-133066715-133067804	5.56431222315308e-12	-1.441393824	0.027	0.074	1.93351503286235e-06	Fgfr2	DAP with linked DEG
1453	XX	pre-G	E13	chr7-132660258-132660731	1.36014756825241e-12	-1.590226921	0.031	0.089	4.72630877754189e-07	Fgfr2	DAP with linked DEG
1454	XX	pre-G	E12	chr18-24869741-24870793	3.64770113575741e-28	-3.1021018	0.007	0.062	1.26752142915867e-22	Fhod3	DAP with linked DEG
1455	XX	pre-G	E13	chr18-24869741-24870793	6.09900947876034e-33	-3.113885635	0.015	0.121	2.11931430872704e-27	Fhod3	DAP with linked DEG
1456	XX	PGC1	E13	chr19-6946962-6947449	2.86023755134949e-10	-0.942200532	0.144	0.254	9.93889645530678e-05	Fkbp2	DAP with linked non-DEG
1457	XX	Epi	E12	chr17-28803111-28803767	1.7901258857263e-09	-1.404697584	0.032	0.088	0.000622042	Fkbp5	DAP with linked DEG
1458	XX	Epi	E13	chr17-28506604-28508002	1.10305691253159e-07	-0.739965379	0.196	0.307	0.038329573	Fkbp5	DAP with linked DEG
1459	XX	Epi	E13	chr17-28803111-28803767	2.97180077666088e-16	-1.997497274	0.045	0.175	1.03265619287801e-10	Fkbp5	DAP with linked DEG
1460	XX	PGC1	E13	chr5-135724271-135726094	3.88607987158145e-16	-1.009551367	0.237	0.415	1.35035446417648e-10	Fkbp6	DAP with linked non-DEG
1461	XX	PGC1	E13	chr5-135738055-135738601	1.65113100534181e-11	-1.09934678	0.134	0.261	5.73743257391198e-06	Fkbp6	DAP with linked non-DEG
1462	XX	pre-G	E12	chr9-32671769-32673069	2.64027928204606e-08	-1.231192986	0.026	0.067	0.009174574	Fli1	DAP with linked non-DEG
1463	XX	pre-G	E13	chr9-32671769-32673069	1.23475878347899e-17	-1.388111962	0.061	0.152	4.29060155877197e-12	Fli1	DAP with linked non-DEG
1464	XX	pre-G	E12	chr6-29434814-29436884	7.63027543910592e-23	-1.334798534	0.057	0.145	2.65140626095772e-17	Flnc	DAP with linked non-DEG
1465	XX	pre-G	E13	chr6-29432846-29433622	4.95604900572231e-08	-1.018351496	0.054	0.096	0.017221527	Flnc	DAP with linked non-DEG
1466	XX	pre-G	E13	chr6-29434814-29436884	3.28080499978293e-26	-1.280269716	0.122	0.256	1.14003052534957e-20	Flnc	DAP with linked non-DEG
1467	XX	pre-G	E12	chr19-7181801-7183029	6.64115433725214e-33	-1.730064194	0.041	0.144	2.30770151488006e-27	Flrt1	DAP with linked non-DEG
1468	XX	pre-G	E13	chr19-7181801-7183029	8.91326668163793e-21	-0.922285825	0.161	0.281	3.09722647286896e-15	Flrt1	DAP with linked non-DEG
1469	XX	Epi	E12	chr2-52846283-52847155	6.55929907750427e-10	-2.956314029	0.004	0.034	0.000227926	Fmnl2	DAP with linked DEG
1470	XX	Epi	E13	chr2-52846283-52847155	1.73073083309796e-09	-3.066307045	0.009	0.066	0.000601403	Fmnl2	DAP with linked non-DEG
1471	XX	Epi	E13	chr2-52848709-52849734	1.65049978818464e-09	-2.419705907	0.014	0.086	0.000573524	Fmnl2	DAP with linked non-DEG
1472	XX	pre-G	E12	chr2-52848709-52849734	3.71890939250953e-15	-1.172652793	0.049	0.117	1.29226523025617e-09	Fmnl2	DAP with linked DEG
1473	XX	pre-G	E12	chr2-52846283-52847155	1.47280617637162e-26	-2.820898429	0.008	0.064	5.11778054196493e-21	Fmnl2	DAP with linked DEG
1474	XX	pre-G	E13	chr2-52848709-52849734	6.96648502939509e-54	-2.470072196	0.047	0.24	2.42074905043935e-48	Fmnl2	DAP with linked DEG
1475	XX	pre-G	E13	chr2-52846283-52847155	9.68722839907053e-43	-3.493688891	0.014	0.143	3.36616656025102e-37	Fmnl2	DAP with linked DEG
1476	XX	PGC1	E12	chrX-68677530-68679482	1.82097534269613e-13	-0.881502934	0.27	0.468	6.32761616956763e-08	Fmr1	DAP with linked DEG
1477	XX	PGC1	E13	chrX-68677530-68679482	4.27979331270358e-20	-0.726283389	0.521	0.666	1.4871639792648e-14	Fmr1	DAP with linked DEG
1478	XX	PGC1	E12	chrX-68677530-68679482	1.82097534269613e-13	-0.881502934	0.27	0.468	6.32761616956763e-08	Fmr1nb	DAP with linked non-DEG
1479	XX	PGC1	E13	chrX-68677530-68679482	4.27979331270358e-20	-0.726283389	0.521	0.666	1.4871639792648e-14	Fmr1nb	DAP with linked non-DEG
1480	XX	PGC1	E13	chr2-30779018-30779817	1.30372596938757e-07	-0.419111025	0.435	0.514	0.045302522	Fnbp1	DAP with linked non-DEG
1481	XX	PGC1	E13	chr17-7454852-7455397	3.79108896222298e-09	-1.809792823	0.034	0.113	0.001317347	Fndc1	DAP with linked non-DEG
1482	XX	PGC1	E13	chr3-27282222-27284085	1.75774279967709e-11	-0.863176412	0.213	0.34	6.10789256745792e-06	Fndc3b	DAP with linked non-DEG
1483	XX	PGC1	E13	chr3-27744540-27746001	9.86930770351207e-10	-0.861814659	0.166	0.282	0.000342944	Fndc3b	DAP with linked non-DEG
1484	XX	pre-G	E11	chr9-98651489-98652161	6.81559738287783e-08	-2.404840991	0.012	0.065	0.023683179	Foxl2	DAP with linked non-DEG
1485	XX	pre-G	E12	chr9-98954587-98957138	1.02045163663863e-28	-1.337912078	0.07	0.179	3.54591636957373e-23	Foxl2	DAP with linked non-DEG
1486	XX	pre-G	E12	chr9-98615000-98616821	9.98559816205129e-37	-2.345978165	0.021	0.109	3.46984557734039e-31	Foxl2	DAP with linked non-DEG
1487	XX	pre-G	E12	chr9-98664153-98664934	5.03121243319386e-30	-3.789435406	0.004	0.054	1.74827085234837e-24	Foxl2	DAP with linked non-DEG
1488	XX	pre-G	E12	chr9-98651489-98652161	5.10086915012541e-60	-3.4098776	0.011	0.117	1.77247551663133e-54	Foxl2	DAP with linked non-DEG
1489	XX	pre-G	E13	chr9-98651489-98652161	1.15240554756969e-49	-1.968579322	0.077	0.271	4.00443641697254e-44	Foxl2	DAP with linked DEG
1490	XX	pre-G	E13	chr9-98664153-98664934	3.8351174654416e-31	-2.674386532	0.021	0.127	1.33264579247897e-25	Foxl2	DAP with linked DEG
1491	XX	pre-G	E13	chr9-98675376-98676515	1.45930547971068e-11	-1.642766897	0.027	0.079	5.07086764617267e-06	Foxl2	DAP with linked DEG
1492	XX	pre-G	E13	chr9-98954587-98957138	1.93904958817484e-40	-1.329395532	0.169	0.362	6.73790646146936e-35	Foxl2	DAP with linked DEG
1493	XX	pre-G	E13	chr9-98615000-98616821	3.9724312414653e-27	-1.552178917	0.077	0.202	1.38036026994057e-21	Foxl2	DAP with linked DEG
1494	XX	PGC1	E13	chr17-47565758-47566629	4.53361940072539e-12	-0.640168316	0.323	0.456	1.57536473746106e-06	Foxp4	DAP with linked non-DEG
1495	XX	PGC1	E13	chr5-96847421-96849663	1.86542670790128e-13	-1.290479457	0.134	0.277	6.48207799595077e-08	Fras1	DAP with linked non-DEG
1496	XX	pre-G	E13	chr4-83144596-83146284	7.81808948522589e-10	-2.189651679	0.011	0.048	0.000271667	Frem1	DAP with linked non-DEG
1497	XX	pre-G	E12	chr3-53616779-53617789	1.20253888845756e-07	-2.77141525	0.002	0.017	0.041786423	Frem2	DAP with linked non-DEG
1498	XX	pre-G	E12	chr10-34451330-34452349	1.19908861091386e-18	-4.761851539	0.001	0.029	4.16665305963402e-13	Frk	DAP with linked non-DEG
1499	XX	pre-G	E13	chr10-34451330-34452349	2.84658614125367e-13	-3.210731431	0.006	0.048	9.89145985293531e-08	Frk	DAP with linked non-DEG
1500	XX	pre-G	E12	chr6-97405004-97405825	8.29163780847789e-14	-1.954585724	0.013	0.054	2.88121976387894e-08	Frmd4b	DAP with linked DEG
1501	XX	pre-G	E13	chr6-97568206-97569425	9.85124520352895e-19	-1.388988387	0.07	0.158	3.42315993954826e-13	Frmd4b	DAP with linked DEG
1502	XX	Epi	E12	chr12-70730980-70731896	1.62891228143166e-12	-2.273934863	0.012	0.062	5.66022584113281e-07	Frmd6	DAP with linked non-DEG
1503	XX	Epi	E13	chr12-70730980-70731896	5.60487984106978e-22	-3.659802574	0.014	0.136	1.94761167157413e-16	Frmd6	DAP with linked non-DEG
1504	XX	pre-G	E11	chr12-70730980-70731896	7.77838271907236e-11	-2.654250543	0.015	0.082	2.70287131913686e-05	Frmd6	DAP with linked DEG
1505	XX	pre-G	E12	chr12-70718528-70719521	1.97718786403963e-16	-3.261976386	0.004	0.034	6.87043124935811e-11	Frmd6	DAP with linked DEG
1506	XX	pre-G	E12	chr12-70730980-70731896	3.67710872215065e-95	-4.607780194	0.006	0.143	1.27774012431652e-89	Frmd6	DAP with linked DEG
1507	XX	pre-G	E13	chr12-70730980-70731896	1.16575127962893e-90	-3.88788203	0.021	0.27	4.0508108340186e-85	Frmd6	DAP with linked DEG
1508	XX	pre-G	E13	chr12-70718528-70719521	8.08341838408328e-21	-2.980707336	0.01	0.081	2.80886663719318e-15	Frmd6	DAP with linked DEG
1509	XX	PSC	E12	chr12-70730980-70731896	5.36757419689457e-08	-2.38145084	0.031	0.168	0.018651515	Frmd6	DAP with linked DEG
1510	XX	pre-G	E11	chr13-114145629-114146521	6.96273807775837e-10	-3.166343928	0.007	0.064	0.000241945	Fst	DAP with linked DEG
1511	XX	pre-G	E12	chr13-114145629-114146521	6.68675781761764e-47	-3.26617378	0.009	0.095	2.32354804025487e-41	Fst	DAP with linked DEG
1512	XX	pre-G	E12	chr13-114460326-114460892	4.82811843751938e-18	-1.790029982	0.021	0.074	1.67769873526142e-12	Fst	DAP with linked DEG
1513	XX	pre-G	E12	chr13-114458234-114459711	3.43703642134452e-44	-1.923564054	0.041	0.161	1.1943186008709e-38	Fst	DAP with linked DEG
1514	XX	pre-G	E12	chr13-113974743-113975231	1.93783157027496e-09	-4.133283788	0.001	0.014	0.000673367	Fst	DAP with linked DEG
1515	XX	pre-G	E12	chr13-114144102-114144946	8.03227584591957e-44	-4.265320439	0.004	0.073	2.79109537231936e-38	Fst	DAP with linked DEG
1516	XX	pre-G	E12	chr13-114165355-114167131	5.6551102413417e-46	-2.869749376	0.013	0.106	1.96506598221262e-40	Fst	DAP with linked DEG
1517	XX	pre-G	E12	chr13-114450913-114451823	2.46348748553862e-25	-6.390035644	0	0.032	8.56024948912388e-20	Fst	DAP with linked DEG
1518	XX	pre-G	E12	chr13-113980734-113982089	2.15598957010722e-10	-1.455077476	0.02	0.057	7.49174035768709e-05	Fst	DAP with linked DEG
1519	XX	pre-G	E13	chr13-114458234-114459711	2.33215208523628e-51	-1.879448647	0.097	0.292	8.1038786733833e-46	Fst	DAP with linked DEG
1520	XX	pre-G	E13	chr13-113974743-113975231	2.41583239099231e-13	-3.805532413	0.003	0.042	8.39465518383962e-08	Fst	DAP with linked DEG
1521	XX	pre-G	E13	chr13-114460326-114460892	1.92733314597617e-10	-0.857072086	0.089	0.146	6.69719358229531e-05	Fst	DAP with linked DEG
1522	XX	pre-G	E13	chr13-113980734-113982089	1.9237916429699e-20	-1.624919808	0.049	0.142	6.68488739057395e-15	Fst	DAP with linked DEG
1523	XX	pre-G	E13	chr13-114144102-114144946	2.4112152026468e-40	-3.03781443	0.019	0.147	8.37861114691723e-35	Fst	DAP with linked DEG
1524	XX	pre-G	E13	chr13-114165355-114167131	2.39712596908241e-52	-2.440942043	0.046	0.228	8.32965317366602e-47	Fst	DAP with linked DEG
1525	XX	pre-G	E13	chr13-114145629-114146521	6.23296006284008e-68	-3.739319039	0.016	0.208	2.16586012743598e-62	Fst	DAP with linked DEG
1526	XX	pre-G	E13	chr13-114450913-114451823	2.89620906227445e-19	-4.26632075	0.003	0.059	1.00638920600444e-13	Fst	DAP with linked DEG
1527	XX	pre-G	E12	chr7-31055190-31056339	8.54476458828235e-08	-1.023342133	0.036	0.08	0.029691775	Fxyd1	DAP with linked non-DEG
1528	XX	pre-G	E12	chr7-31111679-31112391	8.67345145004394e-08	-1.665794061	0.01	0.031	0.030138943	Fxyd1	DAP with linked non-DEG
1529	XX	pre-G	E13	chr11-102594860-102596353	2.90912245799462e-11	-1.70785551	0.025	0.073	1.01087641731626e-05	Fzd2	DAP with linked non-DEG
1530	XX	PGC1	E13	chr3-95306717-95308086	2.56226107998359e-14	-1.108171587	0.169	0.331	8.90347291378099e-09	Gabpb2	DAP with linked non-DEG
1531	XX	pre-G	E12	chr5-71638479-71639327	8.53743532280347e-27	-2.514748489	0.012	0.073	2.96663071314437e-21	Gabra4	DAP with linked DEG
1532	XX	pre-G	E12	chr5-71811173-71812201	6.94294591381909e-26	-5.61458038	0.001	0.037	2.41256956086342e-20	Gabra4	DAP with linked DEG
1533	XX	pre-G	E12	chr5-71657300-71658705	3.61469285985176e-11	-0.972439828	0.06	0.123	1.25605154840559e-05	Gabra4	DAP with linked DEG
1534	XX	pre-G	E13	chr5-71656436-71657188	5.26342708380127e-10	-1.417548169	0.03	0.071	0.000182896	Gabra4	DAP with linked DEG
1535	XX	pre-G	E13	chr5-71811173-71812201	2.01560995100602e-27	-4.754102263	0.003	0.079	7.00394223825326e-22	Gabra4	DAP with linked DEG
1536	XX	pre-G	E13	chr5-71657300-71658705	2.13928809089604e-13	-0.780456295	0.149	0.232	7.43370522265011e-08	Gabra4	DAP with linked DEG
1537	XX	pre-G	E13	chr5-71638479-71639327	1.43758427129471e-13	-1.588648091	0.033	0.1	4.99538970510842e-08	Gabra4	DAP with linked DEG
1538	XX	pre-G	E12	chr5-71679234-71680182	2.15863091080778e-09	-2.375449107	0.004	0.023	0.000750092	Gabrb1	DAP with linked DEG
1539	XX	pre-G	E12	chr5-72180961-72182343	6.64133309840737e-19	-1.85277442	0.02	0.076	2.30776363170009e-13	Gabrb1	DAP with linked DEG
1540	XX	pre-G	E12	chr5-71811173-71812201	6.94294591381909e-26	-5.61458038	0.001	0.037	2.41256956086342e-20	Gabrb1	DAP with linked DEG
1541	XX	pre-G	E12	chr5-71657300-71658705	3.61469285985176e-11	-0.972439828	0.06	0.123	1.25605154840559e-05	Gabrb1	DAP with linked DEG
1542	XX	pre-G	E12	chr5-71638479-71639327	8.53743532280347e-27	-2.514748489	0.012	0.073	2.96663071314437e-21	Gabrb1	DAP with linked DEG
1543	XX	pre-G	E13	chr5-71811173-71812201	2.01560995100602e-27	-4.754102263	0.003	0.079	7.00394223825326e-22	Gabrb1	DAP with linked DEG
1544	XX	pre-G	E13	chr5-71679234-71680182	3.2149321868445e-11	-2.22091259	0.011	0.054	1.11714071094566e-05	Gabrb1	DAP with linked DEG
1545	XX	pre-G	E13	chr5-71656436-71657188	5.26342708380127e-10	-1.417548169	0.03	0.071	0.000182896	Gabrb1	DAP with linked DEG
1546	XX	pre-G	E13	chr5-72180961-72182343	9.90524092796432e-17	-1.268927253	0.069	0.148	3.44192264385368e-11	Gabrb1	DAP with linked DEG
1547	XX	pre-G	E13	chr5-71657300-71658705	2.13928809089604e-13	-0.780456295	0.149	0.232	7.43370522265011e-08	Gabrb1	DAP with linked DEG
1548	XX	pre-G	E13	chr5-71638479-71639327	1.43758427129471e-13	-1.588648091	0.033	0.1	4.99538970510842e-08	Gabrb1	DAP with linked DEG
1549	XX	Epi	E12	chr7-57703255-57704233	2.04413226307694e-09	-2.540621215	0.007	0.041	0.000710305	Gabrg3	DAP with linked non-DEG
1550	XX	pre-G	E12	chr7-56899530-56900195	4.57259381823548e-09	-2.330067329	0.004	0.024	0.001588908	Gabrg3	DAP with linked DEG
1551	XX	pre-G	E12	chr7-57703255-57704233	8.69884726027644e-16	-1.847082694	0.018	0.063	3.02271894023716e-10	Gabrg3	DAP with linked DEG
1552	XX	pre-G	E13	chr7-57703255-57704233	6.76938265166553e-16	-1.175736123	0.075	0.161	2.352258930714e-10	Gabrg3	DAP with linked DEG
1553	XX	Epi	E12	chr13-51937647-51938843	3.48178235883644e-09	-1.561244413	0.025	0.075	0.001209867	Gadd45g	DAP with linked non-DEG
1554	XX	Epi	E13	chr13-51937647-51938843	4.63739143872461e-12	-1.878091072	0.043	0.143	1.61142396408522e-06	Gadd45g	DAP with linked non-DEG
1555	XX	pre-G	E12	chr13-51937647-51938843	3.85374823292326e-10	-1.03818545	0.045	0.1	0.000133912	Gadd45g	DAP with linked non-DEG
1556	XX	pre-G	E13	chr13-51937647-51938843	2.54884213702455e-27	-1.777199497	0.054	0.168	8.85684409983975e-22	Gadd45g	DAP with linked non-DEG
1557	XX	Me	E12	chr13-60507568-60508491	5.33278363094077e-09	-1.462914671	0.038	0.104	0.001853062	Gas1	DAP with linked non-DEG
1558	XX	pre-G	E12	chr13-60225285-60227420	1.47244859582903e-24	-1.867176538	0.025	0.098	5.1165380032165e-19	Gas1	DAP with linked non-DEG
1559	XX	pre-G	E12	chr13-60266981-60268117	6.26260105025482e-10	-1.40144215	0.019	0.054	0.000217616	Gas1	DAP with linked non-DEG
1560	XX	pre-G	E12	chr13-60269057-60269945	7.80763699232721e-16	-2.539512874	0.007	0.041	2.71303674027882e-10	Gas1	DAP with linked non-DEG
1561	XX	pre-G	E12	chr13-60434121-60435996	1.63067417720107e-16	-1.846561028	0.019	0.069	5.66634816464715e-11	Gas1	DAP with linked non-DEG
1562	XX	pre-G	E13	chr13-60225285-60227420	2.43999265597327e-45	-2.192937422	0.061	0.228	8.47860848060872e-40	Gas1	DAP with linked non-DEG
1563	XX	pre-G	E13	chr13-60266981-60268117	3.11948767143638e-13	-1.46495612	0.04	0.103	1.08397517350907e-07	Gas1	DAP with linked non-DEG
1564	XX	pre-G	E13	chr13-60269057-60269945	4.29579639815484e-19	-2.470014923	0.017	0.086	1.49272481141283e-13	Gas1	DAP with linked non-DEG
1565	XX	pre-G	E13	chr13-60434121-60435996	2.24754349036551e-22	-1.696994496	0.055	0.153	7.80987649749659e-17	Gas1	DAP with linked non-DEG
1566	XX	pre-G	E13	chr13-60440316-60441100	5.97905603157503e-08	-3.501932483	0.002	0.023	0.020776323	Gas1	DAP with linked non-DEG
1567	XX	PGC1	E13	chr1-160624399-160625600	2.89978016588464e-20	-1.519047968	0.11	0.286	1.00763011094242e-14	Gas5	DAP with linked non-DEG
1568	XX	pre-G	E12	chr8-13515774-13516522	1.93586052890652e-37	-2.606763781	0.015	0.093	6.72682495887083e-32	Gas6	DAP with linked DEG
1569	XX	pre-G	E13	chr8-13515774-13516522	3.8673730292762e-36	-2.247385215	0.042	0.187	1.34385411707804e-30	Gas6	DAP with linked DEG
1570	XX	pre-G	E13	chr8-13745492-13746103	1.40820088036186e-08	-2.524222184	0.007	0.038	0.004893287	Gas6	DAP with linked DEG
1571	XX	pre-G	E13	chr8-13801268-13802381	5.79182562516442e-16	-2.918990444	0.008	0.065	2.01257252736026e-10	Gas6	DAP with linked DEG
1572	XX	pre-G	E12	chr11-67616216-67617352	2.46871374159701e-09	-1.162166122	0.039	0.089	0.000857841	Gas7	DAP with linked non-DEG
1573	XX	pre-G	E13	chr11-67616216-67617352	2.20947400731156e-13	-0.909703453	0.098	0.173	7.67759075430658e-08	Gas7	DAP with linked non-DEG
1574	XX	PGC1	E12	chr6-88291601-88292847	5.86431815761525e-14	-1.858379274	0.054	0.203	2.03776259499893e-08	Gata2	DAP with linked non-DEG
1575	XX	PGC1	E12	chr6-88218951-88219470	6.04745688750526e-08	-2.672277824	0.012	0.074	0.021014006	Gata2	DAP with linked non-DEG
1576	XX	PGC1	E12	chr6-88225996-88227114	1.51385336011096e-22	-2.201697936	0.058	0.263	5.26041334838158e-17	Gata2	DAP with linked non-DEG
1577	XX	PGC1	E13	chr6-88209590-88210587	1.4075923394813e-18	-1.090074451	0.196	0.385	4.8911722408466e-13	Gata2	DAP with linked DEG
1578	XX	PGC1	E13	chr6-88225996-88227114	1.34645931755858e-63	-2.665038218	0.098	0.482	4.67874415961843e-58	Gata2	DAP with linked DEG
1579	XX	PGC1	E13	chr6-88218951-88219470	1.95717610123162e-33	-2.885924417	0.042	0.267	6.80089337536469e-28	Gata2	DAP with linked DEG
1580	XX	PGC1	E13	chr6-88291601-88292847	8.26584839579396e-46	-2.651431026	0.073	0.383	2.87225832981246e-40	Gata2	DAP with linked DEG
1581	XX	PGC2	E12	chr6-88225996-88227114	4.99569806785109e-11	-4.413414116	0.01	0.246	1.73593014310724e-05	Gata2	DAP with linked non-DEG
1582	XX	PGC2	E13	chr6-88225996-88227114	2.5729919702954e-12	-4.503810825	0.02	0.5	8.94076114798098e-07	Gata2	DAP with linked non-DEG
1583	XX	pre-G	E12	chr14-63312716-63314133	6.98824810513567e-20	-1.466455152	0.039	0.113	2.42831139281307e-14	Gata4	DAP with linked non-DEG
1584	XX	pre-G	E12	chr14-63356813-63358310	2.60141839855421e-18	-1.327970994	0.043	0.118	9.03953872221611e-13	Gata4	DAP with linked non-DEG
1585	XX	pre-G	E13	chr14-63312716-63314133	3.26519913124456e-15	-1.016553709	0.102	0.188	1.13460772012052e-09	Gata4	DAP with linked non-DEG
1586	XX	pre-G	E13	chr14-63356813-63358310	8.17951185228374e-09	-0.605234494	0.145	0.202	0.002842258	Gata4	DAP with linked non-DEG
1587	XX	PGC1	E12	chr14-63410396-63411745	5.922365854939e-11	-1.446911691	0.079	0.217	2.05793329910348e-05	Gata4	DAP with linked non-DEG
1588	XX	PGC1	E13	chr14-63410396-63411745	2.37292405446586e-39	-2.529827829	0.076	0.358	8.24555515066069e-34	Gata4	DAP with linked non-DEG
1589	XX	PGC1	E13	chr14-63507537-63507926	6.67898817040486e-08	-1.093807096	0.095	0.199	0.023208482	Gata4	DAP with linked non-DEG
1590	XX	Epi	E12	chr18-11473523-11474187	2.97904141393188e-12	-1.700158092	0.027	0.092	1.03517220572012e-06	Gata6	DAP with linked DEG
1591	XX	Epi	E12	chr18-11470295-11471467	1.82091854076633e-09	-0.833693861	0.113	0.214	0.000632742	Gata6	DAP with linked DEG
1592	XX	Epi	E12	chr18-10940767-10941824	8.18901909333547e-10	-2.094974265	0.011	0.052	0.000284556	Gata6	DAP with linked DEG
1593	XX	Epi	E12	chr18-11417671-11418792	5.32794686848733e-13	-1.392115503	0.047	0.131	1.85138161759632e-07	Gata6	DAP with linked DEG
1594	XX	Epi	E13	chr18-11473523-11474187	2.60806770241958e-13	-1.530305114	0.071	0.196	9.06264405575267e-08	Gata6	DAP with linked DEG
1595	XX	pre-G	E11	chr18-11470295-11471467	1.2071451865932e-07	-1.490120766	0.045	0.12	0.041946485	Gata6	DAP with linked DEG
1596	XX	pre-G	E12	chr18-11417671-11418792	4.54568358324432e-20	-3.320028815	0.004	0.04	1.57955685992365e-14	Gata6	DAP with linked DEG
1597	XX	pre-G	E12	chr18-11473523-11474187	1.0563433248669e-31	-2.558732918	0.014	0.087	3.67063460241375e-26	Gata6	DAP with linked DEG
1598	XX	pre-G	E12	chr18-11470295-11471467	9.37335554391969e-65	-2.146416224	0.043	0.196	3.25710045117893e-59	Gata6	DAP with linked DEG
1599	XX	pre-G	E12	chr18-11051595-11053380	5.44487280797569e-16	-0.748933437	0.156	0.269	1.89201162767943e-10	Gata6	DAP with linked DEG
1600	XX	pre-G	E13	chr18-10839136-10841006	1.20717326090713e-09	-1.133721572	0.049	0.099	0.000419475	Gata6	DAP with linked DEG
1601	XX	pre-G	E13	chr18-11470295-11471467	2.79060060772322e-49	-1.678215944	0.121	0.319	9.69691852174703e-44	Gata6	DAP with linked DEG
1602	XX	pre-G	E13	chr18-11417671-11418792	2.68479520142387e-18	-2.699159374	0.013	0.074	9.32926060566775e-13	Gata6	DAP with linked DEG
1603	XX	pre-G	E13	chr18-10940767-10941824	1.31510573775381e-10	-0.536038946	0.208	0.271	4.56979517283384e-05	Gata6	DAP with linked DEG
1604	XX	pre-G	E13	chr18-11473523-11474187	1.31792454196845e-39	-2.227898705	0.043	0.184	4.57959009465906e-34	Gata6	DAP with linked DEG
1605	XX	pre-G	E13	chr18-11051595-11053380	3.04363591636827e-12	-0.470214394	0.362	0.428	1.05761782639923e-06	Gata6	DAP with linked DEG
1606	XX	Epi	E13	chr2-122657564-122658334	2.86246325763526e-09	-3.299345097	0.007	0.06	0.000994663	Gatm	DAP with linked non-DEG
1607	XX	PGC1	E12	chr1-89935458-89936236	1.05515854269011e-13	-2.499866207	0.026	0.145	3.66651766206672e-08	Gbx2	DAP with linked non-DEG
1608	XX	PGC1	E13	chr1-89935458-89936236	2.91412631475594e-21	-1.550388426	0.125	0.315	1.01261518248297e-15	Gbx2	DAP with linked non-DEG
1609	XX	PGC1	E12	chr2-62656223-62656804	1.3040290086754e-08	-2.253166902	0.02	0.099	0.004531305	Gca	DAP with linked DEG
1610	XX	PGC1	E13	chr2-62656223-62656804	9.10084293655968e-17	-2.273111484	0.039	0.177	3.16240640781044e-11	Gca	DAP with linked DEG
1611	XX	PGC1	E12	chr9-77776464-77777375	5.91882316420649e-09	-2.079671684	0.026	0.114	0.002056702	Gclc	DAP with linked non-DEG
1612	XX	PGC1	E13	chr9-77776464-77777375	2.81139818534028e-17	-1.997600749	0.056	0.216	9.76918698432967e-12	Gclc	DAP with linked non-DEG
1613	XX	PGC1	E13	chr9-78053740-78054560	7.48208128135293e-14	-1.908153414	0.046	0.161	2.59991101405092e-08	Gclc	DAP with linked non-DEG
1614	XX	pre-G	E13	chr13-40917068-40918074	2.10025253812812e-08	-0.927827371	0.057	0.098	0.007298063	Gcnt2	DAP with linked non-DEG
1615	XX	PGC1	E12	chr13-40649106-40650402	6.85306228550723e-09	-1.234913783	0.091	0.218	0.002381336	Gcnt2	DAP with linked non-DEG
1616	XX	PGC1	E13	chr13-40649106-40650402	8.58034310876619e-23	-1.344431097	0.183	0.405	2.98154052514962e-17	Gcnt2	DAP with linked non-DEG
1617	XX	PGC1	E13	chr13-40744268-40744989	8.38832728844612e-23	-1.952872646	0.09	0.305	2.9148179078257e-17	Gcnt2	DAP with linked non-DEG
1618	XX	pre-G	E12	chr14-33808241-33809547	2.12546426473577e-09	-1.511234029	0.016	0.051	0.000738567	Gdf10	DAP with linked non-DEG
1619	XX	pre-G	E13	chr14-33808241-33809547	9.71541381196531e-10	-1.117558998	0.056	0.11	0.000337596	Gdf10	DAP with linked non-DEG
1620	XX	pre-G	E12	chr6-122485585-122487078	2.39137041780503e-09	-0.689542786	0.109	0.189	0.000830965	Gdf3	DAP with linked non-DEG
1621	XX	pre-G	E13	chr6-122485585-122487078	6.65976117754961e-14	-0.688660554	0.219	0.32	2.31416711278083e-08	Gdf3	DAP with linked non-DEG
1622	XX	PGC1	E13	chr6-122777068-122777568	2.3471368801003e-15	-2.017882308	0.046	0.19	8.15594858781653e-10	Gdf3	DAP with linked non-DEG
1623	XX	pre-G	E13	chr4-11807915-11808890	1.16604792151063e-07	-3.356025289	0.002	0.021	0.040518416	Gem	DAP with linked non-DEG
1624	XX	PGC1	E13	chr17-24636723-24637125	9.88322244898028e-10	-1.562890058	0.056	0.155	0.000343427	Gfer	DAP with linked non-DEG
1625	XX	PGC1	E13	chr6-54852648-54853115	6.63214018289711e-08	-0.65651288	0.225	0.319	0.023045692	Ggct	DAP with linked non-DEG
1626	XX	PGC1	E13	chr6-55354456-55355178	4.09344928799506e-11	-1.189324423	0.09	0.205	1.42241222583896e-05	Ggct	DAP with linked non-DEG
1627	XX	pre-G	E13	chr15-3432815-3433866	8.6297440821837e-13	-1.865822532	0.023	0.075	2.9987066223976e-07	Ghr	DAP with linked DEG
1628	XX	PGC1	E13	chr14-57315325-57316366	4.37370272831554e-08	-1.013809419	0.105	0.193	0.015197961	Gjb2	DAP with linked non-DEG
1629	XX	PGC1	E13	chr4-127461616-127462044	7.76400268434433e-09	-1.415377631	0.054	0.138	0.002697874	Gjb3	DAP with linked non-DEG
1630	XX	PGC1	E13	chr4-127482279-127482805	8.40825618732871e-09	-1.636452028	0.042	0.129	0.002921743	Gjb3	DAP with linked non-DEG
1631	XX	pre-G	E12	chr10-126927919-126929063	3.68833887432803e-08	-0.987888742	0.039	0.085	0.012816424	Gli1	DAP with linked non-DEG
1632	XX	pre-G	E12	chr10-126930578-126931461	1.25663980333268e-11	-1.703883877	0.014	0.049	4.36663482061055e-06	Gli1	DAP with linked non-DEG
1633	XX	pre-G	E13	chr10-126927919-126929063	3.88361655043382e-12	-0.839867901	0.119	0.188	1.3494984970275e-06	Gli1	DAP with linked non-DEG
1634	XX	pre-G	E13	chr10-126930578-126931461	3.59423879039408e-13	-1.415119077	0.042	0.105	1.24894406608009e-07	Gli1	DAP with linked non-DEG
1635	XX	pre-G	E13	chr10-127188104-127190721	2.15958626941095e-13	-0.617364381	0.258	0.338	7.50423834826264e-08	Gli1	DAP with linked non-DEG
1636	XX	pre-G	E13	chr10-127195072-127196880	6.9142748331583e-08	-0.545066055	0.17	0.219	0.024026068	Gli1	DAP with linked non-DEG
1637	XX	Epi	E12	chr1-119388515-119389972	1.15143204600559e-09	-1.084113458	0.065	0.145	0.000400105	Gli2	DAP with linked non-DEG
1638	XX	Epi	E13	chr1-119388515-119389972	5.68607228082148e-15	-1.354859852	0.111	0.269	1.97582482650125e-09	Gli2	DAP with linked non-DEG
1639	XX	pre-G	E12	chr1-119209109-119210159	3.5399715148132e-15	-1.506427699	0.028	0.08	1.23008700182486e-09	Gli2	DAP with linked non-DEG
1640	XX	pre-G	E13	chr1-118952075-118952788	1.06388956434384e-08	-2.354193757	0.007	0.034	0.003696857	Gli2	DAP with linked non-DEG
1641	XX	pre-G	E13	chr1-118981904-118983339	7.63186038501103e-08	-0.975255877	0.054	0.1	0.02651957	Gli2	DAP with linked non-DEG
1642	XX	pre-G	E13	chr1-119033180-119034559	1.51609475837237e-11	-1.065622171	0.071	0.144	5.26820187113022e-06	Gli2	DAP with linked non-DEG
1643	XX	PGC1	E13	chr1-118647872-118648431	1.62259195872364e-10	-0.760418509	0.218	0.345	5.63826366777083e-05	Gli2	DAP with linked non-DEG
1644	XX	pre-G	E12	chr13-15129907-15131262	3.37155287226568e-10	-2.619726543	0.004	0.025	0.000117156	Gli3	DAP with linked DEG
1645	XX	pre-G	E12	chr13-15462541-15465171	1.25973366075945e-09	-0.611918415	0.14	0.225	0.000437739	Gli3	DAP with linked DEG
1646	XX	pre-G	E13	chr13-15462541-15465171	4.41931406497777e-09	-0.437581231	0.331	0.375	0.001535645	Gli3	DAP with linked DEG
1647	XX	pre-G	E13	chr13-15129907-15131262	1.2110118885125e-12	-2.126384227	0.017	0.067	4.20808466079765e-07	Gli3	DAP with linked DEG
1648	XX	PGC1	E13	chr10-128032867-128033311	6.48923863108924e-08	-1.260145083	0.066	0.151	0.022549131	Gls2	DAP with linked non-DEG
1649	XX	pre-G	E12	chr5-127631395-127633730	2.66016406896153e-10	-1.377093405	0.022	0.059	9.24367111503099e-05	Glt1d1	DAP with linked non-DEG
1650	XX	pre-G	E13	chr5-127631395-127633730	2.382688217973e-15	-1.501497705	0.049	0.125	8.27948415422349e-10	Glt1d1	DAP with linked non-DEG
1651	XX	PGC1	E13	chr5-127660277-127660583	4.22975279684063e-10	-1.56689568	0.051	0.147	0.000146978	Glt1d1	DAP with linked non-DEG
1652	XX	pre-G	E13	chr18-5440601-5441671	9.51741403073457e-08	-1.946620145	0.011	0.041	0.033071586	Gm10125	DAP with linked non-DEG
1653	XX	PGC1	E13	chr13-66263205-66263854	1.10119077810835e-10	-1.701057012	0.042	0.125	3.82647277530979e-05	Gm10324	DAP with linked non-DEG
1654	XX	pre-G	E13	chr5-37056087-37057038	2.00649013892527e-08	-2.411569056	0.007	0.035	0.006972252	Gm1043	DAP with linked non-DEG
1655	XX	pre-G	E12	chr9-49975815-49976687	7.73305414609529e-09	-1.501800316	0.016	0.048	0.00268712	Gm11149	DAP with linked non-DEG
1656	XX	pre-G	E13	chr2-10250524-10252582	6.58377167130077e-12	-2.164534401	0.016	0.064	2.28776189920195e-06	Gm13261	DAP with linked non-DEG
1657	XX	PGC1	E12	chr2-9880886-9881859	1.2238502695668e-08	-1.085847288	0.117	0.252	0.004252696	Gm13261	DAP with linked non-DEG
1658	XX	PGC1	E13	chr2-9880886-9881859	7.94378716864403e-24	-1.087314306	0.284	0.508	2.76034688429627e-18	Gm13261	DAP with linked non-DEG
1659	XX	pre-G	E12	chr2-75172806-75173918	1.05982661448028e-07	-2.466713462	0.003	0.019	0.036827385	Gm13652	DAP with linked non-DEG
1660	XX	pre-G	E12	chr2-75198589-75199083	1.19554286360655e-13	-5.371528253	0	0.018	4.15433211960321e-08	Gm13652	DAP with linked non-DEG
1661	XX	pre-G	E12	chr2-75201981-75203497	2.31276879414545e-25	-3.002229958	0.007	0.057	8.03652464433633e-20	Gm13652	DAP with linked non-DEG
1662	XX	pre-G	E13	chr2-75064198-75065229	9.91071527474821e-11	-2.798962748	0.007	0.04	3.44382489724588e-05	Gm13652	DAP with linked non-DEG
1663	XX	pre-G	E13	chr2-75172806-75173918	5.38840225670384e-10	-2.95028722	0.005	0.036	0.000187239	Gm13652	DAP with linked non-DEG
1664	XX	pre-G	E13	chr2-75198589-75199083	7.67631684909663e-09	-2.870579709	0.005	0.03	0.002667405	Gm13652	DAP with linked non-DEG
1665	XX	pre-G	E13	chr2-75201981-75203497	3.77184794994973e-22	-2.690266944	0.016	0.096	1.31066058488828e-16	Gm13652	DAP with linked non-DEG
1666	XX	pre-G	E12	chr2-75172806-75173918	1.05982661448028e-07	-2.466713462	0.003	0.019	0.036827385	Gm14396	DAP with linked non-DEG
1667	XX	pre-G	E13	chr2-74704366-74706085	1.36937317136662e-16	-0.814973929	0.184	0.284	4.75836636452331e-11	Gm14396	DAP with linked non-DEG
1668	XX	pre-G	E13	chr2-75064198-75065229	9.91071527474821e-11	-2.798962748	0.007	0.04	3.44382489724588e-05	Gm14396	DAP with linked non-DEG
1669	XX	pre-G	E13	chr2-75172806-75173918	5.38840225670384e-10	-2.95028722	0.005	0.036	0.000187239	Gm14396	DAP with linked non-DEG
1670	XX	PGC1	E12	chrX-13240563-13241710	1.15048398827663e-14	-1.449962737	0.107	0.283	3.99775928666306e-09	Gm14634	DAP with linked non-DEG
1671	XX	PGC1	E12	chrX-12768020-12769295	1.30714747465966e-09	-1.565350041	0.056	0.174	0.000454214	Gm14634	DAP with linked non-DEG
1672	XX	PGC1	E12	chrX-12287176-12289100	4.14056613344698e-16	-1.160424922	0.183	0.391	1.43878462288082e-10	Gm14634	DAP with linked non-DEG
1673	XX	PGC1	E12	chrX-13070300-13072976	7.03362359560885e-19	-0.79851325	0.417	0.632	2.44407869512014e-13	Gm14634	DAP with linked non-DEG
1674	XX	PGC1	E13	chrX-13240563-13241710	2.56970037077704e-14	-0.751191398	0.313	0.462	8.9293233333946e-09	Gm14634	DAP with linked non-DEG
1675	XX	PGC1	E13	chrX-12768020-12769295	1.40165077915189e-12	-0.816985964	0.237	0.388	4.87052620993594e-07	Gm14634	DAP with linked non-DEG
1676	XX	PGC1	E13	chrX-12287176-12289100	2.4425757428997e-26	-0.982325391	0.367	0.565	8.48758432021503e-21	Gm14634	DAP with linked non-DEG
1677	XX	PGC1	E13	chrX-13070300-13072976	1.19965640412059e-27	-0.710947741	0.677	0.791	4.16862605585842e-22	Gm14634	DAP with linked non-DEG
1678	XX	PGC1	E13	chrX-13051006-13051438	2.0048730045555e-14	-1.783069095	0.066	0.206	6.96663295987966e-09	Gm14634	DAP with linked non-DEG
1679	XX	PGC2	E11	chrX-13070300-13072976	1.19062501530151e-08	-1.482737284	0.2	0.544	0.004137243	Gm14634	DAP with linked non-DEG
1680	XX	PGC2	E12	chrX-13070300-13072976	1.32390269060718e-07	-1.040120137	0.32	0.568	0.046003633	Gm14634	DAP with linked non-DEG
1681	XX	PGC1	E12	chr10-24590333-24591454	6.08650352800491e-09	-1.18247506	0.103	0.233	0.002114969	Gm15270	DAP with linked DEG
1682	XX	PGC1	E13	chr10-24590333-24591454	1.74652603872e-10	-0.696678387	0.267	0.396	6.0689160056462e-05	Gm15270	DAP with linked non-DEG
1683	XX	pre-G	E13	chr1-130513024-130513941	3.60768106242926e-08	-2.221660844	0.009	0.034	0.012536151	Gm15675	DAP with linked non-DEG
1684	XX	Epi	E12	chr7-140443270-140444560	4.41515566508174e-15	-2.817834556	0.008	0.059	1.53420036628093e-09	Gm16201	DAP with linked non-DEG
1685	XX	Epi	E13	chr7-140443270-140444560	2.08941280013465e-21	-3.685848851	0.012	0.134	7.26039606854788e-16	Gm16201	DAP with linked non-DEG
1686	XX	PGC1	E13	chr6-54096111-54097471	9.11907682803888e-13	-0.854402141	0.23	0.373	3.16874241159109e-07	Gm16499	DAP with linked non-DEG
1687	XX	PGC1	E13	chr9-57803049-57803556	2.43755399605973e-12	-1.849705488	0.046	0.163	8.47013450320817e-07	Gm17231	DAP with linked non-DEG
1688	XX	PGC1	E13	chr13-117215462-117216431	9.3291561940588e-08	-0.563665398	0.291	0.398	0.032417418	Gm17509	DAP with linked non-DEG
1689	XX	pre-G	E13	chr16-29979001-29979429	8.71923856924564e-14	-2.861520713	0.008	0.053	3.02980461423432e-08	Gm1968	DAP with linked DEG
1690	XX	Epi	E12	chr7-140443270-140444560	4.41515566508174e-15	-2.817834556	0.008	0.059	1.53420036628093e-09	Gm2044	DAP with linked non-DEG
1691	XX	Epi	E13	chr7-140443270-140444560	2.08941280013465e-21	-3.685848851	0.012	0.134	7.26039606854788e-16	Gm2044	DAP with linked non-DEG
1692	XX	PGC1	E12	chr1-165611836-165612566	3.66233727956418e-08	-2.045018212	0.026	0.104	0.012726073	Gm26665	DAP with linked non-DEG
1693	XX	PGC1	E13	chr1-165611836-165612566	3.58406185213733e-16	-1.596062857	0.09	0.26	1.24540773268994e-10	Gm26665	DAP with linked non-DEG
1694	XX	pre-G	E12	chr9-80764636-80765516	5.01303952269979e-13	-3.116214459	0.003	0.028	1.74195603854534e-07	Gm26713	DAP with linked non-DEG
1695	XX	pre-G	E13	chr9-80764636-80765516	7.49497504248135e-16	-2.566727988	0.011	0.066	2.60439140263663e-10	Gm26713	DAP with linked DEG
1696	XX	PGC1	E13	chr13-66263205-66263854	1.10119077810835e-10	-1.701057012	0.042	0.125	3.82647277530979e-05	Gm26754	DAP with linked non-DEG
1697	XX	pre-G	E12	chr9-80764636-80765516	5.01303952269979e-13	-3.116214459	0.003	0.028	1.74195603854534e-07	Gm27224	DAP with linked DEG
1698	XX	pre-G	E13	chr9-80764636-80765516	7.49497504248135e-16	-2.566727988	0.011	0.066	2.60439140263663e-10	Gm27224	DAP with linked DEG
1699	XX	pre-G	E12	chr7-70218718-70219852	6.07453111009529e-08	-1.971521849	0.007	0.027	0.021108084	Gm28258	DAP with linked non-DEG
1700	XX	pre-G	E13	chr7-70218718-70219852	3.14577892072061e-13	-1.994777873	0.019	0.071	1.0931109882666e-07	Gm28258	DAP with linked non-DEG
1701	XX	pre-G	E13	chr7-70795622-70796862	8.65789261026294e-12	-2.070523269	0.014	0.062	3.00848781367722e-06	Gm28258	DAP with linked non-DEG
1702	XX	PGC1	E12	chr14-60484985-60486225	6.46867824305123e-08	-1.037761919	0.123	0.246	0.022477687	Gm29266	DAP with linked DEG
1703	XX	PGC1	E13	chr14-60484985-60486225	1.16757275572734e-13	-0.900070379	0.235	0.389	4.05714019023916e-08	Gm29266	DAP with linked DEG
1704	XX	pre-G	E12	chr9-101861664-101863451	3.85508341991061e-16	-1.558660713	0.028	0.084	1.33958366216764e-10	Gm29521	DAP with linked DEG
1705	XX	pre-G	E12	chr9-101716069-101716830	3.93282940438215e-19	-3.233902233	0.004	0.039	1.36659922558173e-13	Gm29521	DAP with linked DEG
1706	XX	pre-G	E13	chr9-101861664-101863451	4.89864457334725e-20	-1.261539607	0.082	0.176	1.70220550956957e-14	Gm29521	DAP with linked DEG
1707	XX	pre-G	E13	chr9-101716069-101716830	7.86513165174006e-30	-5.318531897	0.002	0.079	2.73301527200489e-24	Gm29521	DAP with linked DEG
1708	XX	pre-G	E13	chr6-87979993-87982250	1.00416519380894e-09	-0.499670175	0.245	0.299	0.000348932	Gm5577	DAP with linked non-DEG
1709	XX	PGC1	E12	chr6-88218951-88219470	6.04745688750526e-08	-2.672277824	0.012	0.074	0.021014006	Gm5577	DAP with linked non-DEG
1710	XX	PGC1	E12	chr6-88225996-88227114	1.51385336011096e-22	-2.201697936	0.058	0.263	5.26041334838158e-17	Gm5577	DAP with linked non-DEG
1711	XX	PGC1	E12	chr6-88291601-88292847	5.86431815761525e-14	-1.858379274	0.054	0.203	2.03776259499893e-08	Gm5577	DAP with linked non-DEG
1712	XX	PGC1	E13	chr6-88218951-88219470	1.95717610123162e-33	-2.885924417	0.042	0.267	6.80089337536469e-28	Gm5577	DAP with linked DEG
1713	XX	PGC1	E13	chr6-88209590-88210587	1.4075923394813e-18	-1.090074451	0.196	0.385	4.8911722408466e-13	Gm5577	DAP with linked DEG
1714	XX	PGC1	E13	chr6-88225996-88227114	1.34645931755858e-63	-2.665038218	0.098	0.482	4.67874415961843e-58	Gm5577	DAP with linked DEG
1715	XX	PGC1	E13	chr6-88291601-88292847	8.26584839579396e-46	-2.651431026	0.073	0.383	2.87225832981246e-40	Gm5577	DAP with linked DEG
1716	XX	PGC2	E12	chr6-88225996-88227114	4.99569806785109e-11	-4.413414116	0.01	0.246	1.73593014310724e-05	Gm5577	DAP with linked non-DEG
1717	XX	PGC2	E13	chr6-88225996-88227114	2.5729919702954e-12	-4.503810825	0.02	0.5	8.94076114798098e-07	Gm5577	DAP with linked non-DEG
1718	XX	PGC1	E13	chr17-35869275-35869791	8.0762990637724e-11	-0.840152241	0.218	0.347	2.80639278017495e-05	Gm8909	DAP with linked non-DEG
1719	XX	pre-G	E12	chr19-5071412-5073359	1.20985745505774e-10	-0.926834138	0.067	0.132	4.20407317770738e-05	Gm960	DAP with linked non-DEG
1720	XX	pre-G	E12	chr19-16439062-16440353	5.09526646683702e-20	-1.894531018	0.021	0.079	1.77052866822886e-14	Gna14	DAP with linked non-DEG
1721	XX	pre-G	E13	chr19-16439062-16440353	1.45869754130084e-16	-1.215074086	0.081	0.165	5.06875515138923e-11	Gna14	DAP with linked non-DEG
1722	XX	PGC1	E12	chr19-16448766-16449660	2.78363123111156e-08	-1.986722347	0.028	0.11	0.009672701	Gna14	DAP with linked DEG
1723	XX	PGC1	E13	chr19-16435338-16437883	1.81370388914007e-10	-0.627375289	0.355	0.475	6.30234895917838e-05	Gna14	DAP with linked DEG
1724	XX	PGC1	E13	chr19-16448766-16449660	3.18122896920658e-23	-2.132067514	0.066	0.264	1.10542934836475e-17	Gna14	DAP with linked DEG
1725	XX	PGC2	E13	chr19-16448766-16449660	3.46529793864279e-08	-13.16114592	0	0.303	0.012041391	Gna14	DAP with linked non-DEG
1726	XX	pre-G	E12	chr17-25709472-25710058	2.29948884840772e-09	-2.786804242	0.003	0.022	0.000799038	Gng13	DAP with linked non-DEG
1727	XX	pre-G	E12	chr17-25716164-25718135	2.9117790794512e-09	-0.951202746	0.054	0.107	0.0010118	Gng13	DAP with linked non-DEG
1728	XX	pre-G	E13	chr17-25709472-25710058	5.29711578512931e-12	-2.585278464	0.009	0.047	1.84066827859566e-06	Gng13	DAP with linked DEG
1729	XX	pre-G	E13	chr17-25716164-25718135	6.54698892833706e-19	-1.060895644	0.121	0.228	2.2749804477632e-13	Gng13	DAP with linked DEG
1730	XX	Epi	E12	chr14-19866940-19868005	5.46822461454012e-14	-1.385214763	0.053	0.145	1.90012603018347e-08	Gng2	DAP with linked DEG
1731	XX	Epi	E12	chr14-19959681-19960376	1.07239756586769e-07	-1.497007424	0.024	0.072	0.037264207	Gng2	DAP with linked DEG
1732	XX	Epi	E13	chr14-19866940-19868005	1.93611701956479e-16	-1.602793285	0.08	0.232	6.72771622543473e-11	Gng2	DAP with linked DEG
1733	XX	pre-G	E11	chr14-19866940-19868005	9.33399111447784e-12	-4.161133579	0.004	0.062	3.24342190241433e-06	Gng2	DAP with linked DEG
1734	XX	pre-G	E12	chr14-19866940-19868005	2.65734689891782e-58	-3.977338948	0.006	0.099	9.23388187170458e-53	Gng2	DAP with linked DEG
1735	XX	pre-G	E12	chr14-19959681-19960376	1.3925322776366e-19	-3.495247256	0.003	0.036	4.83884078494555e-14	Gng2	DAP with linked DEG
1736	XX	pre-G	E13	chr14-19959681-19960376	3.91234392056051e-18	-3.37189505	0.006	0.059	1.35948082723597e-12	Gng2	DAP with linked DEG
1737	XX	pre-G	E13	chr14-19866940-19868005	5.11244612557211e-67	-4.380244123	0.011	0.197	1.77649834194443e-61	Gng2	DAP with linked DEG
1738	XX	PGC1	E13	chr2-126955611-126956031	9.30516897809811e-14	-2.150958287	0.032	0.129	3.23340664235442e-08	Gpat2	DAP with linked non-DEG
1739	XX	PGC1	E13	chrX-52746811-52747409	8.59061420265828e-09	-1.081314903	0.105	0.215	0.00298511	Gpc3	DAP with linked non-DEG
1740	XX	PGC1	E13	chrX-52743753-52745028	1.55780946777794e-08	-0.708779345	0.23	0.337	0.005413154	Gpc3	DAP with linked non-DEG
1741	XX	pre-G	E12	chrX-52217023-52217843	7.55277348669814e-34	-3.661413578	0.005	0.062	2.6244754950253e-28	Gpc4	DAP with linked DEG
1742	XX	pre-G	E13	chrX-52217023-52217843	2.97294614676408e-24	-2.434512214	0.021	0.11	1.03305419180832e-18	Gpc4	DAP with linked DEG
1743	XX	pre-G	E12	chr2-132675881-132676529	1.80119676549094e-12	-2.573347373	0.005	0.031	6.25888858056621e-07	Gpcpd1	DAP with linked DEG
1744	XX	pre-G	E13	chr2-132675881-132676529	1.8047942435372e-11	-2.011070242	0.016	0.058	6.27138927715524e-06	Gpcpd1	DAP with linked DEG
1745	XX	pre-G	E12	chr4-152633417-152634742	5.93130753051685e-09	-2.10578341	0.006	0.026	0.00206104	Gpr153	DAP with linked non-DEG
1746	XX	pre-G	E13	chr4-152273379-152275293	8.91670803437353e-16	-1.294693041	0.071	0.148	3.09842229132428e-10	Gpr153	DAP with linked non-DEG
1747	XX	pre-G	E13	chr4-152633417-152634742	9.48057020719153e-13	-2.216895646	0.016	0.062	3.29435593844595e-07	Gpr153	DAP with linked non-DEG
1748	XX	PGC1	E13	chr3-30724112-30725364	9.63179742713013e-17	-1.195215535	0.152	0.311	3.34690512896631e-11	Gpr160	DAP with linked non-DEG
1749	XX	Epi	E13	chr7-118937366-118938588	8.86865032796192e-09	-1.891712101	0.028	0.102	0.003081723	Gprc5b	DAP with linked non-DEG
1750	XX	pre-G	E12	chr7-118937366-118938588	8.91412921197715e-16	-1.376221706	0.035	0.096	3.09752618922388e-10	Gprc5b	DAP with linked non-DEG
1751	XX	pre-G	E13	chr7-118937366-118938588	6.11241861181191e-08	-0.570920321	0.141	0.189	0.021239738	Gprc5b	DAP with linked non-DEG
1752	XX	pre-G	E12	chr11-55022341-55023906	3.82636610091907e-13	-1.367453304	0.03	0.081	1.32960482457786e-07	Gpx3	DAP with linked non-DEG
1753	XX	pre-G	E13	chr11-55022341-55023906	5.76305899459336e-16	-1.053846207	0.103	0.195	2.00257655473627e-10	Gpx3	DAP with linked non-DEG
1754	XX	Epi	E13	chr9-40460510-40461257	1.24692191727114e-07	-1.908567401	0.026	0.086	0.043328666	Gramd1b	DAP with linked non-DEG
1755	XX	pre-G	E12	chr9-40297715-40298440	1.11513683501114e-11	-1.180218517	0.035	0.082	3.87493323113846e-06	Gramd1b	DAP with linked non-DEG
1756	XX	pre-G	E12	chr12-16768681-16769200	4.82896886997058e-09	-2.851704355	0.002	0.018	0.001677994	Greb1	DAP with linked non-DEG
1757	XX	Me	E12	chr18-9841797-9843352	9.04286975987592e-08	-1.983657541	0.015	0.065	0.031422616	Greb1l	DAP with linked DEG
1758	XX	pre-G	E12	chr18-9841797-9843352	6.17861368531508e-39	-1.995801371	0.032	0.137	2.14697557644171e-33	Greb1l	DAP with linked DEG
1759	XX	pre-G	E12	chr18-10422430-10423068	8.17066264978502e-28	-3.437620297	0.005	0.055	2.83918271086055e-22	Greb1l	DAP with linked DEG
1760	XX	pre-G	E13	chr18-9841797-9843352	6.94501342895121e-31	-1.473048566	0.095	0.233	2.41328799135911e-25	Greb1l	DAP with linked DEG
1761	XX	pre-G	E13	chr18-10422430-10423068	3.13643004645954e-35	-2.909163376	0.018	0.13	1.08986239469399e-29	Greb1l	DAP with linked DEG
1762	XX	PGC1	E13	chr18-10392870-10393570	8.1339114213595e-09	-1.085733762	0.103	0.202	0.002826412	Greb1l	DAP with linked non-DEG
1763	XX	Epi	E13	chr1-174992144-174993183	5.89130784487117e-08	-1.88715375	0.024	0.093	0.020471411	Grem2	DAP with linked non-DEG
1764	XX	pre-G	E13	chr1-174680688-174681678	1.35987775368426e-09	-3.338179602	0.003	0.029	0.000472537	Grem2	DAP with linked non-DEG
1765	XX	Epi	E12	chr16-88359164-88360580	1.17135193228842e-09	-1.458373676	0.033	0.094	0.000407027	Grik1	DAP with linked DEG
1766	XX	pre-G	E12	chr16-88359164-88360580	2.2029778548481e-37	-6.944900122	0	0.049	7.65501759891891e-32	Grik1	DAP with linked non-DEG
1767	XX	pre-G	E13	chr16-88359164-88360580	1.38883438073783e-33	-4.353702155	0.006	0.096	4.82599114790684e-28	Grik1	DAP with linked non-DEG
1768	XX	PGC1	E13	chr4-125609228-125609963	1.94449787755616e-09	-1.172578006	0.1	0.209	0.000675684	Grik3	DAP with linked DEG
1769	XX	PGC1	E13	chr4-125489698-125491894	2.43839241272166e-09	-0.615281304	0.372	0.467	0.000847305	Grik3	DAP with linked DEG
1770	XX	pre-G	E11	chr9-42777603-42779590	6.67425813356367e-08	-2.476038526	0.012	0.065	0.023192046	Grik4	DAP with linked non-DEG
1771	XX	pre-G	E12	chr9-42777603-42779590	1.97865468942427e-13	-2.236075077	0.009	0.043	6.87552824754592e-08	Grik4	DAP with linked non-DEG
1772	XX	pre-G	E13	chr9-42777603-42779590	3.05785458159568e-10	-1.842725464	0.018	0.067	0.000106256	Grik4	DAP with linked non-DEG
1773	XX	pre-G	E12	chr19-61057079-61058097	3.71678303145092e-09	-2.1308393	0.005	0.027	0.001291526	Grk5	DAP with linked DEG
1774	XX	pre-G	E13	chr6-110273567-110274743	4.00132901368339e-08	-3.458682662	0.002	0.023	0.013904018	Grm7	DAP with linked non-DEG
1775	XX	PGC1	E13	chr3-132948752-132950824	1.97580778764537e-10	-0.462866402	0.567	0.643	6.86563569089951e-05	Gstcd	DAP with linked non-DEG
1776	XX	PGC1	E13	chr3-133357083-133358016	1.13027313285438e-07	-0.641313018	0.237	0.334	0.039275296	Gstcd	DAP with linked non-DEG
1777	XX	pre-G	E13	chr12-91611650-91612880	8.02606867671187e-08	-0.703507711	0.096	0.138	0.027889385	Gtf2a1	DAP with linked DEG
1778	XX	PGC1	E12	chr5-147304140-147305264	7.2379425721586e-13	-1.357278907	0.107	0.273	2.51507647468653e-07	Gtf3a	DAP with linked non-DEG
1779	XX	PGC1	E13	chr5-147304140-147305264	8.13852522974925e-45	-2.030269543	0.144	0.478	2.82801543945942e-39	Gtf3a	DAP with linked non-DEG
1780	XX	PGC2	E13	chr5-147304140-147305264	5.94251828117649e-08	-2.521061421	0.098	0.485	0.02064936	Gtf3a	DAP with linked non-DEG
1781	XX	Epi	E13	chr6-100765038-100765831	1.06901512941753e-19	-4.263285256	0.007	0.111	3.71466722245649e-14	Gxylt2	DAP with linked DEG
1782	XX	pre-G	E11	chr6-101046266-101047477	3.08003966167091e-08	-3.624369095	0.004	0.045	0.010702676	Gxylt2	DAP with linked DEG
1783	XX	pre-G	E12	chr6-100707566-100707962	9.37521107712239e-09	-1.523298859	0.016	0.047	0.003257745	Gxylt2	DAP with linked DEG
1784	XX	pre-G	E12	chr6-101046266-101047477	1.3285529745675e-49	-3.818611299	0.006	0.087	4.61652230367589e-44	Gxylt2	DAP with linked DEG
1785	XX	pre-G	E12	chr6-100765038-100765831	7.42242213126459e-12	-1.992053398	0.011	0.044	2.57918035428248e-06	Gxylt2	DAP with linked DEG
1786	XX	pre-G	E12	chr6-100580426-100582188	2.70488266085529e-09	-0.899745521	0.057	0.113	0.000939906	Gxylt2	DAP with linked DEG
1787	XX	pre-G	E13	chr6-100707566-100707962	9.74272596411135e-16	-1.580238014	0.038	0.108	3.38545113163923e-10	Gxylt2	DAP with linked DEG
1788	XX	pre-G	E13	chr6-100765038-100765831	1.16530178716611e-27	-2.693543084	0.018	0.112	4.04924891513415e-22	Gxylt2	DAP with linked DEG
1789	XX	pre-G	E13	chr6-100580426-100582188	1.43507351496463e-32	-1.57302633	0.088	0.238	4.98666520347484e-27	Gxylt2	DAP with linked DEG
1790	XX	pre-G	E13	chr6-101046266-101047477	3.85167498650288e-65	-4.535073958	0.011	0.187	1.33839928268495e-59	Gxylt2	DAP with linked DEG
1791	XX	pre-G	E12	chr7-142560862-142561879	1.71340840046646e-30	-1.887777038	0.031	0.118	5.95383718036089e-25	H19	DAP with linked DEG
1792	XX	pre-G	E13	chr7-142560862-142561879	1.04532620297636e-22	-1.240564564	0.103	0.216	3.63235175641241e-17	H19	DAP with linked DEG
1793	XX	pre-G	E13	chr6-87979993-87982250	1.00416519380894e-09	-0.499670175	0.245	0.299	0.000348932	H1fx	DAP with linked non-DEG
1794	XX	PGC1	E12	chr6-88225996-88227114	1.51385336011096e-22	-2.201697936	0.058	0.263	5.26041334838158e-17	H1fx	DAP with linked non-DEG
1795	XX	PGC1	E12	chr6-88291601-88292847	5.86431815761525e-14	-1.858379274	0.054	0.203	2.03776259499893e-08	H1fx	DAP with linked non-DEG
1796	XX	PGC1	E13	chr6-88291601-88292847	8.26584839579396e-46	-2.651431026	0.073	0.383	2.87225832981246e-40	H1fx	DAP with linked non-DEG
1797	XX	PGC1	E13	chr6-88225996-88227114	1.34645931755858e-63	-2.665038218	0.098	0.482	4.67874415961843e-58	H1fx	DAP with linked non-DEG
1798	XX	PGC1	E13	chr6-88209590-88210587	1.4075923394813e-18	-1.090074451	0.196	0.385	4.8911722408466e-13	H1fx	DAP with linked non-DEG
1799	XX	PGC2	E12	chr6-88225996-88227114	4.99569806785109e-11	-4.413414116	0.01	0.246	1.73593014310724e-05	H1fx	DAP with linked non-DEG
1800	XX	PGC2	E13	chr6-88225996-88227114	2.5729919702954e-12	-4.503810825	0.02	0.5	8.94076114798098e-07	H1fx	DAP with linked non-DEG
1801	XX	PGC1	E12	chr13-56221001-56222597	7.03906288640984e-09	-0.783945757	0.228	0.386	0.002445969	H2afy	DAP with linked DEG
1802	XX	PGC1	E13	chr13-56221001-56222597	3.46070467358861e-16	-0.727364099	0.399	0.553	1.20254296350194e-10	H2afy	DAP with linked non-DEG
1803	XX	Epi	E12	chr5-30169793-30170883	9.87314775724561e-10	-2.199178044	0.01	0.05	0.000343077	Hadha	DAP with linked non-DEG
1804	XX	Epi	E13	chr5-30169793-30170883	3.31450200387659e-13	-2.594609468	0.019	0.112	1.15173972881706e-07	Hadha	DAP with linked non-DEG
1805	XX	pre-G	E12	chr5-30169793-30170883	9.98407679045583e-20	-1.24827612	0.058	0.142	3.46931692353154e-14	Hadha	DAP with linked DEG
1806	XX	pre-G	E13	chr5-30169793-30170883	1.56887126887517e-10	-0.530880919	0.21	0.277	5.4515923286509e-05	Hadha	DAP with linked DEG
1807	XX	Epi	E12	chr5-30169793-30170883	9.87314775724561e-10	-2.199178044	0.01	0.05	0.000343077	Hadhb	DAP with linked non-DEG
1808	XX	Epi	E13	chr5-30169793-30170883	3.31450200387659e-13	-2.594609468	0.019	0.112	1.15173972881706e-07	Hadhb	DAP with linked non-DEG
1809	XX	pre-G	E12	chr5-30169793-30170883	9.98407679045583e-20	-1.24827612	0.058	0.142	3.46931692353154e-14	Hadhb	DAP with linked DEG
1810	XX	pre-G	E13	chr5-30169793-30170883	1.56887126887517e-10	-0.530880919	0.21	0.277	5.4515923286509e-05	Hadhb	DAP with linked DEG
1811	XX	pre-G	E12	chr8-56982394-56983426	1.21584126021287e-13	-2.498430811	0.006	0.038	4.22486600305069e-08	Hand2	DAP with linked non-DEG
1812	XX	pre-G	E13	chr8-56982394-56983426	3.15989823389174e-08	-1.245320572	0.034	0.071	0.010980172	Hand2	DAP with linked non-DEG
1813	XX	PGC1	E12	chr18-36507476-36508622	3.8897826953217e-08	-1.670509939	0.042	0.135	0.013516411	Hbegf	DAP with linked non-DEG
1814	XX	PGC1	E13	chr18-36507476-36508622	9.2576010563512e-15	-1.392273873	0.11	0.254	3.2168775030662e-09	Hbegf	DAP with linked non-DEG
1815	XX	PGC1	E12	chrX-73627082-73627882	6.03124772014838e-15	-2.392617808	0.032	0.165	2.09576811403576e-09	Hcfc1	DAP with linked non-DEG
1816	XX	PGC1	E12	chrX-73715464-73717243	5.35864170816549e-14	-0.761550406	0.357	0.556	1.86204761396189e-08	Hcfc1	DAP with linked non-DEG
1817	XX	PGC1	E13	chrX-73715464-73717243	1.00915081412201e-29	-0.799750256	0.611	0.765	3.50664770645185e-24	Hcfc1	DAP with linked non-DEG
1818	XX	PGC1	E13	chrX-74008012-74008801	3.04345267897666e-28	-1.932581558	0.095	0.329	1.0575541541542e-22	Hcfc1	DAP with linked non-DEG
1819	XX	PGC1	E13	chrX-73627082-73627882	4.04259344553177e-31	-2.194267928	0.081	0.335	1.40474058342061e-25	Hcfc1	DAP with linked non-DEG
1820	XX	PGC1	E12	chr1-92437085-92438133	2.80029598503631e-08	-0.824933533	0.194	0.339	0.009730609	Hdac4	DAP with linked non-DEG
1821	XX	PGC1	E13	chr1-92437085-92438133	1.49969631160039e-12	-0.662028497	0.342	0.478	5.2112197283646e-07	Hdac4	DAP with linked non-DEG
1822	XX	pre-G	E12	chr15-97766772-97768521	8.31145672994538e-08	-0.836533927	0.061	0.115	0.028881065	Hdac7	DAP with linked non-DEG
1823	XX	pre-G	E12	chr15-97830570-97832595	9.37486965920337e-14	-1.129285422	0.055	0.123	3.25762658352828e-08	Hdac7	DAP with linked non-DEG
1824	XX	pre-G	E13	chr15-97766772-97768521	3.16422827282506e-14	-0.837927125	0.136	0.223	1.09952186138262e-08	Hdac7	DAP with linked non-DEG
1825	XX	pre-G	E13	chr15-97830570-97832595	3.39683861109102e-17	-0.961262683	0.142	0.242	1.18035046477496e-11	Hdac7	DAP with linked non-DEG
1826	XX	pre-G	E13	chr13-11933078-11934954	8.95558205539203e-08	-1.424616429	0.025	0.062	0.031119304	Heatr1	DAP with linked non-DEG
1827	XX	PGC1	E13	chr13-12057173-12057821	3.23545046370564e-09	-0.930880575	0.156	0.279	0.001124271	Heatr1	DAP with linked non-DEG
1828	XX	pre-G	E12	chr1-54690150-54691072	2.83226661546613e-17	-3.255823284	0.004	0.034	9.84170164875247e-12	Hecw2	DAP with linked non-DEG
1829	XX	pre-G	E13	chr1-54690150-54691072	7.1713639726772e-14	-2.125630291	0.017	0.068	2.49194141004574e-08	Hecw2	DAP with linked non-DEG
1830	XX	PGC1	E13	chr11-107610411-107611581	4.19152143295347e-10	-1.108178816	0.115	0.229	0.000145649	Helz	DAP with linked DEG
1831	XX	pre-G	E12	chr6-58879435-58881580	3.24824903752057e-16	-2.58797516	0.006	0.04	1.12871781680283e-10	Herc3	DAP with linked non-DEG
1832	XX	pre-G	E13	chr6-58879435-58881580	7.18959124353832e-12	-1.541064716	0.031	0.093	2.49827511326091e-06	Herc3	DAP with linked non-DEG
1833	XX	pre-G	E12	chr16-29761424-29762477	2.21874794928595e-16	-2.292576136	0.01	0.049	7.70981631157628e-11	Hes1	DAP with linked non-DEG
1834	XX	pre-G	E13	chr16-29761424-29762477	2.04344650332203e-37	-3.580650154	0.013	0.128	7.10067008206857e-32	Hes1	DAP with linked non-DEG
1835	XX	pre-G	E12	chr5-16469732-16470983	7.04833729854644e-17	-2.165702998	0.011	0.053	2.44919148618541e-11	Hgf	DAP with linked non-DEG
1836	XX	pre-G	E13	chr5-16469732-16470983	8.0094336196056e-14	-1.497142696	0.041	0.106	2.78315804130865e-08	Hgf	DAP with linked non-DEG
1837	XX	pre-G	E13	chr5-16552779-16554331	5.83044252265486e-08	-0.958468824	0.054	0.096	0.020259913	Hgf	DAP with linked non-DEG
1838	XX	pre-G	E13	chr5-16782014-16783264	2.49748719013771e-09	-3.702971238	0.002	0.028	0.000867839	Hgf	DAP with linked non-DEG
1839	XX	pre-G	E12	chr8-80288323-80289792	4.05702202163815e-33	-4.001860357	0.004	0.058	1.40975429718893e-27	Hhip	DAP with linked non-DEG
1840	XX	pre-G	E13	chr8-80288323-80289792	3.95359085489289e-33	-3.599627318	0.009	0.113	1.37381351821245e-27	Hhip	DAP with linked non-DEG
1841	XX	Epi	E13	chr13-42040624-42042547	1.99414609418302e-08	-0.754750349	0.196	0.312	0.006929359	Hivep1	DAP with linked non-DEG
1842	XX	PGC1	E12	chr6-88225996-88227114	1.51385336011096e-22	-2.201697936	0.058	0.263	5.26041334838158e-17	Hmces	DAP with linked non-DEG
1843	XX	PGC1	E13	chr6-88209590-88210587	1.4075923394813e-18	-1.090074451	0.196	0.385	4.8911722408466e-13	Hmces	DAP with linked non-DEG
1844	XX	PGC1	E13	chr6-88225996-88227114	1.34645931755858e-63	-2.665038218	0.098	0.482	4.67874415961843e-58	Hmces	DAP with linked non-DEG
1845	XX	PGC2	E12	chr6-88225996-88227114	4.99569806785109e-11	-4.413414116	0.01	0.246	1.73593014310724e-05	Hmces	DAP with linked non-DEG
1846	XX	PGC2	E13	chr6-88225996-88227114	2.5729919702954e-12	-4.503810825	0.02	0.5	8.94076114798098e-07	Hmces	DAP with linked non-DEG
1847	XX	pre-G	E12	chr1-151003692-151004697	4.23787941278237e-14	-2.874159766	0.004	0.033	1.47259952775068e-08	Hmcn1	DAP with linked DEG
1848	XX	pre-G	E12	chr1-151157765-151158821	6.81601643194783e-13	-3.057326264	0.003	0.028	2.36846346985539e-07	Hmcn1	DAP with linked DEG
1849	XX	pre-G	E12	chr1-150992821-150994043	1.5784174111913e-11	-1.193008264	0.041	0.096	5.48476374127811e-06	Hmcn1	DAP with linked DEG
1850	XX	pre-G	E13	chr1-150992821-150994043	5.84662256229556e-09	-0.717888495	0.123	0.184	0.002031614	Hmcn1	DAP with linked DEG
1851	XX	pre-G	E13	chr1-151157765-151158821	6.46519512864801e-16	-3.659774651	0.005	0.048	2.24655832927825e-10	Hmcn1	DAP with linked DEG
1852	XX	pre-G	E13	chr1-151003692-151004697	2.01189981856682e-12	-2.049965124	0.017	0.067	6.9910500845469e-07	Hmcn1	DAP with linked DEG
1853	XX	pre-G	E12	chr10-120763486-120764701	5.96997392741793e-14	-1.69750007	0.017	0.06	2.07447639016882e-08	Hmga2	DAP with linked non-DEG
1854	XX	pre-G	E12	chr10-120794092-120795183	5.82278400704229e-14	-2.346774853	0.008	0.041	2.02333010068709e-08	Hmga2	DAP with linked non-DEG
1855	XX	pre-G	E13	chr10-120763486-120764701	1.90587282597307e-22	-2.030782841	0.035	0.125	6.62262218933252e-17	Hmga2	DAP with linked non-DEG
1856	XX	pre-G	E13	chr10-120794092-120795183	5.990565777161e-13	-1.701092473	0.026	0.076	2.08163174907679e-07	Hmga2	DAP with linked non-DEG
1857	XX	PGC1	E13	chr8-57765805-57767095	2.86791475932023e-13	-1.238229577	0.125	0.247	9.9655736014239e-08	Hmgb2	DAP with linked non-DEG
1858	XX	pre-G	E11	chr9-75838846-75839978	2.27299832043923e-08	-3.983558982	0.002	0.041	0.007898328	Hmgcll1	DAP with linked non-DEG
1859	XX	pre-G	E12	chr9-75838846-75839978	2.78532624646527e-40	-4.152864133	0.004	0.067	9.67859090752984e-35	Hmgcll1	DAP with linked DEG
1860	XX	pre-G	E13	chr9-76126239-76126932	1.54570673441975e-12	-2.752108724	0.008	0.052	5.37109904609845e-07	Hmgcll1	DAP with linked DEG
1861	XX	pre-G	E13	chr9-75838846-75839978	2.24048753608959e-43	-4.610889154	0.006	0.127	7.7853581147809e-38	Hmgcll1	DAP with linked DEG
1862	XX	PGC1	E13	chr3-95306717-95308086	2.56226107998359e-14	-1.108171587	0.169	0.331	8.90347291378099e-09	Hormad1	DAP with linked non-DEG
1863	XX	PGC1	E13	chr3-95301895-95302492	1.3440783254934e-08	-1.264956463	0.068	0.158	0.004670471	Hormad1	DAP with linked non-DEG
1864	XX	PGC1	E12	chr11-4679410-4680512	4.51710589501541e-08	-0.817321061	0.19	0.339	0.015696265	Hormad2	DAP with linked non-DEG
1865	XX	PGC1	E13	chr11-4679410-4680512	4.81950291505014e-23	-1.034653684	0.276	0.498	1.6747049704362e-17	Hormad2	DAP with linked non-DEG
1866	XX	pre-G	E12	chr15-103032084-103033453	8.97875253874041e-08	-1.480078283	0.015	0.045	0.031199818	Hoxc4	DAP with linked non-DEG
1867	XX	pre-G	E12	chr15-103060024-103061807	4.27461698728542e-19	-1.453779895	0.041	0.117	1.48536528382688e-13	Hoxc4	DAP with linked non-DEG
1868	XX	pre-G	E13	chr15-103060024-103061807	1.78256548547349e-23	-1.304222044	0.094	0.221	6.19414767719756e-18	Hoxc4	DAP with linked non-DEG
1869	XX	pre-G	E12	chr15-102754320-102755592	5.04142437439886e-11	-1.370222959	0.026	0.07	1.75181934873799e-05	Hoxc6	DAP with linked non-DEG
1870	XX	pre-G	E12	chr15-103032084-103033453	8.97875253874041e-08	-1.480078283	0.015	0.045	0.031199818	Hoxc6	DAP with linked non-DEG
1871	XX	pre-G	E12	chr15-103060024-103061807	4.27461698728542e-19	-1.453779895	0.041	0.117	1.48536528382688e-13	Hoxc6	DAP with linked non-DEG
1872	XX	pre-G	E13	chr15-102754320-102755592	2.86986041902424e-09	-0.88432552	0.07	0.125	0.000997233	Hoxc6	DAP with linked non-DEG
1873	XX	pre-G	E13	chr15-102997881-103000258	8.66314707196544e-10	-0.344266719	0.409	0.454	0.000301031	Hoxc6	DAP with linked non-DEG
1874	XX	pre-G	E13	chr15-103060024-103061807	1.78256548547349e-23	-1.304222044	0.094	0.221	6.19414767719756e-18	Hoxc6	DAP with linked non-DEG
1875	XX	pre-G	E12	chr2-75172806-75173918	1.05982661448028e-07	-2.466713462	0.003	0.019	0.036827385	Hoxd10	DAP with linked non-DEG
1876	XX	pre-G	E13	chr2-74704366-74706085	1.36937317136662e-16	-0.814973929	0.184	0.284	4.75836636452331e-11	Hoxd10	DAP with linked non-DEG
1877	XX	pre-G	E13	chr2-75064198-75065229	9.91071527474821e-11	-2.798962748	0.007	0.04	3.44382489724588e-05	Hoxd10	DAP with linked non-DEG
1878	XX	pre-G	E13	chr2-75172806-75173918	5.38840225670384e-10	-2.95028722	0.005	0.036	0.000187239	Hoxd10	DAP with linked non-DEG
1879	XX	pre-G	E12	chr2-75172806-75173918	1.05982661448028e-07	-2.466713462	0.003	0.019	0.036827385	Hoxd11	DAP with linked non-DEG
1880	XX	pre-G	E13	chr2-75064198-75065229	9.91071527474821e-11	-2.798962748	0.007	0.04	3.44382489724588e-05	Hoxd11	DAP with linked non-DEG
1881	XX	pre-G	E13	chr2-75172806-75173918	5.38840225670384e-10	-2.95028722	0.005	0.036	0.000187239	Hoxd11	DAP with linked non-DEG
1882	XX	pre-G	E12	chr2-74464894-74465895	7.21343989214843e-09	-2.128733485	0.006	0.029	0.002506562	Hoxd3	DAP with linked non-DEG
1883	XX	pre-G	E12	chr2-75172806-75173918	1.05982661448028e-07	-2.466713462	0.003	0.019	0.036827385	Hoxd3	DAP with linked non-DEG
1884	XX	pre-G	E12	chr2-75198589-75199083	1.19554286360655e-13	-5.371528253	0	0.018	4.15433211960321e-08	Hoxd3	DAP with linked non-DEG
1885	XX	pre-G	E12	chr2-75201981-75203497	2.31276879414545e-25	-3.002229958	0.007	0.057	8.03652464433633e-20	Hoxd3	DAP with linked non-DEG
1886	XX	pre-G	E13	chr2-74704366-74706085	1.36937317136662e-16	-0.814973929	0.184	0.284	4.75836636452331e-11	Hoxd3	DAP with linked non-DEG
1887	XX	pre-G	E13	chr2-75061121-75062235	1.16356612394057e-11	-1.63116018	0.026	0.075	4.04321774577488e-06	Hoxd3	DAP with linked non-DEG
1888	XX	pre-G	E13	chr2-75064198-75065229	9.91071527474821e-11	-2.798962748	0.007	0.04	3.44382489724588e-05	Hoxd3	DAP with linked non-DEG
1889	XX	pre-G	E13	chr2-75172806-75173918	5.38840225670384e-10	-2.95028722	0.005	0.036	0.000187239	Hoxd3	DAP with linked non-DEG
1890	XX	pre-G	E13	chr2-75198589-75199083	7.67631684909663e-09	-2.870579709	0.005	0.03	0.002667405	Hoxd3	DAP with linked non-DEG
1891	XX	pre-G	E13	chr2-75201981-75203497	3.77184794994973e-22	-2.690266944	0.016	0.096	1.31066058488828e-16	Hoxd3	DAP with linked non-DEG
1892	XX	pre-G	E12	chr2-74464894-74465895	7.21343989214843e-09	-2.128733485	0.006	0.029	0.002506562	Hoxd4	DAP with linked non-DEG
1893	XX	pre-G	E12	chr2-75172806-75173918	1.05982661448028e-07	-2.466713462	0.003	0.019	0.036827385	Hoxd4	DAP with linked non-DEG
1894	XX	pre-G	E12	chr2-75198589-75199083	1.19554286360655e-13	-5.371528253	0	0.018	4.15433211960321e-08	Hoxd4	DAP with linked non-DEG
1895	XX	pre-G	E12	chr2-75201981-75203497	2.31276879414545e-25	-3.002229958	0.007	0.057	8.03652464433633e-20	Hoxd4	DAP with linked non-DEG
1896	XX	pre-G	E13	chr2-74704366-74706085	1.36937317136662e-16	-0.814973929	0.184	0.284	4.75836636452331e-11	Hoxd4	DAP with linked non-DEG
1897	XX	pre-G	E13	chr2-75201981-75203497	3.77184794994973e-22	-2.690266944	0.016	0.096	1.31066058488828e-16	Hoxd4	DAP with linked non-DEG
1898	XX	pre-G	E13	chr2-75061121-75062235	1.16356612394057e-11	-1.63116018	0.026	0.075	4.04321774577488e-06	Hoxd4	DAP with linked non-DEG
1899	XX	pre-G	E13	chr2-75064198-75065229	9.91071527474821e-11	-2.798962748	0.007	0.04	3.44382489724588e-05	Hoxd4	DAP with linked non-DEG
1900	XX	pre-G	E13	chr2-75172806-75173918	5.38840225670384e-10	-2.95028722	0.005	0.036	0.000187239	Hoxd4	DAP with linked non-DEG
1901	XX	pre-G	E13	chr2-75198589-75199083	7.67631684909663e-09	-2.870579709	0.005	0.03	0.002667405	Hoxd4	DAP with linked non-DEG
1902	XX	pre-G	E12	chr2-75172806-75173918	1.05982661448028e-07	-2.466713462	0.003	0.019	0.036827385	Hoxd8	DAP with linked non-DEG
1903	XX	pre-G	E12	chr2-75201981-75203497	2.31276879414545e-25	-3.002229958	0.007	0.057	8.03652464433633e-20	Hoxd8	DAP with linked non-DEG
1904	XX	pre-G	E13	chr2-75201981-75203497	3.77184794994973e-22	-2.690266944	0.016	0.096	1.31066058488828e-16	Hoxd8	DAP with linked non-DEG
1905	XX	pre-G	E13	chr2-75064198-75065229	9.91071527474821e-11	-2.798962748	0.007	0.04	3.44382489724588e-05	Hoxd8	DAP with linked non-DEG
1906	XX	pre-G	E13	chr2-75172806-75173918	5.38840225670384e-10	-2.95028722	0.005	0.036	0.000187239	Hoxd8	DAP with linked non-DEG
1907	XX	pre-G	E12	chr2-75172806-75173918	1.05982661448028e-07	-2.466713462	0.003	0.019	0.036827385	Hoxd9	DAP with linked non-DEG
1908	XX	pre-G	E13	chr2-75064198-75065229	9.91071527474821e-11	-2.798962748	0.007	0.04	3.44382489724588e-05	Hoxd9	DAP with linked non-DEG
1909	XX	pre-G	E13	chr2-74704366-74706085	1.36937317136662e-16	-0.814973929	0.184	0.284	4.75836636452331e-11	Hoxd9	DAP with linked non-DEG
1910	XX	pre-G	E13	chr2-75061121-75062235	1.16356612394057e-11	-1.63116018	0.026	0.075	4.04321774577488e-06	Hoxd9	DAP with linked non-DEG
1911	XX	pre-G	E13	chr2-75172806-75173918	5.38840225670384e-10	-2.95028722	0.005	0.036	0.000187239	Hoxd9	DAP with linked non-DEG
1912	XX	pre-G	E12	chr8-55964316-55965553	9.15019712220913e-14	-3.190278958	0.003	0.031	3.17955624701084e-08	Hpgd	DAP with linked non-DEG
1913	XX	pre-G	E12	chr8-56733100-56734006	3.53319519517281e-33	-6.718525068	0	0.046	1.22773233239462e-27	Hpgd	DAP with linked non-DEG
1914	XX	pre-G	E13	chr8-55964316-55965553	1.4306520609571e-23	-4.912510378	0.002	0.066	4.9713013140168e-18	Hpgd	DAP with linked non-DEG
1915	XX	pre-G	E13	chr8-56733100-56734006	1.13749170070879e-32	-5.080358542	0.003	0.09	3.95261303620795e-27	Hpgd	DAP with linked non-DEG
1916	XX	pre-G	E12	chr19-42922070-42923232	3.73056869985297e-20	-2.917042068	0.006	0.045	1.29631666466841e-14	Hpse2	DAP with linked non-DEG
1917	XX	pre-G	E13	chr19-42922070-42923232	4.7277582391073e-22	-3.087302047	0.009	0.082	1.6428250717162e-16	Hpse2	DAP with linked non-DEG
1918	XX	Epi	E12	chr11-64164455-64165424	1.03467003078405e-13	-1.486549481	0.044	0.129	3.59532315646995e-08	Hs3st3a1	DAP with linked DEG
1919	XX	Epi	E13	chr11-64288826-64289933	9.62534402399582e-08	-1.740034342	0.029	0.095	0.033446627	Hs3st3a1	DAP with linked DEG
1920	XX	pre-G	E11	chr11-64127523-64128660	2.12800720597173e-14	-5.841967376	0.001	0.062	7.39450583967087e-09	Hs3st3a1	DAP with linked DEG
1921	XX	pre-G	E12	chr11-64833271-64834770	7.62758676076765e-08	-1.160852656	0.029	0.064	0.02650472	Hs3st3a1	DAP with linked DEG
1922	XX	pre-G	E12	chr11-64127523-64128660	3.17399418246019e-38	-4.015178883	0.004	0.068	1.10291536849218e-32	Hs3st3a1	DAP with linked DEG
1923	XX	pre-G	E12	chr11-64164455-64165424	9.14884919576408e-70	-2.838060678	0.022	0.159	3.17908786279008e-64	Hs3st3a1	DAP with linked DEG
1924	XX	pre-G	E12	chr11-64288826-64289933	2.58382295336347e-45	-5.545520998	0.001	0.065	8.97839718949505e-40	Hs3st3a1	DAP with linked DEG
1925	XX	pre-G	E12	chr11-64575791-64577115	9.64302093345483e-08	-2.240142997	0.004	0.024	0.033508051	Hs3st3a1	DAP with linked DEG
1926	XX	pre-G	E12	chr11-64207072-64208078	5.55970607599419e-15	-3.168839238	0.003	0.031	1.93191446581684e-09	Hs3st3a1	DAP with linked DEG
1927	XX	pre-G	E12	chr11-64168242-64169200	3.73552915577727e-32	-3.189507368	0.007	0.065	1.29804034869526e-26	Hs3st3a1	DAP with linked DEG
1928	XX	pre-G	E13	chr11-64575791-64577115	2.91292195860093e-09	-2.382002075	0.008	0.038	0.001012197	Hs3st3a1	DAP with linked DEG
1929	XX	pre-G	E13	chr11-64164455-64165424	2.8389663611685e-92	-3.398697296	0.033	0.292	9.86498226010636e-87	Hs3st3a1	DAP with linked DEG
1930	XX	pre-G	E13	chr11-64127523-64128660	4.84318131429635e-35	-3.195596971	0.015	0.125	1.68293285899827e-29	Hs3st3a1	DAP with linked DEG
1931	XX	pre-G	E13	chr11-64434634-64436745	6.95574360765693e-11	-0.489639025	0.265	0.331	2.41701656750667e-05	Hs3st3a1	DAP with linked DEG
1932	XX	pre-G	E13	chr11-64333239-64334163	2.11653288983528e-12	-3.292128713	0.005	0.04	7.35463431224412e-07	Hs3st3a1	DAP with linked DEG
1933	XX	pre-G	E13	chr11-64288826-64289933	9.19256592562022e-38	-4.322075562	0.006	0.112	3.19427877066414e-32	Hs3st3a1	DAP with linked DEG
1934	XX	pre-G	E13	chr11-64168242-64169200	7.25916165070316e-32	-2.263404869	0.035	0.152	2.52244978619459e-26	Hs3st3a1	DAP with linked DEG
1935	XX	pre-G	E13	chr11-64207072-64208078	4.97352232789768e-17	-2.942893113	0.009	0.065	1.72822440610953e-11	Hs3st3a1	DAP with linked DEG
1936	XX	Epi	E12	chr11-64164455-64165424	1.03467003078405e-13	-1.486549481	0.044	0.129	3.59532315646995e-08	Hs3st3b1	DAP with linked non-DEG
1937	XX	Epi	E13	chr11-64288826-64289933	9.62534402399582e-08	-1.740034342	0.029	0.095	0.033446627	Hs3st3b1	DAP with linked DEG
1938	XX	pre-G	E11	chr11-64127523-64128660	2.12800720597173e-14	-5.841967376	0.001	0.062	7.39450583967087e-09	Hs3st3b1	DAP with linked DEG
1939	XX	pre-G	E12	chr11-64127523-64128660	3.17399418246019e-38	-4.015178883	0.004	0.068	1.10291536849218e-32	Hs3st3b1	DAP with linked DEG
1940	XX	pre-G	E12	chr11-64207072-64208078	5.55970607599419e-15	-3.168839238	0.003	0.031	1.93191446581684e-09	Hs3st3b1	DAP with linked DEG
1941	XX	pre-G	E12	chr11-63785005-63785920	1.28642484492288e-23	-2.62493886	0.01	0.063	4.47013337238027e-18	Hs3st3b1	DAP with linked DEG
1942	XX	pre-G	E12	chr11-64168242-64169200	3.73552915577727e-32	-3.189507368	0.007	0.065	1.29804034869526e-26	Hs3st3b1	DAP with linked DEG
1943	XX	pre-G	E12	chr11-64288826-64289933	2.58382295336347e-45	-5.545520998	0.001	0.065	8.97839718949505e-40	Hs3st3b1	DAP with linked DEG
1944	XX	pre-G	E12	chr11-64164455-64165424	9.14884919576408e-70	-2.838060678	0.022	0.159	3.17908786279008e-64	Hs3st3b1	DAP with linked DEG
1945	XX	pre-G	E13	chr11-64164455-64165424	2.8389663611685e-92	-3.398697296	0.033	0.292	9.86498226010636e-87	Hs3st3b1	DAP with linked DEG
1946	XX	pre-G	E13	chr11-64333239-64334163	2.11653288983528e-12	-3.292128713	0.005	0.04	7.35463431224412e-07	Hs3st3b1	DAP with linked DEG
1947	XX	pre-G	E13	chr11-64168242-64169200	7.25916165070316e-32	-2.263404869	0.035	0.152	2.52244978619459e-26	Hs3st3b1	DAP with linked DEG
1948	XX	pre-G	E13	chr11-64127523-64128660	4.84318131429635e-35	-3.195596971	0.015	0.125	1.68293285899827e-29	Hs3st3b1	DAP with linked DEG
1949	XX	pre-G	E13	chr11-64207072-64208078	4.97352232789768e-17	-2.942893113	0.009	0.065	1.72822440610953e-11	Hs3st3b1	DAP with linked DEG
1950	XX	pre-G	E13	chr11-63785005-63785920	1.93203933997804e-21	-2.398225484	0.021	0.098	6.7135469005227e-16	Hs3st3b1	DAP with linked DEG
1951	XX	pre-G	E13	chr11-64288826-64289933	9.19256592562022e-38	-4.322075562	0.006	0.112	3.19427877066414e-32	Hs3st3b1	DAP with linked DEG
1952	XX	Epi	E13	chr1-35970463-35971091	4.89937420189886e-09	-2.915329829	0.009	0.065	0.001702459	Hs6st1	DAP with linked non-DEG
1953	XX	PGC1	E13	chr14-119103144-119103348	3.75745718215272e-08	-2.191159959	0.017	0.083	0.0130566	Hs6st3	DAP with linked DEG
1954	XX	Me	E12	chr8-105533219-105534396	1.16292399829912e-08	-1.060696262	0.07	0.155	0.004040986	Hsd11b2	DAP with linked non-DEG
1955	XX	Epi	E12	chr5-103929188-103930103	2.32346904308396e-09	-2.308971025	0.01	0.045	0.000807371	Hsd17b11	DAP with linked non-DEG
1956	XX	Epi	E13	chr5-103929188-103930103	1.44311207328587e-16	-3.420967366	0.01	0.109	5.01459798785739e-11	Hsd17b11	DAP with linked non-DEG
1957	XX	pre-G	E12	chr5-104035666-104036351	4.01702034900685e-14	-3.31465095	0.002	0.026	1.39585431597465e-08	Hsd17b11	DAP with linked DEG
1958	XX	pre-G	E12	chr5-103929188-103930103	2.70807488073049e-19	-1.968060162	0.016	0.069	9.41015399930633e-14	Hsd17b11	DAP with linked DEG
1959	XX	pre-G	E13	chr5-103929188-103930103	2.95679560177589e-22	-1.756172052	0.043	0.14	1.0274421196831e-16	Hsd17b11	DAP with linked DEG
1960	XX	pre-G	E13	chr5-104035666-104036351	1.16124050619466e-11	-2.434885015	0.01	0.051	4.03513657295053e-06	Hsd17b11	DAP with linked DEG
1961	XX	PGC1	E13	chr17-31811305-31811677	1.48031451421176e-09	-1.463365038	0.054	0.149	0.000514387	Hsf2bp	DAP with linked non-DEG
1962	XX	PGC1	E12	chr12-110715811-110716462	5.54824566090808e-08	-1.457364975	0.056	0.156	0.019279321	Hsp90aa1	DAP with linked non-DEG
1963	XX	PGC1	E13	chr12-110715811-110716462	1.39145319770396e-20	-1.491625893	0.127	0.321	4.83509114404161e-15	Hsp90aa1	DAP with linked non-DEG
1964	XX	pre-G	E12	chr17-45835907-45837327	5.08555080382851e-13	-2.05507742	0.011	0.048	1.76715262106835e-07	Hsp90ab1	DAP with linked non-DEG
1965	XX	pre-G	E13	chr17-45835907-45837327	3.04143252759833e-15	-1.646352038	0.039	0.11	1.0568521818525e-09	Hsp90ab1	DAP with linked non-DEG
1966	XX	pre-G	E12	chr2-34526454-34527721	1.04128455337725e-53	-3.629722735	0.008	0.097	3.61830763030295e-48	Hspa5	DAP with linked non-DEG
1967	XX	pre-G	E12	chr2-34568998-34569585	2.79376996954861e-19	-3.911769867	0.002	0.034	9.70793157868597e-14	Hspa5	DAP with linked non-DEG
1968	XX	pre-G	E13	chr2-34526454-34527721	7.0373401362009e-81	-4.007365921	0.018	0.243	2.44537013722777e-75	Hspa5	DAP with linked non-DEG
1969	XX	pre-G	E13	chr2-34568998-34569585	1.82814150103302e-25	-3.111433819	0.013	0.094	6.35251749486459e-20	Hspa5	DAP with linked non-DEG
1970	XX	PGC1	E13	chr18-34541739-34542445	2.38094638974964e-09	-0.892314441	0.156	0.276	0.000827343	Hspa9	DAP with linked non-DEG
1971	XX	PGC1	E13	chr18-34783330-34784041	5.61770436367978e-08	-0.887492375	0.147	0.254	0.01952068	Hspa9	DAP with linked non-DEG
1972	XX	PGC1	E13	chr18-35436886-35437512	2.07721786636927e-08	-1.378183844	0.059	0.145	0.007218021	Hspa9	DAP with linked non-DEG
1973	XX	PGC1	E13	chr1-55205878-55206180	5.44161875554424e-10	-2.096715485	0.024	0.109	0.000189088	Hspe1	DAP with linked non-DEG
1974	XX	PGC1	E13	chr1-55213457-55213873	3.53341331748996e-08	-1.379040616	0.051	0.136	0.012278081	Hspe1	DAP with linked non-DEG
1975	XX	PGC1	E13	chr5-149520584-149521291	2.65526785627441e-13	-1.163262637	0.13	0.271	9.22665751037512e-08	Hsph1	DAP with linked non-DEG
1976	XX	pre-G	E12	chr7-130976040-130976978	5.47168042578172e-37	-2.550460342	0.017	0.098	1.90132687275276e-31	Htra1	DAP with linked non-DEG
1977	XX	pre-G	E13	chr7-130976040-130976978	2.34014169087122e-23	-1.447943734	0.074	0.183	8.13164135452387e-18	Htra1	DAP with linked non-DEG
1978	XX	pre-G	E13	chr5-35672736-35673559	3.90031561236458e-16	-1.408582055	0.058	0.136	1.35530117056251e-10	Htra3	DAP with linked non-DEG
1979	XX	PGC1	E13	chr16-90867943-90868743	3.37975552184596e-18	-1.246906343	0.149	0.334	1.17441434750864e-12	Hunk	DAP with linked non-DEG
1980	XX	PGC1	E12	chrX-151802603-151804170	2.52991448805412e-11	-0.82022147	0.27	0.45	8.79107335881488e-06	Huwe1	DAP with linked DEG
1981	XX	PGC1	E12	chrX-152015460-152017319	1.68022691361849e-08	-0.742424863	0.252	0.401	0.005838536	Huwe1	DAP with linked DEG
1982	XX	PGC1	E13	chrX-151343367-151345077	1.82978565322056e-08	-0.432430002	0.54	0.592	0.006358231	Huwe1	DAP with linked DEG
1983	XX	PGC1	E13	chrX-151802603-151804170	7.27350878582703e-15	-0.598689445	0.548	0.657	2.5274352004431e-09	Huwe1	DAP with linked DEG
1984	XX	PGC1	E13	chrX-152015460-152017319	5.06547655445004e-24	-0.821523793	0.496	0.676	1.76017712052307e-18	Huwe1	DAP with linked DEG
1985	XX	PGC1	E13	chrX-152208693-152209691	1.59008751447044e-08	-1.157588139	0.083	0.174	0.005525316	Huwe1	DAP with linked DEG
1986	XX	pre-G	E13	chr6-8741392-8742802	2.35633318927793e-08	-1.714785873	0.016	0.054	0.008187904	Ica1	DAP with linked non-DEG
1987	XX	PGC1	E12	chr9-21066265-21067461	5.2881331273048e-14	-1.412890982	0.109	0.278	1.83754693974151e-08	Icam5	DAP with linked non-DEG
1988	XX	PGC1	E13	chr9-21183034-21183500	6.2235750417687e-08	-1.17715389	0.078	0.176	0.02162599	Icam5	DAP with linked non-DEG
1989	XX	PGC1	E13	chr9-21066265-21067461	3.75718774189062e-18	-0.891545108	0.301	0.495	1.30556638249086e-12	Icam5	DAP with linked non-DEG
1990	XX	pre-G	E12	chr2-152739080-152739917	2.4626694158315e-36	-2.017326228	0.031	0.126	8.55740681960207e-31	Id1	DAP with linked non-DEG
1991	XX	pre-G	E13	chr2-152739080-152739917	3.56515262967204e-19	-0.957016252	0.15	0.257	1.23883706152159e-13	Id1	DAP with linked non-DEG
1992	XX	PGC1	E12	chr2-152739080-152739917	1.68860226078685e-13	-2.19008318	0.036	0.169	5.8676395658952e-08	Id1	DAP with linked non-DEG
1993	XX	PGC1	E13	chr2-152739080-152739917	9.88745329130879e-14	-1.242437258	0.159	0.325	3.43574170693043e-08	Id1	DAP with linked non-DEG
1994	XX	pre-G	E12	chr12-25098292-25099149	1.59248877084608e-09	-0.840556134	0.079	0.15	0.000553366	Id2	DAP with linked non-DEG
1995	XX	pre-G	E12	chr12-25099201-25100024	4.69765943160804e-09	-1.29440647	0.026	0.063	0.001632366	Id2	DAP with linked non-DEG
1996	XX	pre-G	E12	chr12-25533605-25534925	6.02322221861609e-08	-2.053906229	0.006	0.026	0.020929794	Id2	DAP with linked non-DEG
1997	XX	pre-G	E13	chr12-25533605-25534925	4.40699476756356e-11	-1.99712932	0.018	0.063	1.53136457680682e-05	Id2	DAP with linked non-DEG
1998	XX	PGC1	E12	chr12-25098292-25099149	3.14652950293871e-09	-0.893607957	0.192	0.347	0.001093372	Id2	DAP with linked non-DEG
1999	XX	PGC1	E12	chr12-25099201-25100024	3.34012993496678e-08	-1.563528768	0.05	0.15	0.011606451	Id2	DAP with linked non-DEG
[truncated: 55,658 more rows]
