# Supplementary material for: Single-nucleus multiomics of murine gonads reveals transcriptional regulatory network underlying supporting lineage differentiation
Source: Sci Adv. 2026 Jan 2;12(1):eaea7403. doi: 10.1126/sciadv.aea7403 (PMC12758517; doi:10.1126/sciadv.aea7403)
Supplement: Supplementary file 2 — Data S1 to S8 [file sciadv.aea7403_data_s1_to_s8.zip › aea7403_data_s3.csv]

	sex	cluster	eday	gene	p_val	avg_log2FC	pct.1	pct.2	p_val_adj	linked peak	annotation
1	XX	Epi	E12	1010001N08Rik	1.45496449215059e-22	-0.259256181	0.307	0.451	3.80822406175495e-18	chr18-11417671-11418792	DEG with linked DAP
2	XX	Epi	E12	1010001N08Rik	1.45496449215059e-22	-0.259256181	0.307	0.451	3.80822406175495e-18	chr18-11473523-11474187	DEG with linked DAP
3	XX	Epi	E12	1010001N08Rik	1.45496449215059e-22	-0.259256181	0.307	0.451	3.80822406175495e-18	chr18-11470295-11471467	DEG with linked DAP
4	XX	pre-G	E11	1010001N08Rik	9.34855298534067e-15	-0.272976227	0.124	0.292	2.44689025838307e-10	chr18-11470295-11471467	DEG with linked DAP
5	XX	pre-G	E12	1010001N08Rik	4.03627114832149e-63	-0.2853597	0.089	0.249	1.05645361036167e-58	chr18-11470295-11471467	DEG with linked DAP
6	XX	pre-G	E12	1010001N08Rik	4.03627114832149e-63	-0.2853597	0.089	0.249	1.05645361036167e-58	chr18-11473523-11474187	DEG with linked DAP
7	XX	pre-G	E12	1010001N08Rik	4.03627114832149e-63	-0.2853597	0.089	0.249	1.05645361036167e-58	chr18-10687448-10688091	DEG with linked DAP
8	XX	pre-G	E12	1010001N08Rik	4.03627114832149e-63	-0.2853597	0.089	0.249	1.05645361036167e-58	chr18-11417671-11418792	DEG with linked DAP
9	XX	pre-G	E12	1010001N08Rik	4.03627114832149e-63	-0.2853597	0.089	0.249	1.05645361036167e-58	chr18-11351633-11353760	DEG with linked DAP
10	XX	pre-G	E12	1010001N08Rik	4.03627114832149e-63	-0.2853597	0.089	0.249	1.05645361036167e-58	chr18-11051595-11053380	DEG with linked DAP
11	XX	pre-G	E13	1010001N08Rik	3.13577860831332e-67	-0.519747102	0.05	0.356	8.20758692939928e-63	chr18-11470295-11471467	DEG with linked DAP
12	XX	pre-G	E13	1010001N08Rik	3.13577860831332e-67	-0.519747102	0.05	0.356	8.20758692939928e-63	chr18-11473523-11474187	DEG with linked DAP
13	XX	pre-G	E13	1010001N08Rik	3.13577860831332e-67	-0.519747102	0.05	0.356	8.20758692939928e-63	chr18-11417671-11418792	DEG with linked DAP
14	XX	pre-G	E13	1010001N08Rik	3.13577860831332e-67	-0.519747102	0.05	0.356	8.20758692939928e-63	chr18-10687448-10688091	DEG with linked DAP
15	XX	pre-G	E13	1010001N08Rik	3.13577860831332e-67	-0.519747102	0.05	0.356	8.20758692939928e-63	chr18-11051595-11053380	DEG with linked DAP
16	XX	pre-G	E13	1010001N08Rik	3.13577860831332e-67	-0.519747102	0.05	0.356	8.20758692939928e-63	chr18-11351633-11353760	DEG with linked DAP
17	XX	pre-G	E13	1010001N08Rik	3.13577860831332e-67	-0.519747102	0.05	0.356	8.20758692939928e-63	chr18-10839136-10841006	DEG with linked DAP
18	XX	pre-G	E12	2610028E06Rik	3.62972234460082e-132	-0.356490368	0	0.207	9.50043526475817e-128	chr4-125628959-125629890	DEG with linked DAP
19	XX	pre-G	E12	2610028E06Rik	3.62972234460082e-132	-0.356490368	0	0.207	9.50043526475817e-128	chr4-125921303-125922789	DEG with linked DAP
20	XX	pre-G	E12	2610028E06Rik	3.62972234460082e-132	-0.356490368	0	0.207	9.50043526475817e-128	chr4-125959305-125961127	DEG with linked DAP
21	XX	pre-G	E12	2610028E06Rik	3.62972234460082e-132	-0.356490368	0	0.207	9.50043526475817e-128	chr4-125911088-125912981	DEG with linked DAP
22	XX	pre-G	E12	2610028E06Rik	3.62972234460082e-132	-0.356490368	0	0.207	9.50043526475817e-128	chr4-125935899-125937072	DEG with linked DAP
23	XX	pre-G	E12	2610028E06Rik	3.62972234460082e-132	-0.356490368	0	0.207	9.50043526475817e-128	chr4-125697349-125698099	DEG with linked DAP
24	XX	pre-G	E13	2610028E06Rik	2.72953982918578e-69	-0.463641139	0	0.284	7.14429754891086e-65	chr4-125921303-125922789	DEG with linked DAP
25	XX	pre-G	E13	2610028E06Rik	2.72953982918578e-69	-0.463641139	0	0.284	7.14429754891086e-65	chr4-125697349-125698099	DEG with linked DAP
26	XX	pre-G	E13	2610028E06Rik	2.72953982918578e-69	-0.463641139	0	0.284	7.14429754891086e-65	chr4-125628959-125629890	DEG with linked DAP
27	XX	pre-G	E13	2610028E06Rik	2.72953982918578e-69	-0.463641139	0	0.284	7.14429754891086e-65	chr4-125911088-125912981	DEG with linked DAP
28	XX	pre-G	E13	2610028E06Rik	2.72953982918578e-69	-0.463641139	0	0.284	7.14429754891086e-65	chr4-125897981-125899366	DEG with linked DAP
29	XX	pre-G	E13	2610028E06Rik	2.72953982918578e-69	-0.463641139	0	0.284	7.14429754891086e-65	chr4-125959305-125961127	DEG with linked DAP
30	XX	pre-G	E13	2610028E06Rik	2.72953982918578e-69	-0.463641139	0	0.284	7.14429754891086e-65	chr4-125935899-125937072	DEG with linked DAP
31	XX	PGC1	E13	4930467D21Rik	1.26770624119412e-16	-0.539864982	0.43	0.653	3.31809431570149e-12	chr5-97416880-97417508	DEG with linked DAP
32	XX	pre-G	E12	4930523C07Rik	6.45381291599402e-76	-0.283051859	0.019	0.161	1.68922099263227e-71	chr1-160060063-160060965	DEG with linked DAP
33	XX	pre-G	E12	4930523C07Rik	6.45381291599402e-76	-0.283051859	0.019	0.161	1.68922099263227e-71	chr1-159931870-159933212	DEG with linked DAP
34	XX	pre-G	E12	4930523C07Rik	6.45381291599402e-76	-0.283051859	0.019	0.161	1.68922099263227e-71	chr1-160064148-160065030	DEG with linked DAP
35	XX	pre-G	E13	4930523C07Rik	1.20443730297821e-34	-0.349944393	0.029	0.205	3.15249419681515e-30	chr1-160064148-160065030	DEG with linked DAP
36	XX	pre-G	E13	4930523C07Rik	1.20443730297821e-34	-0.349944393	0.029	0.205	3.15249419681515e-30	chr1-159931870-159933212	DEG with linked DAP
37	XX	pre-G	E13	4930523C07Rik	1.20443730297821e-34	-0.349944393	0.029	0.205	3.15249419681515e-30	chr1-160060063-160060965	DEG with linked DAP
38	XX	Epi	E12	4932411K12Rik	7.29222769126194e-51	-0.375954263	0.048	0.223	1.9086676759109e-46	chr13-101464663-101466162	DEG with linked DAP
39	XX	pre-G	E12	Ablim3	1.95305001181808e-123	-0.497084573	0.069	0.307	5.11191310093264e-119	chr18-61652901-61653977	DEG with linked DAP
40	XX	pre-G	E12	Ablim3	1.95305001181808e-123	-0.497084573	0.069	0.307	5.11191310093264e-119	chr18-61877686-61878336	DEG with linked DAP
41	XX	pre-G	E13	Ablim3	1.05451264955233e-80	-0.689509924	0.026	0.364	2.76008140893828e-76	chr18-61652901-61653977	DEG with linked DAP
42	XX	pre-G	E13	Ablim3	1.05451264955233e-80	-0.689509924	0.026	0.364	2.76008140893828e-76	chr18-61877686-61878336	DEG with linked DAP
43	XX	pre-G	E12	Acaa2	1.9322543394308e-45	-0.310179469	0.239	0.384	5.05748250802619e-41	chr18-74740561-74742172	DEG with linked DAP
44	XX	pre-G	E13	Acaa2	6.86428594606584e-49	-0.481743485	0.197	0.472	1.79665820352327e-44	chr18-74740561-74742172	DEG with linked DAP
45	XX	pre-G	E12	Actr6	0	-0.879368432	0.167	0.607	0	chr10-89718628-89719037	DEG with linked DAP
46	XX	pre-G	E12	Actr6	0	-0.879368432	0.167	0.607	0	chr10-89736536-89737705	DEG with linked DAP
47	XX	pre-G	E13	Actr6	3.48134350076102e-104	-0.776823435	0.155	0.574	9.1120684788919e-100	chr10-89718628-89719037	DEG with linked DAP
48	XX	pre-G	E12	Adamts17	3.70912593003033e-102	-0.525200366	0.032	0.222	9.70826620926138e-98	chr7-67053810-67054660	DEG with linked DAP
49	XX	pre-G	E13	Adamts17	1.06910139102459e-52	-0.661421039	0.025	0.267	2.79826598086777e-48	chr7-67053810-67054660	DEG with linked DAP
50	XX	Epi	E12	Adamts19	0	-2.301490708	0.228	0.807	0	chr18-58817927-58819122	DEG with linked DAP
51	XX	Epi	E12	Adamts19	0	-2.301490708	0.228	0.807	0	chr18-58778369-58779522	DEG with linked DAP
52	XX	Epi	E12	Adamts19	0	-2.301490708	0.228	0.807	0	chr18-58750024-58751060	DEG with linked DAP
53	XX	Epi	E13	Adamts19	4.4254036042089e-155	-2.485123923	0.35	0.923	1.15830513936564e-150	chr18-58750024-58751060	DEG with linked DAP
54	XX	Epi	E13	Adamts19	4.4254036042089e-155	-2.485123923	0.35	0.923	1.15830513936564e-150	chr18-58835667-58838055	DEG with linked DAP
55	XX	Epi	E13	Adamts19	4.4254036042089e-155	-2.485123923	0.35	0.923	1.15830513936564e-150	chr18-58778369-58779522	DEG with linked DAP
56	XX	Epi	E13	Adamts19	4.4254036042089e-155	-2.485123923	0.35	0.923	1.15830513936564e-150	chr18-58817927-58819122	DEG with linked DAP
57	XX	pre-G	E12	Adamts19	0	-2.758465683	0.175	0.83	0	chr18-58730380-58731252	DEG with linked DAP
58	XX	pre-G	E12	Adamts19	0	-2.758465683	0.175	0.83	0	chr18-58778369-58779522	DEG with linked DAP
59	XX	pre-G	E12	Adamts19	0	-2.758465683	0.175	0.83	0	chr18-58401740-58402846	DEG with linked DAP
60	XX	pre-G	E12	Adamts19	0	-2.758465683	0.175	0.83	0	chr18-58817927-58819122	DEG with linked DAP
61	XX	pre-G	E12	Adamts19	0	-2.758465683	0.175	0.83	0	chr18-58835667-58838055	DEG with linked DAP
62	XX	pre-G	E12	Adamts19	0	-2.758465683	0.175	0.83	0	chr18-58960870-58961444	DEG with linked DAP
63	XX	pre-G	E12	Adamts19	0	-2.758465683	0.175	0.83	0	chr18-59005613-59006630	DEG with linked DAP
64	XX	pre-G	E12	Adamts19	0	-2.758465683	0.175	0.83	0	chr18-58750024-58751060	DEG with linked DAP
65	XX	pre-G	E12	Adamts19	0	-2.758465683	0.175	0.83	0	chr18-58774628-58775092	DEG with linked DAP
66	XX	pre-G	E13	Adamts19	1.96701124475721e-293	-3.324356049	0.147	0.881	5.14845523202753e-293	chr18-58817927-58819122	DEG with linked DAP
67	XX	pre-G	E13	Adamts19	1.96701124475721e-293	-3.324356049	0.147	0.881	5.14845523202753e-293	chr18-58750024-58751060	DEG with linked DAP
68	XX	pre-G	E13	Adamts19	1.96701124475721e-293	-3.324356049	0.147	0.881	5.14845523202753e-293	chr18-58730380-58731252	DEG with linked DAP
69	XX	pre-G	E13	Adamts19	1.96701124475721e-293	-3.324356049	0.147	0.881	5.14845523202753e-293	chr18-58835667-58838055	DEG with linked DAP
70	XX	pre-G	E13	Adamts19	1.96701124475721e-293	-3.324356049	0.147	0.881	5.14845523202753e-293	chr18-58761524-58762425	DEG with linked DAP
71	XX	pre-G	E13	Adamts19	1.96701124475721e-293	-3.324356049	0.147	0.881	5.14845523202753e-293	chr18-59005613-59006630	DEG with linked DAP
72	XX	pre-G	E13	Adamts19	1.96701124475721e-293	-3.324356049	0.147	0.881	5.14845523202753e-293	chr18-58778369-58779522	DEG with linked DAP
73	XX	pre-G	E13	Adamts19	1.96701124475721e-293	-3.324356049	0.147	0.881	5.14845523202753e-293	chr18-58774628-58775092	DEG with linked DAP
74	XX	pre-G	E13	Adamts19	1.96701124475721e-293	-3.324356049	0.147	0.881	5.14845523202753e-293	chr18-58401740-58402846	DEG with linked DAP
75	XX	PGC1	E13	Adarb1	4.77312440580054e-18	-0.377795583	0.264	0.521	1.24931758197423e-13	chr10-77372429-77373117	DEG with linked DAP
76	XX	PGC1	E13	Adarb1	4.77312440580054e-18	-0.377795583	0.264	0.521	1.24931758197423e-13	chr10-77193347-77194592	DEG with linked DAP
77	XX	pre-G	E12	Adcy2	8.97375927808028e-69	-0.442485596	0.106	0.277	2.34879175344473e-64	chr13-69306000-69307731	DEG with linked DAP
78	XX	pre-G	E13	Adcy2	4.27882415119643e-70	-0.726642544	0.055	0.367	1.11993943333415e-65	chr13-69429191-69430517	DEG with linked DAP
79	XX	pre-G	E13	Adcy2	4.27882415119643e-70	-0.726642544	0.055	0.367	1.11993943333415e-65	chr13-69306000-69307731	DEG with linked DAP
80	XX	pre-G	E12	Adk	0	-1.593541847	0.58	0.953	0	chr14-21064093-21064657	DEG with linked DAP
81	XX	pre-G	E13	Adk	1.34303319162955e-212	-1.379531219	0.625	0.958	3.51525507577119e-208	chr14-21064093-21064657	DEG with linked DAP
82	XX	pre-G	E12	Aff3	0	-3.546730869	0.09	0.996	0	chr1-38766294-38768185	DEG with linked DAP
83	XX	pre-G	E12	Aff3	0	-3.546730869	0.09	0.996	0	chr1-38496719-38498441	DEG with linked DAP
84	XX	pre-G	E13	Aff3	0	-3.048893388	0.026	0.983	0	chr1-38757506-38758457	DEG with linked DAP
85	XX	pre-G	E13	Aff3	0	-3.048893388	0.026	0.983	0	chr1-38496719-38498441	DEG with linked DAP
86	XX	pre-G	E13	Aff3	0	-3.048893388	0.026	0.983	0	chr1-38766294-38768185	DEG with linked DAP
87	XX	pre-G	E11	Alcam	1.39416196474044e-56	-1.063859054	0.035	0.359	3.64907952651162e-52	chr16-52849361-52850430	DEG with linked DAP
88	XX	pre-G	E12	Alcam	0	-1.529298425	0.001	0.462	0	chr16-52849361-52850430	DEG with linked DAP
89	XX	pre-G	E12	Alcam	0	-1.529298425	0.001	0.462	0	chr16-52869220-52869889	DEG with linked DAP
90	XX	pre-G	E13	Alcam	1.78651852318131e-129	-1.352711077	0.007	0.476	4.67603358257475e-125	chr16-52869220-52869889	DEG with linked DAP
91	XX	pre-G	E13	Alcam	1.78651852318131e-129	-1.352711077	0.007	0.476	4.67603358257475e-125	chr16-52849361-52850430	DEG with linked DAP
92	XX	Epi	E13	Aldh1a1	2.76937929856254e-23	-0.337099832	0	0.155	7.24857337605758e-19	chr19-20625999-20626956	DEG with linked DAP
93	XX	pre-G	E12	Aldh1a2	2.89409244775916e-71	-0.365662802	0.093	0.265	7.57499757276484e-67	chr9-71215019-71216664	DEG with linked DAP
94	XX	pre-G	E13	Aldh1a2	2.47636864164469e-25	-0.346189899	0.146	0.331	6.48164728264082e-21	chr9-71241008-71242620	DEG with linked DAP
95	XX	PGC1	E12	Alg13	1.27573274213014e-91	-0.938918588	0.911	0.983	3.33910287925143e-87	chrX-144317441-144319015	DEG with linked DAP
96	XX	PGC1	E13	Alg13	4.06933314351099e-45	-0.73201428	0.912	0.965	1.06510725698257e-40	chrX-144283553-144283948	DEG with linked DAP
97	XX	PGC1	E13	Alg13	4.06933314351099e-45	-0.73201428	0.912	0.965	1.06510725698257e-40	chrX-144314601-144315359	DEG with linked DAP
98	XX	PGC1	E13	Alg13	4.06933314351099e-45	-0.73201428	0.912	0.965	1.06510725698257e-40	chrX-144317441-144319015	DEG with linked DAP
99	XX	PGC1	E13	Alpl	1.53016078436025e-24	-0.449230721	0.213	0.521	4.00504283698452e-20	chr4-137820609-137821361	DEG with linked DAP
100	XX	PGC1	E13	Ammecr1	3.05118720541694e-11	-0.353069559	0.421	0.608	7.98617739145831e-07	chrX-143035521-143036197	DEG with linked DAP
101	XX	pre-G	E12	Amph	3.24743542263222e-83	-0.386566827	0.009	0.154	8.49983747519756e-79	chr13-18926692-18927208	DEG with linked DAP
102	XX	pre-G	E13	Amph	2.10917340524055e-32	-0.37919254	0.01	0.164	5.52055047087661e-28	chr13-18915425-18916091	DEG with linked DAP
103	XX	pre-G	E12	Ano1	1.17590058379151e-130	-0.39665766	0.023	0.246	3.07780218801589e-126	chr7-144656141-144656800	DEG with linked DAP
104	XX	pre-G	E13	Ano1	1.78765578886903e-70	-0.52617317	0.029	0.334	4.67901026178581e-66	chr7-144676989-144679017	DEG with linked DAP
105	XX	pre-G	E13	Ano1	1.78765578886903e-70	-0.52617317	0.029	0.334	4.67901026178581e-66	chr7-144656141-144656800	DEG with linked DAP
106	XX	pre-G	E12	Anxa2	2.43664756061462e-98	-0.502586031	0.31	0.526	6.37768132515272e-94	chr9-69704756-69706278	DEG with linked DAP
107	XX	pre-G	E13	Anxa2	6.86727450993135e-56	-0.606072241	0.448	0.69	1.79744043022943e-51	chr9-69704756-69706278	DEG with linked DAP
108	XX	pre-G	E13	Aox3	1.25384887805622e-33	-0.313048673	0.001	0.152	3.28182405342435e-29	chr1-58117072-58118362	DEG with linked DAP
109	XX	pre-G	E11	Arfgef1	7.33108381629257e-19	-0.492919834	0.711	0.828	1.91883787807642e-14	chr1-10348128-10349409	DEG with linked DAP
110	XX	pre-G	E12	Arfgef1	4.75938869529882e-52	-0.365265218	0.721	0.806	1.24572239710751e-47	chr1-10348128-10349409	DEG with linked DAP
111	XX	pre-G	E13	Arfgef1	5.81717901822044e-23	-0.374375003	0.712	0.792	1.52258843622902e-18	chr1-10348128-10349409	DEG with linked DAP
112	XX	PGC1	E13	Arglu1	9.47972389362221e-16	-0.38757287	0.897	0.936	2.48122293191668e-11	chr8-8699841-8701372	DEG with linked DAP
113	XX	pre-G	E13	Arhgap20	2.58179663688143e-28	-0.341453889	0.027	0.176	6.75759451737345e-24	chr9-51764378-51767168	DEG with linked DAP
114	XX	pre-G	E12	Arhgap24	3.89895513800724e-180	-0.532198079	0.002	0.274	1.02051251782201e-175	chr5-102626326-102627147	DEG with linked DAP
115	XX	pre-G	E13	Arhgap24	1.54498813717564e-60	-0.456618433	0	0.254	4.04385195024353e-56	chr5-102946305-102947641	DEG with linked DAP
116	XX	pre-G	E13	Arhgap24	1.54498813717564e-60	-0.456618433	0	0.254	4.04385195024353e-56	chr5-102626326-102627147	DEG with linked DAP
117	XX	pre-G	E13	Arhgap24	1.54498813717564e-60	-0.456618433	0	0.254	4.04385195024353e-56	chr5-102470293-102471130	DEG with linked DAP
118	XX	pre-G	E12	Arhgap29	0	-1.616000164	0.24	0.85	0	chr3-122101850-122102808	DEG with linked DAP
119	XX	pre-G	E12	Arhgap29	0	-1.616000164	0.24	0.85	0	chr3-122095790-122096678	DEG with linked DAP
120	XX	pre-G	E13	Arhgap29	2.95370460195849e-254	-1.762623688	0.265	0.873	7.73102642516615e-250	chr3-122082071-122083009	DEG with linked DAP
121	XX	pre-G	E13	Arhgap29	2.95370460195849e-254	-1.762623688	0.265	0.873	7.73102642516615e-250	chr3-122095790-122096678	DEG with linked DAP
122	XX	pre-G	E13	Arhgap29	2.95370460195849e-254	-1.762623688	0.265	0.873	7.73102642516615e-250	chr3-122101850-122102808	DEG with linked DAP
123	XX	pre-G	E12	Arhgap42	1.41990442133268e-247	-0.840067346	0.27	0.643	3.71645783239616e-243	chr9-9247938-9249108	DEG with linked DAP
124	XX	Epi	E13	Atp13a3	3.81166628737934e-30	-0.683546875	0.487	0.688	9.97665534058669e-26	chr16-30399005-30399694	DEG with linked DAP
125	XX	pre-G	E12	Atp13a3	8.52926860480993e-49	-0.445078469	0.666	0.742	2.23245076462295e-44	chr16-30442654-30443879	DEG with linked DAP
126	XX	pre-G	E12	Atp13a3	8.52926860480993e-49	-0.445078469	0.666	0.742	2.23245076462295e-44	chr16-30399005-30399694	DEG with linked DAP
127	XX	pre-G	E12	Atp13a3	8.52926860480993e-49	-0.445078469	0.666	0.742	2.23245076462295e-44	chr16-30471876-30472816	DEG with linked DAP
128	XX	pre-G	E13	Atp13a3	6.94658785148599e-64	-0.877620936	0.552	0.776	1.81819990424794e-59	chr16-30442654-30443879	DEG with linked DAP
129	XX	pre-G	E13	Atp13a3	6.94658785148599e-64	-0.877620936	0.552	0.776	1.81819990424794e-59	chr16-30471876-30472816	DEG with linked DAP
130	XX	pre-G	E13	Atp13a3	6.94658785148599e-64	-0.877620936	0.552	0.776	1.81819990424794e-59	chr16-30399005-30399694	DEG with linked DAP
131	XX	pre-G	E12	Atrnl1	1.48645813476989e-107	-0.695748522	0.877	0.917	3.8906555219467e-103	chr19-57436259-57437460	DEG with linked DAP
132	XX	PGC1	E13	Atrx	9.25066761381139e-12	-0.340771888	0.966	0.97	2.42126974123899e-07	chrX-105713432-105715211	DEG with linked DAP
133	XX	Epi	E13	Axin2	3.76954687614988e-12	-0.250968095	0.208	0.374	9.86641199363469e-08	chr11-109038093-109040042	DEG with linked DAP
134	XX	pre-G	E12	Axin2	2.91611041113957e-101	-0.273986959	0.016	0.194	7.63262739011671e-97	chr11-108494621-108495503	DEG with linked DAP
135	XX	pre-G	E12	Axin2	2.91611041113957e-101	-0.273986959	0.016	0.194	7.63262739011671e-97	chr11-108721270-108722405	DEG with linked DAP
136	XX	pre-G	E12	Axin2	2.91611041113957e-101	-0.273986959	0.016	0.194	7.63262739011671e-97	chr11-108796016-108797054	DEG with linked DAP
137	XX	pre-G	E12	Axin2	2.91611041113957e-101	-0.273986959	0.016	0.194	7.63262739011671e-97	chr11-109038093-109040042	DEG with linked DAP
138	XX	pre-G	E13	Axin2	2.2214976338097e-50	-0.383025093	0.045	0.291	5.81454790673352e-46	chr11-108721270-108722405	DEG with linked DAP
139	XX	pre-G	E13	Axin2	2.2214976338097e-50	-0.383025093	0.045	0.291	5.81454790673352e-46	chr11-108494621-108495503	DEG with linked DAP
140	XX	pre-G	E13	Axin2	2.2214976338097e-50	-0.383025093	0.045	0.291	5.81454790673352e-46	chr11-109038093-109040042	DEG with linked DAP
141	XX	pre-G	E13	Axin2	2.2214976338097e-50	-0.383025093	0.045	0.291	5.81454790673352e-46	chr11-108796016-108797054	DEG with linked DAP
142	XX	pre-G	E12	B4galt5	3.39567812617813e-285	-0.776870092	0.087	0.507	8.88784792745863e-281	chr2-167378777-167379543	DEG with linked DAP
143	XX	pre-G	E13	B4galt5	3.98616228029273e-105	-0.723779734	0.074	0.496	1.04333811524382e-100	chr2-167378777-167379543	DEG with linked DAP
144	XX	PGC1	E13	B4galt5	1.02531985573959e-25	-0.473382529	0.274	0.591	2.68367219041281e-21	chr2-167378777-167379543	DEG with linked DAP
145	XX	pre-G	E12	Bace2	4.34592468605269e-84	-0.313296295	0.025	0.184	1.13750232732743e-79	chr16-97370052-97371191	DEG with linked DAP
146	XX	pre-G	E13	Bace2	3.35784052278393e-32	-0.414652947	0.097	0.293	8.78881178433466e-28	chr16-97370052-97371191	DEG with linked DAP
147	XX	Epi	E12	Bach2	1.03150333070799e-19	-0.37458521	0.599	0.686	2.6998568177951e-15	chr4-32188428-32189676	DEG with linked DAP
148	XX	pre-G	E12	Bach2	0	-1.221523165	0.008	0.459	0	chr4-32137782-32138596	DEG with linked DAP
149	XX	pre-G	E12	Bach2	0	-1.221523165	0.008	0.459	0	chr4-32188428-32189676	DEG with linked DAP
150	XX	pre-G	E13	Bach2	5.36045409057217e-69	-0.719040701	0.067	0.381	1.40304525366636e-64	chr4-32137782-32138596	DEG with linked DAP
151	XX	pre-G	E13	Bach2	5.36045409057217e-69	-0.719040701	0.067	0.381	1.40304525366636e-64	chr4-32188428-32189676	DEG with linked DAP
152	XX	PGC1	E13	BC048679	3.00580970338726e-17	-0.274627066	0.034	0.224	7.86740631764582e-13	chr7-81190722-81191418	DEG with linked DAP
153	XX	PGC1	E13	BC048679	3.00580970338726e-17	-0.274627066	0.034	0.224	7.86740631764582e-13	chr7-81057332-81059176	DEG with linked DAP
154	XX	PGC1	E12	Bcap31	3.6177078067697e-13	-0.315157137	0.55	0.702	9.468988413439e-09	chrX-73458305-73459601	DEG with linked DAP
155	XX	PGC1	E12	Bcap31	3.6177078067697e-13	-0.315157137	0.55	0.702	9.468988413439e-09	chrX-74084553-74086267	DEG with linked DAP
156	XX	PGC1	E12	Bcap31	3.6177078067697e-13	-0.315157137	0.55	0.702	9.468988413439e-09	chrX-73715464-73717243	DEG with linked DAP
157	XX	PGC1	E12	Bcap31	3.6177078067697e-13	-0.315157137	0.55	0.702	9.468988413439e-09	chrX-73786094-73787777	DEG with linked DAP
158	XX	PGC1	E12	Bcap31	3.6177078067697e-13	-0.315157137	0.55	0.702	9.468988413439e-09	chrX-73910515-73911459	DEG with linked DAP
159	XX	PGC1	E12	Bcap31	3.6177078067697e-13	-0.315157137	0.55	0.702	9.468988413439e-09	chrX-73718467-73718980	DEG with linked DAP
160	XX	PGC1	E12	Bcap31	3.6177078067697e-13	-0.315157137	0.55	0.702	9.468988413439e-09	chrX-73639004-73639698	DEG with linked DAP
161	XX	PGC1	E12	Bcap31	3.6177078067697e-13	-0.315157137	0.55	0.702	9.468988413439e-09	chrX-73965831-73968096	DEG with linked DAP
162	XX	PGC1	E12	Bcap31	3.6177078067697e-13	-0.315157137	0.55	0.702	9.468988413439e-09	chrX-73627082-73627882	DEG with linked DAP
163	XX	PGC1	E12	Bcap31	3.6177078067697e-13	-0.315157137	0.55	0.702	9.468988413439e-09	chrX-73914500-73915437	DEG with linked DAP
164	XX	PGC1	E13	Bcap31	5.38834924027136e-10	-0.326284157	0.616	0.737	1.41034653014863e-05	chrX-73639004-73639698	DEG with linked DAP
165	XX	PGC1	E13	Bcap31	5.38834924027136e-10	-0.326284157	0.616	0.737	1.41034653014863e-05	chrX-73627082-73627882	DEG with linked DAP
166	XX	PGC1	E13	Bcap31	5.38834924027136e-10	-0.326284157	0.616	0.737	1.41034653014863e-05	chrX-73718467-73718980	DEG with linked DAP
167	XX	PGC1	E13	Bcap31	5.38834924027136e-10	-0.326284157	0.616	0.737	1.41034653014863e-05	chrX-73965831-73968096	DEG with linked DAP
168	XX	PGC1	E13	Bcap31	5.38834924027136e-10	-0.326284157	0.616	0.737	1.41034653014863e-05	chrX-73342079-73343732	DEG with linked DAP
169	XX	PGC1	E13	Bcap31	5.38834924027136e-10	-0.326284157	0.616	0.737	1.41034653014863e-05	chrX-73635136-73635766	DEG with linked DAP
170	XX	PGC1	E13	Bcap31	5.38834924027136e-10	-0.326284157	0.616	0.737	1.41034653014863e-05	chrX-73715464-73717243	DEG with linked DAP
171	XX	PGC1	E13	Bcap31	5.38834924027136e-10	-0.326284157	0.616	0.737	1.41034653014863e-05	chrX-74084553-74086267	DEG with linked DAP
172	XX	PGC1	E13	Bcap31	5.38834924027136e-10	-0.326284157	0.616	0.737	1.41034653014863e-05	chrX-73914500-73915437	DEG with linked DAP
173	XX	PGC1	E13	Bcap31	5.38834924027136e-10	-0.326284157	0.616	0.737	1.41034653014863e-05	chrX-74022750-74024347	DEG with linked DAP
174	XX	PGC1	E13	Bcap31	5.38834924027136e-10	-0.326284157	0.616	0.737	1.41034653014863e-05	chrX-73786094-73787777	DEG with linked DAP
175	XX	PGC1	E13	Bcap31	5.38834924027136e-10	-0.326284157	0.616	0.737	1.41034653014863e-05	chrX-73671953-73674695	DEG with linked DAP
176	XX	PGC1	E13	Bcap31	5.38834924027136e-10	-0.326284157	0.616	0.737	1.41034653014863e-05	chrX-73910515-73911459	DEG with linked DAP
177	XX	PGC1	E13	Bcap31	5.38834924027136e-10	-0.326284157	0.616	0.737	1.41034653014863e-05	chrX-74008012-74008801	DEG with linked DAP
178	XX	PGC1	E13	Bcap31	5.38834924027136e-10	-0.326284157	0.616	0.737	1.41034653014863e-05	chrX-73921103-73922712	DEG with linked DAP
179	XX	Epi	E13	Bmp2	6.15283191546108e-24	-0.391085982	0.035	0.225	1.61044222555278e-19	chr2-133692507-133693774	DEG with linked DAP
180	XX	pre-G	E12	Bmp2	2.04518972562401e-194	-0.569554226	0	0.288	5.35307958784829e-190	chr2-133149655-133150600	DEG with linked DAP
181	XX	pre-G	E12	Bmp2	2.04518972562401e-194	-0.569554226	0	0.288	5.35307958784829e-190	chr2-133642933-133643991	DEG with linked DAP
182	XX	pre-G	E12	Bmp2	2.04518972562401e-194	-0.569554226	0	0.288	5.35307958784829e-190	chr2-133374485-133375060	DEG with linked DAP
183	XX	pre-G	E12	Bmp2	2.04518972562401e-194	-0.569554226	0	0.288	5.35307958784829e-190	chr2-133551829-133553448	DEG with linked DAP
184	XX	pre-G	E12	Bmp2	2.04518972562401e-194	-0.569554226	0	0.288	5.35307958784829e-190	chr2-133692507-133693774	DEG with linked DAP
185	XX	pre-G	E12	Bmp2	2.04518972562401e-194	-0.569554226	0	0.288	5.35307958784829e-190	chr2-133651393-133652143	DEG with linked DAP
186	XX	pre-G	E12	Bmp2	2.04518972562401e-194	-0.569554226	0	0.288	5.35307958784829e-190	chr2-133499425-133500327	DEG with linked DAP
187	XX	pre-G	E12	Bmp2	2.04518972562401e-194	-0.569554226	0	0.288	5.35307958784829e-190	chr2-133398388-133399606	DEG with linked DAP
188	XX	pre-G	E13	Bmp2	1.45135179537737e-66	-0.561345645	0.001	0.278	3.79876818922073e-62	chr2-133642933-133643991	DEG with linked DAP
189	XX	pre-G	E13	Bmp2	1.45135179537737e-66	-0.561345645	0.001	0.278	3.79876818922073e-62	chr2-133692507-133693774	DEG with linked DAP
190	XX	pre-G	E13	Bmp2	1.45135179537737e-66	-0.561345645	0.001	0.278	3.79876818922073e-62	chr2-133374485-133375060	DEG with linked DAP
191	XX	pre-G	E13	Bmp2	1.45135179537737e-66	-0.561345645	0.001	0.278	3.79876818922073e-62	chr2-133149655-133150600	DEG with linked DAP
192	XX	pre-G	E13	Bmp2	1.45135179537737e-66	-0.561345645	0.001	0.278	3.79876818922073e-62	chr2-133651393-133652143	DEG with linked DAP
193	XX	pre-G	E13	Bmp2	1.45135179537737e-66	-0.561345645	0.001	0.278	3.79876818922073e-62	chr2-133551829-133553448	DEG with linked DAP
194	XX	pre-G	E13	Bmp2	1.45135179537737e-66	-0.561345645	0.001	0.278	3.79876818922073e-62	chr2-133398388-133399606	DEG with linked DAP
195	XX	pre-G	E13	Bmp2	1.45135179537737e-66	-0.561345645	0.001	0.278	3.79876818922073e-62	chr2-133499425-133500327	DEG with linked DAP
196	XX	PSC	E12	Bmp2	8.62921396722881e-22	-0.534381251	0.039	0.314	2.25861046378247e-17	chr2-133692507-133693774	DEG with linked DAP
197	XX	pre-G	E11	Bmp5	9.57270219938922e-34	-0.354774041	0.001	0.174	2.50555907366813e-29	chr9-75838846-75839978	DEG with linked DAP
198	XX	pre-G	E12	Bmp5	8.94489373413021e-151	-0.522216035	0	0.232	2.34123648597124e-146	chr9-75838846-75839978	DEG with linked DAP
199	XX	pre-G	E13	Bmp5	6.6698988824551e-40	-0.385924013	0	0.175	1.7457793334938e-35	chr9-75838846-75839978	DEG with linked DAP
200	XX	pre-G	E12	Bmpr1b	5.67572542662963e-38	-0.648966546	0.139	0.257	1.48556437316604e-33	chr3-142092376-142093357	DEG with linked DAP
201	XX	Epi	E12	Bmyc	7.22592935312258e-72	-0.443292835	0.072	0.305	1.8913147488863e-67	chr2-25862738-25864464	DEG with linked DAP
202	XX	Epi	E12	Bmyc	7.22592935312258e-72	-0.443292835	0.072	0.305	1.8913147488863e-67	chr2-25711375-25712349	DEG with linked DAP
203	XX	Epi	E12	Bmyc	7.22592935312258e-72	-0.443292835	0.072	0.305	1.8913147488863e-67	chr2-25748553-25750070	DEG with linked DAP
204	XX	Epi	E13	Bmyc	8.62714736524455e-35	-0.533208343	0.097	0.38	2.25806955137911e-30	chr2-25711375-25712349	DEG with linked DAP
205	XX	Epi	E13	Bmyc	8.62714736524455e-35	-0.533208343	0.097	0.38	2.25806955137911e-30	chr2-25748553-25750070	DEG with linked DAP
206	XX	Epi	E13	Bmyc	8.62714736524455e-35	-0.533208343	0.097	0.38	2.25806955137911e-30	chr2-25862738-25864464	DEG with linked DAP
207	XX	pre-G	E12	Bmyc	3.07880829165508e-37	-0.304238247	0.391	0.515	8.058472822578e-33	chr2-25846227-25847117	DEG with linked DAP
208	XX	pre-G	E12	Bmyc	3.07880829165508e-37	-0.304238247	0.391	0.515	8.058472822578e-33	chr2-25638767-25639388	DEG with linked DAP
209	XX	pre-G	E12	Bmyc	3.07880829165508e-37	-0.304238247	0.391	0.515	8.058472822578e-33	chr2-25711375-25712349	DEG with linked DAP
210	XX	pre-G	E13	Bmyc	2.47649151570981e-58	-0.629324164	0.399	0.67	6.48196889321885e-54	chr2-25638767-25639388	DEG with linked DAP
211	XX	pre-G	E13	Bmyc	2.47649151570981e-58	-0.629324164	0.399	0.67	6.48196889321885e-54	chr2-25846227-25847117	DEG with linked DAP
212	XX	pre-G	E13	Bmyc	2.47649151570981e-58	-0.629324164	0.399	0.67	6.48196889321885e-54	chr2-25711375-25712349	DEG with linked DAP
213	XX	pre-G	E12	Bnc2	0	-1.752492047	0.334	0.789	0	chr4-84406096-84407944	DEG with linked DAP
214	XX	pre-G	E13	Bnc2	3.35853916967371e-284	-2.415696825	0.021	0.804	8.79064042270397e-280	chr4-84406096-84407944	DEG with linked DAP
215	XX	pre-G	E13	Bnc2	3.35853916967371e-284	-2.415696825	0.021	0.804	8.79064042270397e-280	chr4-84349386-84350400	DEG with linked DAP
216	XX	pre-G	E12	Boc	0	-0.891525022	0.046	0.525	0	chr16-44662995-44663662	DEG with linked DAP
217	XX	pre-G	E12	Boc	0	-0.891525022	0.046	0.525	0	chr16-44553562-44553932	DEG with linked DAP
218	XX	pre-G	E12	Boc	0	-0.891525022	0.046	0.525	0	chr16-44632211-44633513	DEG with linked DAP
219	XX	pre-G	E13	Boc	1.33774538770275e-199	-1.142763507	0	0.629	3.50141477777319e-195	chr16-44662995-44663662	DEG with linked DAP
220	XX	pre-G	E13	Boc	1.33774538770275e-199	-1.142763507	0	0.629	3.50141477777319e-195	chr16-44553562-44553932	DEG with linked DAP
221	XX	pre-G	E13	Boc	1.33774538770275e-199	-1.142763507	0	0.629	3.50141477777319e-195	chr16-44632211-44633513	DEG with linked DAP
222	XX	pre-G	E13	Boc	1.33774538770275e-199	-1.142763507	0	0.629	3.50141477777319e-195	chr16-44615141-44616785	DEG with linked DAP
223	XX	PGC1	E13	Boll	3.13607114270668e-12	-0.445830732	0.364	0.552	8.20835260892046e-08	chr1-55213457-55213873	DEG with linked DAP
224	XX	PGC1	E13	Boll	3.13607114270668e-12	-0.445830732	0.364	0.552	8.20835260892046e-08	chr1-55205878-55206180	DEG with linked DAP
225	XX	PGC1	E13	Btbd10	3.701919975441e-20	-0.482900646	0.506	0.73	9.68940534371929e-16	chr7-113021140-113021700	DEG with linked DAP
226	XX	pre-G	E11	Btbd11	1.66966159748063e-20	-0.461543225	0.073	0.25	4.37017226524579e-16	chr10-85164216-85165626	DEG with linked DAP
227	XX	pre-G	E12	Btbd11	1.17015791019803e-84	-0.356587567	0.016	0.17	3.06277131415232e-80	chr10-85174794-85176101	DEG with linked DAP
228	XX	pre-G	E12	Btbd11	1.17015791019803e-84	-0.356587567	0.016	0.17	3.06277131415232e-80	chr10-85164216-85165626	DEG with linked DAP
229	XX	pre-G	E12	C1qtnf7	0	-1.879086575	0.548	0.91	0	chr5-43505899-43506683	DEG with linked DAP
230	XX	pre-G	E13	C1qtnf7	5.25828554808302e-162	-1.807074535	0.459	0.817	1.37630365935525e-157	chr5-43505899-43506683	DEG with linked DAP
231	XX	pre-G	E12	Cacna1d	1.29878576700291e-293	-2.200984063	0.278	0.646	3.39944186655342e-293	chr14-30497772-30498898	DEG with linked DAP
232	XX	pre-G	E13	Cacna1d	3.54734117559239e-144	-2.298849278	0.199	0.66	9.28481079299552e-140	chr14-30314648-30315204	DEG with linked DAP
233	XX	PGC1	E13	Cacna1d	7.7753515485734e-29	-0.627458479	0.161	0.485	2.0351205143236e-24	chr14-30637011-30638461	DEG with linked DAP
234	XX	pre-G	E13	Cacnb2	1.4768699777116e-97	-1.533387771	0.517	0.759	3.86555947966234e-93	chr2-14341392-14342735	DEG with linked DAP
235	XX	PGC1	E13	Calcoco2	4.36735240618218e-20	-0.297379499	0.01	0.203	1.14311081879412e-15	chr11-96202705-96204239	DEG with linked DAP
236	XX	PGC1	E13	Calcoco2	4.36735240618218e-20	-0.297379499	0.01	0.203	1.14311081879412e-15	chr11-96049493-96050344	DEG with linked DAP
237	XX	PGC1	E13	Calcoco2	4.36735240618218e-20	-0.297379499	0.01	0.203	1.14311081879412e-15	chr11-96130331-96130996	DEG with linked DAP
238	XX	pre-G	E12	Cald1	0	-1.142682007	0.003	0.541	0	chr6-34633019-34634268	DEG with linked DAP
239	XX	pre-G	E12	Cald1	0	-1.142682007	0.003	0.541	0	chr6-34638462-34639011	DEG with linked DAP
240	XX	pre-G	E13	Cald1	7.42739222302491e-131	-0.852427119	0.01	0.482	1.94404564045454e-126	chr6-34638462-34639011	DEG with linked DAP
241	XX	pre-G	E13	Cald1	7.42739222302491e-131	-0.852427119	0.01	0.482	1.94404564045454e-126	chr6-34633019-34634268	DEG with linked DAP
242	XX	pre-G	E13	Cald1	7.42739222302491e-131	-0.852427119	0.01	0.482	1.94404564045454e-126	chr6-34639731-34640704	DEG with linked DAP
243	XX	Me	E12	Caln1	7.71189440787207e-24	-0.423705668	0.031	0.145	2.01851124231643e-19	chr5-130562799-130563662	DEG with linked DAP
244	XX	Me	E13	Caln1	1.874517325493e-17	-0.805107468	0.036	0.213	4.90636164774537e-13	chr5-130558205-130559141	DEG with linked DAP
245	XX	PGC1	E13	Casz1	9.72946815876012e-16	-0.348580841	0.249	0.489	2.54659099587387e-11	chr4-148890588-148891735	DEG with linked DAP
246	XX	pre-G	E12	Cav1	7.28282181609586e-71	-0.280889987	0.011	0.139	1.90620578214493e-66	chr6-17170264-17172209	DEG with linked DAP
247	XX	pre-G	E12	Cav1	7.28282181609586e-71	-0.280889987	0.011	0.139	1.90620578214493e-66	chr6-17172940-17173463	DEG with linked DAP
248	XX	pre-G	E12	Cav1	7.28282181609586e-71	-0.280889987	0.011	0.139	1.90620578214493e-66	chr6-17305894-17308088	DEG with linked DAP
249	XX	pre-G	E13	Cav1	3.43536208393139e-36	-0.369227251	0.013	0.184	8.99171671848202e-32	chr6-17305894-17308088	DEG with linked DAP
250	XX	pre-G	E13	Cav1	3.43536208393139e-36	-0.369227251	0.013	0.184	8.99171671848202e-32	chr6-17172940-17173463	DEG with linked DAP
251	XX	pre-G	E13	Cav1	3.43536208393139e-36	-0.369227251	0.013	0.184	8.99171671848202e-32	chr6-17170264-17172209	DEG with linked DAP
252	XX	pre-G	E12	Ccbe1	0	-0.917013976	0	0.419	0	chr18-66172798-66174022	DEG with linked DAP
253	XX	pre-G	E12	Ccbe1	0	-0.917013976	0	0.419	0	chr18-66112749-66113889	DEG with linked DAP
254	XX	pre-G	E12	Ccbe1	0	-0.917013976	0	0.419	0	chr18-66286207-66287182	DEG with linked DAP
255	XX	pre-G	E12	Ccbe1	0	-0.917013976	0	0.419	0	chr18-66475232-66476835	DEG with linked DAP
256	XX	pre-G	E12	Ccbe1	0	-0.917013976	0	0.419	0	chr18-66122215-66123430	DEG with linked DAP
257	XX	pre-G	E13	Ccbe1	3.09523945458601e-142	-0.991926699	0	0.5	8.10147974843343e-138	chr18-66122215-66123430	DEG with linked DAP
258	XX	pre-G	E13	Ccbe1	3.09523945458601e-142	-0.991926699	0	0.5	8.10147974843343e-138	chr18-66286207-66287182	DEG with linked DAP
259	XX	pre-G	E13	Ccbe1	3.09523945458601e-142	-0.991926699	0	0.5	8.10147974843343e-138	chr18-66264936-66266699	DEG with linked DAP
260	XX	pre-G	E13	Ccbe1	3.09523945458601e-142	-0.991926699	0	0.5	8.10147974843343e-138	chr18-66172798-66174022	DEG with linked DAP
261	XX	pre-G	E13	Ccbe1	3.09523945458601e-142	-0.991926699	0	0.5	8.10147974843343e-138	chr18-66475232-66476835	DEG with linked DAP
262	XX	pre-G	E13	Ccbe1	3.09523945458601e-142	-0.991926699	0	0.5	8.10147974843343e-138	chr18-66653617-66654945	DEG with linked DAP
263	XX	pre-G	E13	Ccbe1	3.09523945458601e-142	-0.991926699	0	0.5	8.10147974843343e-138	chr18-66112749-66113889	DEG with linked DAP
264	XX	Epi	E13	Ccdc171	8.15242550397395e-09	-0.370513072	0.362	0.467	0.000213382	chr4-83566866-83568487	DEG with linked DAP
265	XX	Epi	E12	Ccnjl	5.40469280261778e-64	-0.552960662	0.276	0.509	1.41462429415718e-59	chr11-43515643-43517011	DEG with linked DAP
266	XX	Epi	E13	Ccnjl	2.58300879511938e-24	-0.502528949	0.246	0.493	6.76076722034546e-20	chr11-43515643-43517011	DEG with linked DAP
267	XX	pre-G	E12	Ccnjl	4.64338780426164e-49	-0.440924046	0.611	0.714	1.21536032388744e-44	chr11-43754289-43755140	DEG with linked DAP
268	XX	pre-G	E12	Ccnjl	4.64338780426164e-49	-0.440924046	0.611	0.714	1.21536032388744e-44	chr11-43549305-43550197	DEG with linked DAP
269	XX	pre-G	E13	Ccnjl	1.90191492784087e-122	-1.136136688	0.336	0.746	4.9780721321307e-118	chr11-43754289-43755140	DEG with linked DAP
270	XX	pre-G	E13	Ccnjl	1.90191492784087e-122	-1.136136688	0.336	0.746	4.9780721321307e-118	chr11-43549305-43550197	DEG with linked DAP
271	XX	pre-G	E13	Ccnjl	1.90191492784087e-122	-1.136136688	0.336	0.746	4.9780721321307e-118	chr11-43548006-43548598	DEG with linked DAP
272	XX	pre-G	E13	Ccnjl	1.90191492784087e-122	-1.136136688	0.336	0.746	4.9780721321307e-118	chr11-43515643-43517011	DEG with linked DAP
273	XX	pre-G	E12	Cd44	4.73073572914645e-105	-0.343617428	0.03	0.223	1.23822276974679e-100	chr2-103298535-103299360	DEG with linked DAP
274	XX	pre-G	E12	Cd44	4.73073572914645e-105	-0.343617428	0.03	0.223	1.23822276974679e-100	chr2-102899656-102900685	DEG with linked DAP
275	XX	pre-G	E13	Cd44	1.32442336877095e-67	-0.505179595	0.019	0.311	3.46654572542108e-63	chr2-103298535-103299360	DEG with linked DAP
276	XX	pre-G	E13	Cd44	1.32442336877095e-67	-0.505179595	0.019	0.311	3.46654572542108e-63	chr2-102899656-102900685	DEG with linked DAP
277	XX	pre-G	E13	Cdc14b	1.46989878503827e-15	-0.289900103	0.661	0.762	3.84731307995917e-11	chr13-63956674-63957720	DEG with linked DAP
278	XX	pre-G	E12	Cdh11	4.26331254614189e-208	-0.723094236	0.001	0.307	1.11587942582718e-203	chr8-102495613-102497416	DEG with linked DAP
279	XX	pre-G	E12	Cdh11	4.26331254614189e-208	-0.723094236	0.001	0.307	1.11587942582718e-203	chr8-102783722-102786135	DEG with linked DAP
280	XX	pre-G	E12	Cdh11	4.26331254614189e-208	-0.723094236	0.001	0.307	1.11587942582718e-203	chr8-102595829-102597318	DEG with linked DAP
281	XX	pre-G	E13	Cdh11	6.69060647452975e-33	-0.264362807	0.008	0.162	1.75119933864342e-28	chr8-102783722-102786135	DEG with linked DAP
282	XX	pre-G	E13	Cdh11	6.69060647452975e-33	-0.264362807	0.008	0.162	1.75119933864342e-28	chr8-102495613-102497416	DEG with linked DAP
283	XX	pre-G	E13	Cdh11	6.69060647452975e-33	-0.264362807	0.008	0.162	1.75119933864342e-28	chr8-103272185-103273177	DEG with linked DAP
284	XX	pre-G	E13	Cdh11	6.69060647452975e-33	-0.264362807	0.008	0.162	1.75119933864342e-28	chr8-102786399-102786970	DEG with linked DAP
285	XX	pre-G	E13	Cdh11	6.69060647452975e-33	-0.264362807	0.008	0.162	1.75119933864342e-28	chr8-102595829-102597318	DEG with linked DAP
286	XX	pre-G	E12	Cdk14	0	-2.606871543	0.194	0.881	0	chr5-5483222-5483995	DEG with linked DAP
287	XX	pre-G	E12	Cdk14	0	-2.606871543	0.194	0.881	0	chr5-4959410-4959820	DEG with linked DAP
288	XX	pre-G	E12	Cdk14	0	-2.606871543	0.194	0.881	0	chr5-5439439-5441155	DEG with linked DAP
289	XX	pre-G	E13	Cdk14	8.10276694233272e-265	-2.096991257	0.304	0.897	2.12081821948617e-260	chr5-5439439-5441155	DEG with linked DAP
290	XX	pre-G	E13	Cdk14	8.10276694233272e-265	-2.096991257	0.304	0.897	2.12081821948617e-260	chr5-4959410-4959820	DEG with linked DAP
291	XX	pre-G	E13	Cdk14	8.10276694233272e-265	-2.096991257	0.304	0.897	2.12081821948617e-260	chr5-5483222-5483995	DEG with linked DAP
292	XX	PGC1	E13	Cdk15	3.43373123338889e-17	-0.317833852	0.088	0.308	8.98744813027208e-13	chr1-59397259-59397897	DEG with linked DAP
293	XX	pre-G	E12	Cdk6	3.24826470549528e-41	-0.374530112	0.318	0.454	8.50200804016335e-37	chr5-3465718-3466876	DEG with linked DAP
294	XX	pre-G	E13	Cdk6	1.48058169670771e-25	-0.448211909	0.334	0.512	3.87527453296275e-21	chr5-3465718-3466876	DEG with linked DAP
295	XX	pre-G	E12	Cdkn1b	4.74472520934145e-293	-0.854852763	0.097	0.531	1.24188437629303e-293	chr6-134961318-134963023	DEG with linked DAP
296	XX	pre-G	E13	Cdkn1b	1.02208329589042e-161	-1.057871852	0.095	0.643	2.67520081866358e-157	chr6-134961318-134963023	DEG with linked DAP
297	XX	pre-G	E12	Cdkn1c	1.56687659768122e-293	-0.96599122	0.252	0.671	4.10114280677083e-290	chr7-143363934-143365796	DEG with linked DAP
298	XX	pre-G	E12	Cdkn1c	1.56687659768122e-293	-0.96599122	0.252	0.671	4.10114280677083e-290	chr7-143457197-143457568	DEG with linked DAP
299	XX	pre-G	E13	Cdkn1c	4.05697691899096e-130	-1.087042478	0.231	0.695	1.06187313877669e-125	chr7-143457197-143457568	DEG with linked DAP
300	XX	pre-G	E11	Cdon	5.82388497055313e-15	-0.421084055	0.513	0.708	1.52434365219258e-10	chr9-35345985-35347152	DEG with linked DAP
301	XX	pre-G	E12	Cdon	1.81184646596032e-67	-0.454189693	0.532	0.684	4.74232694000454e-63	chr9-35522668-35524692	DEG with linked DAP
302	XX	pre-G	E12	Cdon	1.81184646596032e-67	-0.454189693	0.532	0.684	4.74232694000454e-63	chr9-35345985-35347152	DEG with linked DAP
303	XX	pre-G	E13	Cdon	1.99793556459015e-25	-0.393942314	0.503	0.68	5.22939654675827e-21	chr9-35345985-35347152	DEG with linked DAP
304	XX	pre-G	E13	Cdon	1.99793556459015e-25	-0.393942314	0.503	0.68	5.22939654675827e-21	chr9-35522668-35524692	DEG with linked DAP
305	XX	pre-G	E12	Celf2	6.06382320419424e-08	-0.306106461	0.622	0.606	0.001587145	chr2-7245642-7246964	DEG with linked DAP
306	XX	pre-G	E12	Cep112	3.88638701423852e-174	-0.711781231	0.371	0.666	1.01722293710679e-169	chr11-108494621-108495503	DEG with linked DAP
307	XX	pre-G	E13	Cep112	1.42526863933023e-64	-0.670356728	0.36	0.664	3.73049813658295e-60	chr11-108494621-108495503	DEG with linked DAP
308	XX	pre-G	E12	Ces1h	5.14738344913887e-102	-0.257309375	0.007	0.178	1.34727614397761e-97	chr8-93362741-93363968	DEG with linked DAP
309	XX	pre-G	E13	Ces1h	4.21453534322805e-46	-0.302132895	0.001	0.202	1.10311248073651e-41	chr8-93362741-93363968	DEG with linked DAP
310	XX	Epi	E13	Cfap54	2.8649656304211e-15	-0.263168533	0.012	0.127	7.49876104106419e-11	chr10-92934221-92934991	DEG with linked DAP
311	XX	Epi	E13	Cfap54	2.8649656304211e-15	-0.263168533	0.012	0.127	7.49876104106419e-11	chr10-92890801-92891901	DEG with linked DAP
312	XX	pre-G	E13	Cfap54	8.05559595333276e-24	-0.254880987	0.018	0.142	2.10847168482532e-19	chr10-92934221-92934991	DEG with linked DAP
313	XX	pre-G	E13	Cfap54	8.05559595333276e-24	-0.254880987	0.018	0.142	2.10847168482532e-19	chr10-92890801-92891901	DEG with linked DAP
314	XX	Epi	E13	Cgn	4.02033784644716e-22	-0.38576282	0.133	0.352	1.05228322792908e-17	chr3-95179642-95180642	DEG with linked DAP
315	XX	pre-G	E12	Cgn	2.62919036049988e-191	-0.707039928	0.31	0.624	6.88164284957239e-187	chr3-94683478-94684482	DEG with linked DAP
316	XX	pre-G	E12	Cgn	2.62919036049988e-191	-0.707039928	0.31	0.624	6.88164284957239e-187	chr3-94793577-94794694	DEG with linked DAP
317	XX	pre-G	E12	Cgn	2.62919036049988e-191	-0.707039928	0.31	0.624	6.88164284957239e-187	chr3-94819065-94820153	DEG with linked DAP
318	XX	pre-G	E13	Cgn	1.66288947376065e-52	-0.589515334	0.462	0.688	4.35244690862112e-48	chr3-94683478-94684482	DEG with linked DAP
319	XX	pre-G	E13	Chd9	3.87814343417233e-48	-0.449228026	0.295	0.581	1.01506526246027e-43	chr8-90868805-90870236	DEG with linked DAP
320	XX	Epi	E13	Chst11	7.85796492736194e-18	-0.36389667	0.196	0.399	2.05674374008771e-13	chr10-82990479-82991283	DEG with linked DAP
321	XX	pre-G	E12	Chst11	4.89314008095959e-236	-0.769222815	0.235	0.622	1.28073048479036e-231	chr10-82990479-82991283	DEG with linked DAP
322	XX	pre-G	E13	Chst11	1.15442965041957e-159	-1.023868218	0.104	0.655	3.02160416700817e-155	chr10-82990479-82991283	DEG with linked DAP
323	XX	PGC1	E13	Clic4	1.02400239535879e-09	-0.30360227	0.491	0.655	2.68022386961211e-05	chr4-135286651-135287327	DEG with linked DAP
324	XX	PGC1	E13	Clic4	1.02400239535879e-09	-0.30360227	0.491	0.655	2.68022386961211e-05	chr4-135531746-135532661	DEG with linked DAP
325	XX	PGC1	E13	Cnksr2	6.3983238653636e-36	-0.79590089	0.269	0.627	1.67469728852027e-31	chrX-158041793-158044065	DEG with linked DAP
326	XX	pre-G	E12	Cnnm2	2.12815058552722e-64	-0.335192433	0.124	0.295	5.57022134255894e-60	chr19-46803728-46805101	DEG with linked DAP
327	XX	pre-G	E13	Cnnm2	2.12513149385414e-39	-0.415379006	0.107	0.337	5.56231917201384e-35	chr19-46803728-46805101	DEG with linked DAP
328	XX	pre-G	E12	Cntn4	0	-1.797569918	0.344	0.83	0	chr6-106129969-106130480	DEG with linked DAP
329	XX	pre-G	E13	Cntn4	2.82887956714265e-220	-1.994037055	0.374	0.877	7.40430937903916e-216	chr6-106129969-106130480	DEG with linked DAP
330	XX	pre-G	E13	Cntn4	2.82887956714265e-220	-1.994037055	0.374	0.877	7.40430937903916e-216	chr6-106118241-106119325	DEG with linked DAP
331	XX	pre-G	E12	Cntn5	6.13876066980338e-292	-2.120738363	0.005	0.408	1.60675921771434e-287	chr9-10886404-10887299	DEG with linked DAP
332	XX	pre-G	E13	Cntn5	7.39479690458252e-66	-1.542436974	0.045	0.336	1.93551414180543e-61	chr9-10886404-10887299	DEG with linked DAP
333	XX	pre-G	E12	Cntnap5a	2.26068455952509e-223	-2.366614093	0.116	0.471	5.91711576610097e-219	chr1-115925519-115926812	DEG with linked DAP
334	XX	pre-G	E13	Cntnap5a	2.55268163994678e-43	-1.834642204	0.165	0.398	6.6813889243967e-39	chr1-115925519-115926812	DEG with linked DAP
335	XX	pre-G	E12	Col19a1	1.01069229463702e-55	-0.333013676	0.012	0.116	2.64538601198294e-51	chr1-24390201-24391161	DEG with linked DAP
336	XX	pre-G	E13	Col23a1	1.50868451548164e-36	-0.295408175	0	0.162	3.94883085082164e-32	chr11-51469874-51471603	DEG with linked DAP
337	XX	pre-G	E13	Col23a1	1.50868451548164e-36	-0.295408175	0	0.162	3.94883085082164e-32	chr11-51507700-51508671	DEG with linked DAP
338	XX	pre-G	E12	Col5a2	1.32498845577164e-139	-0.44508579	0	0.217	3.46802478413668e-135	chr1-45090542-45091671	DEG with linked DAP
339	XX	pre-G	E13	Col5a2	1.05462618730378e-46	-0.365072587	0	0.202	2.76037858264891e-42	chr1-45090542-45091671	DEG with linked DAP
340	XX	pre-G	E13	Col5a2	1.05462618730378e-46	-0.365072587	0	0.202	2.76037858264891e-42	chr1-45501838-45503468	DEG with linked DAP
341	XX	Me	E12	Colec12	8.49833891381817e-10	-0.358385213	0.722	0.768	2.22435522730277e-05	chr18-9841797-9843352	DEG with linked DAP
342	XX	pre-G	E12	Colec12	0	-2.429203325	0.073	0.903	0	chr18-9663027-9663656	DEG with linked DAP
343	XX	pre-G	E12	Colec12	0	-2.429203325	0.073	0.903	0	chr18-9841797-9843352	DEG with linked DAP
344	XX	pre-G	E13	Colec12	3.00102041488063e-293	-2.136173847	0.089	0.866	7.85487083390855e-293	chr18-9663027-9663656	DEG with linked DAP
345	XX	pre-G	E13	Colec12	3.00102041488063e-293	-2.136173847	0.089	0.866	7.85487083390855e-293	chr18-9841797-9843352	DEG with linked DAP
346	XX	pre-G	E12	Cox6b2	1.69714041554341e-71	-0.263277929	0.067	0.233	4.44209532364332e-67	chr7-4751604-4753539	DEG with linked DAP
347	XX	pre-G	E12	Cpa2	1.62499342609196e-125	-0.44012065	0.045	0.275	4.25325779345309e-121	chr6-30559414-30560615	DEG with linked DAP
348	XX	pre-G	E13	Cpa2	8.19671055292828e-81	-0.619497618	0.007	0.334	2.14540702012345e-76	chr6-30559414-30560615	DEG with linked DAP
349	XX	PGC1	E12	Cpne5	1.38396807732283e-19	-0.314126395	0.091	0.303	3.62239804558476e-15	chr17-29080451-29081751	DEG with linked DAP
350	XX	PGC1	E13	Cpne5	3.18324834202344e-23	-0.370928413	0.1	0.377	8.33183421041215e-19	chr17-29326256-29327554	DEG with linked DAP
351	XX	PGC1	E13	Cpne5	3.18324834202344e-23	-0.370928413	0.1	0.377	8.33183421041215e-19	chr17-29384861-29386207	DEG with linked DAP
352	XX	PGC1	E13	Cpne5	3.18324834202344e-23	-0.370928413	0.1	0.377	8.33183421041215e-19	chr17-29072625-29073394	DEG with linked DAP
353	XX	Me	E12	Cpne8	8.05430087309712e-58	-0.793849905	0.297	0.583	2.10813271052444e-53	chr15-90293906-90295217	DEG with linked DAP
354	XX	Me	E12	Cpne8	8.05430087309712e-58	-0.793849905	0.297	0.583	2.10813271052444e-53	chr15-90535190-90536632	DEG with linked DAP
355	XX	pre-G	E11	Cpne8	1.25959602898553e-60	-1.042798061	0.108	0.495	3.29686664626673e-56	chr15-90535190-90536632	DEG with linked DAP
356	XX	pre-G	E12	Cpne8	2.82983162296513e-187	-0.794403928	0.061	0.371	7.40680128994892e-183	chr15-90307697-90309299	DEG with linked DAP
357	XX	pre-G	E12	Cpne8	2.82983162296513e-187	-0.794403928	0.061	0.371	7.40680128994892e-183	chr15-90535190-90536632	DEG with linked DAP
358	XX	pre-G	E12	Cpne8	2.82983162296513e-187	-0.794403928	0.061	0.371	7.40680128994892e-183	chr15-90344543-90345301	DEG with linked DAP
359	XX	pre-G	E13	Cpne8	4.36310523967768e-32	-0.387119808	0.085	0.277	1.14199916543324e-27	chr15-90344543-90345301	DEG with linked DAP
360	XX	pre-G	E13	Cpne8	4.36310523967768e-32	-0.387119808	0.085	0.277	1.14199916543324e-27	chr15-90535190-90536632	DEG with linked DAP
361	XX	Me	E13	Cry1	3.57848540841532e-16	-0.454788519	0.108	0.309	9.36632770798626e-12	chr10-85164216-85165626	DEG with linked DAP
362	XX	pre-G	E11	Cry1	5.38486583515095e-17	-0.523176672	0.166	0.348	1.40943478369241e-12	chr10-85164216-85165626	DEG with linked DAP
363	XX	pre-G	E12	Cry1	3.133299442349e-33	-0.362995407	0.157	0.267	8.20109796040426e-29	chr10-85204214-85205718	DEG with linked DAP
364	XX	pre-G	E12	Cry1	3.133299442349e-33	-0.362995407	0.157	0.267	8.20109796040426e-29	chr10-85164216-85165626	DEG with linked DAP
365	XX	pre-G	E12	Cry1	3.133299442349e-33	-0.362995407	0.157	0.267	8.20109796040426e-29	chr10-85174794-85176101	DEG with linked DAP
366	XX	pre-G	E13	Cry1	1.75071987203449e-19	-0.308561349	0.127	0.271	4.58233419306307e-15	chr10-85204214-85205718	DEG with linked DAP
367	XX	pre-G	E13	Cry1	1.75071987203449e-19	-0.308561349	0.127	0.271	4.58233419306307e-15	chr10-85174794-85176101	DEG with linked DAP
368	XX	pre-G	E13	Cry1	1.75071987203449e-19	-0.308561349	0.127	0.271	4.58233419306307e-15	chr10-85164216-85165626	DEG with linked DAP
369	XX	Epi	E12	Cryl1	1.76363951472119e-26	-0.284353642	0.167	0.303	4.61615006583124e-22	chr14-57282324-57284441	DEG with linked DAP
370	XX	Epi	E12	Csgalnact1	1.09501781255413e-53	-0.562945227	0.354	0.572	2.86609962257919e-49	chr8-69163651-69164520	DEG with linked DAP
371	XX	Epi	E12	Csgalnact1	1.09501781255413e-53	-0.562945227	0.354	0.572	2.86609962257919e-49	chr8-68542705-68543766	DEG with linked DAP
372	XX	Epi	E13	Csgalnact1	1.71106427773195e-24	-0.526898763	0.34	0.608	4.47853964053559e-20	chr8-68469236-68470090	DEG with linked DAP
373	XX	Epi	E13	Csgalnact1	1.71106427773195e-24	-0.526898763	0.34	0.608	4.47853964053559e-20	chr8-69163651-69164520	DEG with linked DAP
374	XX	Epi	E13	Csgalnact1	1.71106427773195e-24	-0.526898763	0.34	0.608	4.47853964053559e-20	chr8-68542705-68543766	DEG with linked DAP
375	XX	pre-G	E11	Csgalnact1	7.99688334338805e-194	-2.3452531	0.047	0.845	2.09310424629839e-189	chr8-68542705-68543766	DEG with linked DAP
376	XX	pre-G	E12	Csgalnact1	0	-2.51650759	0.007	0.897	0	chr8-68486066-68486912	DEG with linked DAP
377	XX	pre-G	E12	Csgalnact1	0	-2.51650759	0.007	0.897	0	chr8-69204456-69205089	DEG with linked DAP
378	XX	pre-G	E12	Csgalnact1	0	-2.51650759	0.007	0.897	0	chr8-68469236-68470090	DEG with linked DAP
379	XX	pre-G	E12	Csgalnact1	0	-2.51650759	0.007	0.897	0	chr8-68542705-68543766	DEG with linked DAP
380	XX	pre-G	E12	Csgalnact1	0	-2.51650759	0.007	0.897	0	chr8-69170655-69171457	DEG with linked DAP
381	XX	pre-G	E13	Csgalnact1	0	-2.264924186	0.019	0.873	0	chr8-69170655-69171457	DEG with linked DAP
382	XX	pre-G	E13	Csgalnact1	0	-2.264924186	0.019	0.873	0	chr8-69204456-69205089	DEG with linked DAP
383	XX	pre-G	E13	Csgalnact1	0	-2.264924186	0.019	0.873	0	chr8-68469236-68470090	DEG with linked DAP
384	XX	pre-G	E13	Csgalnact1	0	-2.264924186	0.019	0.873	0	chr8-68486066-68486912	DEG with linked DAP
385	XX	pre-G	E13	Csgalnact1	0	-2.264924186	0.019	0.873	0	chr8-68542705-68543766	DEG with linked DAP
386	XX	PGC1	E13	Csrnp3	5.04163067777768e-09	-0.390465563	0.342	0.498	0.00013196	chr2-66173948-66174404	DEG with linked DAP
387	XX	pre-G	E12	Cttnbp2nl	2.71087528071738e-85	-0.356117565	0.094	0.289	7.09544495974967e-81	chr3-105014338-105015548	DEG with linked DAP
388	XX	pre-G	E13	Cttnbp2nl	4.35741173726947e-31	-0.341696966	0.106	0.303	1.14050894811291e-26	chr3-105014338-105015548	DEG with linked DAP
389	XX	PGC1	E12	Cubn	3.89516445933685e-27	-0.397171078	0.008	0.222	1.01952034558683e-22	chr2-13489251-13489837	DEG with linked DAP
390	XX	PGC1	E13	Cubn	5.57802609763267e-40	-0.571629543	0.005	0.35	1.45999255079437e-35	chr2-13489251-13489837	DEG with linked DAP
391	XX	PGC1	E13	Cux2	1.37408166770082e-19	-0.425630165	0.315	0.567	3.59652135704014e-15	chr5-121981504-121982383	DEG with linked DAP
392	XX	PGC1	E13	Cux2	1.37408166770082e-19	-0.425630165	0.315	0.567	3.59652135704014e-15	chr5-121966575-121967306	DEG with linked DAP
393	XX	PGC1	E13	Cux2	1.37408166770082e-19	-0.425630165	0.315	0.567	3.59652135704014e-15	chr5-121913677-121914393	DEG with linked DAP
394	XX	PGC1	E13	Cux2	1.37408166770082e-19	-0.425630165	0.315	0.567	3.59652135704014e-15	chr5-121886138-121886339	DEG with linked DAP
395	XX	pre-G	E12	Dab1	0	-2.870475976	0.005	0.652	0	chr4-103754326-103755623	DEG with linked DAP
396	XX	pre-G	E12	Dab1	0	-2.870475976	0.005	0.652	0	chr4-103619141-103620895	DEG with linked DAP
397	XX	pre-G	E12	Dab1	0	-2.870475976	0.005	0.652	0	chr4-103634216-103635050	DEG with linked DAP
398	XX	pre-G	E12	Dab1	0	-2.870475976	0.005	0.652	0	chr4-103728137-103729368	DEG with linked DAP
399	XX	pre-G	E12	Dab1	0	-2.870475976	0.005	0.652	0	chr4-104066399-104067313	DEG with linked DAP
400	XX	pre-G	E13	Dab1	2.24345015515106e-221	-2.75708041	0	0.68	5.87200643609238e-217	chr4-104066399-104067313	DEG with linked DAP
401	XX	pre-G	E13	Dab1	2.24345015515106e-221	-2.75708041	0	0.68	5.87200643609238e-217	chr4-103634216-103635050	DEG with linked DAP
402	XX	pre-G	E13	Dab1	2.24345015515106e-221	-2.75708041	0	0.68	5.87200643609238e-217	chr4-103622450-103622897	DEG with linked DAP
403	XX	pre-G	E13	Dab1	2.24345015515106e-221	-2.75708041	0	0.68	5.87200643609238e-217	chr4-103754326-103755623	DEG with linked DAP
404	XX	pre-G	E13	Dab1	2.24345015515106e-221	-2.75708041	0	0.68	5.87200643609238e-217	chr4-103728137-103729368	DEG with linked DAP
405	XX	pre-G	E13	Dab1	2.24345015515106e-221	-2.75708041	0	0.68	5.87200643609238e-217	chr4-103619141-103620895	DEG with linked DAP
406	XX	Epi	E12	Dach1	1.3777030971848e-172	-1.889415569	0.146	0.563	3.6060000865715e-168	chr14-98254457-98255749	DEG with linked DAP
407	XX	pre-G	E13	Dach1	1.18788451271534e-97	-1.439148176	0	0.378	3.10916892358113e-93	chr14-98166982-98170198	DEG with linked DAP
408	XX	pre-G	E12	Dclk1	0	-3.314120734	0.035	0.792	0	chr3-55211799-55212749	DEG with linked DAP
409	XX	pre-G	E13	Dclk1	1.44441796426472e-272	-3.016178953	0.032	0.79	3.78061957966647e-268	chr3-55211799-55212749	DEG with linked DAP
410	XX	pre-G	E12	Dlc1	3.10848323387198e-176	-0.549936096	0	0.266	8.13614401633652e-172	chr8-36527515-36528878	DEG with linked DAP
411	XX	pre-G	E12	Dlc1	3.10848323387198e-176	-0.549936096	0	0.266	8.13614401633652e-172	chr8-36644495-36645693	DEG with linked DAP
412	XX	pre-G	E12	Dlc1	3.10848323387198e-176	-0.549936096	0	0.266	8.13614401633652e-172	chr8-36779169-36780330	DEG with linked DAP
413	XX	pre-G	E13	Dlc1	7.85769875641934e-69	-0.505528033	0	0.283	2.0566740725052e-64	chr8-36779169-36780330	DEG with linked DAP
414	XX	pre-G	E13	Dlc1	7.85769875641934e-69	-0.505528033	0	0.283	2.0566740725052e-64	chr8-36644495-36645693	DEG with linked DAP
415	XX	pre-G	E13	Dlc1	7.85769875641934e-69	-0.505528033	0	0.283	2.0566740725052e-64	chr8-36527515-36528878	DEG with linked DAP
416	XX	pre-G	E13	Dlc1	7.85769875641934e-69	-0.505528033	0	0.283	2.0566740725052e-64	chr8-36904156-36905455	DEG with linked DAP
417	XX	pre-G	E12	Dlgap4	8.53615158104866e-73	-0.377494719	0.238	0.435	2.23425231482368e-68	chr2-156782708-156784637	DEG with linked DAP
418	XX	pre-G	E13	Dlgap4	1.09786763918703e-35	-0.408677613	0.282	0.516	2.87355875880813e-31	chr2-156782708-156784637	DEG with linked DAP
419	XX	PGC1	E13	Dnaaf3	1.12743896106069e-15	-0.338626736	0.193	0.425	2.95095873668024e-11	chr7-4529960-4530492	DEG with linked DAP
420	XX	PGC1	E13	Dnaaf3	1.12743896106069e-15	-0.338626736	0.193	0.425	2.95095873668024e-11	chr7-4104887-4106435	DEG with linked DAP
421	XX	PGC1	E12	Dnah8	9.09428776865489e-25	-0.356462673	0.05	0.28	2.38033888056773e-20	chr17-30215625-30216867	DEG with linked DAP
422	XX	PGC1	E13	Dnah8	3.06300972391437e-30	-0.487423875	0.032	0.325	8.01712165137347e-26	chr17-30215625-30216867	DEG with linked DAP
423	XX	PGC1	E13	Dnah8	3.06300972391437e-30	-0.487423875	0.032	0.325	8.01712165137347e-26	chr17-30127697-30128137	DEG with linked DAP
424	XX	Epi	E12	Dnajc15	2.50972973111133e-20	-0.254625637	0.203	0.323	6.56896659821078e-16	chr14-77867747-77868830	DEG with linked DAP
425	XX	pre-G	E12	Dnajc15	3.5436765344861e-131	-0.603408888	0.33	0.586	9.27521896136392e-127	chr14-77867747-77868830	DEG with linked DAP
426	XX	pre-G	E12	Dnajc15	3.5436765344861e-131	-0.603408888	0.33	0.586	9.27521896136392e-127	chr14-77929168-77929626	DEG with linked DAP
427	XX	pre-G	E13	Dnajc15	3.80717942137509e-125	-0.977081876	0.357	0.755	9.96491141750716e-121	chr14-77867747-77868830	DEG with linked DAP
428	XX	pre-G	E12	Doc2b	4.62366228375808e-52	-0.283823798	0.189	0.353	1.21019736615084e-47	chr11-75875446-75876994	DEG with linked DAP
429	XX	pre-G	E13	Doc2b	1.24444917911138e-61	-0.529618477	0.137	0.45	3.25722128140613e-57	chr11-75875446-75876994	DEG with linked DAP
430	XX	pre-G	E13	Dock2	3.38953875181328e-32	-0.355235166	0.066	0.254	8.87177872899607e-28	chr11-34390749-34391277	DEG with linked DAP
431	XX	pre-G	E12	Dock4	0	-4.448117219	0.227	0.998	0	chr12-40471442-40473116	DEG with linked DAP
432	XX	pre-G	E12	Dock4	0	-4.448117219	0.227	0.998	0	chr12-40346721-40348000	DEG with linked DAP
433	XX	pre-G	E12	Dock4	0	-4.448117219	0.227	0.998	0	chr12-40894447-40895173	DEG with linked DAP
434	XX	pre-G	E12	Dock4	0	-4.448117219	0.227	0.998	0	chr12-40892345-40893221	DEG with linked DAP
435	XX	pre-G	E12	Dock4	0	-4.448117219	0.227	0.998	0	chr12-40888109-40889163	DEG with linked DAP
436	XX	pre-G	E12	Dock4	0	-4.448117219	0.227	0.998	0	chr12-40300771-40301144	DEG with linked DAP
437	XX	pre-G	E13	Dock4	0	-4.00270203	0.13	0.994	0	chr12-40346721-40348000	DEG with linked DAP
438	XX	pre-G	E13	Dock4	0	-4.00270203	0.13	0.994	0	chr12-40888109-40889163	DEG with linked DAP
439	XX	pre-G	E13	Dock4	0	-4.00270203	0.13	0.994	0	chr12-40892345-40893221	DEG with linked DAP
440	XX	pre-G	E13	Dock4	0	-4.00270203	0.13	0.994	0	chr12-40894447-40895173	DEG with linked DAP
441	XX	PGC1	E13	Dock5	1.86961517435482e-29	-0.404780193	0.017	0.295	4.8935307573563e-25	chr14-67760256-67761130	DEG with linked DAP
442	XX	Epi	E12	Dock9	1.5401958169154e-73	-0.539607321	0.195	0.45	4.03130853119438e-69	chr14-121801060-121801566	DEG with linked DAP
443	XX	pre-G	E13	Dock9	1.39409632714823e-77	-0.706768774	0.518	0.789	3.64890772667778e-73	chr14-121801060-121801566	DEG with linked DAP
444	XX	Epi	E13	Dpp10	2.36944536397999e-11	-0.640214628	0.049	0.16	6.20178629568122e-07	chr1-124019847-124021193	DEG with linked DAP
445	XX	pre-G	E12	Dpp10	3.37293504653268e-83	-0.650300551	0.026	0.183	8.82832019079464e-79	chr1-124019847-124021193	DEG with linked DAP
446	XX	pre-G	E13	Dpp10	2.5905331170477e-41	-0.750397977	0.017	0.212	6.78046138056064e-37	chr1-124019847-124021193	DEG with linked DAP
447	XX	PGC1	E13	Dscam	3.5454173368288e-13	-0.354061011	0.112	0.296	9.27977533741571e-09	chr16-97322165-97322927	DEG with linked DAP
448	XX	PGC1	E13	Dscam	3.5454173368288e-13	-0.354061011	0.112	0.296	9.27977533741571e-09	chr16-97311300-97311880	DEG with linked DAP
449	XX	PGC1	E13	Dscam	3.5454173368288e-13	-0.354061011	0.112	0.296	9.27977533741571e-09	chr16-97305121-97305497	DEG with linked DAP
450	XX	PGC1	E12	Dsp	6.32940198225502e-26	-0.370982319	0.071	0.319	1.65665767483543e-21	chr13-38150940-38153030	DEG with linked DAP
451	XX	PGC1	E13	Dsp	1.11767504414511e-36	-0.480331226	0.017	0.348	2.9254026605454e-32	chr13-38150940-38153030	DEG with linked DAP
452	XX	PGC1	E13	Dusp9	3.84905417195802e-20	-0.306081216	0.032	0.245	1.00745143896829e-15	chrX-73910515-73911459	DEG with linked DAP
453	XX	PGC1	E13	Dusp9	3.84905417195802e-20	-0.306081216	0.032	0.245	1.00745143896829e-15	chrX-73635136-73635766	DEG with linked DAP
454	XX	PGC1	E13	Dusp9	3.84905417195802e-20	-0.306081216	0.032	0.245	1.00745143896829e-15	chrX-73658955-73660341	DEG with linked DAP
455	XX	PGC1	E13	Dusp9	3.84905417195802e-20	-0.306081216	0.032	0.245	1.00745143896829e-15	chrX-74008012-74008801	DEG with linked DAP
456	XX	PGC1	E13	Dusp9	3.84905417195802e-20	-0.306081216	0.032	0.245	1.00745143896829e-15	chrX-73921103-73922712	DEG with linked DAP
457	XX	PGC1	E13	Dusp9	3.84905417195802e-20	-0.306081216	0.032	0.245	1.00745143896829e-15	chrX-73718467-73718980	DEG with linked DAP
458	XX	PGC1	E13	Dusp9	3.84905417195802e-20	-0.306081216	0.032	0.245	1.00745143896829e-15	chrX-73965831-73968096	DEG with linked DAP
459	XX	PGC1	E13	Dusp9	3.84905417195802e-20	-0.306081216	0.032	0.245	1.00745143896829e-15	chrX-73637191-73637767	DEG with linked DAP
460	XX	PGC1	E13	Dusp9	3.84905417195802e-20	-0.306081216	0.032	0.245	1.00745143896829e-15	chrX-73914500-73915437	DEG with linked DAP
461	XX	PGC1	E13	Dusp9	3.84905417195802e-20	-0.306081216	0.032	0.245	1.00745143896829e-15	chrX-74022750-74024347	DEG with linked DAP
462	XX	PGC1	E13	Dusp9	3.84905417195802e-20	-0.306081216	0.032	0.245	1.00745143896829e-15	chrX-73342079-73343732	DEG with linked DAP
463	XX	PGC1	E13	Dusp9	3.84905417195802e-20	-0.306081216	0.032	0.245	1.00745143896829e-15	chrX-73715464-73717243	DEG with linked DAP
464	XX	PGC1	E13	Dusp9	3.84905417195802e-20	-0.306081216	0.032	0.245	1.00745143896829e-15	chrX-73786094-73787777	DEG with linked DAP
465	XX	PGC1	E13	Dusp9	3.84905417195802e-20	-0.306081216	0.032	0.245	1.00745143896829e-15	chrX-73639004-73639698	DEG with linked DAP
466	XX	PGC1	E13	Dusp9	3.84905417195802e-20	-0.306081216	0.032	0.245	1.00745143896829e-15	chrX-73627082-73627882	DEG with linked DAP
467	XX	PGC1	E13	Dusp9	3.84905417195802e-20	-0.306081216	0.032	0.245	1.00745143896829e-15	chrX-74084553-74086267	DEG with linked DAP
468	XX	pre-G	E12	Dync1i1	1.12848402474199e-37	-0.52057998	0.076	0.18	2.95369408635969e-33	chr6-5509011-5510128	DEG with linked DAP
469	XX	pre-G	E12	Dync1i1	1.12848402474199e-37	-0.52057998	0.076	0.18	2.95369408635969e-33	chr6-5495821-5497272	DEG with linked DAP
470	XX	pre-G	E12	Dync1i1	1.12848402474199e-37	-0.52057998	0.076	0.18	2.95369408635969e-33	chr6-5679522-5680594	DEG with linked DAP
471	XX	pre-G	E12	Dync1i1	1.12848402474199e-37	-0.52057998	0.076	0.18	2.95369408635969e-33	chr6-5762597-5763484	DEG with linked DAP
472	XX	pre-G	E12	Dync1i1	1.12848402474199e-37	-0.52057998	0.076	0.18	2.95369408635969e-33	chr6-5766027-5766508	DEG with linked DAP
473	XX	pre-G	E13	Dync1i1	6.252934221809e-20	-0.771687073	0.176	0.318	1.63664300321629e-15	chr6-5509011-5510128	DEG with linked DAP
474	XX	pre-G	E13	Dync1i1	6.252934221809e-20	-0.771687073	0.176	0.318	1.63664300321629e-15	chr6-5773065-5773653	DEG with linked DAP
475	XX	pre-G	E13	Dync1i1	6.252934221809e-20	-0.771687073	0.176	0.318	1.63664300321629e-15	chr6-5762597-5763484	DEG with linked DAP
476	XX	pre-G	E13	Dync1i1	6.252934221809e-20	-0.771687073	0.176	0.318	1.63664300321629e-15	chr6-5766027-5766508	DEG with linked DAP
477	XX	pre-G	E12	E130308A19Rik	7.2192199404125e-259	-0.89863491	0.554	0.806	1.88955862720357e-254	chr4-59636419-59636948	DEG with linked DAP
478	XX	pre-G	E13	E130308A19Rik	9.79667358195137e-103	-0.877653374	0.533	0.823	2.56418134333995e-98	chr4-59636419-59636948	DEG with linked DAP
479	XX	Epi	E12	E330013P04Rik	3.08498622097971e-16	-0.269952411	0.697	0.783	8.0746429347923e-12	chr19-59697506-59698154	DEG with linked DAP
480	XX	Epi	E12	E330013P04Rik	3.08498622097971e-16	-0.269952411	0.697	0.783	8.0746429347923e-12	chr19-59690988-59692531	DEG with linked DAP
481	XX	pre-G	E12	E330013P04Rik	0	-1.553155392	0.124	0.73	0	chr19-60118356-60119509	DEG with linked DAP
482	XX	pre-G	E12	E330013P04Rik	0	-1.553155392	0.124	0.73	0	chr19-59891150-59892048	DEG with linked DAP
483	XX	pre-G	E12	E330013P04Rik	0	-1.553155392	0.124	0.73	0	chr19-59911332-59912446	DEG with linked DAP
484	XX	pre-G	E12	E330013P04Rik	0	-1.553155392	0.124	0.73	0	chr19-59850200-59851723	DEG with linked DAP
485	XX	pre-G	E12	E330013P04Rik	0	-1.553155392	0.124	0.73	0	chr19-60144255-60144905	DEG with linked DAP
486	XX	pre-G	E12	E330013P04Rik	0	-1.553155392	0.124	0.73	0	chr19-60311285-60312167	DEG with linked DAP
487	XX	pre-G	E12	E330013P04Rik	0	-1.553155392	0.124	0.73	0	chr19-59939213-59940121	DEG with linked DAP
488	XX	pre-G	E12	E330013P04Rik	0	-1.553155392	0.124	0.73	0	chr19-59690988-59692531	DEG with linked DAP
489	XX	pre-G	E12	E330013P04Rik	0	-1.553155392	0.124	0.73	0	chr19-59697506-59698154	DEG with linked DAP
490	XX	pre-G	E12	E330013P04Rik	0	-1.553155392	0.124	0.73	0	chr19-60327934-60328975	DEG with linked DAP
491	XX	pre-G	E13	E330013P04Rik	2.3640290152393e-224	-1.620329887	0.081	0.747	6.18760954448735e-220	chr19-59850200-59851723	DEG with linked DAP
492	XX	pre-G	E13	E330013P04Rik	2.3640290152393e-224	-1.620329887	0.081	0.747	6.18760954448735e-220	chr19-59911332-59912446	DEG with linked DAP
493	XX	pre-G	E13	E330013P04Rik	2.3640290152393e-224	-1.620329887	0.081	0.747	6.18760954448735e-220	chr19-59697506-59698154	DEG with linked DAP
494	XX	pre-G	E13	E330013P04Rik	2.3640290152393e-224	-1.620329887	0.081	0.747	6.18760954448735e-220	chr19-60118356-60119509	DEG with linked DAP
495	XX	pre-G	E13	E330013P04Rik	2.3640290152393e-224	-1.620329887	0.081	0.747	6.18760954448735e-220	chr19-59690988-59692531	DEG with linked DAP
496	XX	pre-G	E13	E330013P04Rik	2.3640290152393e-224	-1.620329887	0.081	0.747	6.18760954448735e-220	chr19-60327934-60328975	DEG with linked DAP
497	XX	pre-G	E13	E330013P04Rik	2.3640290152393e-224	-1.620329887	0.081	0.747	6.18760954448735e-220	chr19-60334304-60334894	DEG with linked DAP
498	XX	pre-G	E13	E330013P04Rik	2.3640290152393e-224	-1.620329887	0.081	0.747	6.18760954448735e-220	chr19-60146418-60147308	DEG with linked DAP
499	XX	pre-G	E13	E330013P04Rik	2.3640290152393e-224	-1.620329887	0.081	0.747	6.18760954448735e-220	chr19-60311285-60312167	DEG with linked DAP
500	XX	pre-G	E13	E330013P04Rik	2.3640290152393e-224	-1.620329887	0.081	0.747	6.18760954448735e-220	chr19-60144255-60144905	DEG with linked DAP
501	XX	pre-G	E13	E330013P04Rik	2.3640290152393e-224	-1.620329887	0.081	0.747	6.18760954448735e-220	chr19-60338048-60338564	DEG with linked DAP
502	XX	pre-G	E13	E330013P04Rik	2.3640290152393e-224	-1.620329887	0.081	0.747	6.18760954448735e-220	chr19-59939213-59940121	DEG with linked DAP
503	XX	pre-G	E12	Eda	5.64345104773757e-233	-1.091443543	0.128	0.501	1.47711687723483e-228	chrX-99593466-99594903	DEG with linked DAP
504	XX	pre-G	E13	Eda	2.07120837106286e-33	-0.499043627	0.158	0.382	5.42118079041993e-29	chrX-99593466-99594903	DEG with linked DAP
505	XX	PGC1	E12	Eda	2.09912521227109e-24	-0.694186114	0.55	0.751	5.49425033059835e-20	chrX-99593466-99594903	DEG with linked DAP
506	XX	PGC1	E12	Eda	2.09912521227109e-24	-0.694186114	0.55	0.751	5.49425033059835e-20	chrX-99521672-99523583	DEG with linked DAP
507	XX	PGC1	E13	Eda	1.89636571932804e-60	-1.303884838	0.462	0.842	4.96354763376922e-56	chrX-99521672-99523583	DEG with linked DAP
508	XX	PGC1	E13	Eda	1.89636571932804e-60	-1.303884838	0.462	0.842	4.96354763376922e-56	chrX-99593466-99594903	DEG with linked DAP
509	XX	PGC1	E13	Eda	1.89636571932804e-60	-1.303884838	0.462	0.842	4.96354763376922e-56	chrX-99819321-99821505	DEG with linked DAP
510	XX	pre-G	E12	Ednra	1.80274290505808e-107	-0.327411988	0	0.172	4.71849927969902e-103	chr8-78036580-78037955	DEG with linked DAP
511	XX	pre-G	E12	Ednra	1.80274290505808e-107	-0.327411988	0	0.172	4.71849927969902e-103	chr8-77965172-77966276	DEG with linked DAP
512	XX	pre-G	E12	Ednra	1.80274290505808e-107	-0.327411988	0	0.172	4.71849927969902e-103	chr8-78023020-78024176	DEG with linked DAP
513	XX	pre-G	E12	Ednra	1.80274290505808e-107	-0.327411988	0	0.172	4.71849927969902e-103	chr8-77681403-77683301	DEG with linked DAP
514	XX	pre-G	E12	Ednra	1.80274290505808e-107	-0.327411988	0	0.172	4.71849927969902e-103	chr8-77723380-77724865	DEG with linked DAP
515	XX	pre-G	E13	Efna5	2.13787955286288e-37	-0.336283388	0	0.165	5.5956859416633e-33	chr17-62529420-62530885	DEG with linked DAP
516	XX	pre-G	E13	Egfr	1.38020522719368e-48	-0.501894039	0	0.21	3.61254916165674e-44	chr11-16751682-16753471	DEG with linked DAP
517	XX	pre-G	E13	Egfr	1.38020522719368e-48	-0.501894039	0	0.21	3.61254916165674e-44	chr11-16558750-16560136	DEG with linked DAP
518	XX	pre-G	E13	Egfr	1.38020522719368e-48	-0.501894039	0	0.21	3.61254916165674e-44	chr11-17050874-17052910	DEG with linked DAP
519	XX	pre-G	E13	Egfr	1.38020522719368e-48	-0.501894039	0	0.21	3.61254916165674e-44	chr11-16864639-16865745	DEG with linked DAP
520	XX	pre-G	E13	Egfr	1.38020522719368e-48	-0.501894039	0	0.21	3.61254916165674e-44	chr11-16817340-16817973	DEG with linked DAP
521	XX	PGC1	E13	Elf2	2.7384496555006e-32	-0.607139247	0.408	0.73	7.16761812830728e-28	chr3-51598939-51599730	DEG with linked DAP
522	XX	PGC1	E13	Elf2	2.7384496555006e-32	-0.607139247	0.408	0.73	7.16761812830728e-28	chr3-51156488-51157541	DEG with linked DAP
523	XX	pre-G	E12	Elfn1	7.31663188763112e-122	-0.393634749	0.037	0.26	1.91505523026857e-117	chr5-140216210-140217337	DEG with linked DAP
524	XX	pre-G	E12	Elfn1	7.31663188763112e-122	-0.393634749	0.037	0.26	1.91505523026857e-117	chr5-140157482-140158646	DEG with linked DAP
525	XX	pre-G	E13	Elfn1	5.32853124021403e-50	-0.384728882	0.01	0.234	1.39468976681362e-45	chr5-140157482-140158646	DEG with linked DAP
526	XX	pre-G	E13	Elfn1	5.32853124021403e-50	-0.384728882	0.01	0.234	1.39468976681362e-45	chr5-140216210-140217337	DEG with linked DAP
527	XX	PGC1	E13	Emb	2.39526392356382e-09	-0.315854389	0.782	0.862	6.26936379353595e-05	chr13-117215462-117216431	DEG with linked DAP
528	XX	pre-G	E13	Emp3	6.06275704772591e-44	-0.463066916	0.227	0.487	1.58686602967178e-39	chr7-45916019-45917575	DEG with linked DAP
529	XX	pre-G	E12	Emx2	0	-0.914877312	0.107	0.599	0	chr19-59457880-59458971	DEG with linked DAP
530	XX	pre-G	E12	Emx2	0	-0.914877312	0.107	0.599	0	chr19-59891150-59892048	DEG with linked DAP
531	XX	pre-G	E12	Emx2	0	-0.914877312	0.107	0.599	0	chr19-59911332-59912446	DEG with linked DAP
532	XX	pre-G	E12	Emx2	0	-0.914877312	0.107	0.599	0	chr19-59417942-59419007	DEG with linked DAP
533	XX	pre-G	E12	Emx2	0	-0.914877312	0.107	0.599	0	chr19-59690988-59692531	DEG with linked DAP
534	XX	pre-G	E12	Emx2	0	-0.914877312	0.107	0.599	0	chr19-59850200-59851723	DEG with linked DAP
535	XX	pre-G	E12	Emx2	0	-0.914877312	0.107	0.599	0	chr19-59939213-59940121	DEG with linked DAP
536	XX	pre-G	E12	Emx2	0	-0.914877312	0.107	0.599	0	chr19-59554871-59555482	DEG with linked DAP
537	XX	pre-G	E12	Emx2	0	-0.914877312	0.107	0.599	0	chr19-59630487-59631554	DEG with linked DAP
538	XX	pre-G	E12	Emx2	0	-0.914877312	0.107	0.599	0	chr19-59581933-59582760	DEG with linked DAP
539	XX	pre-G	E12	Emx2	0	-0.914877312	0.107	0.599	0	chr19-59466961-59468382	DEG with linked DAP
540	XX	pre-G	E12	Emx2	0	-0.914877312	0.107	0.599	0	chr19-59697506-59698154	DEG with linked DAP
541	XX	pre-G	E13	Emx2	1.91092852571952e-164	-1.04343946	0.082	0.642	5.00166432321827e-160	chr19-59466961-59468382	DEG with linked DAP
542	XX	pre-G	E13	Emx2	1.91092852571952e-164	-1.04343946	0.082	0.642	5.00166432321827e-160	chr19-59850200-59851723	DEG with linked DAP
543	XX	pre-G	E13	Emx2	1.91092852571952e-164	-1.04343946	0.082	0.642	5.00166432321827e-160	chr19-59630487-59631554	DEG with linked DAP
544	XX	pre-G	E13	Emx2	1.91092852571952e-164	-1.04343946	0.082	0.642	5.00166432321827e-160	chr19-59690988-59692531	DEG with linked DAP
545	XX	pre-G	E13	Emx2	1.91092852571952e-164	-1.04343946	0.082	0.642	5.00166432321827e-160	chr19-59939213-59940121	DEG with linked DAP
546	XX	pre-G	E13	Emx2	1.91092852571952e-164	-1.04343946	0.082	0.642	5.00166432321827e-160	chr19-59911332-59912446	DEG with linked DAP
547	XX	pre-G	E13	Emx2	1.91092852571952e-164	-1.04343946	0.082	0.642	5.00166432321827e-160	chr19-59457880-59458971	DEG with linked DAP
548	XX	pre-G	E13	Emx2	1.91092852571952e-164	-1.04343946	0.082	0.642	5.00166432321827e-160	chr19-59697506-59698154	DEG with linked DAP
549	XX	pre-G	E13	Emx2	1.91092852571952e-164	-1.04343946	0.082	0.642	5.00166432321827e-160	chr19-59554871-59555482	DEG with linked DAP
550	XX	pre-G	E13	Emx2	1.91092852571952e-164	-1.04343946	0.082	0.642	5.00166432321827e-160	chr19-59581933-59582760	DEG with linked DAP
551	XX	pre-G	E13	Enox1	2.10424458370019e-19	-0.324003112	0.199	0.36	5.50764977337688e-15	chr14-77617092-77619039	DEG with linked DAP
552	XX	pre-G	E12	Enpp2	2.45829202801969e-87	-0.362473514	0.046	0.224	6.43433355413873e-83	chr15-54865687-54867456	DEG with linked DAP
553	XX	pre-G	E13	Enpp2	1.93338194730674e-53	-0.55452361	0.067	0.331	5.06043390888066e-49	chr15-54865687-54867456	DEG with linked DAP
554	XX	Epi	E12	Epha7	9.85918221708512e-187	-1.317633256	0.59	0.879	2.58054235349986e-182	chr4-29139989-29141000	DEG with linked DAP
555	XX	Epi	E13	Epha7	4.26014959839347e-40	-1.106078911	0.482	0.746	1.11505155588351e-35	chr4-29139989-29141000	DEG with linked DAP
556	XX	pre-G	E12	Epha7	3.82676167546742e-229	-1.492336068	0.64	0.812	1.00161660093684e-224	chr4-29139989-29141000	DEG with linked DAP
557	XX	pre-G	E13	Epha7	5.4603297074338e-27	-1.000077908	0.619	0.689	1.42918669762372e-22	chr4-29139989-29141000	DEG with linked DAP
558	XX	PGC1	E13	Ephb1	2.30202662613666e-12	-0.341573008	0.213	0.412	6.02532449125008e-08	chr9-102341897-102342473	DEG with linked DAP
559	XX	PGC1	E12	Ercc6l	2.24156148402971e-13	-0.277052882	0.26	0.458	5.86706302829937e-09	chrX-102156571-102157716	DEG with linked DAP
560	XX	PGC1	E12	Ercc6l	2.24156148402971e-13	-0.277052882	0.26	0.458	5.86706302829937e-09	chrX-102003714-102005897	DEG with linked DAP
561	XX	pre-G	E11	Ereg	2.98930465828098e-70	-0.976999482	0.116	0.559	7.82420601258463e-66	chr5-91073594-91074965	DEG with linked DAP
562	XX	pre-G	E12	Ereg	0	-0.890732699	0.003	0.427	0	chr5-91073594-91074965	DEG with linked DAP
563	XX	pre-G	E13	Ereg	2.80326580806754e-78	-0.640971211	0.001	0.317	7.33726792603599e-74	chr5-91073594-91074965	DEG with linked DAP
564	XX	pre-G	E12	Ern1	7.74105374262029e-155	-0.602524896	0.192	0.487	2.02614340659343e-150	chr11-106013371-106014447	DEG with linked DAP
565	XX	pre-G	E13	Ern1	1.7648600228732e-69	-0.675629848	0.193	0.525	4.61934462386831e-65	chr11-106013371-106014447	DEG with linked DAP
566	XX	Epi	E12	Esr1	6.57918718205551e-34	-0.420264501	0.19	0.363	1.72203645303121e-29	chr10-4891250-4892679	DEG with linked DAP
567	XX	Epi	E13	Esr1	1.39265109257349e-09	-0.324410448	0.371	0.545	3.64512496970185e-05	chr10-4891250-4892679	DEG with linked DAP
568	XX	pre-G	E11	Esr1	5.40290519849331e-66	-1.15948339	0.087	0.49	1.41415640665364e-61	chr10-4617735-4619230	DEG with linked DAP
569	XX	pre-G	E12	Esr1	0	-1.397104124	0.117	0.621	0	chr10-4891250-4892679	DEG with linked DAP
570	XX	pre-G	E12	Esr1	0	-1.397104124	0.117	0.621	0	chr10-4633201-4634330	DEG with linked DAP
571	XX	pre-G	E12	Esr1	0	-1.397104124	0.117	0.621	0	chr10-4617735-4619230	DEG with linked DAP
572	XX	pre-G	E12	Esr1	0	-1.397104124	0.117	0.621	0	chr10-4992643-4994264	DEG with linked DAP
573	XX	pre-G	E13	Esr1	1.16230710400026e-154	-1.2916469	0.11	0.639	3.04222261401028e-150	chr10-4617735-4619230	DEG with linked DAP
574	XX	pre-G	E13	Esr1	1.16230710400026e-154	-1.2916469	0.11	0.639	3.04222261401028e-150	chr10-4633201-4634330	DEG with linked DAP
575	XX	pre-G	E13	Esr1	1.16230710400026e-154	-1.2916469	0.11	0.639	3.04222261401028e-150	chr10-4891250-4892679	DEG with linked DAP
576	XX	pre-G	E13	Esr1	1.16230710400026e-154	-1.2916469	0.11	0.639	3.04222261401028e-150	chr10-4992643-4994264	DEG with linked DAP
577	XX	pre-G	E12	Ets1	1.20084739679143e-162	-0.459681167	0.002	0.251	3.14309797636189e-158	chr9-32829902-32830951	DEG with linked DAP
578	XX	pre-G	E12	Ets1	1.20084739679143e-162	-0.459681167	0.002	0.251	3.14309797636189e-158	chr9-33000636-33002508	DEG with linked DAP
579	XX	pre-G	E12	Ets1	1.20084739679143e-162	-0.459681167	0.002	0.251	3.14309797636189e-158	chr9-32873607-32875221	DEG with linked DAP
580	XX	pre-G	E12	Ets1	1.20084739679143e-162	-0.459681167	0.002	0.251	3.14309797636189e-158	chr9-32671769-32673069	DEG with linked DAP
581	XX	pre-G	E13	Ets1	8.20931566568955e-86	-0.599743819	0.006	0.348	2.14870628233758e-81	chr9-32671769-32673069	DEG with linked DAP
582	XX	pre-G	E13	Ets1	8.20931566568955e-86	-0.599743819	0.006	0.348	2.14870628233758e-81	chr9-32667091-32667713	DEG with linked DAP
583	XX	pre-G	E13	Ets1	8.20931566568955e-86	-0.599743819	0.006	0.348	2.14870628233758e-81	chr9-33000636-33002508	DEG with linked DAP
584	XX	pre-G	E13	Ets1	8.20931566568955e-86	-0.599743819	0.006	0.348	2.14870628233758e-81	chr9-32829902-32830951	DEG with linked DAP
585	XX	pre-G	E13	Ets1	8.20931566568955e-86	-0.599743819	0.006	0.348	2.14870628233758e-81	chr9-32873607-32875221	DEG with linked DAP
586	XX	pre-G	E13	Ets1	8.20931566568955e-86	-0.599743819	0.006	0.348	2.14870628233758e-81	chr9-32968169-32968818	DEG with linked DAP
587	XX	pre-G	E13	Eva1b	4.5922411292201e-57	-0.504332036	0.166	0.463	1.20197319316207e-52	chr4-126149830-126150863	DEG with linked DAP
588	XX	pre-G	E13	Eva1b	4.5922411292201e-57	-0.504332036	0.166	0.463	1.20197319316207e-52	chr4-126146997-126149301	DEG with linked DAP
589	XX	pre-G	E12	Ext1	0	-1.347814613	0.813	0.964	0	chr15-53121125-53122353	DEG with linked DAP
590	XX	pre-G	E13	Ext1	1.32442593900208e-77	-0.832404043	0.833	0.939	3.46655245274404e-73	chr15-53121125-53122353	DEG with linked DAP
591	XX	Epi	E13	Fam129a	5.23944506769734e-28	-0.373594907	0	0.186	1.3713723520191e-23	chr1-151213744-151215169	DEG with linked DAP
592	XX	Epi	E13	Fam129a	5.23944506769734e-28	-0.373594907	0	0.186	1.3713723520191e-23	chr1-151626168-151627033	DEG with linked DAP
593	XX	pre-G	E12	Fam129a	2.94167275367457e-184	-0.675979974	0.036	0.336	7.69953426546781e-180	chr1-151626168-151627033	DEG with linked DAP
594	XX	pre-G	E12	Fam129a	2.94167275367457e-184	-0.675979974	0.036	0.336	7.69953426546781e-180	chr1-151213744-151215169	DEG with linked DAP
595	XX	pre-G	E12	Fam129a	2.94167275367457e-184	-0.675979974	0.036	0.336	7.69953426546781e-180	chr1-151719432-151720961	DEG with linked DAP
596	XX	pre-G	E12	Fam129a	2.94167275367457e-184	-0.675979974	0.036	0.336	7.69953426546781e-180	chr1-151740705-151741919	DEG with linked DAP
597	XX	pre-G	E12	Fam129a	2.94167275367457e-184	-0.675979974	0.036	0.336	7.69953426546781e-180	chr1-151495659-151496196	DEG with linked DAP
598	XX	pre-G	E13	Fam129a	7.55932232169389e-104	-0.95389961	0.027	0.433	1.97857702448016e-99	chr1-151213744-151215169	DEG with linked DAP
599	XX	pre-G	E13	Fam129a	7.55932232169389e-104	-0.95389961	0.027	0.433	1.97857702448016e-99	chr1-151943085-151943619	DEG with linked DAP
600	XX	pre-G	E13	Fam129a	7.55932232169389e-104	-0.95389961	0.027	0.433	1.97857702448016e-99	chr1-151740705-151741919	DEG with linked DAP
601	XX	pre-G	E13	Fam129a	7.55932232169389e-104	-0.95389961	0.027	0.433	1.97857702448016e-99	chr1-151626168-151627033	DEG with linked DAP
602	XX	Epi	E12	Fat4	6.37165926891025e-134	-0.722795502	0.001	0.326	1.66771809704457e-129	chr3-38953471-38954592	DEG with linked DAP
603	XX	Epi	E13	Fat4	3.50345796374222e-15	-0.252499038	0.068	0.222	9.16995087429889e-11	chr3-38904113-38905225	DEG with linked DAP
604	XX	Epi	E13	Fat4	3.50345796374222e-15	-0.252499038	0.068	0.222	9.16995087429889e-11	chr3-38953471-38954592	DEG with linked DAP
605	XX	pre-G	E12	Fat4	0	-1.647970811	0.031	0.737	0	chr3-38953471-38954592	DEG with linked DAP
606	XX	pre-G	E12	Fat4	0	-1.647970811	0.031	0.737	0	chr3-38722585-38724074	DEG with linked DAP
607	XX	pre-G	E12	Fat4	0	-1.647970811	0.031	0.737	0	chr3-38904113-38905225	DEG with linked DAP
608	XX	pre-G	E12	Fat4	0	-1.647970811	0.031	0.737	0	chr3-38884948-38886596	DEG with linked DAP
609	XX	pre-G	E13	Fat4	1.29704540448138e-196	-1.435996445	0.049	0.671	3.39488664168956e-192	chr3-38722585-38724074	DEG with linked DAP
610	XX	pre-G	E13	Fat4	1.29704540448138e-196	-1.435996445	0.049	0.671	3.39488664168956e-192	chr3-38953471-38954592	DEG with linked DAP
611	XX	pre-G	E13	Fat4	1.29704540448138e-196	-1.435996445	0.049	0.671	3.39488664168956e-192	chr3-38884948-38886596	DEG with linked DAP
612	XX	pre-G	E13	Fat4	1.29704540448138e-196	-1.435996445	0.049	0.671	3.39488664168956e-192	chr3-38904113-38905225	DEG with linked DAP
613	XX	PGC1	E13	Fgd1	4.03369239463146e-09	-0.29343989	0.33	0.495	0.000105578	chrX-151343367-151345077	DEG with linked DAP
614	XX	PGC1	E13	Fgd1	4.03369239463146e-09	-0.29343989	0.33	0.495	0.000105578	chrX-151046529-151048074	DEG with linked DAP
615	XX	PGC1	E13	Fgd1	4.03369239463146e-09	-0.29343989	0.33	0.495	0.000105578	chrX-151016314-151018203	DEG with linked DAP
616	XX	PGC1	E13	Fgd1	4.03369239463146e-09	-0.29343989	0.33	0.495	0.000105578	chrX-151519968-151521533	DEG with linked DAP
617	XX	PGC1	E13	Fgd6	1.15259015785094e-28	-0.484900991	0.181	0.517	3.01678947915904e-24	chr10-94294836-94295355	DEG with linked DAP
618	XX	Epi	E12	Fgfr2	3.90508010814108e-93	-0.583698999	0.827	0.914	1.02211566750485e-88	chr7-133478685-133479751	DEG with linked DAP
619	XX	Epi	E13	Fgfr2	1.54755758311901e-37	-0.579673478	0.839	0.93	4.0505772180557e-33	chr7-133478685-133479751	DEG with linked DAP
620	XX	pre-G	E12	Fgfr2	0	-1.495192226	0.656	0.962	0	chr7-133066715-133067804	DEG with linked DAP
621	XX	pre-G	E13	Fgfr2	2.90308020752899e-253	-1.370086782	0.711	0.982	7.59852213518638e-249	chr7-132660258-132660731	DEG with linked DAP
622	XX	pre-G	E12	Fhod3	2.65845173551288e-29	-0.434135812	0.34	0.437	6.95823157253141e-25	chr18-24869741-24870793	DEG with linked DAP
623	XX	pre-G	E13	Fhod3	1.42533027070631e-30	-0.556283472	0.254	0.456	3.7306594505467e-26	chr18-24869741-24870793	DEG with linked DAP
624	XX	Epi	E12	Fkbp5	2.78704068881349e-94	-0.671518133	0.44	0.683	7.29480029890043e-90	chr17-28803111-28803767	DEG with linked DAP
625	XX	Epi	E13	Fkbp5	2.55513596578961e-37	-0.667367461	0.409	0.685	6.68781287685772e-33	chr17-28803111-28803767	DEG with linked DAP
626	XX	Epi	E13	Fkbp5	2.55513596578961e-37	-0.667367461	0.409	0.685	6.68781287685772e-33	chr17-28506604-28508002	DEG with linked DAP
627	XX	Epi	E12	Fmnl2	6.3054272996522e-94	-0.918944982	0.565	0.744	1.65038254141097e-89	chr2-52846283-52847155	DEG with linked DAP
628	XX	pre-G	E12	Fmnl2	7.20652583431829e-223	-0.97814193	0.94	0.967	1.88623607187447e-218	chr2-52848709-52849734	DEG with linked DAP
629	XX	pre-G	E12	Fmnl2	7.20652583431829e-223	-0.97814193	0.94	0.967	1.88623607187447e-218	chr2-52846283-52847155	DEG with linked DAP
630	XX	pre-G	E13	Fmnl2	5.50167494785167e-228	-1.765125253	0.825	0.976	1.4400084008507e-223	chr2-52848709-52849734	DEG with linked DAP
631	XX	pre-G	E13	Fmnl2	5.50167494785167e-228	-1.765125253	0.825	0.976	1.4400084008507e-223	chr2-52846283-52847155	DEG with linked DAP
632	XX	PGC1	E12	Fmr1	6.51488262031155e-39	-0.618334944	0.569	0.824	1.70520537704034e-34	chrX-68677530-68679482	DEG with linked DAP
633	XX	PGC1	E13	Fmr1	2.42463609411777e-31	-0.621055256	0.575	0.82	6.34624251274386e-27	chrX-68677530-68679482	DEG with linked DAP
634	XX	pre-G	E13	Foxl2	1.01543920941782e-34	-0.262459588	0.001	0.156	2.6578105867302e-30	chr9-98615000-98616821	DEG with linked DAP
635	XX	pre-G	E13	Foxl2	1.01543920941782e-34	-0.262459588	0.001	0.156	2.6578105867302e-30	chr9-98954587-98957138	DEG with linked DAP
636	XX	pre-G	E13	Foxl2	1.01543920941782e-34	-0.262459588	0.001	0.156	2.6578105867302e-30	chr9-98664153-98664934	DEG with linked DAP
637	XX	pre-G	E13	Foxl2	1.01543920941782e-34	-0.262459588	0.001	0.156	2.6578105867302e-30	chr9-98651489-98652161	DEG with linked DAP
638	XX	pre-G	E13	Foxl2	1.01543920941782e-34	-0.262459588	0.001	0.156	2.6578105867302e-30	chr9-98675376-98676515	DEG with linked DAP
639	XX	pre-G	E12	Frmd4b	3.90828647323877e-21	-0.287811542	0.775	0.785	1.02295490150552e-16	chr6-97405004-97405825	DEG with linked DAP
640	XX	pre-G	E13	Frmd4b	2.55928070239975e-27	-0.508266186	0.664	0.772	6.69866131046111e-23	chr6-97568206-97569425	DEG with linked DAP
641	XX	pre-G	E11	Frmd6	4.0578131025042e-88	-1.025615102	0.137	0.639	1.06209200144945e-83	chr12-70730980-70731896	DEG with linked DAP
642	XX	pre-G	E12	Frmd6	0	-1.186323468	0.081	0.599	0	chr12-70718528-70719521	DEG with linked DAP
643	XX	pre-G	E12	Frmd6	0	-1.186323468	0.081	0.599	0	chr12-70730980-70731896	DEG with linked DAP
644	XX	pre-G	E13	Frmd6	8.63336331503591e-154	-1.127796469	0.09	0.625	2.2596965140775e-149	chr12-70718528-70719521	DEG with linked DAP
645	XX	pre-G	E13	Frmd6	8.63336331503591e-154	-1.127796469	0.09	0.625	2.2596965140775e-149	chr12-70730980-70731896	DEG with linked DAP
646	XX	PSC	E12	Frmd6	5.62985767798656e-49	-1.213342329	0.211	0.719	1.4735589486362e-44	chr12-70730980-70731896	DEG with linked DAP
647	XX	pre-G	E11	Fst	7.99639953611926e-135	-1.918668724	0.025	0.634	2.09297761458385e-130	chr13-114145629-114146521	DEG with linked DAP
648	XX	pre-G	E12	Fst	0	-2.141497363	0.001	0.739	0	chr13-114165355-114167131	DEG with linked DAP
649	XX	pre-G	E12	Fst	0	-2.141497363	0.001	0.739	0	chr13-113980734-113982089	DEG with linked DAP
650	XX	pre-G	E12	Fst	0	-2.141497363	0.001	0.739	0	chr13-114458234-114459711	DEG with linked DAP
651	XX	pre-G	E12	Fst	0	-2.141497363	0.001	0.739	0	chr13-114145629-114146521	DEG with linked DAP
652	XX	pre-G	E12	Fst	0	-2.141497363	0.001	0.739	0	chr13-113974743-113975231	DEG with linked DAP
653	XX	pre-G	E12	Fst	0	-2.141497363	0.001	0.739	0	chr13-114460326-114460892	DEG with linked DAP
654	XX	pre-G	E12	Fst	0	-2.141497363	0.001	0.739	0	chr13-114144102-114144946	DEG with linked DAP
655	XX	pre-G	E12	Fst	0	-2.141497363	0.001	0.739	0	chr13-114450913-114451823	DEG with linked DAP
656	XX	pre-G	E13	Fst	2.67135478216558e-278	-2.251989539	0	0.785	6.99200400684018e-274	chr13-114165355-114167131	DEG with linked DAP
657	XX	pre-G	E13	Fst	2.67135478216558e-278	-2.251989539	0	0.785	6.99200400684018e-274	chr13-114145629-114146521	DEG with linked DAP
658	XX	pre-G	E13	Fst	2.67135478216558e-278	-2.251989539	0	0.785	6.99200400684018e-274	chr13-114460326-114460892	DEG with linked DAP
659	XX	pre-G	E13	Fst	2.67135478216558e-278	-2.251989539	0	0.785	6.99200400684018e-274	chr13-114450913-114451823	DEG with linked DAP
660	XX	pre-G	E13	Fst	2.67135478216558e-278	-2.251989539	0	0.785	6.99200400684018e-274	chr13-114458234-114459711	DEG with linked DAP
661	XX	pre-G	E13	Fst	2.67135478216558e-278	-2.251989539	0	0.785	6.99200400684018e-274	chr13-113980734-113982089	DEG with linked DAP
662	XX	pre-G	E13	Fst	2.67135478216558e-278	-2.251989539	0	0.785	6.99200400684018e-274	chr13-113974743-113975231	DEG with linked DAP
663	XX	pre-G	E13	Fst	2.67135478216558e-278	-2.251989539	0	0.785	6.99200400684018e-274	chr13-114144102-114144946	DEG with linked DAP
664	XX	pre-G	E12	Gabra4	0	-1.616128551	0.053	0.695	0	chr5-71657300-71658705	DEG with linked DAP
665	XX	pre-G	E12	Gabra4	0	-1.616128551	0.053	0.695	0	chr5-71811173-71812201	DEG with linked DAP
666	XX	pre-G	E12	Gabra4	0	-1.616128551	0.053	0.695	0	chr5-71638479-71639327	DEG with linked DAP
667	XX	pre-G	E13	Gabra4	1.57886189360493e-146	-1.177651049	0.025	0.542	4.13251312032153e-142	chr5-71638479-71639327	DEG with linked DAP
668	XX	pre-G	E13	Gabra4	1.57886189360493e-146	-1.177651049	0.025	0.542	4.13251312032153e-142	chr5-71656436-71657188	DEG with linked DAP
669	XX	pre-G	E13	Gabra4	1.57886189360493e-146	-1.177651049	0.025	0.542	4.13251312032153e-142	chr5-71657300-71658705	DEG with linked DAP
670	XX	pre-G	E13	Gabra4	1.57886189360493e-146	-1.177651049	0.025	0.542	4.13251312032153e-142	chr5-71811173-71812201	DEG with linked DAP
671	XX	pre-G	E12	Gabrb1	0	-2.701519099	0.027	0.803	0	chr5-72180961-72182343	DEG with linked DAP
672	XX	pre-G	E12	Gabrb1	0	-2.701519099	0.027	0.803	0	chr5-71657300-71658705	DEG with linked DAP
673	XX	pre-G	E12	Gabrb1	0	-2.701519099	0.027	0.803	0	chr5-71679234-71680182	DEG with linked DAP
674	XX	pre-G	E12	Gabrb1	0	-2.701519099	0.027	0.803	0	chr5-71638479-71639327	DEG with linked DAP
675	XX	pre-G	E12	Gabrb1	0	-2.701519099	0.027	0.803	0	chr5-71811173-71812201	DEG with linked DAP
676	XX	pre-G	E13	Gabrb1	3.37414331205909e-237	-2.180210396	0.025	0.729	8.83148270498346e-233	chr5-71657300-71658705	DEG with linked DAP
677	XX	pre-G	E13	Gabrb1	3.37414331205909e-237	-2.180210396	0.025	0.729	8.83148270498346e-233	chr5-72180961-72182343	DEG with linked DAP
678	XX	pre-G	E13	Gabrb1	3.37414331205909e-237	-2.180210396	0.025	0.729	8.83148270498346e-233	chr5-71656436-71657188	DEG with linked DAP
679	XX	pre-G	E13	Gabrb1	3.37414331205909e-237	-2.180210396	0.025	0.729	8.83148270498346e-233	chr5-71811173-71812201	DEG with linked DAP
680	XX	pre-G	E13	Gabrb1	3.37414331205909e-237	-2.180210396	0.025	0.729	8.83148270498346e-233	chr5-71679234-71680182	DEG with linked DAP
681	XX	pre-G	E13	Gabrb1	3.37414331205909e-237	-2.180210396	0.025	0.729	8.83148270498346e-233	chr5-71638479-71639327	DEG with linked DAP
682	XX	pre-G	E12	Gabrg3	1.85930368114198e-83	-0.549833198	0.053	0.231	4.86654145502101e-79	chr7-57703255-57704233	DEG with linked DAP
683	XX	pre-G	E12	Gabrg3	1.85930368114198e-83	-0.549833198	0.053	0.231	4.86654145502101e-79	chr7-56899530-56900195	DEG with linked DAP
684	XX	pre-G	E13	Gabrg3	1.10143701507765e-53	-0.758617252	0.035	0.288	2.88290124326425e-49	chr7-57703255-57704233	DEG with linked DAP
685	XX	pre-G	E12	Gas6	1.55862602284742e-85	-0.46972824	0.357	0.554	4.07954775220085e-81	chr8-13515774-13516522	DEG with linked DAP
686	XX	pre-G	E13	Gas6	5.55078090124077e-34	-0.454694969	0.421	0.613	1.45286139309076e-29	chr8-13515774-13516522	DEG with linked DAP
687	XX	pre-G	E13	Gas6	5.55078090124077e-34	-0.454694969	0.421	0.613	1.45286139309076e-29	chr8-13801268-13802381	DEG with linked DAP
688	XX	pre-G	E13	Gas6	5.55078090124077e-34	-0.454694969	0.421	0.613	1.45286139309076e-29	chr8-13745492-13746103	DEG with linked DAP
689	XX	PGC1	E13	Gata2	1.44915294407588e-24	-0.312486391	0.01	0.241	3.79301291582422e-20	chr6-88225996-88227114	DEG with linked DAP
690	XX	PGC1	E13	Gata2	1.44915294407588e-24	-0.312486391	0.01	0.241	3.79301291582422e-20	chr6-88209590-88210587	DEG with linked DAP
691	XX	PGC1	E13	Gata2	1.44915294407588e-24	-0.312486391	0.01	0.241	3.79301291582422e-20	chr6-88218951-88219470	DEG with linked DAP
692	XX	PGC1	E13	Gata2	1.44915294407588e-24	-0.312486391	0.01	0.241	3.79301291582422e-20	chr6-88291601-88292847	DEG with linked DAP
693	XX	Epi	E12	Gata6	1.90756495137638e-35	-0.365692846	0.674	0.779	4.99286050373254e-31	chr18-11473523-11474187	DEG with linked DAP
694	XX	Epi	E12	Gata6	1.90756495137638e-35	-0.365692846	0.674	0.779	4.99286050373254e-31	chr18-11417671-11418792	DEG with linked DAP
695	XX	Epi	E12	Gata6	1.90756495137638e-35	-0.365692846	0.674	0.779	4.99286050373254e-31	chr18-10940767-10941824	DEG with linked DAP
696	XX	Epi	E12	Gata6	1.90756495137638e-35	-0.365692846	0.674	0.779	4.99286050373254e-31	chr18-11470295-11471467	DEG with linked DAP
697	XX	Epi	E13	Gata6	2.46628643730039e-07	-0.261954909	0.726	0.794	0.006455258	chr18-11473523-11474187	DEG with linked DAP
698	XX	pre-G	E11	Gata6	4.17805996601811e-20	-0.55262096	0.487	0.682	1.09356541550558e-15	chr18-11470295-11471467	DEG with linked DAP
699	XX	pre-G	E12	Gata6	2.05480186799695e-129	-0.660502835	0.411	0.64	5.37823840929521e-125	chr18-11051595-11053380	DEG with linked DAP
700	XX	pre-G	E12	Gata6	2.05480186799695e-129	-0.660502835	0.411	0.64	5.37823840929521e-125	chr18-11473523-11474187	DEG with linked DAP
701	XX	pre-G	E12	Gata6	2.05480186799695e-129	-0.660502835	0.411	0.64	5.37823840929521e-125	chr18-11470295-11471467	DEG with linked DAP
702	XX	pre-G	E12	Gata6	2.05480186799695e-129	-0.660502835	0.411	0.64	5.37823840929521e-125	chr18-11417671-11418792	DEG with linked DAP
703	XX	pre-G	E13	Gata6	3.50975888171024e-72	-0.73214027	0.389	0.691	9.18644289698837e-68	chr18-11470295-11471467	DEG with linked DAP
704	XX	pre-G	E13	Gata6	3.50975888171024e-72	-0.73214027	0.389	0.691	9.18644289698837e-68	chr18-11051595-11053380	DEG with linked DAP
705	XX	pre-G	E13	Gata6	3.50975888171024e-72	-0.73214027	0.389	0.691	9.18644289698837e-68	chr18-10839136-10841006	DEG with linked DAP
706	XX	pre-G	E13	Gata6	3.50975888171024e-72	-0.73214027	0.389	0.691	9.18644289698837e-68	chr18-11473523-11474187	DEG with linked DAP
707	XX	pre-G	E13	Gata6	3.50975888171024e-72	-0.73214027	0.389	0.691	9.18644289698837e-68	chr18-11417671-11418792	DEG with linked DAP
708	XX	pre-G	E13	Gata6	3.50975888171024e-72	-0.73214027	0.389	0.691	9.18644289698837e-68	chr18-10940767-10941824	DEG with linked DAP
709	XX	PGC1	E12	Gca	1.72324628149492e-11	-0.296852689	0.438	0.613	4.51042481718482e-07	chr2-62656223-62656804	DEG with linked DAP
710	XX	PGC1	E13	Gca	2.20088610969761e-20	-0.441810748	0.22	0.492	5.76059930352252e-16	chr2-62656223-62656804	DEG with linked DAP
711	XX	pre-G	E13	Ghr	4.6020824499036e-108	-0.846699918	0.007	0.417	1.20454906043777e-103	chr15-3432815-3433866	DEG with linked DAP
712	XX	pre-G	E12	Gli3	1.18209357378955e-59	-0.424943416	0.342	0.511	3.09401172003676e-55	chr13-15462541-15465171	DEG with linked DAP
713	XX	pre-G	E12	Gli3	1.18209357378955e-59	-0.424943416	0.342	0.511	3.09401172003676e-55	chr13-15129907-15131262	DEG with linked DAP
714	XX	pre-G	E13	Gli3	2.06929166230721e-20	-0.327795213	0.32	0.499	5.41616399692289e-16	chr13-15462541-15465171	DEG with linked DAP
715	XX	pre-G	E13	Gli3	2.06929166230721e-20	-0.327795213	0.32	0.499	5.41616399692289e-16	chr13-15129907-15131262	DEG with linked DAP
716	XX	PGC1	E12	Gm15270	2.64770969892007e-14	-0.268252832	0.119	0.298	6.93011536595338e-10	chr10-24590333-24591454	DEG with linked DAP
717	XX	pre-G	E13	Gm1968	2.11393120658601e-46	-0.418928336	0.003	0.208	5.53300354011822e-42	chr16-29979001-29979429	DEG with linked DAP
718	XX	pre-G	E13	Gm26713	1.12793515004792e-22	-0.27256462	0.001	0.104	2.95225746173542e-18	chr9-80764636-80765516	DEG with linked DAP
719	XX	pre-G	E12	Gm27224	6.6481989878416e-60	-0.302817992	0.002	0.103	1.74009960307766e-55	chr9-80764636-80765516	DEG with linked DAP
720	XX	pre-G	E13	Gm27224	1.45317852736897e-26	-0.335262733	0	0.119	3.80354947753555e-22	chr9-80764636-80765516	DEG with linked DAP
721	XX	PGC1	E12	Gm29266	1.18737604901602e-40	-0.569514102	0.042	0.37	3.10783807069453e-36	chr14-60484985-60486225	DEG with linked DAP
722	XX	PGC1	E13	Gm29266	6.14729370667785e-44	-0.65042055	0.042	0.437	1.60899265478586e-39	chr14-60484985-60486225	DEG with linked DAP
723	XX	pre-G	E12	Gm29521	4.43748527825242e-80	-0.261358607	0.001	0.133	1.16146739672979e-75	chr9-101716069-101716830	DEG with linked DAP
724	XX	pre-G	E12	Gm29521	4.43748527825242e-80	-0.261358607	0.001	0.133	1.16146739672979e-75	chr9-101861664-101863451	DEG with linked DAP
725	XX	pre-G	E13	Gm29521	1.25331204577833e-26	-0.264086325	0.011	0.142	3.28041894862021e-22	chr9-101716069-101716830	DEG with linked DAP
726	XX	pre-G	E13	Gm29521	1.25331204577833e-26	-0.264086325	0.011	0.142	3.28041894862021e-22	chr9-101861664-101863451	DEG with linked DAP
727	XX	PGC1	E13	Gm5577	1.11479128603104e-10	-0.25459685	0.218	0.406	2.91785471205764e-06	chr6-88218951-88219470	DEG with linked DAP
728	XX	PGC1	E13	Gm5577	1.11479128603104e-10	-0.25459685	0.218	0.406	2.91785471205764e-06	chr6-88225996-88227114	DEG with linked DAP
729	XX	PGC1	E13	Gm5577	1.11479128603104e-10	-0.25459685	0.218	0.406	2.91785471205764e-06	chr6-88291601-88292847	DEG with linked DAP
730	XX	PGC1	E13	Gm5577	1.11479128603104e-10	-0.25459685	0.218	0.406	2.91785471205764e-06	chr6-88209590-88210587	DEG with linked DAP
731	XX	PGC1	E12	Gna14	1.43010712569657e-08	-0.259667555	0.401	0.55	0.000374316	chr19-16448766-16449660	DEG with linked DAP
732	XX	PGC1	E13	Gna14	2.55684642360781e-35	-0.614379191	0.164	0.54	6.69228982915108e-31	chr19-16448766-16449660	DEG with linked DAP
733	XX	PGC1	E13	Gna14	2.55684642360781e-35	-0.614379191	0.164	0.54	6.69228982915108e-31	chr19-16435338-16437883	DEG with linked DAP
734	XX	pre-G	E13	Gng13	5.47663218303884e-35	-0.274707091	0.013	0.179	1.43345370758859e-30	chr17-25709472-25710058	DEG with linked DAP
735	XX	pre-G	E13	Gng13	5.47663218303884e-35	-0.274707091	0.013	0.179	1.43345370758859e-30	chr17-25716164-25718135	DEG with linked DAP
736	XX	Epi	E12	Gng2	4.65975466763595e-51	-0.492614707	0.39	0.59	1.21964418670703e-46	chr14-19959681-19960376	DEG with linked DAP
737	XX	Epi	E12	Gng2	4.65975466763595e-51	-0.492614707	0.39	0.59	1.21964418670703e-46	chr14-19866940-19868005	DEG with linked DAP
738	XX	Epi	E13	Gng2	5.53335983217658e-08	-0.350983049	0.357	0.464	0.001448302	chr14-19866940-19868005	DEG with linked DAP
739	XX	pre-G	E11	Gng2	2.04967287688606e-34	-0.48179793	0.099	0.372	5.36481378796158e-30	chr14-19866940-19868005	DEG with linked DAP
740	XX	pre-G	E12	Gng2	6.75150681250521e-161	-0.594942581	0.06	0.341	1.76713939310511e-156	chr14-19959681-19960376	DEG with linked DAP
741	XX	pre-G	E12	Gng2	6.75150681250521e-161	-0.594942581	0.06	0.341	1.76713939310511e-156	chr14-19866940-19868005	DEG with linked DAP
742	XX	pre-G	E13	Gng2	3.37661261086329e-40	-0.370837695	0.055	0.268	8.83794584767357e-36	chr14-19959681-19960376	DEG with linked DAP
743	XX	pre-G	E13	Gng2	3.37661261086329e-40	-0.370837695	0.055	0.268	8.83794584767357e-36	chr14-19866940-19868005	DEG with linked DAP
744	XX	pre-G	E12	Gpc4	1.20369183444436e-72	-0.439576311	0.583	0.733	3.15054300747467e-68	chrX-52217023-52217843	DEG with linked DAP
745	XX	pre-G	E13	Gpc4	4.91747730818222e-27	-0.491146066	0.602	0.746	1.28710051064362e-22	chrX-52217023-52217843	DEG with linked DAP
746	XX	pre-G	E12	Gpcpd1	1.05943313947982e-122	-0.666088291	0.432	0.647	2.77296029927448e-118	chr2-132675881-132676529	DEG with linked DAP
747	XX	pre-G	E13	Gpcpd1	4.83879313868241e-47	-0.663527953	0.456	0.67	1.26650571611873e-42	chr2-132675881-132676529	DEG with linked DAP
748	XX	Me	E12	Greb1l	4.04780238202112e-29	-0.721279163	0.748	0.788	1.05947179547021e-24	chr18-9841797-9843352	DEG with linked DAP
749	XX	pre-G	E12	Greb1l	2.29275033810291e-225	-0.817101932	0.817	0.935	6.00104473495057e-221	chr18-9841797-9843352	DEG with linked DAP
750	XX	pre-G	E12	Greb1l	2.29275033810291e-225	-0.817101932	0.817	0.935	6.00104473495057e-221	chr18-10422430-10423068	DEG with linked DAP
751	XX	pre-G	E13	Greb1l	5.18527178324489e-69	-0.671308075	0.849	0.95	1.35719303654652e-64	chr18-9841797-9843352	DEG with linked DAP
752	XX	pre-G	E13	Greb1l	5.18527178324489e-69	-0.671308075	0.849	0.95	1.35719303654652e-64	chr18-10422430-10423068	DEG with linked DAP
753	XX	Epi	E12	Grik1	1.36279718227342e-06	-0.436456112	0.126	0.176	0.035669853	chr16-88359164-88360580	DEG with linked DAP
754	XX	PGC1	E13	Grik3	4.99021016199224e-20	-0.30397933	0.012	0.208	1.30613760779985e-15	chr4-125489698-125491894	DEG with linked DAP
755	XX	PGC1	E13	Grik3	4.99021016199224e-20	-0.30397933	0.012	0.208	1.30613760779985e-15	chr4-125609228-125609963	DEG with linked DAP
756	XX	pre-G	E12	Grk5	5.39700772987988e-111	-0.406778762	0.046	0.257	1.41261280321876e-106	chr19-61057079-61058097	DEG with linked DAP
757	XX	pre-G	E13	Gtf2a1	1.81333044794428e-10	-0.285109761	0.309	0.415	4.74621111444937e-06	chr12-91611650-91612880	DEG with linked DAP
758	XX	Epi	E13	Gxylt2	3.57822405103234e-21	-0.434982417	0.251	0.493	9.36564363117205e-17	chr6-100765038-100765831	DEG with linked DAP
759	XX	pre-G	E11	Gxylt2	6.19856339584631e-76	-0.975746806	0.206	0.68	1.62241198322881e-71	chr6-101046266-101047477	DEG with linked DAP
760	XX	pre-G	E12	Gxylt2	0	-1.200161302	0.119	0.69	0	chr6-101046266-101047477	DEG with linked DAP
761	XX	pre-G	E12	Gxylt2	0	-1.200161302	0.119	0.69	0	chr6-100707566-100707962	DEG with linked DAP
762	XX	pre-G	E12	Gxylt2	0	-1.200161302	0.119	0.69	0	chr6-100580426-100582188	DEG with linked DAP
763	XX	pre-G	E12	Gxylt2	0	-1.200161302	0.119	0.69	0	chr6-100765038-100765831	DEG with linked DAP
764	XX	pre-G	E13	Gxylt2	4.13144348578213e-213	-1.315035222	0.049	0.707	1.08136401796861e-208	chr6-100765038-100765831	DEG with linked DAP
765	XX	pre-G	E13	Gxylt2	4.13144348578213e-213	-1.315035222	0.049	0.707	1.08136401796861e-208	chr6-100707566-100707962	DEG with linked DAP
766	XX	pre-G	E13	Gxylt2	4.13144348578213e-213	-1.315035222	0.049	0.707	1.08136401796861e-208	chr6-100580426-100582188	DEG with linked DAP
767	XX	pre-G	E13	Gxylt2	4.13144348578213e-213	-1.315035222	0.049	0.707	1.08136401796861e-208	chr6-101046266-101047477	DEG with linked DAP
768	XX	pre-G	E12	H19	6.65967951248622e-184	-0.504488903	0.046	0.351	1.74310451559814e-179	chr7-142560862-142561879	DEG with linked DAP
769	XX	pre-G	E13	H19	2.51980405208998e-83	-0.576703656	0.022	0.366	6.59533512594033e-79	chr7-142560862-142561879	DEG with linked DAP
770	XX	PGC1	E12	H2afy	4.98071650297907e-11	-0.272622008	0.617	0.748	1.30365273748974e-06	chr13-56221001-56222597	DEG with linked DAP
771	XX	pre-G	E12	Hadha	1.92191849517018e-95	-0.525742241	0.478	0.652	5.03042946925843e-91	chr5-30169793-30170883	DEG with linked DAP
772	XX	pre-G	E13	Hadha	4.79605298864721e-29	-0.409929467	0.459	0.628	1.25531890924852e-24	chr5-30169793-30170883	DEG with linked DAP
773	XX	pre-G	E12	Hadhb	1.26386260018734e-64	-0.41136973	0.355	0.522	3.30803396973033e-60	chr5-30169793-30170883	DEG with linked DAP
774	XX	pre-G	E13	Hadhb	2.84058994742522e-30	-0.417295387	0.338	0.532	7.43496012839077e-26	chr5-30169793-30170883	DEG with linked DAP
775	XX	PGC1	E13	Helz	2.27319729195255e-17	-0.454921833	0.687	0.826	5.9498665919566e-13	chr11-107610411-107611581	DEG with linked DAP
776	XX	pre-G	E12	Hmcn1	0	-1.626162634	0.001	0.622	0	chr1-151003692-151004697	DEG with linked DAP
777	XX	pre-G	E12	Hmcn1	0	-1.626162634	0.001	0.622	0	chr1-151157765-151158821	DEG with linked DAP
778	XX	pre-G	E12	Hmcn1	0	-1.626162634	0.001	0.622	0	chr1-150992821-150994043	DEG with linked DAP
779	XX	pre-G	E13	Hmcn1	3.88181784747944e-232	-1.761973289	0.008	0.705	1.01602700339927e-227	chr1-151003692-151004697	DEG with linked DAP
780	XX	pre-G	E13	Hmcn1	3.88181784747944e-232	-1.761973289	0.008	0.705	1.01602700339927e-227	chr1-151157765-151158821	DEG with linked DAP
781	XX	pre-G	E13	Hmcn1	3.88181784747944e-232	-1.761973289	0.008	0.705	1.01602700339927e-227	chr1-150992821-150994043	DEG with linked DAP
782	XX	pre-G	E12	Hmgcll1	7.38784856365402e-115	-0.406832492	0.007	0.196	1.9336954830508e-110	chr9-75838846-75839978	DEG with linked DAP
783	XX	pre-G	E13	Hmgcll1	1.14294470586991e-29	-0.337986465	0.019	0.17	2.99154347314391e-25	chr9-76126239-76126932	DEG with linked DAP
784	XX	pre-G	E13	Hmgcll1	1.14294470586991e-29	-0.337986465	0.019	0.17	2.99154347314391e-25	chr9-75838846-75839978	DEG with linked DAP
785	XX	Epi	E12	Hs3st3a1	4.3609628164085e-23	-0.385198051	0.444	0.575	1.14143840756676e-18	chr11-64164455-64165424	DEG with linked DAP
786	XX	Epi	E13	Hs3st3a1	3.920937676328e-58	-1.021778511	0.282	0.667	1.02626622740209e-53	chr11-64288826-64289933	DEG with linked DAP
787	XX	pre-G	E11	Hs3st3a1	3.89452192534081e-34	-0.636514454	0.144	0.428	1.0193521687387e-29	chr11-64127523-64128660	DEG with linked DAP
788	XX	pre-G	E12	Hs3st3a1	2.22279423762927e-144	-0.702996457	0.208	0.49	5.81794163757085e-140	chr11-64164455-64165424	DEG with linked DAP
789	XX	pre-G	E12	Hs3st3a1	2.22279423762927e-144	-0.702996457	0.208	0.49	5.81794163757085e-140	chr11-64575791-64577115	DEG with linked DAP
790	XX	pre-G	E12	Hs3st3a1	2.22279423762927e-144	-0.702996457	0.208	0.49	5.81794163757085e-140	chr11-64288826-64289933	DEG with linked DAP
791	XX	pre-G	E12	Hs3st3a1	2.22279423762927e-144	-0.702996457	0.208	0.49	5.81794163757085e-140	chr11-64168242-64169200	DEG with linked DAP
792	XX	pre-G	E12	Hs3st3a1	2.22279423762927e-144	-0.702996457	0.208	0.49	5.81794163757085e-140	chr11-64833271-64834770	DEG with linked DAP
793	XX	pre-G	E12	Hs3st3a1	2.22279423762927e-144	-0.702996457	0.208	0.49	5.81794163757085e-140	chr11-64127523-64128660	DEG with linked DAP
794	XX	pre-G	E12	Hs3st3a1	2.22279423762927e-144	-0.702996457	0.208	0.49	5.81794163757085e-140	chr11-64207072-64208078	DEG with linked DAP
795	XX	pre-G	E13	Hs3st3a1	4.66065873299861e-115	-0.981193724	0.142	0.591	1.21988081677506e-110	chr11-64168242-64169200	DEG with linked DAP
796	XX	pre-G	E13	Hs3st3a1	4.66065873299861e-115	-0.981193724	0.142	0.591	1.21988081677506e-110	chr11-64207072-64208078	DEG with linked DAP
797	XX	pre-G	E13	Hs3st3a1	4.66065873299861e-115	-0.981193724	0.142	0.591	1.21988081677506e-110	chr11-64434634-64436745	DEG with linked DAP
798	XX	pre-G	E13	Hs3st3a1	4.66065873299861e-115	-0.981193724	0.142	0.591	1.21988081677506e-110	chr11-64333239-64334163	DEG with linked DAP
799	XX	pre-G	E13	Hs3st3a1	4.66065873299861e-115	-0.981193724	0.142	0.591	1.21988081677506e-110	chr11-64288826-64289933	DEG with linked DAP
800	XX	pre-G	E13	Hs3st3a1	4.66065873299861e-115	-0.981193724	0.142	0.591	1.21988081677506e-110	chr11-64164455-64165424	DEG with linked DAP
801	XX	pre-G	E13	Hs3st3a1	4.66065873299861e-115	-0.981193724	0.142	0.591	1.21988081677506e-110	chr11-64575791-64577115	DEG with linked DAP
802	XX	pre-G	E13	Hs3st3a1	4.66065873299861e-115	-0.981193724	0.142	0.591	1.21988081677506e-110	chr11-64127523-64128660	DEG with linked DAP
803	XX	Epi	E13	Hs3st3b1	1.98847858230465e-40	-0.686972698	0.175	0.51	5.2046438413242e-36	chr11-64288826-64289933	DEG with linked DAP
804	XX	pre-G	E11	Hs3st3b1	3.72662564684471e-22	-0.401418489	0.087	0.284	9.75406996805133e-18	chr11-64127523-64128660	DEG with linked DAP
805	XX	pre-G	E12	Hs3st3b1	4.12194119343244e-172	-0.543816597	0.028	0.307	1.07887688796901e-167	chr11-64127523-64128660	DEG with linked DAP
806	XX	pre-G	E12	Hs3st3b1	4.12194119343244e-172	-0.543816597	0.028	0.307	1.07887688796901e-167	chr11-63785005-63785920	DEG with linked DAP
807	XX	pre-G	E12	Hs3st3b1	4.12194119343244e-172	-0.543816597	0.028	0.307	1.07887688796901e-167	chr11-64288826-64289933	DEG with linked DAP
808	XX	pre-G	E12	Hs3st3b1	4.12194119343244e-172	-0.543816597	0.028	0.307	1.07887688796901e-167	chr11-64207072-64208078	DEG with linked DAP
809	XX	pre-G	E12	Hs3st3b1	4.12194119343244e-172	-0.543816597	0.028	0.307	1.07887688796901e-167	chr11-64164455-64165424	DEG with linked DAP
810	XX	pre-G	E12	Hs3st3b1	4.12194119343244e-172	-0.543816597	0.028	0.307	1.07887688796901e-167	chr11-64168242-64169200	DEG with linked DAP
811	XX	pre-G	E13	Hs3st3b1	5.7022751088258e-88	-0.645092256	0	0.346	1.49251348698406e-83	chr11-64164455-64165424	DEG with linked DAP
812	XX	pre-G	E13	Hs3st3b1	5.7022751088258e-88	-0.645092256	0	0.346	1.49251348698406e-83	chr11-64127523-64128660	DEG with linked DAP
813	XX	pre-G	E13	Hs3st3b1	5.7022751088258e-88	-0.645092256	0	0.346	1.49251348698406e-83	chr11-64207072-64208078	DEG with linked DAP
814	XX	pre-G	E13	Hs3st3b1	5.7022751088258e-88	-0.645092256	0	0.346	1.49251348698406e-83	chr11-64168242-64169200	DEG with linked DAP
815	XX	pre-G	E13	Hs3st3b1	5.7022751088258e-88	-0.645092256	0	0.346	1.49251348698406e-83	chr11-64333239-64334163	DEG with linked DAP
816	XX	pre-G	E13	Hs3st3b1	5.7022751088258e-88	-0.645092256	0	0.346	1.49251348698406e-83	chr11-63785005-63785920	DEG with linked DAP
817	XX	pre-G	E13	Hs3st3b1	5.7022751088258e-88	-0.645092256	0	0.346	1.49251348698406e-83	chr11-64288826-64289933	DEG with linked DAP
818	XX	PGC1	E13	Hs6st3	1.71324252775332e-51	-1.08655378	0.242	0.698	4.48424099214155e-47	chr14-119103144-119103348	DEG with linked DAP
819	XX	pre-G	E12	Hsd17b11	3.99913378334253e-147	-0.879703838	0.235	0.503	1.04673327645207e-142	chr5-103929188-103930103	DEG with linked DAP
820	XX	pre-G	E12	Hsd17b11	3.99913378334253e-147	-0.879703838	0.235	0.503	1.04673327645207e-142	chr5-104035666-104036351	DEG with linked DAP
821	XX	pre-G	E13	Hsd17b11	5.08359812300239e-46	-0.750072425	0.225	0.472	1.33058097271464e-41	chr5-104035666-104036351	DEG with linked DAP
822	XX	pre-G	E13	Hsd17b11	5.08359812300239e-46	-0.750072425	0.225	0.472	1.33058097271464e-41	chr5-103929188-103930103	DEG with linked DAP
823	XX	PGC1	E12	Huwe1	6.41218895647715e-44	-0.551578892	0.966	0.993	1.67832633746833e-39	chrX-152015460-152017319	DEG with linked DAP
824	XX	PGC1	E12	Huwe1	6.41218895647715e-44	-0.551578892	0.966	0.993	1.67832633746833e-39	chrX-151802603-151804170	DEG with linked DAP
825	XX	PGC1	E13	Huwe1	7.44088765679216e-53	-0.723798222	0.934	0.99	1.94757793528878e-48	chrX-152208693-152209691	DEG with linked DAP
826	XX	PGC1	E13	Huwe1	7.44088765679216e-53	-0.723798222	0.934	0.99	1.94757793528878e-48	chrX-151802603-151804170	DEG with linked DAP
827	XX	PGC1	E13	Huwe1	7.44088765679216e-53	-0.723798222	0.934	0.99	1.94757793528878e-48	chrX-152015460-152017319	DEG with linked DAP
828	XX	PGC1	E13	Huwe1	7.44088765679216e-53	-0.723798222	0.934	0.99	1.94757793528878e-48	chrX-151343367-151345077	DEG with linked DAP
829	XX	Epi	E12	Ifitm1	1.00065446317513e-181	-0.829503189	0.135	0.574	2.61911299191457e-177	chr7-140967677-140969321	DEG with linked DAP
830	XX	pre-G	E12	Ifitm1	0	-1.04647988	0.339	0.788	0	chr7-140502648-140503870	DEG with linked DAP
831	XX	pre-G	E12	Ifitm1	0	-1.04647988	0.339	0.788	0	chr7-140756156-140757178	DEG with linked DAP
832	XX	pre-G	E12	Ifitm1	0	-1.04647988	0.339	0.788	0	chr7-141462413-141462733	DEG with linked DAP
833	XX	pre-G	E12	Ifitm1	0	-1.04647988	0.339	0.788	0	chr7-140967677-140969321	DEG with linked DAP
834	XX	pre-G	E13	Ifitm1	6.18103546137431e-283	-1.740605531	0.133	0.857	1.61782422166011e-278	chr7-140502648-140503870	DEG with linked DAP
835	XX	pre-G	E13	Ifitm1	6.18103546137431e-283	-1.740605531	0.133	0.857	1.61782422166011e-278	chr7-140756156-140757178	DEG with linked DAP
836	XX	pre-G	E13	Ifitm1	6.18103546137431e-283	-1.740605531	0.133	0.857	1.61782422166011e-278	chr7-140967677-140969321	DEG with linked DAP
837	XX	pre-G	E12	Ifitm2	2.02188420282608e-63	-0.362431973	0.391	0.561	5.29207971247699e-59	chr7-140967677-140969321	DEG with linked DAP
838	XX	pre-G	E12	Ifitm2	2.02188420282608e-63	-0.362431973	0.391	0.561	5.29207971247699e-59	chr7-141047150-141049113	DEG with linked DAP
839	XX	pre-G	E13	Ifitm2	1.01869239741522e-94	-0.788715854	0.381	0.738	2.66632548099461e-90	chr7-141047150-141049113	DEG with linked DAP
840	XX	pre-G	E13	Ifitm2	1.01869239741522e-94	-0.788715854	0.381	0.738	2.66632548099461e-90	chr7-140967677-140969321	DEG with linked DAP
841	XX	pre-G	E12	Ifngr2	4.6563187236218e-48	-0.334467812	0.387	0.527	1.21874486272077e-43	chr16-91564281-91566717	DEG with linked DAP
842	XX	pre-G	E12	Igdcc4	1.22483055597095e-54	-0.323801433	0.311	0.479	3.20587149719838e-50	chr9-65100837-65103091	DEG with linked DAP
843	XX	pre-G	E13	Igdcc4	1.59131878463814e-65	-0.555720293	0.241	0.569	4.16511778691188e-61	chr9-65100837-65103091	DEG with linked DAP
844	XX	pre-G	E12	Igf2	0	-1.21617779	0.231	0.782	0	chr7-142610397-142611960	DEG with linked DAP
845	XX	Epi	E12	Igfbp2	1.58776986642268e-93	-0.701581699	0.314	0.595	4.15582884837473e-89	chr1-72781932-72782523	DEG with linked DAP
846	XX	Epi	E13	Igfbp2	1.81607551097132e-62	-1.267941354	0.397	0.718	4.75339604241632e-58	chr1-72781932-72782523	DEG with linked DAP
847	XX	pre-G	E12	Igfbp2	2.41747360945987e-213	-0.741337915	0.143	0.495	6.32749542540025e-209	chr1-73109107-73110551	DEG with linked DAP
848	XX	pre-G	E12	Igfbp2	2.41747360945987e-213	-0.741337915	0.143	0.495	6.32749542540025e-209	chr1-72755478-72756353	DEG with linked DAP
849	XX	pre-G	E12	Igfbp2	2.41747360945987e-213	-0.741337915	0.143	0.495	6.32749542540025e-209	chr1-72823494-72825656	DEG with linked DAP
850	XX	pre-G	E12	Igfbp2	2.41747360945987e-213	-0.741337915	0.143	0.495	6.32749542540025e-209	chr1-72432927-72434493	DEG with linked DAP
851	XX	pre-G	E12	Igfbp2	2.41747360945987e-213	-0.741337915	0.143	0.495	6.32749542540025e-209	chr1-72781932-72782523	DEG with linked DAP
852	XX	pre-G	E13	Igfbp2	1.05911846020305e-113	-1.045427621	0.093	0.53	2.77213665773546e-109	chr1-72823494-72825656	DEG with linked DAP
853	XX	pre-G	E13	Igfbp2	1.05911846020305e-113	-1.045427621	0.093	0.53	2.77213665773546e-109	chr1-72432927-72434493	DEG with linked DAP
854	XX	pre-G	E13	Igfbp2	1.05911846020305e-113	-1.045427621	0.093	0.53	2.77213665773546e-109	chr1-72781932-72782523	DEG with linked DAP
855	XX	pre-G	E13	Igfbp2	1.05911846020305e-113	-1.045427621	0.093	0.53	2.77213665773546e-109	chr1-72738681-72739342	DEG with linked DAP
856	XX	pre-G	E13	Igfbp2	1.05911846020305e-113	-1.045427621	0.093	0.53	2.77213665773546e-109	chr1-72755478-72756353	DEG with linked DAP
857	XX	pre-G	E13	Igfbp2	1.05911846020305e-113	-1.045427621	0.093	0.53	2.77213665773546e-109	chr1-73109107-73110551	DEG with linked DAP
858	XX	pre-G	E12	Immp2l	8.64083277732523e-109	-0.698524936	0.565	0.751	2.26165157113711e-104	chr12-40892345-40893221	DEG with linked DAP
859	XX	pre-G	E12	Immp2l	8.64083277732523e-109	-0.698524936	0.565	0.751	2.26165157113711e-104	chr12-40894447-40895173	DEG with linked DAP
860	XX	pre-G	E13	Immp2l	9.32704452638831e-63	-0.889633102	0.415	0.693	2.44126063433688e-58	chr12-40894447-40895173	DEG with linked DAP
861	XX	pre-G	E13	Immp2l	9.32704452638831e-63	-0.889633102	0.415	0.693	2.44126063433688e-58	chr12-40892345-40893221	DEG with linked DAP
862	XX	Epi	E13	Inpp4b	6.46856870654964e-81	-1.681714845	0.215	0.704	1.6930831732523e-76	chr8-81526850-81528114	DEG with linked DAP
863	XX	pre-G	E12	Inpp4b	4.0055846995885e-142	-0.887418189	0	0.222	1.04842173927029e-137	chr8-81106300-81107484	DEG with linked DAP
864	XX	pre-G	E12	Inpp4b	4.0055846995885e-142	-0.887418189	0	0.222	1.04842173927029e-137	chr8-81526850-81528114	DEG with linked DAP
865	XX	pre-G	E13	Inpp4b	9.9986960960877e-28	-0.501278109	0.015	0.152	2.61705871618999e-23	chr8-81526850-81528114	DEG with linked DAP
866	XX	pre-G	E13	Inpp4b	9.9986960960877e-28	-0.501278109	0.015	0.152	2.61705871618999e-23	chr8-81106300-81107484	DEG with linked DAP
867	XX	pre-G	E12	Ints6	9.23107067366782e-180	-0.768810729	0.766	0.884	2.41614043812582e-175	chr14-62780351-62781180	DEG with linked DAP
868	XX	pre-G	E13	Ints6	2.91914675552813e-93	-0.891618841	0.714	0.892	7.64057471791932e-89	chr14-62780351-62781180	DEG with linked DAP
869	XX	pre-G	E13	Ints6	2.91914675552813e-93	-0.891618841	0.714	0.892	7.64057471791932e-89	chr14-62831634-62831944	DEG with linked DAP
870	XX	PGC1	E13	Irak1	5.4238146718417e-11	-0.278687438	0.161	0.34	1.41962925220785e-06	chrX-73715464-73717243	DEG with linked DAP
871	XX	PGC1	E13	Irak1	5.4238146718417e-11	-0.278687438	0.161	0.34	1.41962925220785e-06	chrX-73627082-73627882	DEG with linked DAP
872	XX	pre-G	E12	Irx3	7.51319192604999e-153	-0.384281059	0.008	0.249	1.96650285472432e-148	chr8-91660497-91661679	DEG with linked DAP
873	XX	pre-G	E12	Irx3	7.51319192604999e-153	-0.384281059	0.008	0.249	1.96650285472432e-148	chr8-91631832-91632581	DEG with linked DAP
874	XX	pre-G	E12	Irx3	7.51319192604999e-153	-0.384281059	0.008	0.249	1.96650285472432e-148	chr8-91629435-91630555	DEG with linked DAP
875	XX	pre-G	E12	Irx3	7.51319192604999e-153	-0.384281059	0.008	0.249	1.96650285472432e-148	chr8-91476865-91477804	DEG with linked DAP
876	XX	pre-G	E12	Irx3	7.51319192604999e-153	-0.384281059	0.008	0.249	1.96650285472432e-148	chr8-91595348-91596208	DEG with linked DAP
877	XX	pre-G	E12	Irx3	7.51319192604999e-153	-0.384281059	0.008	0.249	1.96650285472432e-148	chr8-91797380-91798129	DEG with linked DAP
878	XX	pre-G	E12	Irx3	7.51319192604999e-153	-0.384281059	0.008	0.249	1.96650285472432e-148	chr8-92219013-92219913	DEG with linked DAP
879	XX	pre-G	E12	Irx3	7.51319192604999e-153	-0.384281059	0.008	0.249	1.96650285472432e-148	chr8-91592283-91594205	DEG with linked DAP
880	XX	pre-G	E12	Irx3	7.51319192604999e-153	-0.384281059	0.008	0.249	1.96650285472432e-148	chr8-91303217-91304087	DEG with linked DAP
881	XX	pre-G	E12	Irx3	7.51319192604999e-153	-0.384281059	0.008	0.249	1.96650285472432e-148	chr8-91618395-91619045	DEG with linked DAP
882	XX	pre-G	E12	Irx3	7.51319192604999e-153	-0.384281059	0.008	0.249	1.96650285472432e-148	chr8-91645240-91645859	DEG with linked DAP
883	XX	pre-G	E12	Irx3	7.51319192604999e-153	-0.384281059	0.008	0.249	1.96650285472432e-148	chr8-91800845-91802614	DEG with linked DAP
884	XX	pre-G	E13	Irx3	4.12769633011819e-84	-0.545375246	0.005	0.341	1.08038323744513e-79	chr8-92219013-92219913	DEG with linked DAP
885	XX	pre-G	E13	Irx3	4.12769633011819e-84	-0.545375246	0.005	0.341	1.08038323744513e-79	chr8-91645240-91645859	DEG with linked DAP
886	XX	pre-G	E13	Irx3	4.12769633011819e-84	-0.545375246	0.005	0.341	1.08038323744513e-79	chr8-91303217-91304087	DEG with linked DAP
887	XX	pre-G	E13	Irx3	4.12769633011819e-84	-0.545375246	0.005	0.341	1.08038323744513e-79	chr8-91797380-91798129	DEG with linked DAP
888	XX	pre-G	E13	Irx3	4.12769633011819e-84	-0.545375246	0.005	0.341	1.08038323744513e-79	chr8-91631832-91632581	DEG with linked DAP
889	XX	pre-G	E13	Irx3	4.12769633011819e-84	-0.545375246	0.005	0.341	1.08038323744513e-79	chr8-91629435-91630555	DEG with linked DAP
890	XX	pre-G	E13	Irx3	4.12769633011819e-84	-0.545375246	0.005	0.341	1.08038323744513e-79	chr8-91660497-91661679	DEG with linked DAP
891	XX	pre-G	E13	Irx3	4.12769633011819e-84	-0.545375246	0.005	0.341	1.08038323744513e-79	chr8-91476865-91477804	DEG with linked DAP
892	XX	pre-G	E13	Irx3	4.12769633011819e-84	-0.545375246	0.005	0.341	1.08038323744513e-79	chr8-91800845-91802614	DEG with linked DAP
893	XX	pre-G	E13	Irx3	4.12769633011819e-84	-0.545375246	0.005	0.341	1.08038323744513e-79	chr8-91595348-91596208	DEG with linked DAP
894	XX	pre-G	E13	Irx3	4.12769633011819e-84	-0.545375246	0.005	0.341	1.08038323744513e-79	chr8-91618395-91619045	DEG with linked DAP
895	XX	pre-G	E13	Irx3	4.12769633011819e-84	-0.545375246	0.005	0.341	1.08038323744513e-79	chr8-91592283-91594205	DEG with linked DAP
896	XX	Epi	E12	Itga6	3.689105593323e-254	-1.176410883	0.003	0.534	9.65586497996362e-250	chr2-71689946-71691439	DEG with linked DAP
897	XX	Epi	E13	Itga6	7.22735683878228e-89	-0.922436011	0.002	0.501	1.89168837898287e-84	chr2-71697230-71698664	DEG with linked DAP
898	XX	Epi	E13	Itga6	7.22735683878228e-89	-0.922436011	0.002	0.501	1.89168837898287e-84	chr2-71689946-71691439	DEG with linked DAP
899	XX	pre-G	E12	Itga6	1.93806771239e-154	-0.556123099	0.686	0.888	5.0726984304096e-150	chr2-71374172-71375313	DEG with linked DAP
900	XX	pre-G	E12	Itga6	1.93806771239e-154	-0.556123099	0.686	0.888	5.0726984304096e-150	chr2-71689946-71691439	DEG with linked DAP
901	XX	pre-G	E12	Itpr1	0	-1.380352178	0.682	0.949	0	chr6-108214990-108215457	DEG with linked DAP
902	XX	pre-G	E13	Itpr1	1.25697874646028e-90	-0.842541821	0.79	0.907	3.29001617098514e-86	chr6-108214990-108215457	DEG with linked DAP
903	XX	Epi	E12	Itpr2	3.34634478662745e-68	-0.429616153	0.034	0.241	8.75872284451869e-64	chr6-146322395-146323069	DEG with linked DAP
904	XX	pre-G	E12	Itpr2	0	-1.544214896	0.083	0.744	0	chr6-146491343-146492289	DEG with linked DAP
905	XX	pre-G	E12	Itpr2	0	-1.544214896	0.083	0.744	0	chr6-146302130-146303642	DEG with linked DAP
906	XX	pre-G	E12	Itpr2	0	-1.544214896	0.083	0.744	0	chr6-146501188-146502872	DEG with linked DAP
907	XX	pre-G	E12	Itpr2	0	-1.544214896	0.083	0.744	0	chr6-146254292-146255257	DEG with linked DAP
908	XX	pre-G	E12	Itpr2	0	-1.544214896	0.083	0.744	0	chr6-146526364-146527118	DEG with linked DAP
909	XX	pre-G	E12	Itpr2	0	-1.544214896	0.083	0.744	0	chr6-146460720-146461825	DEG with linked DAP
910	XX	pre-G	E12	Itpr2	0	-1.544214896	0.083	0.744	0	chr6-146322395-146323069	DEG with linked DAP
911	XX	pre-G	E12	Itpr2	0	-1.544214896	0.083	0.744	0	chr6-146339163-146340183	DEG with linked DAP
912	XX	pre-G	E13	Itpr2	1.68302126390973e-293	-1.837124638	0.064	0.845	4.40513985615733e-291	chr6-146302130-146303642	DEG with linked DAP
913	XX	pre-G	E13	Itpr2	1.68302126390973e-293	-1.837124638	0.064	0.845	4.40513985615733e-291	chr6-146339163-146340183	DEG with linked DAP
914	XX	pre-G	E13	Itpr2	1.68302126390973e-293	-1.837124638	0.064	0.845	4.40513985615733e-291	chr6-146254292-146255257	DEG with linked DAP
915	XX	pre-G	E13	Itpr2	1.68302126390973e-293	-1.837124638	0.064	0.845	4.40513985615733e-291	chr6-146460720-146461825	DEG with linked DAP
916	XX	pre-G	E13	Itpr2	1.68302126390973e-293	-1.837124638	0.064	0.845	4.40513985615733e-291	chr6-146491343-146492289	DEG with linked DAP
917	XX	pre-G	E13	Itpr2	1.68302126390973e-293	-1.837124638	0.064	0.845	4.40513985615733e-291	chr6-146322395-146323069	DEG with linked DAP
918	XX	pre-G	E13	Itpr2	1.68302126390973e-293	-1.837124638	0.064	0.845	4.40513985615733e-291	chr6-146501188-146502872	DEG with linked DAP
919	XX	pre-G	E13	Itpr2	1.68302126390973e-293	-1.837124638	0.064	0.845	4.40513985615733e-291	chr6-146526364-146527118	DEG with linked DAP
920	XX	PGC1	E12	Jade3	3.04804661788883e-12	-0.359039124	0.603	0.741	7.97795721766222e-08	chrX-20792015-20792722	DEG with linked DAP
921	XX	PGC1	E12	Jade3	3.04804661788883e-12	-0.359039124	0.603	0.741	7.97795721766222e-08	chrX-20424849-20426463	DEG with linked DAP
922	XX	PGC1	E13	Jade3	1.07497018638147e-22	-0.534939975	0.57	0.788	2.81362696583485e-18	chrX-20363877-20365240	DEG with linked DAP
923	XX	PGC1	E13	Jade3	1.07497018638147e-22	-0.534939975	0.57	0.788	2.81362696583485e-18	chrX-20424849-20426463	DEG with linked DAP
924	XX	PGC1	E13	Jade3	1.07497018638147e-22	-0.534939975	0.57	0.788	2.81362696583485e-18	chrX-20792015-20792722	DEG with linked DAP
925	XX	PGC1	E13	Jade3	1.07497018638147e-22	-0.534939975	0.57	0.788	2.81362696583485e-18	chrX-20703429-20704789	DEG with linked DAP
926	XX	PGC1	E13	Jade3	1.07497018638147e-22	-0.534939975	0.57	0.788	2.81362696583485e-18	chrX-20657702-20658864	DEG with linked DAP
927	XX	PGC1	E13	Jade3	1.07497018638147e-22	-0.534939975	0.57	0.788	2.81362696583485e-18	chrX-20920219-20921517	DEG with linked DAP
928	XX	PGC1	E13	Jade3	1.07497018638147e-22	-0.534939975	0.57	0.788	2.81362696583485e-18	chrX-20616702-20618517	DEG with linked DAP
929	XX	pre-G	E12	Kalrn	0	-1.20663533	0.133	0.654	0	chr16-34440107-34441959	DEG with linked DAP
930	XX	pre-G	E13	Kalrn	1.80548024299142e-105	-0.859319577	0.207	0.634	4.72566398800573e-101	chr16-34440107-34441959	DEG with linked DAP
931	XX	Epi	E13	Kank1	5.43578910048596e-09	-0.361560868	0.485	0.578	0.000142276	chr19-25105125-25106076	DEG with linked DAP
932	XX	pre-G	E13	Kank1	4.36102124723016e-15	-0.294422899	0.382	0.517	1.14145370125002e-10	chr19-25105125-25106076	DEG with linked DAP
933	XX	Epi	E12	Kat6b	2.86515840782001e-40	-0.39662414	0.72	0.808	7.4992656166281e-36	chr14-21562714-21564152	DEG with linked DAP
934	XX	Epi	E12	Kat6b	2.86515840782001e-40	-0.39662414	0.72	0.808	7.4992656166281e-36	chr14-21598602-21600488	DEG with linked DAP
935	XX	pre-G	E11	Kat6b	1.16947827021816e-98	-1.300786242	0.641	0.944	3.06099242446901e-94	chr14-21562714-21564152	DEG with linked DAP
936	XX	pre-G	E12	Kat6b	0	-1.048687684	0.713	0.907	0	chr14-21562714-21564152	DEG with linked DAP
937	XX	pre-G	E12	Kat6b	0	-1.048687684	0.713	0.907	0	chr14-21598602-21600488	DEG with linked DAP
938	XX	pre-G	E13	Kat6b	2.53500079536421e-73	-0.757145018	0.741	0.884	6.63511108178627e-69	chr14-21562714-21564152	DEG with linked DAP
939	XX	pre-G	E13	Kat6b	2.53500079536421e-73	-0.757145018	0.741	0.884	6.63511108178627e-69	chr14-21598602-21600488	DEG with linked DAP
940	XX	Epi	E12	Kcnb2	1.1577379945787e-12	-0.256695859	0.144	0.234	3.03026342701029e-08	chr1-15006582-15007982	DEG with linked DAP
941	XX	pre-G	E12	Kcnb2	2.74261862898673e-158	-0.92504549	0.016	0.27	7.17852999950988e-154	chr1-15682939-15684037	DEG with linked DAP
942	XX	pre-G	E12	Kcnb2	2.74261862898673e-158	-0.92504549	0.016	0.27	7.17852999950988e-154	chr1-15006582-15007982	DEG with linked DAP
943	XX	pre-G	E12	Kcnb2	2.74261862898673e-158	-0.92504549	0.016	0.27	7.17852999950988e-154	chr1-15630903-15632089	DEG with linked DAP
944	XX	pre-G	E13	Kcnb2	3.39612138038646e-94	-1.486855373	0.063	0.45	8.88900810102352e-90	chr1-15006582-15007982	DEG with linked DAP
945	XX	pre-G	E13	Kcnb2	3.39612138038646e-94	-1.486855373	0.063	0.45	8.88900810102352e-90	chr1-15682939-15684037	DEG with linked DAP
946	XX	pre-G	E13	Kcnb2	3.39612138038646e-94	-1.486855373	0.063	0.45	8.88900810102352e-90	chr1-15630903-15632089	DEG with linked DAP
947	XX	pre-G	E13	Kcnb2	3.39612138038646e-94	-1.486855373	0.063	0.45	8.88900810102352e-90	chr1-15418504-15419150	DEG with linked DAP
948	XX	Epi	E13	Kcnd2	3.78134621801019e-60	-0.971905647	0.945	0.996	9.89729559101987e-56	chr6-21318997-21320353	DEG with linked DAP
949	XX	pre-G	E12	Kcnd2	0	-4.605530891	0.028	0.964	0	chr6-21258503-21259709	DEG with linked DAP
950	XX	pre-G	E12	Kcnd2	0	-4.605530891	0.028	0.964	0	chr6-21368289-21369299	DEG with linked DAP
951	XX	pre-G	E12	Kcnd2	0	-4.605530891	0.028	0.964	0	chr6-21318997-21320353	DEG with linked DAP
952	XX	pre-G	E12	Kcnd2	0	-4.605530891	0.028	0.964	0	chr6-21367331-21368072	DEG with linked DAP
953	XX	pre-G	E13	Kcnd2	0	-3.873830853	0.193	0.952	0	chr6-21367331-21368072	DEG with linked DAP
954	XX	pre-G	E13	Kcnd2	0	-3.873830853	0.193	0.952	0	chr6-21258503-21259709	DEG with linked DAP
955	XX	pre-G	E13	Kcnd2	0	-3.873830853	0.193	0.952	0	chr6-21368289-21369299	DEG with linked DAP
956	XX	pre-G	E13	Kcnd2	0	-3.873830853	0.193	0.952	0	chr6-21318997-21320353	DEG with linked DAP
957	XX	pre-G	E12	Kcng3	2.94545242340177e-58	-0.2907196	0.059	0.198	7.70942717301181e-54	chr17-83694316-83695205	DEG with linked DAP
958	XX	pre-G	E13	Kcng3	2.39669888338536e-13	-0.303903424	0.146	0.263	6.27311965737284e-09	chr17-83630719-83633174	DEG with linked DAP
959	XX	Epi	E13	Kcnip1	1.10302301775616e-47	-1.027919797	0.127	0.477	2.88705244667499e-43	chr11-33785270-33785969	DEG with linked DAP
960	XX	pre-G	E11	Kcnip1	5.17573824812581e-36	-0.535206847	0.009	0.206	1.35469772906445e-31	chr11-33781194-33782348	DEG with linked DAP
961	XX	pre-G	E12	Kcnip1	1.47479761802271e-120	-0.555120162	0.017	0.221	3.86013528541263e-116	chr11-33781194-33782348	DEG with linked DAP
962	XX	pre-G	E12	Kcnip1	1.47479761802271e-120	-0.555120162	0.017	0.221	3.86013528541263e-116	chr11-33785270-33785969	DEG with linked DAP
963	XX	pre-G	E13	Kcnip1	5.48494117705548e-56	-0.609407031	0.017	0.266	1.4356285036825e-51	chr11-33826849-33827939	DEG with linked DAP
964	XX	pre-G	E13	Kcnip1	5.48494117705548e-56	-0.609407031	0.017	0.266	1.4356285036825e-51	chr11-33785270-33785969	DEG with linked DAP
965	XX	pre-G	E13	Kcnip1	5.48494117705548e-56	-0.609407031	0.017	0.266	1.4356285036825e-51	chr11-33815492-33816788	DEG with linked DAP
966	XX	pre-G	E13	Kcnip1	5.48494117705548e-56	-0.609407031	0.017	0.266	1.4356285036825e-51	chr11-33781194-33782348	DEG with linked DAP
967	XX	pre-G	E12	Kcnip4	8.2286829144315e-99	-1.776920903	0.071	0.267	2.1537754660233e-94	chr5-49078091-49079171	DEG with linked DAP
968	XX	pre-G	E12	Kcnip4	8.2286829144315e-99	-1.776920903	0.071	0.267	2.1537754660233e-94	chr5-49328572-49329527	DEG with linked DAP
969	XX	pre-G	E13	Kcnip4	2.08419332756198e-11	-0.882471529	0.117	0.208	5.45516761556073e-07	chr5-49078091-49079171	DEG with linked DAP
970	XX	pre-G	E12	Kcnq1	2.2313441912368e-111	-0.384563936	0.046	0.259	5.84032028614319e-107	chr7-143363934-143365796	DEG with linked DAP
971	XX	pre-G	E13	Kcnq1	3.98130778160103e-79	-0.637563072	0.045	0.384	1.04206749875625e-74	chr7-143104986-143105644	DEG with linked DAP
972	XX	pre-G	E13	Kcnq1	3.98130778160103e-79	-0.637563072	0.045	0.384	1.04206749875625e-74	chr7-143108059-143108555	DEG with linked DAP
973	XX	Epi	E13	Kcnt1	3.42295771171471e-27	-0.276716684	0	0.18	8.95924951464207e-23	chr2-25711375-25712349	DEG with linked DAP
974	XX	Epi	E13	Kcnt1	3.42295771171471e-27	-0.276716684	0	0.18	8.95924951464207e-23	chr2-25862738-25864464	DEG with linked DAP
975	XX	Epi	E13	Kcnt1	3.42295771171471e-27	-0.276716684	0	0.18	8.95924951464207e-23	chr2-25748553-25750070	DEG with linked DAP
976	XX	pre-G	E13	Kctd14	6.82145672074989e-36	-0.484507426	0.815	0.927	1.78544808208908e-31	chr7-96958989-96959603	DEG with linked DAP
977	XX	pre-G	E13	Kctd14	6.82145672074989e-36	-0.484507426	0.815	0.927	1.78544808208908e-31	chr7-97519788-97520525	DEG with linked DAP
978	XX	Epi	E13	Kdm3a	1.37169703239551e-32	-0.643705813	0.508	0.739	3.59027981259201e-28	chr6-71684013-71685342	DEG with linked DAP
979	XX	pre-G	E12	Kdm3a	0	-1.052737652	0.558	0.864	0	chr6-71740604-71741422	DEG with linked DAP
980	XX	pre-G	E12	Kdm3a	0	-1.052737652	0.558	0.864	0	chr6-71684013-71685342	DEG with linked DAP
981	XX	pre-G	E13	Kdm3a	1.54493282130799e-171	-1.176716579	0.503	0.879	4.04370716649153e-167	chr6-71684013-71685342	DEG with linked DAP
982	XX	pre-G	E13	Kdm3a	1.54493282130799e-171	-1.176716579	0.503	0.879	4.04370716649153e-167	chr6-71740604-71741422	DEG with linked DAP
983	XX	pre-G	E13	Kdm3a	1.54493282130799e-171	-1.176716579	0.503	0.879	4.04370716649153e-167	chr6-71657936-71658749	DEG with linked DAP
984	XX	pre-G	E13	Khdrbs3	2.2256785457708e-31	-0.54827853	0.327	0.517	5.8254910257005e-27	chr15-69220068-69220813	DEG with linked DAP
985	XX	pre-G	E13	Khdrbs3	2.2256785457708e-31	-0.54827853	0.327	0.517	5.8254910257005e-27	chr15-68962560-68963862	DEG with linked DAP
986	XX	PGC1	E13	Kif13b	4.62837404111308e-20	-0.440134206	0.626	0.807	1.21143062152094e-15	chr14-64649632-64650428	DEG with linked DAP
987	XX	pre-G	E12	Kif16b	1.84843267110736e-38	-0.34550849	0.433	0.547	4.8380876733564e-34	chr2-143004684-143005383	DEG with linked DAP
988	XX	pre-G	E13	Kif16b	5.38761768447365e-31	-0.478178159	0.381	0.571	1.41015505273413e-26	chr2-143004684-143005383	DEG with linked DAP
989	XX	pre-G	E12	Kif1b	8.01768844910072e-34	-0.277728119	0.597	0.685	2.09854977466762e-29	chr4-149504704-149505831	DEG with linked DAP
990	XX	pre-G	E13	Kif1b	2.95713746232512e-32	-0.430828107	0.504	0.7	7.74001159388978e-28	chr4-149504704-149505831	DEG with linked DAP
991	XX	PGC1	E13	Kif23	2.33840474603913e-11	-0.343581115	0.455	0.652	6.12054058228283e-07	chr9-61951983-61952621	DEG with linked DAP
992	XX	PGC1	E12	Kif4	1.83451829730238e-07	-0.288116748	0.542	0.636	0.004801668	chrX-100776424-100777598	DEG with linked DAP
993	XX	PGC1	E13	Kif4	2.59971546452926e-14	-0.388510775	0.403	0.623	6.80449525685889e-10	chrX-100786701-100787627	DEG with linked DAP
994	XX	PGC1	E13	Kif4	2.59971546452926e-14	-0.388510775	0.403	0.623	6.80449525685889e-10	chrX-100776424-100777598	DEG with linked DAP
995	XX	Epi	E12	Kitl	0	-2.117486054	0.038	0.701	0	chr10-99679708-99681877	DEG with linked DAP
996	XX	Epi	E12	Kitl	0	-2.117486054	0.038	0.701	0	chr10-99799172-99800116	DEG with linked DAP
997	XX	Epi	E13	Kitl	4.02115148578933e-116	-1.834537119	0.031	0.641	1.0524961898905e-111	chr10-99799172-99800116	DEG with linked DAP
998	XX	Epi	E13	Kitl	4.02115148578933e-116	-1.834537119	0.031	0.641	1.0524961898905e-111	chr10-100075533-100076522	DEG with linked DAP
999	XX	Epi	E13	Kitl	4.02115148578933e-116	-1.834537119	0.031	0.641	1.0524961898905e-111	chr10-99679708-99681877	DEG with linked DAP
1000	XX	pre-G	E12	Kitl	2.84279574145607e-119	-0.483176591	0.982	0.987	7.44073357368712e-115	chr10-99799172-99800116	DEG with linked DAP
1001	XX	pre-G	E12	Kitl	2.84279574145607e-119	-0.483176591	0.982	0.987	7.44073357368712e-115	chr10-99849924-99850831	DEG with linked DAP
1002	XX	pre-G	E12	Kitl	2.84279574145607e-119	-0.483176591	0.982	0.987	7.44073357368712e-115	chr10-99894800-99895226	DEG with linked DAP
1003	XX	pre-G	E12	Kitl	2.84279574145607e-119	-0.483176591	0.982	0.987	7.44073357368712e-115	chr10-99679708-99681877	DEG with linked DAP
1004	XX	pre-G	E13	Kitl	2.00779859527901e-161	-1.059668182	0.962	0.988	5.25521204328328e-157	chr10-99799172-99800116	DEG with linked DAP
1005	XX	pre-G	E13	Kitl	2.00779859527901e-161	-1.059668182	0.962	0.988	5.25521204328328e-157	chr10-99894800-99895226	DEG with linked DAP
1006	XX	pre-G	E13	Kitl	2.00779859527901e-161	-1.059668182	0.962	0.988	5.25521204328328e-157	chr10-99679708-99681877	DEG with linked DAP
1007	XX	pre-G	E13	Kitl	2.00779859527901e-161	-1.059668182	0.962	0.988	5.25521204328328e-157	chr10-99672964-99673702	DEG with linked DAP
1008	XX	Epi	E12	Klf7	3.08804795310601e-33	-0.357367676	0.152	0.306	8.08265671245967e-29	chr1-63902053-63904230	DEG with linked DAP
1009	XX	pre-G	E11	Klf7	2.2293262594936e-68	-1.127040573	0.159	0.578	5.83503855159854e-64	chr1-63896138-63897341	DEG with linked DAP
1010	XX	pre-G	E12	Klf7	0	-1.161631571	0.25	0.69	0	chr1-63775796-63777504	DEG with linked DAP
1011	XX	pre-G	E12	Klf7	0	-1.161631571	0.25	0.69	0	chr1-63902053-63904230	DEG with linked DAP
1012	XX	pre-G	E12	Klf7	0	-1.161631571	0.25	0.69	0	chr1-63896138-63897341	DEG with linked DAP
1013	XX	pre-G	E13	Klf7	2.01574005888048e-114	-1.008922623	0.295	0.696	5.27599803011378e-110	chr1-63896138-63897341	DEG with linked DAP
1014	XX	pre-G	E13	Klf7	2.01574005888048e-114	-1.008922623	0.295	0.696	5.27599803011378e-110	chr1-63775796-63777504	DEG with linked DAP
1015	XX	PSC	E12	Klf7	1.2707106882691e-26	-1.00107595	0.357	0.667	3.32595815547555e-22	chr1-63896138-63897341	DEG with linked DAP
1016	XX	pre-G	E12	Klf8	4.70707035833405e-121	-0.587220501	0.222	0.49	1.23202859559035e-116	chrX-153205698-153206684	DEG with linked DAP
1017	XX	pre-G	E13	Klf8	1.92147549211339e-43	-0.567948122	0.237	0.498	5.0292699530576e-39	chrX-153205698-153206684	DEG with linked DAP
1018	XX	pre-G	E12	Klhl13	1.52938862951084e-289	-1.230454338	0.181	0.593	4.00302179888167e-285	chrX-23498943-23500066	DEG with linked DAP
1019	XX	pre-G	E13	Klhl13	9.91824584145073e-114	-1.198416802	0.173	0.605	2.59600166654131e-109	chrX-23498943-23500066	DEG with linked DAP
1020	XX	Epi	E12	Klhl23	2.9827539982402e-83	-0.48050359	0.059	0.312	7.8070603149939e-79	chr2-69809700-69810817	DEG with linked DAP
1021	XX	Epi	E12	Klhl5	3.7478413427461e-20	-0.253650865	0.129	0.24	9.80959993050365e-16	chr5-65071254-65072313	DEG with linked DAP
1022	XX	pre-G	E11	Klhl5	1.1144256925382e-80	-1.292576737	0.138	0.604	2.9168978076495e-76	chr5-65071254-65072313	DEG with linked DAP
1023	XX	pre-G	E12	Klhl5	0	-1.244938137	0.112	0.599	0	chr5-65071254-65072313	DEG with linked DAP
1024	XX	pre-G	E12	Klhl5	0	-1.244938137	0.112	0.599	0	chr5-65005547-65006616	DEG with linked DAP
1025	XX	pre-G	E13	Klhl5	1.09276726755668e-114	-1.036785054	0.122	0.567	2.86020904610285e-110	chr5-65005547-65006616	DEG with linked DAP
1026	XX	pre-G	E13	Klhl5	1.09276726755668e-114	-1.036785054	0.122	0.567	2.86020904610285e-110	chr5-65071254-65072313	DEG with linked DAP
1027	XX	pre-G	E12	Klhl8	3.55415297878705e-67	-0.389960408	0.112	0.282	9.30264000667723e-63	chr5-104035666-104036351	DEG with linked DAP
1028	XX	pre-G	E12	Klhl8	3.55415297878705e-67	-0.389960408	0.112	0.282	9.30264000667723e-63	chr5-103929188-103930103	DEG with linked DAP
1029	XX	pre-G	E12	Klhl8	3.55415297878705e-67	-0.389960408	0.112	0.282	9.30264000667723e-63	chr5-103510754-103511501	DEG with linked DAP
1030	XX	pre-G	E13	Klhl8	8.13031439120336e-26	-0.329507137	0.085	0.25	2.12802848875357e-21	chr5-104035666-104036351	DEG with linked DAP
1031	XX	pre-G	E13	Klhl8	8.13031439120336e-26	-0.329507137	0.085	0.25	2.12802848875357e-21	chr5-103929188-103930103	DEG with linked DAP
1032	XX	PGC1	E13	Kmt2c	1.02499176954773e-11	-0.320083936	0.91	0.962	2.68281345761423e-07	chr5-25532803-25533647	DEG with linked DAP
1033	XX	Epi	E12	Lama1	4.684231072562e-24	-0.388773648	0.427	0.536	1.22605064093238e-19	chr17-67651211-67652525	DEG with linked DAP
1034	XX	Epi	E12	Lama1	4.684231072562e-24	-0.388773648	0.427	0.536	1.22605064093238e-19	chr17-67628468-67630096	DEG with linked DAP
1035	XX	Epi	E13	Lama1	1.93240054598171e-34	-0.811103868	0.302	0.574	5.05786518905253e-30	chr17-67651211-67652525	DEG with linked DAP
1036	XX	Epi	E13	Laptm4b	1.15812235665096e-21	-0.413124447	0.203	0.436	3.03126945629823e-17	chr15-34234089-34234887	DEG with linked DAP
1037	XX	pre-G	E12	Laptm4b	0	-1.218548828	0.419	0.831	0	chr15-34049340-34050121	DEG with linked DAP
1038	XX	pre-G	E12	Laptm4b	0	-1.218548828	0.419	0.831	0	chr15-34234089-34234887	DEG with linked DAP
1039	XX	pre-G	E12	Laptm4b	0	-1.218548828	0.419	0.831	0	chr15-34142191-34142792	DEG with linked DAP
1040	XX	pre-G	E13	Laptm4b	5.75262683387194e-229	-1.442104649	0.306	0.866	1.50569254749764e-224	chr15-34142191-34142792	DEG with linked DAP
1041	XX	pre-G	E13	Laptm4b	5.75262683387194e-229	-1.442104649	0.306	0.866	1.50569254749764e-224	chr15-34234089-34234887	DEG with linked DAP
1042	XX	pre-G	E13	Laptm4b	5.75262683387194e-229	-1.442104649	0.306	0.866	1.50569254749764e-224	chr15-34390725-34391599	DEG with linked DAP
1043	XX	pre-G	E13	Laptm4b	5.75262683387194e-229	-1.442104649	0.306	0.866	1.50569254749764e-224	chr15-34049340-34050121	DEG with linked DAP
1044	XX	Epi	E12	Lcorl	2.81880854897063e-81	-0.650366642	0.765	0.872	7.37794949607572e-77	chr5-45902771-45903734	DEG with linked DAP
1045	XX	Epi	E13	Lcorl	2.28595713578579e-22	-0.595378124	0.737	0.839	5.98326420720573e-18	chr5-45902771-45903734	DEG with linked DAP
1046	XX	pre-G	E12	Lcorl	2.83348989260818e-54	-0.568277373	0.869	0.887	7.41637644491265e-50	chr5-45902771-45903734	DEG with linked DAP
1047	XX	pre-G	E13	Lcorl	4.59022731562807e-67	-0.903021049	0.767	0.892	1.20144609759249e-62	chr5-45902771-45903734	DEG with linked DAP
1048	XX	pre-G	E12	Ldb2	0	-1.399448501	0.002	0.508	0	chr5-44601001-44602090	DEG with linked DAP
1049	XX	pre-G	E13	Ldb2	1.26479496011733e-185	-1.704656858	0.002	0.606	3.31047432861109e-181	chr5-44601001-44602090	DEG with linked DAP
1050	XX	pre-G	E13	Ldb2	1.26479496011733e-185	-1.704656858	0.002	0.606	3.31047432861109e-181	chr5-44589184-44590015	DEG with linked DAP
1051	XX	Epi	E12	Lef1	1.49375092701689e-144	-0.782235206	0.343	0.728	3.90974367637401e-140	chr3-130736560-130738585	DEG with linked DAP
1052	XX	Epi	E13	Lef1	4.23055044018316e-53	-0.830309927	0.277	0.649	1.10730427221354e-48	chr3-131213055-131215143	DEG with linked DAP
1053	XX	Epi	E13	Lef1	4.23055044018316e-53	-0.830309927	0.277	0.649	1.10730427221354e-48	chr3-131105564-131106335	DEG with linked DAP
1054	XX	pre-G	E12	Lef1	0	-1.432138158	0	0.695	0	chr3-131105564-131106335	DEG with linked DAP
1055	XX	pre-G	E12	Lef1	0	-1.432138158	0	0.695	0	chr3-131213055-131215143	DEG with linked DAP
1056	XX	pre-G	E12	Lef1	0	-1.432138158	0	0.695	0	chr3-130736560-130738585	DEG with linked DAP
1057	XX	pre-G	E13	Lef1	3.81478603675017e-200	-1.269193485	0	0.633	9.9848209725899e-196	chr3-130736560-130738585	DEG with linked DAP
1058	XX	pre-G	E13	Lef1	3.81478603675017e-200	-1.269193485	0	0.633	9.9848209725899e-196	chr3-131105564-131106335	DEG with linked DAP
1059	XX	pre-G	E13	Lef1	3.81478603675017e-200	-1.269193485	0	0.633	9.9848209725899e-196	chr3-131213055-131215143	DEG with linked DAP
1060	XX	pre-G	E12	Lgr4	9.7301412485547e-225	-0.794068909	0.794	0.927	2.54676717039671e-220	chr2-110067733-110069679	DEG with linked DAP
1061	XX	pre-G	E13	Lgr4	5.10854376965115e-149	-1.177153173	0.589	0.895	1.33711024626849e-144	chr2-110067733-110069679	DEG with linked DAP
1062	XX	Epi	E12	Lgr5	9.44505899194497e-65	-0.594002327	0	0.174	2.47214974055168e-60	chr10-115123136-115123885	DEG with linked DAP
1063	XX	Epi	E12	Lgr5	9.44505899194497e-65	-0.594002327	0	0.174	2.47214974055168e-60	chr10-115124860-115126473	DEG with linked DAP
1064	XX	Epi	E13	Lgr5	1.74056079105223e-54	-1.152003093	0	0.338	4.5557438145001e-50	chr10-115101996-115102652	DEG with linked DAP
1065	XX	Epi	E13	Lgr5	1.74056079105223e-54	-1.152003093	0	0.338	4.5557438145001e-50	chr10-115123136-115123885	DEG with linked DAP
1066	XX	Epi	E13	Lgr5	1.74056079105223e-54	-1.152003093	0	0.338	4.5557438145001e-50	chr10-115124860-115126473	DEG with linked DAP
1067	XX	pre-G	E13	Lgr5	4.35633504946437e-23	-0.881511967	0.474	0.585	1.1402271358468e-18	chr10-115123136-115123885	DEG with linked DAP
1068	XX	pre-G	E13	Lgr5	4.35633504946437e-23	-0.881511967	0.474	0.585	1.1402271358468e-18	chr10-115101996-115102652	DEG with linked DAP
1069	XX	pre-G	E13	Lgr5	4.35633504946437e-23	-0.881511967	0.474	0.585	1.1402271358468e-18	chr10-115485767-115486948	DEG with linked DAP
1070	XX	pre-G	E13	Lgr5	4.35633504946437e-23	-0.881511967	0.474	0.585	1.1402271358468e-18	chr10-115124860-115126473	DEG with linked DAP
1071	XX	pre-G	E12	Lhfpl2	0	-1.063061607	0.084	0.601	0	chr13-94142881-94143884	DEG with linked DAP
1072	XX	pre-G	E13	Lhfpl2	5.39283586536387e-186	-1.186149621	0	0.602	1.41152085940034e-181	chr13-94142881-94143884	DEG with linked DAP
1073	XX	pre-G	E13	Lhfpl2	5.39283586536387e-186	-1.186149621	0	0.602	1.41152085940034e-181	chr13-94175349-94176458	DEG with linked DAP
1074	XX	Epi	E13	Lhx9	2.03335622273685e-22	-0.515930326	0.738	0.868	5.32210657739144e-18	chr1-139100799-139102232	DEG with linked DAP
1075	XX	Epi	E13	Lhx9	2.03335622273685e-22	-0.515930326	0.738	0.868	5.32210657739144e-18	chr1-138420584-138421805	DEG with linked DAP
1076	XX	Epi	E13	Lhx9	2.03335622273685e-22	-0.515930326	0.738	0.868	5.32210657739144e-18	chr1-138438290-138439342	DEG with linked DAP
1077	XX	pre-G	E11	Lhx9	5.32278271204512e-127	-1.650748777	0.068	0.675	1.39318514705069e-122	chr1-139291638-139292628	DEG with linked DAP
1078	XX	pre-G	E12	Lhx9	0	-1.430676331	0	0.604	0	chr1-139287496-139288333	DEG with linked DAP
1079	XX	pre-G	E12	Lhx9	0	-1.430676331	0	0.604	0	chr1-139291638-139292628	DEG with linked DAP
1080	XX	pre-G	E12	Lhx9	0	-1.430676331	0	0.604	0	chr1-139290274-139290642	DEG with linked DAP
1081	XX	pre-G	E12	Lhx9	0	-1.430676331	0	0.604	0	chr1-138420584-138421805	DEG with linked DAP
1082	XX	pre-G	E12	Lhx9	0	-1.430676331	0	0.604	0	chr1-138438290-138439342	DEG with linked DAP
1083	XX	pre-G	E12	Lhx9	0	-1.430676331	0	0.604	0	chr1-138935785-138936746	DEG with linked DAP
1084	XX	pre-G	E12	Lhx9	0	-1.430676331	0	0.604	0	chr1-139289406-139289820	DEG with linked DAP
1085	XX	pre-G	E12	Lhx9	0	-1.430676331	0	0.604	0	chr1-139127975-139129366	DEG with linked DAP
1086	XX	pre-G	E12	Lhx9	0	-1.430676331	0	0.604	0	chr1-138384854-138385826	DEG with linked DAP
1087	XX	pre-G	E12	Lhx9	0	-1.430676331	0	0.604	0	chr1-138433412-138434210	DEG with linked DAP
1088	XX	pre-G	E12	Lhx9	0	-1.430676331	0	0.604	0	chr1-138523617-138525012	DEG with linked DAP
1089	XX	pre-G	E12	Lhx9	0	-1.430676331	0	0.604	0	chr1-138842207-138842811	DEG with linked DAP
1090	XX	pre-G	E12	Lhx9	0	-1.430676331	0	0.604	0	chr1-139100799-139102232	DEG with linked DAP
1091	XX	pre-G	E13	Lhx9	1.25724062220395e-172	-1.341375857	0	0.574	3.29070160455661e-168	chr1-139289406-139289820	DEG with linked DAP
1092	XX	pre-G	E13	Lhx9	1.25724062220395e-172	-1.341375857	0	0.574	3.29070160455661e-168	chr1-138842207-138842811	DEG with linked DAP
1093	XX	pre-G	E13	Lhx9	1.25724062220395e-172	-1.341375857	0	0.574	3.29070160455661e-168	chr1-138523617-138525012	DEG with linked DAP
1094	XX	pre-G	E13	Lhx9	1.25724062220395e-172	-1.341375857	0	0.574	3.29070160455661e-168	chr1-139287496-139288333	DEG with linked DAP
1095	XX	pre-G	E13	Lhx9	1.25724062220395e-172	-1.341375857	0	0.574	3.29070160455661e-168	chr1-139100799-139102232	DEG with linked DAP
1096	XX	pre-G	E13	Lhx9	1.25724062220395e-172	-1.341375857	0	0.574	3.29070160455661e-168	chr1-138499389-138500563	DEG with linked DAP
1097	XX	pre-G	E13	Lhx9	1.25724062220395e-172	-1.341375857	0	0.574	3.29070160455661e-168	chr1-138935785-138936746	DEG with linked DAP
1098	XX	pre-G	E13	Lhx9	1.25724062220395e-172	-1.341375857	0	0.574	3.29070160455661e-168	chr1-138438290-138439342	DEG with linked DAP
1099	XX	pre-G	E13	Lhx9	1.25724062220395e-172	-1.341375857	0	0.574	3.29070160455661e-168	chr1-138433412-138434210	DEG with linked DAP
1100	XX	pre-G	E13	Lhx9	1.25724062220395e-172	-1.341375857	0	0.574	3.29070160455661e-168	chr1-139290274-139290642	DEG with linked DAP
1101	XX	pre-G	E13	Lhx9	1.25724062220395e-172	-1.341375857	0	0.574	3.29070160455661e-168	chr1-138420584-138421805	DEG with linked DAP
1102	XX	pre-G	E13	Lhx9	1.25724062220395e-172	-1.341375857	0	0.574	3.29070160455661e-168	chr1-139291638-139292628	DEG with linked DAP
1103	XX	pre-G	E13	Lhx9	1.25724062220395e-172	-1.341375857	0	0.574	3.29070160455661e-168	chr1-138847814-138849093	DEG with linked DAP
1104	XX	pre-G	E12	Lmo7	5.10324613298864e-68	-0.296896025	0.041	0.188	1.33572364284845e-63	chr14-101868900-101869940	DEG with linked DAP
1105	XX	pre-G	E12	Lmo7	5.10324613298864e-68	-0.296896025	0.041	0.188	1.33572364284845e-63	chr14-101904632-101905337	DEG with linked DAP
1106	XX	pre-G	E13	Lmo7	6.46798698401773e-28	-0.323767095	0.048	0.208	1.6929309131968e-23	chr14-101868900-101869940	DEG with linked DAP
1107	XX	pre-G	E13	Lmo7	6.46798698401773e-28	-0.323767095	0.048	0.208	1.6929309131968e-23	chr14-101904632-101905337	DEG with linked DAP
1108	XX	pre-G	E13	Lrp1	9.21905534105163e-30	-0.36326889	0.201	0.404	2.41299554496685e-25	chr10-127188104-127190721	DEG with linked DAP
1109	XX	PGC1	E13	Lrrc34	3.60751916223802e-24	-0.37898726	0.046	0.303	9.4423206552418e-20	chr3-30724112-30725364	DEG with linked DAP
1110	XX	pre-G	E12	Lrrc3b	1.12693883687995e-42	-0.277981361	0.035	0.136	2.94964971164959e-38	chr14-15397529-15398388	DEG with linked DAP
1111	XX	pre-G	E13	Lrrc3b	8.20431149859849e-19	-0.278221978	0.03	0.138	2.14739649164317e-14	chr14-15397529-15398388	DEG with linked DAP
1112	XX	pre-G	E12	Lrrn1	6.6067869802907e-286	-0.811472344	0.043	0.455	1.72926042422129e-281	chr6-107378199-107379039	DEG with linked DAP
1113	XX	pre-G	E12	Lrrn1	6.6067869802907e-286	-0.811472344	0.043	0.455	1.72926042422129e-281	chr6-107494453-107495867	DEG with linked DAP
1114	XX	pre-G	E12	Lrrn1	6.6067869802907e-286	-0.811472344	0.043	0.455	1.72926042422129e-281	chr6-107518657-107519637	DEG with linked DAP
1115	XX	pre-G	E12	Lrrn1	6.6067869802907e-286	-0.811472344	0.043	0.455	1.72926042422129e-281	chr6-107528997-107531351	DEG with linked DAP
1116	XX	pre-G	E13	Lrrn1	1.00187416669864e-128	-0.888055179	0.064	0.542	2.62230544391703e-124	chr6-107518657-107519637	DEG with linked DAP
1117	XX	pre-G	E13	Lrrn1	1.00187416669864e-128	-0.888055179	0.064	0.542	2.62230544391703e-124	chr6-107378199-107379039	DEG with linked DAP
1118	XX	pre-G	E13	Lrrn1	1.00187416669864e-128	-0.888055179	0.064	0.542	2.62230544391703e-124	chr6-107528997-107531351	DEG with linked DAP
1119	XX	pre-G	E13	Lrrn1	1.00187416669864e-128	-0.888055179	0.064	0.542	2.62230544391703e-124	chr6-107494453-107495867	DEG with linked DAP
1120	XX	Epi	E13	Lypd6	1.09832405632067e-66	-1.250722418	0.263	0.672	2.87475338501371e-62	chr2-50185993-50187492	DEG with linked DAP
1121	XX	Epi	E13	Lypd6	1.09832405632067e-66	-1.250722418	0.263	0.672	2.87475338501371e-62	chr2-50190967-50191803	DEG with linked DAP
1122	XX	pre-G	E12	Lypd6	0	-1.700855911	0.01	0.654	0	chr2-50103657-50104454	DEG with linked DAP
1123	XX	pre-G	E12	Lypd6	0	-1.700855911	0.01	0.654	0	chr2-50190967-50191803	DEG with linked DAP
1124	XX	pre-G	E12	Lypd6	0	-1.700855911	0.01	0.654	0	chr2-49815412-49816164	DEG with linked DAP
1125	XX	pre-G	E12	Lypd6	0	-1.700855911	0.01	0.654	0	chr2-49952301-49953179	DEG with linked DAP
1126	XX	pre-G	E12	Lypd6	0	-1.700855911	0.01	0.654	0	chr2-50445541-50446897	DEG with linked DAP
1127	XX	pre-G	E12	Lypd6	0	-1.700855911	0.01	0.654	0	chr2-50488748-50489648	DEG with linked DAP
1128	XX	pre-G	E12	Lypd6	0	-1.700855911	0.01	0.654	0	chr2-50069595-50069948	DEG with linked DAP
1129	XX	pre-G	E12	Lypd6	0	-1.700855911	0.01	0.654	0	chr2-50185993-50187492	DEG with linked DAP
1130	XX	pre-G	E13	Lypd6	7.62584386925383e-213	-1.605981449	0.003	0.664	1.9959883743385e-208	chr2-49952301-49953179	DEG with linked DAP
1131	XX	pre-G	E13	Lypd6	7.62584386925383e-213	-1.605981449	0.003	0.664	1.9959883743385e-208	chr2-49815412-49816164	DEG with linked DAP
1132	XX	pre-G	E13	Lypd6	7.62584386925383e-213	-1.605981449	0.003	0.664	1.9959883743385e-208	chr2-50103657-50104454	DEG with linked DAP
1133	XX	pre-G	E13	Lypd6	7.62584386925383e-213	-1.605981449	0.003	0.664	1.9959883743385e-208	chr2-50445541-50446897	DEG with linked DAP
1134	XX	pre-G	E13	Lypd6	7.62584386925383e-213	-1.605981449	0.003	0.664	1.9959883743385e-208	chr2-50190967-50191803	DEG with linked DAP
1135	XX	pre-G	E13	Lypd6	7.62584386925383e-213	-1.605981449	0.003	0.664	1.9959883743385e-208	chr2-49914633-49915126	DEG with linked DAP
1136	XX	pre-G	E13	Lypd6	7.62584386925383e-213	-1.605981449	0.003	0.664	1.9959883743385e-208	chr2-50488748-50489648	DEG with linked DAP
1137	XX	pre-G	E13	Lypd6	7.62584386925383e-213	-1.605981449	0.003	0.664	1.9959883743385e-208	chr2-50027196-50027657	DEG with linked DAP
1138	XX	pre-G	E13	Lypd6	7.62584386925383e-213	-1.605981449	0.003	0.664	1.9959883743385e-208	chr2-50069595-50069948	DEG with linked DAP
1139	XX	pre-G	E13	Lypd6	7.62584386925383e-213	-1.605981449	0.003	0.664	1.9959883743385e-208	chr2-50185993-50187492	DEG with linked DAP
1140	XX	Epi	E13	Lypd6b	9.48429669948755e-69	-1.127569153	0.13	0.571	2.48241981812387e-64	chr2-50190967-50191803	DEG with linked DAP
1141	XX	Epi	E13	Lypd6b	9.48429669948755e-69	-1.127569153	0.13	0.571	2.48241981812387e-64	chr2-50185993-50187492	DEG with linked DAP
1142	XX	pre-G	E12	Lypd6b	0	-0.99355896	0.014	0.489	0	chr2-49815412-49816164	DEG with linked DAP
1143	XX	pre-G	E12	Lypd6b	0	-0.99355896	0.014	0.489	0	chr2-50103657-50104454	DEG with linked DAP
1144	XX	pre-G	E12	Lypd6b	0	-0.99355896	0.014	0.489	0	chr2-50190967-50191803	DEG with linked DAP
1145	XX	pre-G	E12	Lypd6b	0	-0.99355896	0.014	0.489	0	chr2-49952301-49953179	DEG with linked DAP
1146	XX	pre-G	E12	Lypd6b	0	-0.99355896	0.014	0.489	0	chr2-49785719-49786370	DEG with linked DAP
1147	XX	pre-G	E12	Lypd6b	0	-0.99355896	0.014	0.489	0	chr2-50185993-50187492	DEG with linked DAP
1148	XX	pre-G	E13	Lypd6b	3.31672062243356e-116	-0.892800282	0.021	0.458	8.6811845571576e-112	chr2-50103657-50104454	DEG with linked DAP
1149	XX	pre-G	E13	Lypd6b	3.31672062243356e-116	-0.892800282	0.021	0.458	8.6811845571576e-112	chr2-50190967-50191803	DEG with linked DAP
1150	XX	pre-G	E13	Lypd6b	3.31672062243356e-116	-0.892800282	0.021	0.458	8.6811845571576e-112	chr2-49815412-49816164	DEG with linked DAP
1151	XX	pre-G	E13	Lypd6b	3.31672062243356e-116	-0.892800282	0.021	0.458	8.6811845571576e-112	chr2-49785719-49786370	DEG with linked DAP
1152	XX	pre-G	E13	Lypd6b	3.31672062243356e-116	-0.892800282	0.021	0.458	8.6811845571576e-112	chr2-50185993-50187492	DEG with linked DAP
1153	XX	pre-G	E13	Lypd6b	3.31672062243356e-116	-0.892800282	0.021	0.458	8.6811845571576e-112	chr2-49952301-49953179	DEG with linked DAP
1154	XX	pre-G	E12	Lzts1	0	-1.374254251	0.082	0.654	0	chr8-69170655-69171457	DEG with linked DAP
1155	XX	pre-G	E12	Lzts1	0	-1.374254251	0.082	0.654	0	chr8-69204456-69205089	DEG with linked DAP
1156	XX	pre-G	E13	Lzts1	1.69799050299072e-187	-1.367916197	0.05	0.655	4.44432034252792e-183	chr8-69170655-69171457	DEG with linked DAP
1157	XX	pre-G	E13	Lzts1	1.69799050299072e-187	-1.367916197	0.05	0.655	4.44432034252792e-183	chr8-69204456-69205089	DEG with linked DAP
1158	XX	PGC1	E13	M1ap	1.94126504447181e-41	-0.639453137	0.086	0.48	5.08106712740052e-37	chr6-82885886-82886676	DEG with linked DAP
1159	XX	Epi	E13	Magi1	1.70722219791353e-22	-0.401894286	1	0.999	4.46848338081887e-18	chr6-94466568-94467442	DEG with linked DAP
1160	XX	pre-G	E12	Magi1	0	-2.095809009	0.938	1	0	chr6-94161382-94162354	DEG with linked DAP
1161	XX	pre-G	E12	Magi1	0	-2.095809009	0.938	1	0	chr6-94168241-94169028	DEG with linked DAP
1162	XX	pre-G	E12	Magi1	0	-2.095809009	0.938	1	0	chr6-94466568-94467442	DEG with linked DAP
1163	XX	pre-G	E13	Magi1	0	-2.024131859	0.92	1	0	chr6-94161382-94162354	DEG with linked DAP
1164	XX	pre-G	E13	Magi1	0	-2.024131859	0.92	1	0	chr6-94168241-94169028	DEG with linked DAP
1165	XX	pre-G	E12	Magi2	0	-3.739254474	0.012	0.901	0	chr5-19245787-19247052	DEG with linked DAP
1166	XX	pre-G	E12	Magi2	0	-3.739254474	0.012	0.901	0	chr5-19679725-19680759	DEG with linked DAP
1167	XX	pre-G	E13	Magi2	0	-3.400271624	0.266	0.949	0	chr5-19245787-19247052	DEG with linked DAP
1168	XX	pre-G	E13	Magi2	0	-3.400271624	0.266	0.949	0	chr5-19679725-19680759	DEG with linked DAP
1169	XX	pre-G	E13	Malat1	1.87334618365246e-41	-0.328113382	1	1	4.90329630109194e-37	chr19-5740724-5742605	DEG with linked DAP
1170	XX	pre-G	E12	Man1a	0	-1.623298693	0.069	0.626	0	chr10-53960836-53961666	DEG with linked DAP
1171	XX	pre-G	E12	Man1a	0	-1.623298693	0.069	0.626	0	chr10-54555269-54556228	DEG with linked DAP
1172	XX	pre-G	E12	Man1a	0	-1.623298693	0.069	0.626	0	chr10-53995792-53996897	DEG with linked DAP
1173	XX	pre-G	E12	Man1a	0	-1.623298693	0.069	0.626	0	chr10-53978120-53979298	DEG with linked DAP
1174	XX	pre-G	E12	Man1a	0	-1.623298693	0.069	0.626	0	chr10-54060401-54060928	DEG with linked DAP
1175	XX	pre-G	E12	Man1a	0	-1.623298693	0.069	0.626	0	chr10-54364891-54365694	DEG with linked DAP
1176	XX	pre-G	E13	Man1a	1.67992554456766e-144	-1.302859257	0.026	0.536	4.39703712035139e-140	chr10-53937665-53938505	DEG with linked DAP
1177	XX	pre-G	E13	Man1a	1.67992554456766e-144	-1.302859257	0.026	0.536	4.39703712035139e-140	chr10-53978120-53979298	DEG with linked DAP
1178	XX	pre-G	E13	Man1a	1.67992554456766e-144	-1.302859257	0.026	0.536	4.39703712035139e-140	chr10-54060401-54060928	DEG with linked DAP
1179	XX	pre-G	E13	Man1a	1.67992554456766e-144	-1.302859257	0.026	0.536	4.39703712035139e-140	chr10-53960836-53961666	DEG with linked DAP
1180	XX	pre-G	E13	Man1a	1.67992554456766e-144	-1.302859257	0.026	0.536	4.39703712035139e-140	chr10-54364891-54365694	DEG with linked DAP
1181	XX	pre-G	E13	Man1a	1.67992554456766e-144	-1.302859257	0.026	0.536	4.39703712035139e-140	chr10-54555269-54556228	DEG with linked DAP
1182	XX	PGC1	E13	Map7d2	2.14818996618744e-22	-0.495636528	0.45	0.71	5.62267241749901e-18	chrX-159414072-159415637	DEG with linked DAP
1183	XX	PGC1	E13	Map7d2	2.14818996618744e-22	-0.495636528	0.45	0.71	5.62267241749901e-18	chrX-159531888-159533641	DEG with linked DAP
1184	XX	PGC1	E13	Map7d2	2.14818996618744e-22	-0.495636528	0.45	0.71	5.62267241749901e-18	chrX-159568605-159569340	DEG with linked DAP
1185	XX	PGC1	E13	Map7d2	2.14818996618744e-22	-0.495636528	0.45	0.71	5.62267241749901e-18	chrX-159253862-159256634	DEG with linked DAP
1186	XX	pre-G	E12	Mbnl3	0	-1.976115653	0.087	0.745	0	chrX-51051098-51052537	DEG with linked DAP
1187	XX	pre-G	E12	Mbnl3	0	-1.976115653	0.087	0.745	0	chrX-51343394-51344188	DEG with linked DAP
1188	XX	pre-G	E13	Mbnl3	4.1616273796418e-247	-1.972517996	0.114	0.801	1.08926435034744e-242	chrX-51051098-51052537	DEG with linked DAP
1189	XX	pre-G	E13	Mbnl3	4.1616273796418e-247	-1.972517996	0.114	0.801	1.08926435034744e-242	chrX-51343394-51344188	DEG with linked DAP
1190	XX	PGC1	E12	Mbp	4.04754994788035e-14	-0.287123179	0.325	0.535	1.0594057233582e-09	chr18-82558874-82559462	DEG with linked DAP
1191	XX	PGC1	E13	Mbp	4.57423724757986e-27	-0.46323824	0.108	0.412	1.19726085718155e-22	chr18-82554329-82555184	DEG with linked DAP
1192	XX	PGC1	E13	Mbp	4.57423724757986e-27	-0.46323824	0.108	0.412	1.19726085718155e-22	chr18-82474755-82476373	DEG with linked DAP
1193	XX	PGC1	E13	Mbp	4.57423724757986e-27	-0.46323824	0.108	0.412	1.19726085718155e-22	chr18-82513073-82513882	DEG with linked DAP
1194	XX	PGC1	E13	Mbp	4.57423724757986e-27	-0.46323824	0.108	0.412	1.19726085718155e-22	chr18-82558874-82559462	DEG with linked DAP
1195	XX	pre-G	E12	Mcc	2.92704700191375e-104	-0.364093088	0.001	0.17	7.66125282280906e-100	chr18-44661092-44662941	DEG with linked DAP
1196	XX	pre-G	E12	Mdk	2.19829902006657e-19	-0.37228267	0.668	0.67	5.75382785512224e-15	chr2-91920995-91922620	DEG with linked DAP
1197	XX	PGC1	E12	Med14	6.15154254972577e-27	-0.479095277	0.635	0.837	1.61010474696522e-22	chrX-12768020-12769295	DEG with linked DAP
1198	XX	PGC1	E13	Med14	1.26648659174998e-13	-0.368209535	0.665	0.824	3.3149020052464e-09	chrX-12768020-12769295	DEG with linked DAP
1199	XX	Epi	E12	Mef2a	1.85212437794695e-40	-0.393669559	0.727	0.797	4.84775034683835e-36	chr7-67435607-67437535	DEG with linked DAP
1200	XX	pre-G	E12	Meis2	3.16596714204038e-176	-0.626725444	0.004	0.272	8.2866023975765e-172	chr2-116065489-116066226	DEG with linked DAP
1201	XX	pre-G	E13	Meis2	1.12285279040565e-28	-0.26329848	0.008	0.144	2.93895489360775e-24	chr2-116065489-116066226	DEG with linked DAP
1202	XX	pre-G	E12	Mest	0	-1.064720512	0.163	0.644	0	chr6-30749138-30750447	DEG with linked DAP
1203	XX	pre-G	E12	Mest	0	-1.064720512	0.163	0.644	0	chr6-30528687-30529653	DEG with linked DAP
1204	XX	pre-G	E13	Mest	2.56429749601149e-180	-1.17670264	0.093	0.675	6.71179226606047e-176	chr6-30528687-30529653	DEG with linked DAP
1205	XX	pre-G	E13	Mest	2.56429749601149e-180	-1.17670264	0.093	0.675	6.71179226606047e-176	chr6-30749138-30750447	DEG with linked DAP
1206	XX	pre-G	E13	Mest	2.56429749601149e-180	-1.17670264	0.093	0.675	6.71179226606047e-176	chr6-30300300-30300939	DEG with linked DAP
1207	XX	Epi	E12	Mettl24	5.24604662032178e-52	-0.278326232	0.001	0.143	1.37310024240302e-47	chr10-40839595-40840931	DEG with linked DAP
1208	XX	pre-G	E12	Mettl24	4.74378466469629e-37	-0.362133009	0.689	0.762	1.24163819813761e-32	chr10-40195221-40196156	DEG with linked DAP
1209	XX	pre-G	E13	Mettl24	4.67555726948403e-131	-1.159022064	0.398	0.798	1.22378035971475e-126	chr10-40740616-40741028	DEG with linked DAP
1210	XX	pre-G	E13	Mettl24	4.67555726948403e-131	-1.159022064	0.398	0.798	1.22378035971475e-126	chr10-40195221-40196156	DEG with linked DAP
1211	XX	pre-G	E13	Mfap2	5.74144944301953e-36	-0.351861185	0.085	0.292	1.50276697721593e-31	chr4-141009960-141011566	DEG with linked DAP
1212	XX	pre-G	E13	Mfap2	5.74144944301953e-36	-0.351861185	0.085	0.292	1.50276697721593e-31	chr4-140549537-140550582	DEG with linked DAP
1213	XX	Epi	E12	Mir99ahg	1.26126158504579e-223	-0.971665646	0.967	0.992	3.30122607269884e-219	chr16-77233216-77233899	DEG with linked DAP
1214	XX	Epi	E13	Mir99ahg	2.21951999736711e-26	-0.565105967	0.974	0.988	5.80937164110869e-22	chr16-77233216-77233899	DEG with linked DAP
1215	XX	pre-G	E12	Mir99ahg	1.53314753733565e-243	-0.838856309	0.973	0.988	4.01286036422234e-239	chr16-77238441-77239700	DEG with linked DAP
1216	XX	pre-G	E12	Mir99ahg	1.53314753733565e-243	-0.838856309	0.973	0.988	4.01286036422234e-239	chr16-77233216-77233899	DEG with linked DAP
1217	XX	pre-G	E13	Mir99ahg	2.62081135143603e-59	-0.696976774	0.981	0.979	6.85971163124865e-55	chr16-77238441-77239700	DEG with linked DAP
1218	XX	pre-G	E13	Mir99ahg	2.62081135143603e-59	-0.696976774	0.981	0.979	6.85971163124865e-55	chr16-77233216-77233899	DEG with linked DAP
1219	XX	pre-G	E12	Mllt3	8.33486018802579e-225	-1.182201036	0.434	0.718	2.18156630561387e-220	chr4-88266656-88267605	DEG with linked DAP
1220	XX	pre-G	E12	Mllt3	8.33486018802579e-225	-1.182201036	0.434	0.718	2.18156630561387e-220	chr4-88003087-88003973	DEG with linked DAP
1221	XX	pre-G	E12	Mmp16	1.79682542612253e-130	-0.591941748	0.084	0.337	4.70301087033312e-126	chr4-17852579-17854144	DEG with linked DAP
1222	XX	pre-G	E13	Mmp16	7.9948185358073e-26	-0.393550543	0.149	0.333	2.0925638035622e-21	chr4-17852579-17854144	DEG with linked DAP
1223	XX	pre-G	E12	Mpdz	1.13153336809942e-166	-0.627236769	0.138	0.439	2.96167543766342e-162	chr4-81453248-81454803	DEG with linked DAP
1224	XX	pre-G	E12	Mpdz	1.13153336809942e-166	-0.627236769	0.138	0.439	2.96167543766342e-162	chr4-81671750-81672618	DEG with linked DAP
1225	XX	pre-G	E13	Mpdz	2.14461003542004e-64	-0.541211423	0.131	0.452	5.6133023067084e-60	chr4-81453248-81454803	DEG with linked DAP
1226	XX	pre-G	E13	Mpdz	2.14461003542004e-64	-0.541211423	0.131	0.452	5.6133023067084e-60	chr4-81671750-81672618	DEG with linked DAP
1227	XX	pre-G	E11	Msx1	3.17600912446826e-24	-0.381834455	0.055	0.243	8.31288628238323e-20	chr5-37978666-37979902	DEG with linked DAP
1228	XX	pre-G	E12	Msx1	2.52832196053277e-129	-0.341384526	0.002	0.206	6.61762989949848e-125	chr5-37978666-37979902	DEG with linked DAP
1229	XX	pre-G	E13	Msx1	1.93105334287036e-36	-0.291973438	0.005	0.17	5.05433901962888e-32	chr5-37978666-37979902	DEG with linked DAP
1230	XX	pre-G	E12	Mtr	6.34732837112104e-122	-0.552002096	0.45	0.667	1.66134972785722e-117	chr13-12248957-12249637	DEG with linked DAP
1231	XX	pre-G	E12	Mtr	6.34732837112104e-122	-0.552002096	0.45	0.667	1.66134972785722e-117	chr13-11836283-11837470	DEG with linked DAP
1232	XX	pre-G	E13	Mtr	5.02981550892277e-72	-0.705942733	0.392	0.688	1.31650391130545e-67	chr13-11836283-11837470	DEG with linked DAP
1233	XX	pre-G	E12	Myh10	7.68536279508492e-29	-0.267301129	0.362	0.47	2.01156685798553e-24	chr11-68622585-68624427	DEG with linked DAP
1234	XX	pre-G	E13	Myl9	8.77804907978347e-43	-0.411333088	0.046	0.263	2.29756656614253e-38	chr2-156782708-156784637	DEG with linked DAP
1235	XX	pre-G	E12	Myo1d	2.94406084929104e-35	-0.278618013	0.388	0.523	7.70578486693437e-31	chr11-80294720-80296143	DEG with linked DAP
1236	XX	pre-G	E12	Myo1d	2.94406084929104e-35	-0.278618013	0.388	0.523	7.70578486693437e-31	chr11-80947402-80948586	DEG with linked DAP
1237	XX	pre-G	E12	Myo5b	4.29900584848586e-222	-0.903252867	0.505	0.787	1.12522179078269e-217	chr18-74723779-74724674	DEG with linked DAP
1238	XX	pre-G	E12	Myo5b	4.29900584848586e-222	-0.903252867	0.505	0.787	1.12522179078269e-217	chr18-74329986-74331714	DEG with linked DAP
1239	XX	pre-G	E12	Myo5b	4.29900584848586e-222	-0.903252867	0.505	0.787	1.12522179078269e-217	chr18-74352181-74352610	DEG with linked DAP
1240	XX	pre-G	E13	Myo5b	2.32539606724209e-95	-0.917021773	0.448	0.785	6.08649166639945e-91	chr18-74809853-74810947	DEG with linked DAP
1241	XX	pre-G	E13	Myo5b	2.32539606724209e-95	-0.917021773	0.448	0.785	6.08649166639945e-91	chr18-74723779-74724674	DEG with linked DAP
1242	XX	pre-G	E12	Myo9a	2.79577776413059e-44	-0.268066083	0.923	0.948	7.3176687198354e-40	chr9-59946251-59947134	DEG with linked DAP
1243	XX	pre-G	E13	Myo9a	4.37696994521105e-79	-0.651822233	0.856	0.951	1.14562811345954e-74	chr9-59271119-59272301	DEG with linked DAP
1244	XX	pre-G	E13	Myo9a	4.37696994521105e-79	-0.651822233	0.856	0.951	1.14562811345954e-74	chr9-59957377-59958044	DEG with linked DAP
1245	XX	pre-G	E13	Myo9a	4.37696994521105e-79	-0.651822233	0.856	0.951	1.14562811345954e-74	chr9-59946251-59947134	DEG with linked DAP
1246	XX	PGC1	E12	N4bp2	1.75842158140258e-17	-0.352294771	0.653	0.831	4.6024926471631e-13	chr5-65746726-65747504	DEG with linked DAP
1247	XX	PGC1	E13	N4bp2	1.56266519981613e-20	-0.465452501	0.601	0.811	4.09011989399873e-16	chr5-65746726-65747504	DEG with linked DAP
1248	XX	pre-G	E12	Ndst4	1.67076761809675e-73	-0.358971746	0	0.122	4.37306716360644e-69	chr3-125273041-125273945	DEG with linked DAP
1249	XX	pre-G	E13	Ndst4	6.71258726715468e-26	-0.303967719	0.005	0.125	1.75695259130507e-21	chr3-125273041-125273945	DEG with linked DAP
1250	XX	pre-G	E12	Nek7	4.12602434166649e-130	-0.73725929	0.397	0.623	1.07994561118779e-125	chr1-138420584-138421805	DEG with linked DAP
1251	XX	pre-G	E12	Nek7	4.12602434166649e-130	-0.73725929	0.397	0.623	1.07994561118779e-125	chr1-139100799-139102232	DEG with linked DAP
1252	XX	pre-G	E12	Nek7	4.12602434166649e-130	-0.73725929	0.397	0.623	1.07994561118779e-125	chr1-138438290-138439342	DEG with linked DAP
1253	XX	pre-G	E13	Nek7	1.43585990486081e-43	-0.615484445	0.427	0.637	3.7582197149827e-39	chr1-138420584-138421805	DEG with linked DAP
1254	XX	pre-G	E13	Nek7	1.43585990486081e-43	-0.615484445	0.427	0.637	3.7582197149827e-39	chr1-139100799-139102232	DEG with linked DAP
1255	XX	pre-G	E13	Nek7	1.43585990486081e-43	-0.615484445	0.427	0.637	3.7582197149827e-39	chr1-138438290-138439342	DEG with linked DAP
1256	XX	pre-G	E12	Neo1	1.4121410974663e-149	-0.526022445	0.887	0.958	3.69613810850829e-145	chr9-59323346-59324880	DEG with linked DAP
1257	XX	pre-G	E13	Neo1	7.83704448325811e-35	-0.385844226	0.873	0.949	2.05126802304798e-30	chr9-59323346-59324880	DEG with linked DAP
1258	XX	pre-G	E13	Neo1	7.83704448325811e-35	-0.385844226	0.873	0.949	2.05126802304798e-30	chr9-59271119-59272301	DEG with linked DAP
1259	XX	Epi	E12	Nfat5	5.97919728539153e-78	-0.648097931	0.804	0.874	1.56499509747838e-73	chr8-107128853-107130092	DEG with linked DAP
1260	XX	pre-G	E12	Nfat5	0	-1.032487566	0.95	0.99	0	chr8-107128853-107130092	DEG with linked DAP
1261	XX	pre-G	E12	Nfat5	0	-1.032487566	0.95	0.99	0	chr8-107208878-107209783	DEG with linked DAP
1262	XX	pre-G	E13	Nfat5	5.6413547547204e-108	-0.812538964	0.953	0.988	1.47656819350052e-103	chr8-107128853-107130092	DEG with linked DAP
1263	XX	pre-G	E13	Nfat5	5.6413547547204e-108	-0.812538964	0.953	0.988	1.47656819350052e-103	chr8-107208878-107209783	DEG with linked DAP
1264	XX	pre-G	E12	Nfia	2.21186683661333e-278	-0.781134994	0.998	0.999	5.78934025815172e-274	chr4-97677793-97678762	DEG with linked DAP
1265	XX	pre-G	E13	Nfia	1.94915207242648e-27	-0.408242953	0.995	0.997	5.10171063436906e-23	chr4-97677793-97678762	DEG with linked DAP
1266	XX	pre-G	E11	Nfib	2.01583407475966e-65	-0.977625265	0.78	0.951	5.27624410727593e-61	chr4-82442860-82443378	DEG with linked DAP
1267	XX	pre-G	E12	Nfib	0	-1.116396086	0.766	0.927	0	chr4-82915756-82917354	DEG with linked DAP
1268	XX	pre-G	E12	Nfib	0	-1.116396086	0.766	0.927	0	chr4-82660002-82660797	DEG with linked DAP
1269	XX	pre-G	E12	Nfib	0	-1.116396086	0.766	0.927	0	chr4-82442860-82443378	DEG with linked DAP
1270	XX	pre-G	E12	Nfib	0	-1.116396086	0.766	0.927	0	chr4-82446900-82448282	DEG with linked DAP
1271	XX	pre-G	E12	Nhs	0	-1.958254137	0.007	0.689	0	chrX-162084985-162086216	DEG with linked DAP
1272	XX	pre-G	E12	Nhs	0	-1.958254137	0.007	0.689	0	chrX-162172225-162173396	DEG with linked DAP
1273	XX	pre-G	E13	Nhs	1.46590523673603e-186	-1.573132866	0.018	0.622	3.83686036663289e-182	chrX-162172225-162173396	DEG with linked DAP
1274	XX	pre-G	E13	Nhs	1.46590523673603e-186	-1.573132866	0.018	0.622	3.83686036663289e-182	chrX-162084985-162086216	DEG with linked DAP
1275	XX	pre-G	E12	Nkd1	6.86667333503995e-134	-0.380573911	0.02	0.247	1.79728307871336e-129	chr8-88578596-88579588	DEG with linked DAP
1276	XX	pre-G	E13	Nkd1	8.71334589049852e-62	-0.442344448	0.013	0.28	2.28063115337908e-57	chr8-88578596-88579588	DEG with linked DAP
1277	XX	pre-G	E13	Nmnat2	1.78465916321053e-47	-0.455182585	0.007	0.218	4.67116689378724e-43	chr1-153073234-153074138	DEG with linked DAP
1278	XX	pre-G	E12	Nos1ap	7.22617626551959e-289	-0.93155094	0.157	0.578	1.8913793757371e-284	chr1-170512461-170513158	DEG with linked DAP
1279	XX	pre-G	E13	Nos1ap	5.70379605530264e-92	-0.768276787	0.123	0.514	1.49291157951491e-87	chr1-170512461-170513158	DEG with linked DAP
1280	XX	PGC1	E13	Notum	1.75136774425815e-24	-0.419329977	0.083	0.357	4.58402993382127e-20	chr11-120706797-120707588	DEG with linked DAP
1281	XX	PGC1	E13	Notum	1.75136774425815e-24	-0.419329977	0.083	0.357	4.58402993382127e-20	chr11-120695095-120696394	DEG with linked DAP
1282	XX	pre-G	E13	Npc1	1.25642750470625e-40	-0.414302243	0.161	0.404	3.28857335081815e-36	chr18-12225035-12226255	DEG with linked DAP
1283	XX	PGC1	E13	Npnt	6.71835868638026e-52	-0.756528244	0.125	0.594	1.75846320257317e-47	chr3-132948752-132950824	DEG with linked DAP
1284	XX	PGC1	E13	Npnt	6.71835868638026e-52	-0.756528244	0.125	0.594	1.75846320257317e-47	chr3-133357083-133358016	DEG with linked DAP
1285	XX	pre-G	E12	Nr2f2	7.90275105264205e-97	-0.286743665	0	0.156	2.06846606051853e-92	chr7-70218718-70219852	DEG with linked DAP
1286	XX	Epi	E13	Nr5a1	8.86308621812194e-21	-0.253645903	0.024	0.188	2.31982418673124e-16	chr2-38718190-38719740	DEG with linked DAP
1287	XX	pre-G	E13	Nrg1	1.8493510453973e-09	-0.257853783	0.07	0.146	4.84049142622288e-05	chr8-31801398-31802592	DEG with linked DAP
1288	XX	pre-G	E13	Nrg1	1.8493510453973e-09	-0.257853783	0.07	0.146	4.84049142622288e-05	chr8-31548980-31550097	DEG with linked DAP
1289	XX	pre-G	E13	Nrg1	1.8493510453973e-09	-0.257853783	0.07	0.146	4.84049142622288e-05	chr8-31541402-31542450	DEG with linked DAP
1290	XX	pre-G	E13	Nrg1	1.8493510453973e-09	-0.257853783	0.07	0.146	4.84049142622288e-05	chr8-31846672-31848071	DEG with linked DAP
1291	XX	Epi	E13	Nrn1	4.84912506162129e-21	-0.373514439	0.076	0.271	1.26920999362876e-16	chr13-36867504-36868646	DEG with linked DAP
1292	XX	pre-G	E12	Nrn1	1.15988611044449e-76	-0.296463408	0.039	0.198	3.03588590547741e-72	chr13-36465707-36467051	DEG with linked DAP
1293	XX	pre-G	E12	Nrn1	1.15988611044449e-76	-0.296463408	0.039	0.198	3.03588590547741e-72	chr13-36867504-36868646	DEG with linked DAP
1294	XX	pre-G	E12	Nrn1	1.15988611044449e-76	-0.296463408	0.039	0.198	3.03588590547741e-72	chr13-37216246-37217409	DEG with linked DAP
1295	XX	pre-G	E13	Nrn1	7.33716963932445e-53	-0.507709402	0.057	0.317	1.92043078139678e-48	chr13-36867504-36868646	DEG with linked DAP
1296	XX	pre-G	E13	Nrn1	7.33716963932445e-53	-0.507709402	0.057	0.317	1.92043078139678e-48	chr13-36723900-36725365	DEG with linked DAP
1297	XX	pre-G	E13	Nrn1	7.33716963932445e-53	-0.507709402	0.057	0.317	1.92043078139678e-48	chr13-36425546-36426712	DEG with linked DAP
1298	XX	pre-G	E13	Nrn1	7.33716963932445e-53	-0.507709402	0.057	0.317	1.92043078139678e-48	chr13-37216246-37217409	DEG with linked DAP
1299	XX	pre-G	E13	Nrn1	7.33716963932445e-53	-0.507709402	0.057	0.317	1.92043078139678e-48	chr13-36734117-36735281	DEG with linked DAP
1300	XX	pre-G	E13	Nrn1	7.33716963932445e-53	-0.507709402	0.057	0.317	1.92043078139678e-48	chr13-36465707-36467051	DEG with linked DAP
1301	XX	Me	E12	Nrxn3	1.79119425319957e-23	-0.753669429	0.423	0.59	4.68827183832456e-19	chr12-88800691-88801944	DEG with linked DAP
1302	XX	pre-G	E12	Nrxn3	4.19091769499689e-87	-0.498053805	0	0.142	1.09693079748849e-82	chr12-89180788-89181823	DEG with linked DAP
1303	XX	pre-G	E12	Nrxn3	4.19091769499689e-87	-0.498053805	0	0.142	1.09693079748849e-82	chr12-88784083-88785225	DEG with linked DAP
1304	XX	pre-G	E11	Nucb2	5.23312439668322e-15	-0.363517113	0.153	0.329	1.36971797958787e-10	chr7-116588530-116589912	DEG with linked DAP
1305	XX	pre-G	E12	Nucb2	3.13630643926482e-92	-0.376579128	0.084	0.288	8.20896847413175e-88	chr7-116588530-116589912	DEG with linked DAP
1306	XX	pre-G	E13	Nucb2	1.93084606431915e-48	-0.422492061	0.064	0.312	5.05379648874895e-44	chr7-116588530-116589912	DEG with linked DAP
1307	XX	PGC1	E12	Ofd1	6.60087930194551e-22	-0.437246206	0.371	0.605	1.72771414849122e-17	chrX-166539401-166540477	DEG with linked DAP
1308	XX	PGC1	E12	Ofd1	6.60087930194551e-22	-0.437246206	0.371	0.605	1.72771414849122e-17	chrX-166478713-166480206	DEG with linked DAP
1309	XX	PGC1	E12	Ofd1	6.60087930194551e-22	-0.437246206	0.371	0.605	1.72771414849122e-17	chrX-166509667-166510896	DEG with linked DAP
1310	XX	PGC1	E13	Ofd1	2.47879374012576e-26	-0.496550108	0.369	0.668	6.48799473540516e-22	chrX-166539401-166540477	DEG with linked DAP
1311	XX	PGC1	E13	Ofd1	2.47879374012576e-26	-0.496550108	0.369	0.668	6.48799473540516e-22	chrX-166509667-166510896	DEG with linked DAP
1312	XX	PGC1	E13	Ofd1	2.47879374012576e-26	-0.496550108	0.369	0.668	6.48799473540516e-22	chrX-166478713-166480206	DEG with linked DAP
1313	XX	PGC1	E13	Ofd1	2.47879374012576e-26	-0.496550108	0.369	0.668	6.48799473540516e-22	chrX-166439744-166441173	DEG with linked DAP
1314	XX	pre-G	E13	Ogt	8.2866020936152e-86	-0.656353079	0.843	0.944	2.16893523198284e-81	chrX-102003714-102005897	DEG with linked DAP
1315	XX	PGC1	E12	Ogt	1.36318670252741e-09	-0.283738359	0.506	0.648	3.56800487519525e-05	chrX-102003714-102005897	DEG with linked DAP
1316	XX	PGC1	E12	Ogt	1.36318670252741e-09	-0.283738359	0.506	0.648	3.56800487519525e-05	chrX-101396031-101397017	DEG with linked DAP
1317	XX	pre-G	E12	Olfm1	2.70277282037369e-95	-0.310452881	0.021	0.194	7.07423758004611e-91	chr2-28141342-28142237	DEG with linked DAP
1318	XX	pre-G	E13	Olfm1	1.89664407641636e-50	-0.406134287	0.014	0.241	4.96427620561217e-46	chr2-28141342-28142237	DEG with linked DAP
1319	XX	pre-G	E13	Orc1	4.93026724786849e-27	-0.356474428	0.106	0.282	1.2904481494571e-22	chr4-108607318-108607823	DEG with linked DAP
1320	XX	PGC1	E13	Osbp2	1.20197934876813e-35	-0.470484628	0.017	0.34	3.14606074746571e-31	chr11-3865767-3866262	DEG with linked DAP
1321	XX	PGC1	E13	Pak1	1.58943443487426e-13	-0.381987377	0.501	0.701	4.16018568983988e-09	chr7-98149559-98150794	DEG with linked DAP
1322	XX	pre-G	E12	Palld	0	-1.177331945	0.002	0.507	0	chr8-61641936-61642933	DEG with linked DAP
1323	XX	pre-G	E12	Palld	0	-1.177331945	0.002	0.507	0	chr8-61666803-61667744	DEG with linked DAP
1324	XX	pre-G	E12	Palld	0	-1.177331945	0.002	0.507	0	chr8-61682596-61683335	DEG with linked DAP
1325	XX	pre-G	E13	Palld	1.4560143291735e-89	-0.778858731	0.097	0.478	3.81097190517872e-85	chr8-61666803-61667744	DEG with linked DAP
1326	XX	pre-G	E13	Palld	1.4560143291735e-89	-0.778858731	0.097	0.478	3.81097190517872e-85	chr8-61641936-61642933	DEG with linked DAP
1327	XX	pre-G	E13	Palld	1.4560143291735e-89	-0.778858731	0.097	0.478	3.81097190517872e-85	chr8-61682596-61683335	DEG with linked DAP
1328	XX	Epi	E12	Pam	5.08089702999262e-88	-0.855778283	0.62	0.798	1.32987398863027e-83	chr1-97986438-97987287	DEG with linked DAP
1329	XX	Epi	E13	Pam	6.54689035534176e-69	-1.389277075	0.438	0.782	1.71358308160715e-64	chr1-98152407-98153302	DEG with linked DAP
1330	XX	pre-G	E12	Pam	0	-1.858378416	0.194	0.779	0	chr1-98152407-98153302	DEG with linked DAP
1331	XX	pre-G	E12	Pam	0	-1.858378416	0.194	0.779	0	chr1-97986438-97987287	DEG with linked DAP
1332	XX	pre-G	E12	Pam	0	-1.858378416	0.194	0.779	0	chr1-97974648-97975409	DEG with linked DAP
1333	XX	pre-G	E13	Pam	2.3861014341063e-164	-1.546090596	0.246	0.75	6.24538189362983e-160	chr1-97986438-97987287	DEG with linked DAP
1334	XX	pre-G	E13	Pam	2.3861014341063e-164	-1.546090596	0.246	0.75	6.24538189362983e-160	chr1-98152407-98153302	DEG with linked DAP
1335	XX	pre-G	E13	Pam	2.3861014341063e-164	-1.546090596	0.246	0.75	6.24538189362983e-160	chr1-97974648-97975409	DEG with linked DAP
1336	XX	Epi	E12	Pank1	2.79642843058309e-55	-0.455794603	0.114	0.317	7.31937177420818e-51	chr19-34901211-34901957	DEG with linked DAP
1337	XX	Epi	E13	Pank1	3.14438934576652e-23	-0.345987129	0.066	0.272	8.23012467360929e-19	chr19-34901211-34901957	DEG with linked DAP
1338	XX	pre-G	E12	Pank1	5.4410145665638e-34	-0.362384391	0.751	0.778	1.42413115265241e-29	chr19-34856038-34856809	DEG with linked DAP
1339	XX	pre-G	E12	Pank1	5.4410145665638e-34	-0.362384391	0.751	0.778	1.42413115265241e-29	chr19-34898778-34899517	DEG with linked DAP
1340	XX	pre-G	E12	Pank1	5.4410145665638e-34	-0.362384391	0.751	0.778	1.42413115265241e-29	chr19-34901211-34901957	DEG with linked DAP
1341	XX	pre-G	E13	Pank1	2.10599107092168e-30	-0.489892113	0.706	0.804	5.51222102903041e-26	chr19-34896881-34897963	DEG with linked DAP
1342	XX	pre-G	E13	Pank1	2.10599107092168e-30	-0.489892113	0.706	0.804	5.51222102903041e-26	chr19-34898778-34899517	DEG with linked DAP
1343	XX	pre-G	E13	Pank1	2.10599107092168e-30	-0.489892113	0.706	0.804	5.51222102903041e-26	chr19-34856038-34856809	DEG with linked DAP
1344	XX	pre-G	E13	Pank1	2.10599107092168e-30	-0.489892113	0.706	0.804	5.51222102903041e-26	chr19-34901211-34901957	DEG with linked DAP
1345	XX	pre-G	E12	Parvb	7.70219854111162e-131	-0.396484121	0.043	0.281	2.01597344615056e-126	chr15-84302555-84303595	DEG with linked DAP
1346	XX	pre-G	E12	Parvb	7.70219854111162e-131	-0.396484121	0.043	0.281	2.01597344615056e-126	chr15-84230703-84233012	DEG with linked DAP
1347	XX	pre-G	E13	Parvb	6.49593065289092e-75	-0.512899155	0.022	0.339	1.70024488908767e-70	chr15-84230703-84233012	DEG with linked DAP
1348	XX	PGC1	E13	Patl2	9.82586422058078e-14	-0.353836909	0.11	0.299	2.57182170109481e-09	chr2-122675779-122676229	DEG with linked DAP
1349	XX	pre-G	E12	Pbx3	0	-2.09612595	0.372	0.803	0	chr2-34526454-34527721	DEG with linked DAP
1350	XX	pre-G	E13	Pbx3	4.06154040244137e-247	-2.589097237	0.275	0.867	1.063067584935e-242	chr2-34526454-34527721	DEG with linked DAP
1351	XX	pre-G	E11	Pcdh18	1.10874725682155e-85	-0.830457991	0.071	0.542	2.90203507000474e-81	chr3-49756528-49758680	DEG with linked DAP
1352	XX	pre-G	E12	Pcdh18	0	-0.94265448	0.012	0.544	0	chr3-49641520-49642887	DEG with linked DAP
1353	XX	pre-G	E12	Pcdh18	0	-0.94265448	0.012	0.544	0	chr3-49756528-49758680	DEG with linked DAP
1354	XX	pre-G	E13	Pcdh18	3.54108972727161e-146	-0.848555293	0.005	0.512	9.26844825216072e-142	chr3-49756528-49758680	DEG with linked DAP
1355	XX	pre-G	E13	Pcdh18	3.54108972727161e-146	-0.848555293	0.005	0.512	9.26844825216072e-142	chr3-49641520-49642887	DEG with linked DAP
1356	XX	pre-G	E12	Pcf11	2.26686049066155e-220	-0.875358588	0.459	0.733	5.93328064825754e-216	chr7-92719817-92720907	DEG with linked DAP
1357	XX	pre-G	E13	Pcf11	1.46625309051657e-81	-0.834254662	0.455	0.738	3.83777083911806e-77	chr7-92719817-92720907	DEG with linked DAP
1358	XX	PGC1	E12	Pcgf5	3.0865323220508e-26	-0.495644444	0.462	0.721	8.07868969973577e-22	chr19-36360275-36360790	DEG with linked DAP
1359	XX	PGC1	E13	Pcgf5	1.81676392795007e-44	-0.738446085	0.364	0.752	4.75519790501652e-40	chr19-36384166-36384985	DEG with linked DAP
1360	XX	PGC1	E13	Pcgf5	1.81676392795007e-44	-0.738446085	0.364	0.752	4.75519790501652e-40	chr19-36360275-36360790	DEG with linked DAP
1361	XX	pre-G	E12	Pde10a	1.06549178226752e-146	-0.517854715	0.033	0.284	2.78881819090702e-142	chr17-8800507-8802494	DEG with linked DAP
1362	XX	pre-G	E12	Pde10a	1.06549178226752e-146	-0.517854715	0.033	0.284	2.78881819090702e-142	chr17-8907005-8907885	DEG with linked DAP
1363	XX	pre-G	E12	Pde10a	1.06549178226752e-146	-0.517854715	0.033	0.284	2.78881819090702e-142	chr17-8908642-8909601	DEG with linked DAP
1364	XX	pre-G	E13	Pde10a	6.35847135603496e-62	-0.561665136	0.063	0.356	1.66426629272859e-57	chr17-8908642-8909601	DEG with linked DAP
1365	XX	pre-G	E13	Pde10a	6.35847135603496e-62	-0.561665136	0.063	0.356	1.66426629272859e-57	chr17-8907005-8907885	DEG with linked DAP
1366	XX	pre-G	E13	Pde10a	6.35847135603496e-62	-0.561665136	0.063	0.356	1.66426629272859e-57	chr17-8800507-8802494	DEG with linked DAP
1367	XX	pre-G	E12	Pde1a	0	-1.881292323	0.001	0.651	0	chr2-79965899-79967361	DEG with linked DAP
1368	XX	pre-G	E12	Pde1a	0	-1.881292323	0.001	0.651	0	chr2-80037676-80039345	DEG with linked DAP
1369	XX	pre-G	E12	Pde1a	0	-1.881292323	0.001	0.651	0	chr2-79982828-79984267	DEG with linked DAP
1370	XX	pre-G	E13	Pde1a	7.94339779386036e-207	-1.739484551	0.037	0.679	2.07910493856501e-202	chr2-79982828-79984267	DEG with linked DAP
1371	XX	pre-G	E13	Pde1a	7.94339779386036e-207	-1.739484551	0.037	0.679	2.07910493856501e-202	chr2-79965899-79967361	DEG with linked DAP
1372	XX	PGC1	E13	Pde4a	8.98886249772077e-20	-0.343558122	0.115	0.366	2.35274487015343e-15	chr9-21183034-21183500	DEG with linked DAP
1373	XX	PGC1	E13	Pde4a	8.98886249772077e-20	-0.343558122	0.115	0.366	2.35274487015343e-15	chr9-21281464-21282133	DEG with linked DAP
1374	XX	PGC1	E13	Pde4a	8.98886249772077e-20	-0.343558122	0.115	0.366	2.35274487015343e-15	chr9-21066265-21067461	DEG with linked DAP
1375	XX	Epi	E12	Pde7a	7.35472388980036e-30	-0.473816172	0.727	0.791	1.92502543091635e-25	chr3-19385470-19386869	DEG with linked DAP
1376	XX	Epi	E13	Pde7a	7.82571269364534e-22	-0.824247533	0.698	0.775	2.04830204043473e-17	chr3-19385470-19386869	DEG with linked DAP
1377	XX	pre-G	E12	Pde7a	1.69764611611869e-107	-0.672106774	0.53	0.705	4.44341894432906e-103	chr3-19512884-19513700	DEG with linked DAP
1378	XX	pre-G	E12	Pde7a	1.69764611611869e-107	-0.672106774	0.53	0.705	4.44341894432906e-103	chr3-19385470-19386869	DEG with linked DAP
1379	XX	pre-G	E13	Pde7a	5.54094595287738e-31	-0.472989666	0.41	0.61	1.45028719370613e-26	chr3-19512884-19513700	DEG with linked DAP
1380	XX	pre-G	E13	Pde7a	5.54094595287738e-31	-0.472989666	0.41	0.61	1.45028719370613e-26	chr3-19385470-19386869	DEG with linked DAP
1381	XX	PGC1	E12	Pde8a	2.13028993370474e-10	-0.294085152	0.417	0.578	5.57582087247877e-06	chr7-81057332-81059176	DEG with linked DAP
1382	XX	PGC1	E13	Pde8a	3.88711263278283e-37	-0.681116646	0.303	0.673	1.01741286050458e-32	chr7-81190722-81191418	DEG with linked DAP
1383	XX	PGC1	E13	Pde8a	3.88711263278283e-37	-0.681116646	0.303	0.673	1.01741286050458e-32	chr7-81057332-81059176	DEG with linked DAP
1384	XX	pre-G	E12	Pde8b	1.91136291105699e-53	-0.49847495	0.291	0.451	5.00280128340057e-49	chr13-95270632-95271622	DEG with linked DAP
1385	XX	pre-G	E12	Pde8b	1.91136291105699e-53	-0.49847495	0.291	0.451	5.00280128340057e-49	chr13-95113583-95114483	DEG with linked DAP
1386	XX	pre-G	E12	Pde8b	1.91136291105699e-53	-0.49847495	0.291	0.451	5.00280128340057e-49	chr13-95534973-95536339	DEG with linked DAP
1387	XX	pre-G	E13	Pde8b	4.48741370061425e-10	-0.328354364	0.458	0.553	1.17453566199877e-05	chr13-95113583-95114483	DEG with linked DAP
1388	XX	pre-G	E13	Pde8b	4.48741370061425e-10	-0.328354364	0.458	0.553	1.17453566199877e-05	chr13-95534973-95536339	DEG with linked DAP
1389	XX	pre-G	E13	Pde8b	4.48741370061425e-10	-0.328354364	0.458	0.553	1.17453566199877e-05	chr13-95270632-95271622	DEG with linked DAP
1390	XX	pre-G	E12	Pdgfc	6.55834666278554e-21	-0.359646879	0.163	0.247	1.71658165551749e-16	chr3-81342669-81343899	DEG with linked DAP
1391	XX	pre-G	E12	Pdgfd	2.61465984841189e-250	-0.85538834	0.045	0.421	6.84361068723329e-246	chr9-6170573-6171355	DEG with linked DAP
1392	XX	PGC1	E13	Pdk3	1.81945633557107e-13	-0.352545433	0.362	0.579	4.76224501272373e-09	chrX-93959361-93960569	DEG with linked DAP
1393	XX	PGC1	E12	Pdpn	2.66512303495651e-24	-0.418749637	0.222	0.499	6.97569303169517e-20	chr4-143099277-143099996	DEG with linked DAP
1394	XX	PGC1	E13	Pdpn	8.27969138818269e-14	-0.371854963	0.306	0.52	2.16712642394294e-09	chr4-143301625-143302555	DEG with linked DAP
1395	XX	PGC1	E13	Pdpn	8.27969138818269e-14	-0.371854963	0.306	0.52	2.16712642394294e-09	chr4-143099277-143099996	DEG with linked DAP
1396	XX	PGC1	E13	Pdpn	8.27969138818269e-14	-0.371854963	0.306	0.52	2.16712642394294e-09	chr4-143349096-143350871	DEG with linked DAP
1397	XX	PGC1	E13	Pds5a	2.32547137551112e-08	-0.261117126	0.919	0.954	0.000608669	chr5-65746726-65747504	DEG with linked DAP
1398	XX	pre-G	E12	Pdzd2	0	-1.173291533	0.169	0.65	0	chr15-12515159-12515897	DEG with linked DAP
1399	XX	pre-G	E12	Pdzd2	0	-1.173291533	0.169	0.65	0	chr15-12874986-12876438	DEG with linked DAP
1400	XX	pre-G	E13	Pdzd2	4.53142349937479e-66	-0.723552377	0.375	0.69	1.18605478672636e-61	chr15-12874986-12876438	DEG with linked DAP
1401	XX	pre-G	E13	Pdzd2	4.53142349937479e-66	-0.723552377	0.375	0.69	1.18605478672636e-61	chr15-12515159-12515897	DEG with linked DAP
1402	XX	pre-G	E12	Peak1	0	-2.038234886	0.555	0.978	0	chr9-56310920-56312767	DEG with linked DAP
1403	XX	pre-G	E12	Peak1	0	-2.038234886	0.555	0.978	0	chr9-56363480-56364481	DEG with linked DAP
1404	XX	pre-G	E12	Peak1	0	-2.038234886	0.555	0.978	0	chr9-56492507-56493291	DEG with linked DAP
1405	XX	pre-G	E12	Peak1	0	-2.038234886	0.555	0.978	0	chr9-56464507-56465719	DEG with linked DAP
1406	XX	pre-G	E12	Peak1	0	-2.038234886	0.555	0.978	0	chr9-56501820-56502291	DEG with linked DAP
1407	XX	pre-G	E13	Peak1	0	-1.97329315	0.593	0.983	0	chr9-56310920-56312767	DEG with linked DAP
1408	XX	pre-G	E13	Peak1	0	-1.97329315	0.593	0.983	0	chr9-56363480-56364481	DEG with linked DAP
1409	XX	pre-G	E13	Peak1	0	-1.97329315	0.593	0.983	0	chr9-56492507-56493291	DEG with linked DAP
1410	XX	pre-G	E13	Peak1	0	-1.97329315	0.593	0.983	0	chr9-56464507-56465719	DEG with linked DAP
1411	XX	pre-G	E13	Peak1	0	-1.97329315	0.593	0.983	0	chr9-56501820-56502291	DEG with linked DAP
1412	XX	pre-G	E13	Peg3	1.05849414289761e-251	-1.670751417	0.287	0.878	2.7705025696202e-247	chr7-6769815-6771073	DEG with linked DAP
1413	XX	Epi	E12	Phf14	8.57387664891744e-50	-0.385507722	0.904	0.935	2.24412647408765e-45	chr6-12104463-12105647	DEG with linked DAP
1414	XX	Epi	E12	Phf14	8.57387664891744e-50	-0.385507722	0.904	0.935	2.24412647408765e-45	chr6-12180552-12181664	DEG with linked DAP
1415	XX	pre-G	E12	Phf14	1.41705832013177e-249	-0.746096899	0.919	0.966	3.70900844711289e-245	chr6-12104463-12105647	DEG with linked DAP
1416	XX	pre-G	E12	Phf14	1.41705832013177e-249	-0.746096899	0.919	0.966	3.70900844711289e-245	chr6-12180552-12181664	DEG with linked DAP
1417	XX	pre-G	E12	Phf14	1.41705832013177e-249	-0.746096899	0.919	0.966	3.70900844711289e-245	chr6-12247337-12248918	DEG with linked DAP
1418	XX	pre-G	E13	Phf14	2.48009772769078e-66	-0.593474494	0.926	0.964	6.49140779245784e-62	chr6-12180552-12181664	DEG with linked DAP
1419	XX	pre-G	E13	Phf14	2.48009772769078e-66	-0.593474494	0.926	0.964	6.49140779245784e-62	chr6-12104463-12105647	DEG with linked DAP
1420	XX	pre-G	E13	Phf14	2.48009772769078e-66	-0.593474494	0.926	0.964	6.49140779245784e-62	chr6-12247337-12248918	DEG with linked DAP
1421	XX	PGC1	E13	Phka2	1.086433873695e-17	-0.389975535	0.306	0.562	2.84363202100929e-13	chrX-160135684-160136406	DEG with linked DAP
1422	XX	PGC1	E12	Phlda2	3.3954871095915e-40	-0.457692504	0.018	0.326	8.8873479606448e-36	chr7-143485381-143486073	DEG with linked DAP
1423	XX	PGC1	E12	Phlda2	3.3954871095915e-40	-0.457692504	0.018	0.326	8.8873479606448e-36	chr7-143501655-143503002	DEG with linked DAP
1424	XX	PGC1	E13	Phlda2	7.55529879990429e-61	-0.77498783	0	0.478	1.97752390788695e-56	chr7-143882576-143883885	DEG with linked DAP
1425	XX	PGC1	E13	Phlda2	7.55529879990429e-61	-0.77498783	0	0.478	1.97752390788695e-56	chr7-143501655-143503002	DEG with linked DAP
1426	XX	PGC1	E13	Phlda2	7.55529879990429e-61	-0.77498783	0	0.478	1.97752390788695e-56	chr7-143485381-143486073	DEG with linked DAP
1427	XX	PGC1	E13	Phlda2	7.55529879990429e-61	-0.77498783	0	0.478	1.97752390788695e-56	chr7-143490271-143490847	DEG with linked DAP
1428	XX	Epi	E12	Pik3c2a	2.45488320855561e-11	-0.283626787	0.592	0.648	6.42541131007346e-07	chr7-116588530-116589912	DEG with linked DAP
1429	XX	Epi	E13	Pik3c2a	1.48561621528167e-06	-0.329904537	0.572	0.648	0.038884519	chr7-116588530-116589912	DEG with linked DAP
1430	XX	pre-G	E12	Pik3c2a	2.55721039191972e-35	-0.425527693	0.757	0.797	6.69324247981068e-31	chr7-116588530-116589912	DEG with linked DAP
1431	XX	pre-G	E13	Pik3c2a	2.07306323665764e-15	-0.373818864	0.721	0.795	5.42603571562772e-11	chr7-116588530-116589912	DEG with linked DAP
1432	XX	pre-G	E12	Pknox2	2.39953524106429e-293	-0.846698267	0.001	0.407	6.28054353996166e-292	chr9-37075919-37077410	DEG with linked DAP
1433	XX	pre-G	E13	Pknox2	4.8528603799704e-98	-0.699250194	0	0.377	1.27018767585345e-93	chr9-37075919-37077410	DEG with linked DAP
1434	XX	pre-G	E12	Pla2r1	8.14540725378522e-23	-0.285224435	0.151	0.243	2.13197889460574e-18	chr2-60540902-60542301	DEG with linked DAP
1435	XX	pre-G	E12	Pla2r1	8.14540725378522e-23	-0.285224435	0.151	0.243	2.13197889460574e-18	chr2-60500611-60501778	DEG with linked DAP
1436	XX	PGC1	E13	Plcg2	1.44280096697213e-26	-0.549705412	0.372	0.666	3.77638725095285e-22	chr8-117487033-117487637	DEG with linked DAP
1437	XX	PGC1	E13	Plcg2	1.44280096697213e-26	-0.549705412	0.372	0.666	3.77638725095285e-22	chr8-117558676-117559118	DEG with linked DAP
1438	XX	PGC1	E13	Plcg2	1.44280096697213e-26	-0.549705412	0.372	0.666	3.77638725095285e-22	chr8-117670084-117671072	DEG with linked DAP
1439	XX	Epi	E12	Plch1	4.90075112703617e-33	-0.338025851	0.112	0.265	1.28272259999045e-28	chr3-63878347-63879604	DEG with linked DAP
1440	XX	PGC1	E13	Plcl2	5.58761839172096e-16	-0.434708372	0.501	0.721	1.46250323784904e-11	chr17-50330609-50332085	DEG with linked DAP
1441	XX	Epi	E12	Pld5	6.4452561856978e-20	-0.285772188	0.042	0.127	1.68698135404454e-15	chr1-176437950-176438788	DEG with linked DAP
1442	XX	pre-G	E12	Pld5	0	-1.585926096	0	0.482	0	chr1-176146806-176147371	DEG with linked DAP
1443	XX	pre-G	E12	Pld5	0	-1.585926096	0	0.482	0	chr1-176274379-176275770	DEG with linked DAP
1444	XX	pre-G	E12	Pld5	0	-1.585926096	0	0.482	0	chr1-176468364-176469104	DEG with linked DAP
1445	XX	pre-G	E12	Pld5	0	-1.585926096	0	0.482	0	chr1-176379575-176380225	DEG with linked DAP
1446	XX	pre-G	E12	Pld5	0	-1.585926096	0	0.482	0	chr1-176754965-176755856	DEG with linked DAP
1447	XX	pre-G	E12	Pld5	0	-1.585926096	0	0.482	0	chr1-176437950-176438788	DEG with linked DAP
1448	XX	pre-G	E12	Pld5	0	-1.585926096	0	0.482	0	chr1-176376613-176377469	DEG with linked DAP
1449	XX	pre-G	E12	Pld5	0	-1.585926096	0	0.482	0	chr1-176375822-176376352	DEG with linked DAP
1450	XX	pre-G	E12	Pld5	0	-1.585926096	0	0.482	0	chr1-176437123-176437667	DEG with linked DAP
1451	XX	pre-G	E13	Pld5	2.12305467052149e-175	-1.924812504	0	0.582	5.55688329462294e-171	chr1-176146806-176147371	DEG with linked DAP
1452	XX	pre-G	E13	Pld5	2.12305467052149e-175	-1.924812504	0	0.582	5.55688329462294e-171	chr1-176437123-176437667	DEG with linked DAP
1453	XX	pre-G	E13	Pld5	2.12305467052149e-175	-1.924812504	0	0.582	5.55688329462294e-171	chr1-176375822-176376352	DEG with linked DAP
1454	XX	pre-G	E13	Pld5	2.12305467052149e-175	-1.924812504	0	0.582	5.55688329462294e-171	chr1-176274379-176275770	DEG with linked DAP
1455	XX	pre-G	E13	Pld5	2.12305467052149e-175	-1.924812504	0	0.582	5.55688329462294e-171	chr1-176437950-176438788	DEG with linked DAP
1456	XX	pre-G	E13	Pld5	2.12305467052149e-175	-1.924812504	0	0.582	5.55688329462294e-171	chr1-176379575-176380225	DEG with linked DAP
1457	XX	pre-G	E13	Pld5	2.12305467052149e-175	-1.924812504	0	0.582	5.55688329462294e-171	chr1-176754965-176755856	DEG with linked DAP
1458	XX	pre-G	E13	Pld5	2.12305467052149e-175	-1.924812504	0	0.582	5.55688329462294e-171	chr1-176376613-176377469	DEG with linked DAP
1459	XX	pre-G	E13	Pld5	2.12305467052149e-175	-1.924812504	0	0.582	5.55688329462294e-171	chr1-176468364-176469104	DEG with linked DAP
1460	XX	pre-G	E13	Pld5	2.12305467052149e-175	-1.924812504	0	0.582	5.55688329462294e-171	chr1-176248485-176249769	DEG with linked DAP
1461	XX	pre-G	E11	Plxna4	1.02171227306142e-130	-1.685722555	0.368	0.94	2.67422970351096e-126	chr6-32612387-32613460	DEG with linked DAP
1462	XX	pre-G	E12	Plxna4	0	-1.156366367	0.515	0.909	0	chr6-32433709-32434579	DEG with linked DAP
1463	XX	pre-G	E12	Plxna4	0	-1.156366367	0.515	0.909	0	chr6-32727753-32729522	DEG with linked DAP
1464	XX	pre-G	E12	Plxna4	0	-1.156366367	0.515	0.909	0	chr6-32586240-32586723	DEG with linked DAP
1465	XX	pre-G	E12	Plxna4	0	-1.156366367	0.515	0.909	0	chr6-32388060-32388832	DEG with linked DAP
1466	XX	pre-G	E12	Plxna4	0	-1.156366367	0.515	0.909	0	chr6-32513670-32514815	DEG with linked DAP
1467	XX	pre-G	E12	Plxna4	0	-1.156366367	0.515	0.909	0	chr6-32612387-32613460	DEG with linked DAP
1468	XX	pre-G	E13	Plxna4	1.38841845589935e-181	-1.296061463	0.345	0.863	3.63404646647095e-177	chr6-32433709-32434579	DEG with linked DAP
1469	XX	pre-G	E13	Plxna4	1.38841845589935e-181	-1.296061463	0.345	0.863	3.63404646647095e-177	chr6-32513670-32514815	DEG with linked DAP
1470	XX	pre-G	E13	Plxna4	1.38841845589935e-181	-1.296061463	0.345	0.863	3.63404646647095e-177	chr6-32612387-32613460	DEG with linked DAP
1471	XX	pre-G	E13	Plxna4	1.38841845589935e-181	-1.296061463	0.345	0.863	3.63404646647095e-177	chr6-32388060-32388832	DEG with linked DAP
1472	XX	pre-G	E13	Plxna4	1.38841845589935e-181	-1.296061463	0.345	0.863	3.63404646647095e-177	chr6-32586240-32586723	DEG with linked DAP
1473	XX	pre-G	E13	Plxna4	1.38841845589935e-181	-1.296061463	0.345	0.863	3.63404646647095e-177	chr6-32727753-32729522	DEG with linked DAP
1474	XX	pre-G	E12	Podxl	0	-1.313757022	0.055	0.697	0	chr6-31629741-31630573	DEG with linked DAP
1475	XX	pre-G	E12	Podxl	0	-1.313757022	0.055	0.697	0	chr6-31612744-31614718	DEG with linked DAP
1476	XX	pre-G	E12	Podxl	0	-1.313757022	0.055	0.697	0	chr6-31563254-31564450	DEG with linked DAP
1477	XX	pre-G	E12	Podxl	0	-1.313757022	0.055	0.697	0	chr6-31627764-31628840	DEG with linked DAP
1478	XX	pre-G	E12	Podxl	0	-1.313757022	0.055	0.697	0	chr6-31636634-31637945	DEG with linked DAP
1479	XX	pre-G	E13	Podxl	4.74198714611594e-162	-1.004288415	0.094	0.663	1.24116771562439e-157	chr6-31612744-31614718	DEG with linked DAP
1480	XX	pre-G	E13	Podxl	4.74198714611594e-162	-1.004288415	0.094	0.663	1.24116771562439e-157	chr6-31629741-31630573	DEG with linked DAP
1481	XX	pre-G	E13	Podxl	4.74198714611594e-162	-1.004288415	0.094	0.663	1.24116771562439e-157	chr6-31563254-31564450	DEG with linked DAP
1482	XX	pre-G	E13	Podxl	4.74198714611594e-162	-1.004288415	0.094	0.663	1.24116771562439e-157	chr6-31636634-31637945	DEG with linked DAP
1483	XX	PGC1	E12	Porcn	1.692070065632e-95	-1.009835455	0.097	0.694	4.42882418978519e-91	chrX-7721473-7722518	DEG with linked DAP
1484	XX	PGC1	E12	Porcn	1.692070065632e-95	-1.009835455	0.097	0.694	4.42882418978519e-91	chrX-8192011-8193622	DEG with linked DAP
1485	XX	PGC1	E12	Porcn	1.692070065632e-95	-1.009835455	0.097	0.694	4.42882418978519e-91	chrX-7946979-7948662	DEG with linked DAP
1486	XX	PGC1	E12	Porcn	1.692070065632e-95	-1.009835455	0.097	0.694	4.42882418978519e-91	chrX-8209490-8209987	DEG with linked DAP
1487	XX	PGC1	E12	Porcn	1.692070065632e-95	-1.009835455	0.097	0.694	4.42882418978519e-91	chrX-8096421-8097206	DEG with linked DAP
1488	XX	PGC1	E12	Porcn	1.692070065632e-95	-1.009835455	0.097	0.694	4.42882418978519e-91	chrX-7840719-7842652	DEG with linked DAP
1489	XX	PGC1	E12	Porcn	1.692070065632e-95	-1.009835455	0.097	0.694	4.42882418978519e-91	chrX-8219284-8220189	DEG with linked DAP
1490	XX	PGC1	E12	Porcn	1.692070065632e-95	-1.009835455	0.097	0.694	4.42882418978519e-91	chrX-8205809-8207627	DEG with linked DAP
1491	XX	PGC1	E13	Porcn	5.22369261159219e-75	-0.974408355	0.076	0.649	1.36724930415814e-70	chrX-7877798-7878901	DEG with linked DAP
1492	XX	PGC1	E13	Porcn	5.22369261159219e-75	-0.974408355	0.076	0.649	1.36724930415814e-70	chrX-7951711-7952168	DEG with linked DAP
1493	XX	PGC1	E13	Porcn	5.22369261159219e-75	-0.974408355	0.076	0.649	1.36724930415814e-70	chrX-7727730-7729238	DEG with linked DAP
1494	XX	PGC1	E13	Porcn	5.22369261159219e-75	-0.974408355	0.076	0.649	1.36724930415814e-70	chrX-8175110-8176406	DEG with linked DAP
1495	XX	PGC1	E13	Porcn	5.22369261159219e-75	-0.974408355	0.076	0.649	1.36724930415814e-70	chrX-7946979-7948662	DEG with linked DAP
1496	XX	PGC1	E13	Porcn	5.22369261159219e-75	-0.974408355	0.076	0.649	1.36724930415814e-70	chrX-7764748-7766105	DEG with linked DAP
1497	XX	PGC1	E13	Porcn	5.22369261159219e-75	-0.974408355	0.076	0.649	1.36724930415814e-70	chrX-8251856-8253183	DEG with linked DAP
1498	XX	PGC1	E13	Porcn	5.22369261159219e-75	-0.974408355	0.076	0.649	1.36724930415814e-70	chrX-7762123-7763121	DEG with linked DAP
1499	XX	PGC1	E13	Porcn	5.22369261159219e-75	-0.974408355	0.076	0.649	1.36724930415814e-70	chrX-8230078-8230734	DEG with linked DAP
1500	XX	PGC1	E13	Porcn	5.22369261159219e-75	-0.974408355	0.076	0.649	1.36724930415814e-70	chrX-8096421-8097206	DEG with linked DAP
1501	XX	PGC1	E13	Porcn	5.22369261159219e-75	-0.974408355	0.076	0.649	1.36724930415814e-70	chrX-7898421-7899875	DEG with linked DAP
1502	XX	PGC1	E13	Porcn	5.22369261159219e-75	-0.974408355	0.076	0.649	1.36724930415814e-70	chrX-8219284-8220189	DEG with linked DAP
1503	XX	PGC1	E13	Porcn	5.22369261159219e-75	-0.974408355	0.076	0.649	1.36724930415814e-70	chrX-8192011-8193622	DEG with linked DAP
1504	XX	PGC1	E13	Porcn	5.22369261159219e-75	-0.974408355	0.076	0.649	1.36724930415814e-70	chrX-8209490-8209987	DEG with linked DAP
1505	XX	PGC1	E13	Porcn	5.22369261159219e-75	-0.974408355	0.076	0.649	1.36724930415814e-70	chrX-8131768-8133017	DEG with linked DAP
1506	XX	PGC1	E13	Porcn	5.22369261159219e-75	-0.974408355	0.076	0.649	1.36724930415814e-70	chrX-7840719-7842652	DEG with linked DAP
1507	XX	PGC1	E13	Porcn	5.22369261159219e-75	-0.974408355	0.076	0.649	1.36724930415814e-70	chrX-8073734-8075360	DEG with linked DAP
1508	XX	PGC1	E13	Porcn	5.22369261159219e-75	-0.974408355	0.076	0.649	1.36724930415814e-70	chrX-7722671-7723151	DEG with linked DAP
1509	XX	PGC1	E13	Porcn	5.22369261159219e-75	-0.974408355	0.076	0.649	1.36724930415814e-70	chrX-8205809-8207627	DEG with linked DAP
1510	XX	PGC2	E13	Porcn	1.09355168317419e-14	-1.162205613	0.039	0.712	2.86226217554013e-10	chrX-8205809-8207627	DEG with linked DAP
1511	XX	pre-G	E12	Ppara	7.92920271003019e-132	-0.582383903	0.115	0.378	2.0753895173233e-127	chr15-85734479-85736369	DEG with linked DAP
1512	XX	pre-G	E12	Ppara	7.92920271003019e-132	-0.582383903	0.115	0.378	2.0753895173233e-127	chr15-85718907-85719405	DEG with linked DAP
1513	XX	pre-G	E13	Ppara	9.03892209408957e-62	-0.618273789	0.074	0.37	2.36584746890701e-57	chr15-85729940-85730456	DEG with linked DAP
1514	XX	pre-G	E13	Ppara	9.03892209408957e-62	-0.618273789	0.074	0.37	2.36584746890701e-57	chr15-85718907-85719405	DEG with linked DAP
1515	XX	pre-G	E12	Ppp2r2b	3.51503536259252e-85	-0.494984212	0.058	0.24	9.20025355804967e-81	chr18-42903761-42904676	DEG with linked DAP
1516	XX	pre-G	E13	Ppp2r2b	1.66190226979881e-31	-0.392029167	0.062	0.25	4.3498630009714e-27	chr18-42903761-42904676	DEG with linked DAP
1517	XX	PGC1	E13	Prkag2	5.13049563618407e-13	-0.299194594	0.311	0.53	1.34285592781482e-08	chr5-25532803-25533647	DEG with linked DAP
1518	XX	pre-G	E12	Prkcd	3.95419876550005e-109	-0.398192773	0.109	0.342	1.03497198488198e-104	chr14-30577413-30578114	DEG with linked DAP
1519	XX	pre-G	E13	Prkcd	8.9677591227092e-35	-0.380683323	0.167	0.388	2.34722127277791e-30	chr14-30577413-30578114	DEG with linked DAP
1520	XX	Epi	E12	Prkd1	9.33665657521645e-100	-0.601176305	0.967	0.986	2.44377649199715e-95	chr12-50712136-50713188	DEG with linked DAP
1521	XX	pre-G	E12	Prkd1	0	-1.222002027	0.849	0.969	0	chr12-50497146-50497972	DEG with linked DAP
1522	XX	pre-G	E12	Prkd1	0	-1.222002027	0.849	0.969	0	chr12-50647353-50648112	DEG with linked DAP
1523	XX	pre-G	E12	Prkd1	0	-1.222002027	0.849	0.969	0	chr12-50682650-50684130	DEG with linked DAP
1524	XX	pre-G	E12	Prkd1	0	-1.222002027	0.849	0.969	0	chr12-50712136-50713188	DEG with linked DAP
1525	XX	pre-G	E12	Prkd1	0	-1.222002027	0.849	0.969	0	chr12-50873214-50874300	DEG with linked DAP
1526	XX	pre-G	E13	Prkd1	6.32993127576864e-36	-0.612445458	0.902	0.926	1.65679621211968e-31	chr12-50497146-50497972	DEG with linked DAP
1527	XX	pre-G	E13	Prkd1	6.32993127576864e-36	-0.612445458	0.902	0.926	1.65679621211968e-31	chr12-50682650-50684130	DEG with linked DAP
1528	XX	pre-G	E13	Prkd1	6.32993127576864e-36	-0.612445458	0.902	0.926	1.65679621211968e-31	chr12-50647353-50648112	DEG with linked DAP
1529	XX	pre-G	E13	Prkd1	6.32993127576864e-36	-0.612445458	0.902	0.926	1.65679621211968e-31	chr12-50712136-50713188	DEG with linked DAP
1530	XX	pre-G	E11	Ptbp2	3.95577021373852e-08	-0.28664036	0.73	0.776	0.001035383	chr3-119948671-119950598	DEG with linked DAP
1531	XX	pre-G	E12	Ptch2	1.48656630636675e-103	-0.271396207	0	0.167	3.89093865028433e-99	chr4-117095471-117096438	DEG with linked DAP
1532	XX	pre-G	E12	Ptch2	1.48656630636675e-103	-0.271396207	0	0.167	3.89093865028433e-99	chr4-117104669-117106194	DEG with linked DAP
1533	XX	pre-G	E13	Ptch2	2.59768456370811e-50	-0.384937892	0	0.216	6.7991795770496e-46	chr4-117104669-117106194	DEG with linked DAP
1534	XX	pre-G	E13	Ptch2	2.59768456370811e-50	-0.384937892	0	0.216	6.7991795770496e-46	chr4-117095471-117096438	DEG with linked DAP
1535	XX	pre-G	E12	Ptn	1.46762086180105e-61	-0.269637331	0.035	0.166	3.84135084367807e-57	chr6-36850309-36851301	DEG with linked DAP
1536	XX	Epi	E12	Ptpn4	2.2921263120541e-126	-0.756992936	0.829	0.931	5.99941140917039e-122	chr1-119388515-119389972	DEG with linked DAP
1537	XX	Epi	E13	Ptpn4	1.82914261591888e-64	-0.952631496	0.756	0.908	4.78759788290606e-60	chr1-119388515-119389972	DEG with linked DAP
1538	XX	pre-G	E12	Ptpn4	0	-2.098498987	0.785	0.992	0	chr1-120124682-120125184	DEG with linked DAP
1539	XX	pre-G	E12	Ptpn4	0	-2.098498987	0.785	0.992	0	chr1-119786736-119787592	DEG with linked DAP
1540	XX	pre-G	E13	Ptpn4	2.28758938808746e-272	-1.787670445	0.77	0.975	5.98753646438011e-268	chr1-120124682-120125184	DEG with linked DAP
1541	XX	pre-G	E13	Ptpn4	2.28758938808746e-272	-1.787670445	0.77	0.975	5.98753646438011e-268	chr1-119786736-119787592	DEG with linked DAP
1542	XX	Epi	E13	Ptprg	1.00691930016565e-64	-0.918886389	0.88	0.963	2.63551057625358e-60	chr14-11198708-11200182	DEG with linked DAP
1543	XX	pre-G	E11	Ptprg	2.2755600542656e-61	-0.70358673	0.983	1	5.95605088603479e-57	chr14-11198708-11200182	DEG with linked DAP
1544	XX	pre-G	E12	Ptprg	0	-1.264095203	0.882	0.993	0	chr14-11198708-11200182	DEG with linked DAP
1545	XX	pre-G	E12	Ptprg	0	-1.264095203	0.882	0.993	0	chr14-11633735-11634396	DEG with linked DAP
1546	XX	pre-G	E13	Ptprg	1.2696906318178e-230	-1.404759278	0.754	0.976	3.32328825971991e-226	chr14-11198708-11200182	DEG with linked DAP
1547	XX	pre-G	E13	Ptprg	1.2696906318178e-230	-1.404759278	0.754	0.976	3.32328825971991e-226	chr14-11633735-11634396	DEG with linked DAP
1548	XX	pre-G	E12	Ptpro	4.00605068220904e-170	-1.172332784	0	0.258	1.04854370556139e-165	chr6-137294548-137295975	DEG with linked DAP
1549	XX	pre-G	E12	Ptpro	4.00605068220904e-170	-1.172332784	0	0.258	1.04854370556139e-165	chr6-137338371-137339696	DEG with linked DAP
1550	XX	pre-G	E12	Ptpro	4.00605068220904e-170	-1.172332784	0	0.258	1.04854370556139e-165	chr6-137364212-137365047	DEG with linked DAP
1551	XX	pre-G	E12	Ptpro	4.00605068220904e-170	-1.172332784	0	0.258	1.04854370556139e-165	chr6-137341585-137342257	DEG with linked DAP
1552	XX	pre-G	E12	Ptpro	4.00605068220904e-170	-1.172332784	0	0.258	1.04854370556139e-165	chr6-137280942-137281535	DEG with linked DAP
1553	XX	pre-G	E13	Ptpro	2.46157611718071e-86	-1.426983527	0	0.343	6.44292932910878e-82	chr6-137338371-137339696	DEG with linked DAP
1554	XX	pre-G	E13	Ptpro	2.46157611718071e-86	-1.426983527	0	0.343	6.44292932910878e-82	chr6-137294548-137295975	DEG with linked DAP
1555	XX	pre-G	E13	Ptpro	2.46157611718071e-86	-1.426983527	0	0.343	6.44292932910878e-82	chr6-137364212-137365047	DEG with linked DAP
1556	XX	pre-G	E13	Ptpro	2.46157611718071e-86	-1.426983527	0	0.343	6.44292932910878e-82	chr6-137251946-137253309	DEG with linked DAP
1557	XX	pre-G	E13	Ptpro	2.46157611718071e-86	-1.426983527	0	0.343	6.44292932910878e-82	chr6-137341585-137342257	DEG with linked DAP
1558	XX	pre-G	E13	Qsox1	1.67537983283137e-38	-0.342793883	0.087	0.309	4.38513917445283e-34	chr1-155795476-155797737	DEG with linked DAP
1559	XX	Epi	E12	Rab11fip2	1.65517574710537e-19	-0.285447839	0.558	0.662	4.33225700047359e-15	chr19-59690988-59692531	DEG with linked DAP
1560	XX	Epi	E12	Rab11fip2	1.65517574710537e-19	-0.285447839	0.558	0.662	4.33225700047359e-15	chr19-59630487-59631554	DEG with linked DAP
1561	XX	Epi	E13	Rab11fip2	3.49596481968297e-09	-0.286031105	0.556	0.677	9.1503383190382e-05	chr19-59690988-59692531	DEG with linked DAP
1562	XX	pre-G	E12	Rab11fip2	2.89647290346174e-252	-0.878052116	0.466	0.768	7.58122817752075e-248	chr19-59911332-59912446	DEG with linked DAP
1563	XX	pre-G	E12	Rab11fip2	2.89647290346174e-252	-0.878052116	0.466	0.768	7.58122817752075e-248	chr19-59850200-59851723	DEG with linked DAP
1564	XX	pre-G	E12	Rab11fip2	2.89647290346174e-252	-0.878052116	0.466	0.768	7.58122817752075e-248	chr19-59891150-59892048	DEG with linked DAP
1565	XX	pre-G	E12	Rab11fip2	2.89647290346174e-252	-0.878052116	0.466	0.768	7.58122817752075e-248	chr19-59630487-59631554	DEG with linked DAP
1566	XX	pre-G	E12	Rab11fip2	2.89647290346174e-252	-0.878052116	0.466	0.768	7.58122817752075e-248	chr19-59554871-59555482	DEG with linked DAP
1567	XX	pre-G	E12	Rab11fip2	2.89647290346174e-252	-0.878052116	0.466	0.768	7.58122817752075e-248	chr19-59690988-59692531	DEG with linked DAP
1568	XX	pre-G	E12	Rab11fip2	2.89647290346174e-252	-0.878052116	0.466	0.768	7.58122817752075e-248	chr19-59466961-59468382	DEG with linked DAP
1569	XX	pre-G	E12	Rab11fip2	2.89647290346174e-252	-0.878052116	0.466	0.768	7.58122817752075e-248	chr19-59939213-59940121	DEG with linked DAP
1570	XX	pre-G	E12	Rab11fip2	2.89647290346174e-252	-0.878052116	0.466	0.768	7.58122817752075e-248	chr19-60118356-60119509	DEG with linked DAP
1571	XX	pre-G	E13	Rab11fip2	4.56705851701833e-93	-0.798475098	0.424	0.771	1.19538189624438e-88	chr19-60118356-60119509	DEG with linked DAP
1572	XX	pre-G	E13	Rab11fip2	4.56705851701833e-93	-0.798475098	0.424	0.771	1.19538189624438e-88	chr19-59690988-59692531	DEG with linked DAP
1573	XX	pre-G	E13	Rab11fip2	4.56705851701833e-93	-0.798475098	0.424	0.771	1.19538189624438e-88	chr19-59630487-59631554	DEG with linked DAP
1574	XX	pre-G	E13	Rab11fip2	4.56705851701833e-93	-0.798475098	0.424	0.771	1.19538189624438e-88	chr19-59939213-59940121	DEG with linked DAP
1575	XX	pre-G	E13	Rab11fip2	4.56705851701833e-93	-0.798475098	0.424	0.771	1.19538189624438e-88	chr19-59911332-59912446	DEG with linked DAP
1576	XX	pre-G	E13	Rab11fip2	4.56705851701833e-93	-0.798475098	0.424	0.771	1.19538189624438e-88	chr19-59554871-59555482	DEG with linked DAP
1577	XX	pre-G	E13	Rab11fip2	4.56705851701833e-93	-0.798475098	0.424	0.771	1.19538189624438e-88	chr19-59466961-59468382	DEG with linked DAP
1578	XX	pre-G	E13	Rab11fip2	4.56705851701833e-93	-0.798475098	0.424	0.771	1.19538189624438e-88	chr19-59850200-59851723	DEG with linked DAP
1579	XX	pre-G	E13	Raph1	5.58374675202257e-19	-0.319165193	0.255	0.416	1.46148987487439e-14	chr1-60432237-60432864	DEG with linked DAP
1580	XX	PGC1	E13	Rassf3	4.57022658766757e-13	-0.30935824	0.32	0.543	1.19621110705611e-08	chr10-121419024-121420348	DEG with linked DAP
1581	XX	PGC1	E13	Rassf3	4.57022658766757e-13	-0.30935824	0.32	0.543	1.19621110705611e-08	chr10-121011010-121011974	DEG with linked DAP
1582	XX	pre-G	E13	Rbfox1	0	-3.634825042	0.201	0.921	0	chr16-6769188-6770703	DEG with linked DAP
1583	XX	pre-G	E13	Rbms3	8.73199194592366e-124	-0.813781191	0.015	0.47	2.28551157192606e-119	chr9-117393479-117394667	DEG with linked DAP
1584	XX	pre-G	E12	Rec8	3.17188232016889e-96	-0.287777725	0.025	0.203	8.30208478481005e-92	chr14-55617379-55619055	DEG with linked DAP
1585	XX	PGC1	E13	Rec8	5.31950884451004e-18	-0.296335515	0.029	0.222	1.39232824496206e-13	chr14-55617379-55619055	DEG with linked DAP
1586	XX	Epi	E13	Reep1	1.72758482351691e-52	-0.905770798	0.4	0.708	4.52178051707316e-48	chr6-71684013-71685342	DEG with linked DAP
1587	XX	pre-G	E12	Reep1	3.37991917132467e-205	-0.737952647	0.609	0.845	8.8466004390252e-201	chr6-71740604-71741422	DEG with linked DAP
1588	XX	pre-G	E12	Reep1	3.37991917132467e-205	-0.737952647	0.609	0.845	8.8466004390252e-201	chr6-71714964-71716217	DEG with linked DAP
1589	XX	pre-G	E12	Reep1	3.37991917132467e-205	-0.737952647	0.609	0.845	8.8466004390252e-201	chr6-71684013-71685342	DEG with linked DAP
1590	XX	pre-G	E13	Reep1	6.55564936039871e-68	-0.678314056	0.711	0.877	1.71587566359076e-63	chr6-71684013-71685342	DEG with linked DAP
1591	XX	pre-G	E13	Reep1	6.55564936039871e-68	-0.678314056	0.711	0.877	1.71587566359076e-63	chr6-71740604-71741422	DEG with linked DAP
1592	XX	pre-G	E13	Reep1	6.55564936039871e-68	-0.678314056	0.711	0.877	1.71587566359076e-63	chr6-71657936-71658749	DEG with linked DAP
1593	XX	pre-G	E13	Rev3l	1.30613465439975e-15	-0.310822384	0.821	0.892	3.41867684442589e-11	chr10-39638339-39639642	DEG with linked DAP
1594	XX	PGC1	E13	Rhox5	2.45113135408367e-12	-0.33808172	0.271	0.47	6.41559120617859e-08	chrX-37976786-37977461	DEG with linked DAP
1595	XX	PGC1	E13	Rhox5	2.45113135408367e-12	-0.33808172	0.271	0.47	6.41559120617859e-08	chrX-37806720-37807951	DEG with linked DAP
1596	XX	PGC1	E13	Rhox5	2.45113135408367e-12	-0.33808172	0.271	0.47	6.41559120617859e-08	chrX-37816823-37817855	DEG with linked DAP
1597	XX	PGC1	E13	Rhox5	2.45113135408367e-12	-0.33808172	0.271	0.47	6.41559120617859e-08	chrX-37897497-37898269	DEG with linked DAP
1598	XX	PGC1	E13	Rhox6	2.72849053923124e-21	-0.336053088	0.042	0.271	7.14155113738385e-17	chrX-37897497-37898269	DEG with linked DAP
1599	XX	PGC1	E13	Rhox6	2.72849053923124e-21	-0.336053088	0.042	0.271	7.14155113738385e-17	chrX-37806720-37807951	DEG with linked DAP
1600	XX	PGC1	E13	Rhox6	2.72849053923124e-21	-0.336053088	0.042	0.271	7.14155113738385e-17	chrX-37816823-37817855	DEG with linked DAP
1601	XX	PGC1	E13	Rhox6	2.72849053923124e-21	-0.336053088	0.042	0.271	7.14155113738385e-17	chrX-37976786-37977461	DEG with linked DAP
1602	XX	PGC1	E13	Rhox9	3.70040096429001e-36	-0.56426923	0.071	0.425	9.68542948393268e-32	chrX-37806720-37807951	DEG with linked DAP
1603	XX	PGC1	E13	Rhox9	3.70040096429001e-36	-0.56426923	0.071	0.425	9.68542948393268e-32	chrX-37976786-37977461	DEG with linked DAP
1604	XX	PGC1	E13	Rhox9	3.70040096429001e-36	-0.56426923	0.071	0.425	9.68542948393268e-32	chrX-37897497-37898269	DEG with linked DAP
1605	XX	PGC1	E13	Rhox9	3.70040096429001e-36	-0.56426923	0.071	0.425	9.68542948393268e-32	chrX-37816823-37817855	DEG with linked DAP
1606	XX	pre-G	E13	Rimklb	1.28213442230938e-42	-0.335107877	0.062	0.288	3.35585863695258e-38	chr6-122485585-122487078	DEG with linked DAP
1607	XX	Epi	E12	Rin2	4.76016488479811e-18	-0.286865457	0.64	0.72	1.24592555694706e-13	chr2-145874905-145876538	DEG with linked DAP
1608	XX	pre-G	E12	Rin2	3.37579050394372e-65	-0.336172271	0.782	0.88	8.8357940650223e-61	chr2-145874905-145876538	DEG with linked DAP
1609	XX	pre-G	E13	Rin2	7.69645318250734e-30	-0.383287228	0.762	0.885	2.01446965598947e-25	chr2-145874905-145876538	DEG with linked DAP
1610	XX	pre-G	E11	Rmst	2.65463131338412e-49	-1.413094751	0.173	0.546	6.9482319996516e-45	chr10-92595227-92596390	DEG with linked DAP
1611	XX	pre-G	E11	Rmst	2.65463131338412e-49	-1.413094751	0.173	0.546	6.9482319996516e-45	chr10-92094586-92095394	DEG with linked DAP
1612	XX	pre-G	E12	Rmst	0	-2.560612024	0	0.643	0	chr10-91703701-91705164	DEG with linked DAP
1613	XX	pre-G	E12	Rmst	0	-2.560612024	0	0.643	0	chr10-92094586-92095394	DEG with linked DAP
1614	XX	pre-G	E12	Rmst	0	-2.560612024	0	0.643	0	chr10-91828427-91829416	DEG with linked DAP
1615	XX	pre-G	E12	Rmst	0	-2.560612024	0	0.643	0	chr10-92246744-92248081	DEG with linked DAP
1616	XX	pre-G	E12	Rmst	0	-2.560612024	0	0.643	0	chr10-92595227-92596390	DEG with linked DAP
1617	XX	pre-G	E13	Rmst	2.07644634208199e-244	-2.614748696	0.026	0.755	5.4348906557654e-240	chr10-92595227-92596390	DEG with linked DAP
1618	XX	pre-G	E13	Rmst	2.07644634208199e-244	-2.614748696	0.026	0.755	5.4348906557654e-240	chr10-92094586-92095394	DEG with linked DAP
1619	XX	pre-G	E13	Rmst	2.07644634208199e-244	-2.614748696	0.026	0.755	5.4348906557654e-240	chr10-91703701-91705164	DEG with linked DAP
1620	XX	pre-G	E13	Rmst	2.07644634208199e-244	-2.614748696	0.026	0.755	5.4348906557654e-240	chr10-92246744-92248081	DEG with linked DAP
1621	XX	pre-G	E13	Rmst	2.07644634208199e-244	-2.614748696	0.026	0.755	5.4348906557654e-240	chr10-91828427-91829416	DEG with linked DAP
1622	XX	pre-G	E13	Rmst	2.07644634208199e-244	-2.614748696	0.026	0.755	5.4348906557654e-240	chr10-92163826-92164585	DEG with linked DAP
1623	XX	pre-G	E12	Rnf149	4.22884500355887e-49	-0.335258741	0.403	0.546	1.1068578912315e-44	chr1-39598562-39599591	DEG with linked DAP
1624	XX	pre-G	E13	Rnf149	2.37424910528777e-36	-0.462279441	0.402	0.603	6.21435960818021e-32	chr1-39598562-39599591	DEG with linked DAP
1625	XX	pre-G	E12	Rnf152	6.35630078065008e-123	-0.67814106	0.098	0.344	1.66369816632735e-118	chr1-105178837-105179912	DEG with linked DAP
1626	XX	pre-G	E12	Rnf152	6.35630078065008e-123	-0.67814106	0.098	0.344	1.66369816632735e-118	chr1-105146838-105148438	DEG with linked DAP
1627	XX	pre-G	E12	Rnf213	6.00573363563346e-34	-0.266833947	0.662	0.739	1.5719407217907e-29	chr11-119386913-119387894	DEG with linked DAP
1628	XX	pre-G	E12	Rnf213	6.00573363563346e-34	-0.266833947	0.662	0.739	1.5719407217907e-29	chr11-119188215-119189040	DEG with linked DAP
1629	XX	pre-G	E12	Rnf43	1.84102899592434e-141	-0.46297819	0.059	0.321	4.81870929393237e-137	chr11-87709264-87710742	DEG with linked DAP
1630	XX	pre-G	E12	Rnf43	1.84102899592434e-141	-0.46297819	0.059	0.321	4.81870929393237e-137	chr11-87689175-87690067	DEG with linked DAP
1631	XX	pre-G	E12	Rnf43	1.84102899592434e-141	-0.46297819	0.059	0.321	4.81870929393237e-137	chr11-87682905-87683600	DEG with linked DAP
1632	XX	pre-G	E13	Rnf43	9.62366710589181e-49	-0.463901522	0.145	0.422	2.51889862829612e-44	chr11-87709264-87710742	DEG with linked DAP
1633	XX	pre-G	E13	Rnf43	9.62366710589181e-49	-0.463901522	0.145	0.422	2.51889862829612e-44	chr11-87682905-87683600	DEG with linked DAP
1634	XX	pre-G	E12	Robo2	2.1054227139073e-93	-0.505873378	0.003	0.158	5.51073341138096e-89	chr16-74514029-74515157	DEG with linked DAP
1635	XX	PGC1	E12	Ror2	1.71575731550754e-32	-0.537470094	0.363	0.682	4.49082319760944e-28	chr13-53475451-53476799	DEG with linked DAP
1636	XX	PGC1	E13	Ror2	8.35580968772474e-55	-0.823997347	0.186	0.668	2.18704962766507e-50	chr13-53475451-53476799	DEG with linked DAP
1637	XX	PGC1	E13	Ror2	8.35580968772474e-55	-0.823997347	0.186	0.668	2.18704962766507e-50	chr13-53233841-53235219	DEG with linked DAP
1638	XX	pre-G	E12	Rora	3.93752242584621e-159	-0.642681565	0.647	0.863	1.03060711974099e-154	chr9-68888342-68889317	DEG with linked DAP
1639	XX	pre-G	E13	Rora	6.09581085557353e-133	-1.136819345	0.566	0.892	1.59551753333782e-128	chr9-68888342-68889317	DEG with linked DAP
1640	XX	PGC2	E13	Rpl21	1.43164721170447e-10	-0.932053298	0.961	0.992	3.74719341191527e-06	chr5-147304140-147305264	DEG with linked DAP
1641	XX	PGC1	E13	Rpl39	1.70582210225262e-12	-0.490522263	0.919	0.943	4.46481877043601e-08	chrX-37109594-37110938	DEG with linked DAP
1642	XX	PGC1	E13	Rpl39	1.70582210225262e-12	-0.490522263	0.919	0.943	4.46481877043601e-08	chrX-36784480-36785171	DEG with linked DAP
1643	XX	PGC1	E13	Rpl39	1.70582210225262e-12	-0.490522263	0.919	0.943	4.46481877043601e-08	chrX-36802799-36803111	DEG with linked DAP
1644	XX	PGC1	E12	Rps4x	4.31618669239454e-16	-0.403712583	0.851	0.922	1.12971870486735e-11	chrX-102156571-102157716	DEG with linked DAP
1645	XX	PGC1	E12	Rps4x	4.31618669239454e-16	-0.403712583	0.851	0.922	1.12971870486735e-11	chrX-102003714-102005897	DEG with linked DAP
1646	XX	PGC1	E13	Rps4x	2.96419697443758e-20	-0.504743279	0.885	0.949	7.75848916089293e-16	chrX-102118474-102120004	DEG with linked DAP
1647	XX	PGC1	E13	Rps4x	2.96419697443758e-20	-0.504743279	0.885	0.949	7.75848916089293e-16	chrX-102250242-102252389	DEG with linked DAP
1648	XX	PGC1	E13	Rps4x	2.96419697443758e-20	-0.504743279	0.885	0.949	7.75848916089293e-16	chrX-102156571-102157716	DEG with linked DAP
1649	XX	PGC1	E13	Rps4x	2.96419697443758e-20	-0.504743279	0.885	0.949	7.75848916089293e-16	chrX-102003714-102005897	DEG with linked DAP
1650	XX	PGC1	E13	Rps4x	2.96419697443758e-20	-0.504743279	0.885	0.949	7.75848916089293e-16	chrX-102281925-102282582	DEG with linked DAP
1651	XX	pre-G	E12	Rspo1	8.20802681539346e-146	-0.432250218	0.034	0.285	2.14836893866109e-141	chr4-124986077-124987142	DEG with linked DAP
1652	XX	pre-G	E12	Rspo1	8.20802681539346e-146	-0.432250218	0.034	0.285	2.14836893866109e-141	chr4-124989459-124990436	DEG with linked DAP
1653	XX	pre-G	E12	Rspo1	8.20802681539346e-146	-0.432250218	0.034	0.285	2.14836893866109e-141	chr4-124988552-124989004	DEG with linked DAP
1654	XX	pre-G	E13	Rspo1	3.71249547193373e-87	-0.61310774	0.03	0.388	9.71708564823934e-83	chr4-124989459-124990436	DEG with linked DAP
1655	XX	pre-G	E13	Rspo1	3.71249547193373e-87	-0.61310774	0.03	0.388	9.71708564823934e-83	chr4-124986077-124987142	DEG with linked DAP
1656	XX	pre-G	E13	Rspo1	3.71249547193373e-87	-0.61310774	0.03	0.388	9.71708564823934e-83	chr4-124988552-124989004	DEG with linked DAP
1657	XX	Epi	E12	Runx1	1.32414692645929e-78	-0.471208158	0	0.207	3.46582216531454e-74	chr16-92581430-92582586	DEG with linked DAP
1658	XX	Epi	E13	Runx1	1.4207941471595e-26	-0.392327614	0.019	0.215	3.71878660077528e-22	chr16-92565025-92566848	DEG with linked DAP
1659	XX	Epi	E13	Runx1	1.4207941471595e-26	-0.392327614	0.019	0.215	3.71878660077528e-22	chr16-92661566-92662271	DEG with linked DAP
1660	XX	Epi	E13	Runx1	1.4207941471595e-26	-0.392327614	0.019	0.215	3.71878660077528e-22	chr16-92581430-92582586	DEG with linked DAP
1661	XX	Epi	E13	Runx1	1.4207941471595e-26	-0.392327614	0.019	0.215	3.71878660077528e-22	chr16-92594562-92595401	DEG with linked DAP
1662	XX	pre-G	E12	Runx1	0	-1.033062108	0.329	0.766	0	chr16-92581430-92582586	DEG with linked DAP
1663	XX	pre-G	E12	Runx1	0	-1.033062108	0.329	0.766	0	chr16-93020813-93021948	DEG with linked DAP
1664	XX	pre-G	E12	Runx1	0	-1.033062108	0.329	0.766	0	chr16-92594562-92595401	DEG with linked DAP
1665	XX	pre-G	E12	Runx1	0	-1.033062108	0.329	0.766	0	chr16-92565025-92566848	DEG with linked DAP
1666	XX	pre-G	E12	Runx1	0	-1.033062108	0.329	0.766	0	chr16-92661566-92662271	DEG with linked DAP
1667	XX	pre-G	E13	Runx1	1.29175760951656e-257	-1.662288908	0.11	0.821	3.38104636714864e-253	chr16-93020813-93021948	DEG with linked DAP
1668	XX	pre-G	E13	Runx1	1.29175760951656e-257	-1.662288908	0.11	0.821	3.38104636714864e-253	chr16-92661566-92662271	DEG with linked DAP
1669	XX	pre-G	E13	Runx1	1.29175760951656e-257	-1.662288908	0.11	0.821	3.38104636714864e-253	chr16-92565025-92566848	DEG with linked DAP
1670	XX	pre-G	E13	Runx1	1.29175760951656e-257	-1.662288908	0.11	0.821	3.38104636714864e-253	chr16-92370998-92372407	DEG with linked DAP
1671	XX	pre-G	E13	Runx1	1.29175760951656e-257	-1.662288908	0.11	0.821	3.38104636714864e-253	chr16-92594562-92595401	DEG with linked DAP
1672	XX	pre-G	E13	Runx1	1.29175760951656e-257	-1.662288908	0.11	0.821	3.38104636714864e-253	chr16-92581430-92582586	DEG with linked DAP
1673	XX	pre-G	E12	Ryr2	0	-2.210478553	0.165	0.768	0	chr13-12248957-12249637	DEG with linked DAP
1674	XX	pre-G	E12	Ryr2	0	-2.210478553	0.165	0.768	0	chr13-11921193-11922310	DEG with linked DAP
1675	XX	pre-G	E12	Ryr2	0	-2.210478553	0.165	0.768	0	chr13-11836283-11837470	DEG with linked DAP
1676	XX	pre-G	E12	Ryr2	0	-2.210478553	0.165	0.768	0	chr13-11868687-11869836	DEG with linked DAP
1677	XX	pre-G	E13	Ryr2	4.01140040933603e-293	-2.63488816	0.152	0.871	1.04994394313961e-291	chr13-11868687-11869836	DEG with linked DAP
1678	XX	pre-G	E13	Ryr2	4.01140040933603e-293	-2.63488816	0.152	0.871	1.04994394313961e-291	chr13-11921193-11922310	DEG with linked DAP
1679	XX	pre-G	E13	Ryr2	4.01140040933603e-293	-2.63488816	0.152	0.871	1.04994394313961e-291	chr13-12456070-12456691	DEG with linked DAP
1680	XX	pre-G	E13	Ryr2	4.01140040933603e-293	-2.63488816	0.152	0.871	1.04994394313961e-291	chr13-11866005-11866479	DEG with linked DAP
1681	XX	pre-G	E13	Ryr2	4.01140040933603e-293	-2.63488816	0.152	0.871	1.04994394313961e-291	chr13-11836283-11837470	DEG with linked DAP
1682	XX	Epi	E12	Samd5	5.93510087377072e-32	-0.391840748	0.246	0.414	1.55345330270075e-27	chr10-9621075-9622809	DEG with linked DAP
1683	XX	Epi	E13	Samd5	7.75858856355828e-13	-0.456113177	0.388	0.552	2.03073297062574e-08	chr10-9621075-9622809	DEG with linked DAP
1684	XX	PGC1	E13	Sash1	1.36954293743176e-10	-0.307886623	0.565	0.726	3.5846416844339e-06	chr10-8933904-8934950	DEG with linked DAP
1685	XX	pre-G	E12	Scmh1	0	-1.333781932	0.687	0.95	0	chr4-120594340-120595506	DEG with linked DAP
1686	XX	pre-G	E12	Scmh1	0	-1.333781932	0.687	0.95	0	chr4-120153649-120154227	DEG with linked DAP
1687	XX	pre-G	E13	Scmh1	1.44211142722275e-189	-1.259219524	0.671	0.933	3.77458244961282e-185	chr4-120594340-120595506	DEG with linked DAP
1688	XX	pre-G	E12	Sdk1	1.11758016784649e-182	-0.685526856	0.015	0.302	2.92515433132139e-178	chr5-141225046-141226203	DEG with linked DAP
1689	XX	pre-G	E13	Sdk1	2.07262586219896e-67	-0.535293133	0.001	0.28	5.42489093171955e-63	chr5-141225046-141226203	DEG with linked DAP
1690	XX	pre-G	E12	Sema3a	1.95002080079793e-241	-1.291357813	0.175	0.548	5.10398444400851e-237	chr5-13548952-13549939	DEG with linked DAP
1691	XX	pre-G	E13	Sema3a	1.05905960122514e-116	-1.248266789	0.097	0.548	2.77198260024669e-112	chr5-13690741-13692316	DEG with linked DAP
1692	XX	pre-G	E13	Sema3a	1.05905960122514e-116	-1.248266789	0.097	0.548	2.77198260024669e-112	chr5-13502727-13503495	DEG with linked DAP
1693	XX	pre-G	E13	Sema3a	1.05905960122514e-116	-1.248266789	0.097	0.548	2.77198260024669e-112	chr5-13548952-13549939	DEG with linked DAP
1694	XX	Epi	E12	Sema3c	1.18136607945928e-39	-0.515210817	0.484	0.655	3.09210757637672e-35	chr5-17633911-17634833	DEG with linked DAP
1695	XX	Epi	E13	Sema5b	2.42328721565344e-34	-0.541294292	0.201	0.496	6.34271195825132e-30	chr16-35438758-35440111	DEG with linked DAP
1696	XX	PGC1	E12	Sfmbt2	1.30863335159317e-13	-0.377656649	0.371	0.56	3.42521693445997e-09	chr2-9880886-9881859	DEG with linked DAP
1697	XX	PGC1	E13	Sfmbt2	5.25466267386621e-08	-0.291680889	0.262	0.421	0.001375355	chr2-9880886-9881859	DEG with linked DAP
1698	XX	pre-G	E12	Sgcd	6.34362060776663e-228	-1.457563916	0	0.33	1.66037925787684e-223	chr11-47679611-47680785	DEG with linked DAP
1699	XX	pre-G	E12	Sgcd	6.34362060776663e-228	-1.457563916	0	0.33	1.66037925787684e-223	chr11-48313879-48314905	DEG with linked DAP
1700	XX	pre-G	E12	Sgcd	6.34362060776663e-228	-1.457563916	0	0.33	1.66037925787684e-223	chr11-47688409-47689540	DEG with linked DAP
1701	XX	pre-G	E12	Sgcd	6.34362060776663e-228	-1.457563916	0	0.33	1.66037925787684e-223	chr11-47817680-47818358	DEG with linked DAP
1702	XX	pre-G	E13	Sgcd	8.18081272665792e-35	-0.340867418	0	0.154	2.14124592307545e-30	chr11-47817680-47818358	DEG with linked DAP
1703	XX	pre-G	E13	Sgcd	8.18081272665792e-35	-0.340867418	0	0.154	2.14124592307545e-30	chr11-47679611-47680785	DEG with linked DAP
1704	XX	pre-G	E12	Sgce	3.68515746686981e-89	-0.469487534	0.246	0.465	9.64553115378503e-85	chr6-4488919-4490429	DEG with linked DAP
1705	XX	Epi	E13	Sgcz	3.03462663247312e-13	-0.488535362	0.023	0.134	7.94283174783515e-09	chr8-38533665-38534500	DEG with linked DAP
1706	XX	pre-G	E12	Sgcz	1.37207246262432e-147	-1.303828333	0	0.228	3.5912624636729e-143	chr8-38533665-38534500	DEG with linked DAP
1707	XX	pre-G	E13	Sgcz	1.62109613181862e-65	-1.590319711	0	0.273	4.24305701542205e-61	chr8-38533665-38534500	DEG with linked DAP
1708	XX	PGC1	E13	Sgpl1	1.75391204150107e-12	-0.360403147	0.499	0.671	4.59068937742491e-08	chr10-60814166-60815281	DEG with linked DAP
1709	XX	Epi	E12	Sh2d4a	3.01865683205832e-56	-0.368250422	0.031	0.208	7.90103239222945e-52	chr8-68132651-68133864	DEG with linked DAP
1710	XX	Epi	E12	Sh2d4a	3.01865683205832e-56	-0.368250422	0.031	0.208	7.90103239222945e-52	chr8-68542705-68543766	DEG with linked DAP
1711	XX	Epi	E13	Sh2d4a	2.00740179863468e-38	-0.405669317	0	0.248	5.25417346774642e-34	chr8-68542705-68543766	DEG with linked DAP
1712	XX	Epi	E13	Sh2d4a	2.00740179863468e-38	-0.405669317	0	0.248	5.25417346774642e-34	chr8-68132651-68133864	DEG with linked DAP
1713	XX	pre-G	E11	Sh2d4a	2.39984641022866e-34	-0.677665029	0.176	0.475	6.2813579941325e-30	chr8-68542705-68543766	DEG with linked DAP
1714	XX	pre-G	E12	Sh2d4a	3.75805327135574e-57	-0.435091545	0.375	0.542	9.8363286324465e-53	chr8-68542705-68543766	DEG with linked DAP
1715	XX	pre-G	E12	Sh2d4a	3.75805327135574e-57	-0.435091545	0.375	0.542	9.8363286324465e-53	chr8-68132651-68133864	DEG with linked DAP
1716	XX	pre-G	E12	Shisa6	1.36636657109745e-16	-0.426084855	0.383	0.441	3.57632786319046e-12	chr11-66702950-66703971	DEG with linked DAP
1717	XX	pre-G	E12	Shisa6	1.36636657109745e-16	-0.426084855	0.383	0.441	3.57632786319046e-12	chr11-66408369-66409350	DEG with linked DAP
1718	XX	pre-G	E12	Shisa6	1.36636657109745e-16	-0.426084855	0.383	0.441	3.57632786319046e-12	chr11-66405581-66406183	DEG with linked DAP
1719	XX	pre-G	E12	Shisa9	2.30392927444969e-27	-0.25915555	0.046	0.123	6.03030448294462e-23	chr16-12187301-12188357	DEG with linked DAP
1720	XX	pre-G	E13	Shisa9	3.31046013313769e-23	-0.384487696	0.029	0.156	8.66479835247459e-19	chr16-12187301-12188357	DEG with linked DAP
1721	XX	PGC1	E13	Skap2	1.35391959409081e-08	-0.275984667	0.57	0.724	0.000354375	chr6-52115654-52116945	DEG with linked DAP
1722	XX	pre-G	E12	Slc16a10	1.47121910269811e-164	-0.574385176	0.033	0.307	3.85076887940203e-160	chr10-40177370-40178019	DEG with linked DAP
1723	XX	pre-G	E12	Slc16a10	1.47121910269811e-164	-0.574385176	0.033	0.307	3.85076887940203e-160	chr10-40175258-40175895	DEG with linked DAP
1724	XX	pre-G	E13	Slc16a10	6.96475913810831e-61	-0.609014441	0.04	0.321	1.82295605680847e-56	chr10-40177370-40178019	DEG with linked DAP
1725	XX	pre-G	E13	Slc16a10	6.96475913810831e-61	-0.609014441	0.04	0.321	1.82295605680847e-56	chr10-40175258-40175895	DEG with linked DAP
1726	XX	pre-G	E12	Slc23a2	4.60032416578803e-107	-0.440011242	0.157	0.399	1.20408884715336e-102	chr2-132163132-132164408	DEG with linked DAP
1727	XX	pre-G	E13	Slc23a2	3.36222549472193e-84	-0.709083813	0.125	0.495	8.80028900988518e-80	chr2-132163132-132164408	DEG with linked DAP
1728	XX	pre-G	E13	Slc25a32	3.00844790529885e-17	-0.268267962	0.106	0.237	7.87431154732921e-13	chr15-39102755-39103222	DEG with linked DAP
1729	XX	PGC1	E13	Slc25a36	2.53239609104365e-25	-0.526539327	0.709	0.882	6.62829352869766e-21	chr9-97476244-97477660	DEG with linked DAP
1730	XX	pre-G	E12	Slc30a5	1.68532242118904e-127	-0.675599136	0.393	0.617	4.4111629052202e-123	chr13-100815682-100817128	DEG with linked DAP
1731	XX	PGC1	E12	Slc35f3	1.3294260961164e-16	-0.321371116	0.103	0.298	3.47963986397505e-12	chr8-126327001-126328339	DEG with linked DAP
1732	XX	pre-G	E13	Slc41a2	6.09998631414753e-32	-0.315760421	0.047	0.224	1.59661041786497e-27	chr10-83358488-83359004	DEG with linked DAP
1733	XX	pre-G	E11	Slc7a11	2.7259566369023e-24	-0.421287499	0.015	0.163	7.13491890142807e-20	chr3-50512248-50513174	DEG with linked DAP
1734	XX	pre-G	E12	Slc7a11	4.70125495841259e-62	-0.25393901	0.005	0.114	1.23050647281491e-57	chr3-50512248-50513174	DEG with linked DAP
1735	XX	Epi	E13	Smoc1	1.85241078543703e-33	-0.404494005	0	0.219	4.84849998980287e-29	chr12-81146319-81147178	DEG with linked DAP
1736	XX	Epi	E13	Smoc1	1.85241078543703e-33	-0.404494005	0	0.219	4.84849998980287e-29	chr12-81140384-81141889	DEG with linked DAP
1737	XX	PGC1	E12	Sms	8.11989555084508e-32	-0.545281897	0.657	0.829	2.12530146147819e-27	chrX-157490825-157492734	DEG with linked DAP
1738	XX	PGC1	E12	Sms	8.11989555084508e-32	-0.545281897	0.657	0.829	2.12530146147819e-27	chrX-157612500-157613938	DEG with linked DAP
1739	XX	PGC1	E13	Sms	3.78987856690453e-31	-0.577809836	0.54	0.827	9.91962816101592e-27	chrX-157489935-157490301	DEG with linked DAP
1740	XX	PGC1	E13	Sms	3.78987856690453e-31	-0.577809836	0.54	0.827	9.91962816101592e-27	chrX-157817230-157818942	DEG with linked DAP
1741	XX	PGC1	E13	Sms	3.78987856690453e-31	-0.577809836	0.54	0.827	9.91962816101592e-27	chrX-157612500-157613938	DEG with linked DAP
1742	XX	PGC1	E13	Sms	3.78987856690453e-31	-0.577809836	0.54	0.827	9.91962816101592e-27	chrX-157489461-157489710	DEG with linked DAP
1743	XX	PGC1	E13	Sms	3.78987856690453e-31	-0.577809836	0.54	0.827	9.91962816101592e-27	chrX-157546974-157547506	DEG with linked DAP
1744	XX	PGC1	E13	Sms	3.78987856690453e-31	-0.577809836	0.54	0.827	9.91962816101592e-27	chrX-157809680-157810133	DEG with linked DAP
1745	XX	PGC1	E13	Sms	3.78987856690453e-31	-0.577809836	0.54	0.827	9.91962816101592e-27	chrX-157490825-157492734	DEG with linked DAP
1746	XX	pre-G	E12	Snca	8.78347492790884e-207	-1.074728275	0.073	0.412	2.29898672763086e-202	chr6-60752178-60753625	DEG with linked DAP
1747	XX	pre-G	E12	Snca	8.78347492790884e-207	-1.074728275	0.073	0.412	2.29898672763086e-202	chr6-60836158-60837053	DEG with linked DAP
1748	XX	pre-G	E13	Snca	3.62790338990731e-30	-0.572759808	0.139	0.336	9.49567433274339e-26	chr6-60836158-60837053	DEG with linked DAP
1749	XX	pre-G	E12	Soat1	1.22726079373455e-216	-0.734186838	0.499	0.786	3.21223240152082e-212	chr1-156490764-156491871	DEG with linked DAP
1750	XX	pre-G	E13	Soat1	3.60952296279249e-117	-0.911064546	0.463	0.816	9.44756540281308e-113	chr1-156490764-156491871	DEG with linked DAP
1751	XX	Epi	E13	Sobp	5.28015389744945e-26	-0.541744196	0.137	0.376	1.38202748111842e-21	chr10-43166094-43166561	DEG with linked DAP
1752	XX	PGC1	E13	Sorbs1	1.53422795358438e-13	-0.398726652	0.435	0.631	4.01568824571176e-09	chr19-40511820-40512258	DEG with linked DAP
1753	XX	Epi	E12	Sorbs2	3.8333243044764e-60	-0.806078257	0.162	0.387	1.00333430345365e-55	chr8-45554099-45554988	DEG with linked DAP
1754	XX	Epi	E13	Sorbs2	4.66667627964405e-08	-0.387376419	0.326	0.453	0.001221456	chr8-45554099-45554988	DEG with linked DAP
1755	XX	pre-G	E12	Sorbs2	0	-1.702452153	0.154	0.665	0	chr8-45507358-45508565	DEG with linked DAP
1756	XX	pre-G	E12	Sorbs2	0	-1.702452153	0.154	0.665	0	chr8-45554099-45554988	DEG with linked DAP
1757	XX	pre-G	E12	Sorbs2	0	-1.702452153	0.154	0.665	0	chr8-45714413-45715595	DEG with linked DAP
1758	XX	pre-G	E12	Sorbs2	0	-1.702452153	0.154	0.665	0	chr8-45609881-45611436	DEG with linked DAP
1759	XX	pre-G	E13	Sorbs2	2.04933427837964e-240	-2.096748887	0.313	0.87	5.36392754023088e-236	chr8-45714413-45715595	DEG with linked DAP
1760	XX	pre-G	E13	Sorbs2	2.04933427837964e-240	-2.096748887	0.313	0.87	5.36392754023088e-236	chr8-45676588-45677400	DEG with linked DAP
1761	XX	pre-G	E13	Sorbs2	2.04933427837964e-240	-2.096748887	0.313	0.87	5.36392754023088e-236	chr8-45609881-45611436	DEG with linked DAP
1762	XX	pre-G	E13	Sorbs2	2.04933427837964e-240	-2.096748887	0.313	0.87	5.36392754023088e-236	chr8-45554099-45554988	DEG with linked DAP
1763	XX	Epi	E13	Sox5	1.12229644589503e-14	-0.466779438	0.969	0.961	2.93749871748565e-10	chr6-144777293-144777961	DEG with linked DAP
1764	XX	Epi	E13	Sox5	1.12229644589503e-14	-0.466779438	0.969	0.961	2.93749871748565e-10	chr6-145140474-145141274	DEG with linked DAP
1765	XX	pre-G	E12	Sox5	0	-1.36607048	0.927	0.998	0	chr6-145140474-145141274	DEG with linked DAP
1766	XX	pre-G	E12	Sox5	0	-1.36607048	0.927	0.998	0	chr6-144777293-144777961	DEG with linked DAP
1767	XX	pre-G	E12	Sox5	0	-1.36607048	0.927	0.998	0	chr6-145037382-145038480	DEG with linked DAP
1768	XX	pre-G	E13	Sox5	0	-2.123846859	0.733	0.998	0	chr6-145140474-145141274	DEG with linked DAP
1769	XX	pre-G	E13	Sox5	0	-2.123846859	0.733	0.998	0	chr6-144777293-144777961	DEG with linked DAP
1770	XX	pre-G	E13	Sox5	0	-2.123846859	0.733	0.998	0	chr6-145037382-145038480	DEG with linked DAP
1771	XX	pre-G	E12	Srgap2	1.76858052496172e-77	-0.496071545	0.5	0.667	4.62908266603481e-73	chr1-131332682-131334031	DEG with linked DAP
1772	XX	pre-G	E13	Srgap2	4.0392929239149e-17	-0.36566167	0.499	0.63	1.05724452990549e-12	chr1-131332682-131334031	DEG with linked DAP
1773	XX	Epi	E12	Srgap3	1.47642618860952e-44	-0.451656889	0.24	0.434	3.86439790606656e-40	chr6-112809290-112810479	DEG with linked DAP
1774	XX	PGC1	E13	Srrm2	2.33754481034151e-21	-0.514784167	0.976	0.988	6.11828978658788e-17	chr17-23695508-23696203	DEG with linked DAP
1775	XX	pre-G	E12	St6galnac3	0	-1.012519633	0.001	0.463	0	chr3-153691536-153693495	DEG with linked DAP
1776	XX	Epi	E12	Stk24	2.98387034985537e-29	-0.377585505	0.421	0.548	7.80998225371143e-25	chr14-121801060-121801566	DEG with linked DAP
1777	XX	pre-G	E13	Stk24	5.41985930156448e-39	-0.575373602	0.614	0.752	1.41859397359149e-34	chr14-121801060-121801566	DEG with linked DAP
1778	XX	pre-G	E13	Stk24	5.41985930156448e-39	-0.575373602	0.614	0.752	1.41859397359149e-34	chr14-121289908-121291080	DEG with linked DAP
1779	XX	pre-G	E12	Stk39	6.90009204243933e-36	-0.32979499	0.894	0.877	1.80603009118807e-31	chr2-68465239-68467283	DEG with linked DAP
1780	XX	pre-G	E12	Stk39	6.90009204243933e-36	-0.32979499	0.894	0.877	1.80603009118807e-31	chr2-68290002-68291609	DEG with linked DAP
1781	XX	pre-G	E13	Stk39	3.49966407160443e-11	-0.263171651	0.928	0.904	9.16002074101745e-07	chr2-68290002-68291609	DEG with linked DAP
1782	XX	pre-G	E13	Stk39	3.49966407160443e-11	-0.263171651	0.928	0.904	9.16002074101745e-07	chr2-68465239-68467283	DEG with linked DAP
1783	XX	pre-G	E13	Stk39	3.49966407160443e-11	-0.263171651	0.928	0.904	9.16002074101745e-07	chr2-68218251-68219010	DEG with linked DAP
1784	XX	PGC1	E13	Stra8	2.60020117923942e-21	-0.31630961	0.002	0.199	6.80576656654125e-17	chr6-34920003-34920295	DEG with linked DAP
1785	XX	PGC1	E13	Stra8	2.60020117923942e-21	-0.31630961	0.002	0.199	6.80576656654125e-17	chr6-34920650-34921005	DEG with linked DAP
1786	XX	pre-G	E12	Sulf1	0	-2.936130477	0.012	0.938	0	chr1-12405450-12407827	DEG with linked DAP
1787	XX	pre-G	E12	Sulf1	0	-2.936130477	0.012	0.938	0	chr1-12880443-12881445	DEG with linked DAP
1788	XX	pre-G	E12	Sulf1	0	-2.936130477	0.012	0.938	0	chr1-12397840-12398845	DEG with linked DAP
1789	XX	pre-G	E12	Sulf1	0	-2.936130477	0.012	0.938	0	chr1-12814163-12815421	DEG with linked DAP
1790	XX	pre-G	E12	Sulf1	0	-2.936130477	0.012	0.938	0	chr1-12424271-12425223	DEG with linked DAP
1791	XX	pre-G	E12	Sulf1	0	-2.936130477	0.012	0.938	0	chr1-12691714-12693473	DEG with linked DAP
1792	XX	pre-G	E12	Sulf1	0	-2.936130477	0.012	0.938	0	chr1-12809164-12809666	DEG with linked DAP
1793	XX	pre-G	E13	Sulf1	0	-2.409430741	0.111	0.91	0	chr1-12809164-12809666	DEG with linked DAP
1794	XX	pre-G	E13	Sulf1	0	-2.409430741	0.111	0.91	0	chr1-12424271-12425223	DEG with linked DAP
1795	XX	pre-G	E13	Sulf1	0	-2.409430741	0.111	0.91	0	chr1-12405450-12407827	DEG with linked DAP
1796	XX	pre-G	E13	Sulf1	0	-2.409430741	0.111	0.91	0	chr1-12397840-12398845	DEG with linked DAP
1797	XX	pre-G	E13	Sulf1	0	-2.409430741	0.111	0.91	0	chr1-12691714-12693473	DEG with linked DAP
1798	XX	pre-G	E13	Sulf1	0	-2.409430741	0.111	0.91	0	chr1-12814163-12815421	DEG with linked DAP
1799	XX	pre-G	E13	Sulf1	0	-2.409430741	0.111	0.91	0	chr1-12880443-12881445	DEG with linked DAP
1800	XX	PSC	E12	Sulf1	3.28099997613041e-32	-1.008164987	0.697	0.926	8.58768933752373e-28	chr1-12814163-12815421	DEG with linked DAP
1801	XX	PGC1	E13	Syde2	3.39049871955162e-09	-0.274636113	0.291	0.463	8.87429134855442e-05	chr3-145968613-145969944	DEG with linked DAP
1802	XX	PGC1	E13	Syde2	3.39049871955162e-09	-0.274636113	0.291	0.463	8.87429134855442e-05	chr3-145986249-145986732	DEG with linked DAP
1803	XX	PGC1	E13	Syn2	8.97933911376469e-32	-0.583143766	0.139	0.489	2.35025221963677e-27	chr6-115360695-115362386	DEG with linked DAP
1804	XX	PGC1	E13	Syn2	8.97933911376469e-32	-0.583143766	0.139	0.489	2.35025221963677e-27	chr6-114901180-114902427	DEG with linked DAP
1805	XX	PGC1	E13	Syn2	8.97933911376469e-32	-0.583143766	0.139	0.489	2.35025221963677e-27	chr6-115006805-115008092	DEG with linked DAP
1806	XX	PGC1	E13	Syn2	8.97933911376469e-32	-0.583143766	0.139	0.489	2.35025221963677e-27	chr6-115336215-115337321	DEG with linked DAP
1807	XX	pre-G	E13	Syne1	2.00216215855344e-37	-0.336588671	0.05	0.25	5.24045923379778e-33	chr10-5138899-5140251	DEG with linked DAP
1808	XX	PGC1	E12	Tab3	1.03572871995498e-27	-0.491535637	0.442	0.711	2.71091635161017e-23	chrX-85573130-85574607	DEG with linked DAP
1809	XX	PGC1	E13	Tab3	3.74568432914256e-25	-0.527569639	0.379	0.684	9.80395416309774e-21	chrX-85573130-85574607	DEG with linked DAP
1810	XX	PGC1	E13	Tab3	3.74568432914256e-25	-0.527569639	0.379	0.684	9.80395416309774e-21	chrX-85775896-85777519	DEG with linked DAP
1811	XX	PGC1	E12	Taf1	1.63553655148517e-08	-0.290452851	0.52	0.641	0.000428085	chrX-101396031-101397017	DEG with linked DAP
1812	XX	PGC1	E12	Taf1	1.63553655148517e-08	-0.290452851	0.52	0.641	0.000428085	chrX-102003714-102005897	DEG with linked DAP
1813	XX	PGC1	E13	Taf1	6.36473114277499e-10	-0.335503949	0.55	0.716	1.66590472930993e-05	chrX-102003714-102005897	DEG with linked DAP
1814	XX	PGC1	E13	Taf1	6.36473114277499e-10	-0.335503949	0.55	0.716	1.66590472930993e-05	chrX-101396031-101397017	DEG with linked DAP
1815	XX	PGC1	E13	Taf1	6.36473114277499e-10	-0.335503949	0.55	0.716	1.66590472930993e-05	chrX-101521869-101522583	DEG with linked DAP
1816	XX	Epi	E13	Tbc1d4	6.91496271100896e-37	-0.681313523	0.173	0.477	1.80992233997948e-32	chr14-101644896-101645337	DEG with linked DAP
1817	XX	pre-G	E12	Tcf12	0	-0.848117174	0.991	0.999	0	chr9-71835021-71835904	DEG with linked DAP
1818	XX	pre-G	E12	Tcf12	0	-0.848117174	0.991	0.999	0	chr9-71837110-71837938	DEG with linked DAP
1819	XX	pre-G	E13	Tcf12	3.33141999824482e-191	-0.95917116	0.976	0.997	8.719658703406e-187	chr9-71835021-71835904	DEG with linked DAP
1820	XX	pre-G	E13	Tcf12	3.33141999824482e-191	-0.95917116	0.976	0.997	8.719658703406e-187	chr9-71837110-71837938	DEG with linked DAP
1821	XX	pre-G	E11	Tcf4	5.30316596276086e-79	-1.086077763	0.801	0.963	1.38805065909303e-74	chr18-69778149-69780028	DEG with linked DAP
1822	XX	pre-G	E12	Tcf4	0	-1.430910711	0.703	0.959	0	chr18-69702095-69702908	DEG with linked DAP
1823	XX	pre-G	E12	Tcf4	0	-1.430910711	0.703	0.959	0	chr18-69778149-69780028	DEG with linked DAP
1824	XX	pre-G	E12	Tcf4	0	-1.430910711	0.703	0.959	0	chr18-69547424-69548703	DEG with linked DAP
1825	XX	pre-G	E13	Tcf4	1.00707487089069e-195	-1.280948572	0.648	0.95	2.63591776706929e-191	chr18-69702095-69702908	DEG with linked DAP
1826	XX	pre-G	E13	Tcf4	1.00707487089069e-195	-1.280948572	0.648	0.95	2.63591776706929e-191	chr18-69778149-69780028	DEG with linked DAP
1827	XX	pre-G	E13	Tcf4	1.00707487089069e-195	-1.280948572	0.648	0.95	2.63591776706929e-191	chr18-69547424-69548703	DEG with linked DAP
1828	XX	pre-G	E12	Tenm3	0	-2.107932272	0.086	0.789	0	chr8-48842472-48844224	DEG with linked DAP
1829	XX	pre-G	E13	Tenm3	3.57910688425857e-78	-0.874972316	0.391	0.723	9.36795435885837e-74	chr8-48842472-48844224	DEG with linked DAP
1830	XX	pre-G	E12	Tenm4	6.60069350635559e-212	-0.975594557	0.193	0.534	1.72766551835351e-207	chr7-96352331-96353525	DEG with linked DAP
1831	XX	pre-G	E12	Tenm4	6.60069350635559e-212	-0.975594557	0.193	0.534	1.72766551835351e-207	chr7-96574751-96575866	DEG with linked DAP
1832	XX	pre-G	E13	Tenm4	8.97937072810977e-29	-0.48931314	0.243	0.434	2.35026049437545e-24	chr7-96574751-96575866	DEG with linked DAP
1833	XX	PGC1	E13	Tfap2c	3.08961089923443e-14	-0.393319513	0.279	0.491	8.0867475676562e-10	chr2-172738742-172739843	DEG with linked DAP
1834	XX	pre-G	E12	Tgfbr3	9.88559857113168e-134	-0.38164883	0.001	0.21	2.58745657000801e-129	chr5-107046175-107047127	DEG with linked DAP
1835	XX	pre-G	E12	Tgfbr3	9.88559857113168e-134	-0.38164883	0.001	0.21	2.58745657000801e-129	chr5-107110325-107111434	DEG with linked DAP
1836	XX	pre-G	E12	Tgfbr3	9.88559857113168e-134	-0.38164883	0.001	0.21	2.58745657000801e-129	chr5-107028226-107029676	DEG with linked DAP
1837	XX	pre-G	E13	Tgfbr3	4.60440465555157e-56	-0.405019866	0	0.238	1.20515687454407e-51	chr5-107028226-107029676	DEG with linked DAP
1838	XX	pre-G	E13	Tgfbr3	4.60440465555157e-56	-0.405019866	0	0.238	1.20515687454407e-51	chr5-107110325-107111434	DEG with linked DAP
1839	XX	pre-G	E13	Tgfbr3	4.60440465555157e-56	-0.405019866	0	0.238	1.20515687454407e-51	chr5-107046175-107047127	DEG with linked DAP
1840	XX	pre-G	E13	Thbs2	2.65226261395906e-38	-0.286921645	0.001	0.171	6.94203216577644e-34	chr17-14945035-14945427	DEG with linked DAP
1841	XX	Epi	E12	Thsd7b	1.06881936885411e-31	-0.63348156	0.555	0.683	2.79752781603875e-27	chr1-129432418-129433493	DEG with linked DAP
1842	XX	pre-G	E12	Thsd7b	0	-2.01094702	0	0.48	0	chr1-129432418-129433493	DEG with linked DAP
1843	XX	pre-G	E12	Thsd7b	0	-2.01094702	0	0.48	0	chr1-129250358-129251738	DEG with linked DAP
1844	XX	pre-G	E12	Thsd7b	0	-2.01094702	0	0.48	0	chr1-129555490-129556114	DEG with linked DAP
1845	XX	pre-G	E12	Thsd7b	0	-2.01094702	0	0.48	0	chr1-129673010-129674247	DEG with linked DAP
1846	XX	pre-G	E12	Thsd7b	0	-2.01094702	0	0.48	0	chr1-129413925-129414821	DEG with linked DAP
1847	XX	pre-G	E12	Thsd7b	0	-2.01094702	0	0.48	0	chr1-129272558-129274585	DEG with linked DAP
1848	XX	pre-G	E12	Thsd7b	0	-2.01094702	0	0.48	0	chr1-129566907-129567877	DEG with linked DAP
1849	XX	pre-G	E13	Thsd7b	2.12094597613157e-127	-1.73354803	0	0.463	5.55136399792677e-123	chr1-129566907-129567877	DEG with linked DAP
1850	XX	pre-G	E13	Thsd7b	2.12094597613157e-127	-1.73354803	0	0.463	5.55136399792677e-123	chr1-129555490-129556114	DEG with linked DAP
1851	XX	pre-G	E13	Thsd7b	2.12094597613157e-127	-1.73354803	0	0.463	5.55136399792677e-123	chr1-129432418-129433493	DEG with linked DAP
1852	XX	pre-G	E13	Thsd7b	2.12094597613157e-127	-1.73354803	0	0.463	5.55136399792677e-123	chr1-129644116-129644942	DEG with linked DAP
1853	XX	pre-G	E13	Thsd7b	2.12094597613157e-127	-1.73354803	0	0.463	5.55136399792677e-123	chr1-129250358-129251738	DEG with linked DAP
1854	XX	pre-G	E13	Thsd7b	2.12094597613157e-127	-1.73354803	0	0.463	5.55136399792677e-123	chr1-129413925-129414821	DEG with linked DAP
1855	XX	pre-G	E13	Thsd7b	2.12094597613157e-127	-1.73354803	0	0.463	5.55136399792677e-123	chr1-129272558-129274585	DEG with linked DAP
1856	XX	pre-G	E13	Thsd7b	2.12094597613157e-127	-1.73354803	0	0.463	5.55136399792677e-123	chr1-129673010-129674247	DEG with linked DAP
1857	XX	pre-G	E12	Tkt	0	-1.111610898	0.22	0.728	0	chr14-30577413-30578114	DEG with linked DAP
1858	XX	pre-G	E13	Tkt	1.22688568239347e-159	-1.008243266	0.187	0.709	3.21125058509668e-155	chr14-30577413-30578114	DEG with linked DAP
1859	XX	Epi	E13	Tmc1	5.7634797520177e-25	-0.352901563	0.003	0.174	1.50853319029311e-20	chr19-20900919-20901889	DEG with linked DAP
1860	XX	pre-G	E11	Tmc1	1.59609666785552e-30	-0.471913572	0.012	0.189	4.17762341844505e-26	chr19-20900919-20901889	DEG with linked DAP
1861	XX	pre-G	E12	Tmc1	8.43703804790695e-158	-0.618906006	0.009	0.258	2.20831033865917e-153	chr19-20900919-20901889	DEG with linked DAP
1862	XX	pre-G	E13	Tmc1	9.96321980506675e-39	-0.444199782	0.009	0.188	2.60777315177817e-34	chr19-20900919-20901889	DEG with linked DAP
1863	XX	pre-G	E12	Tmem108	5.14186681998408e-66	-0.250497361	0	0.109	1.34583222146263e-61	chr9-103263156-103263959	DEG with linked DAP
1864	XX	pre-G	E12	Tmem132c	3.05518469194504e-123	-0.438132371	0.009	0.211	7.99664041269694e-119	chr5-127059395-127060829	DEG with linked DAP
1865	XX	pre-G	E13	Tmem132c	2.21068139068183e-68	-0.648678573	0.022	0.317	5.78623747197062e-64	chr5-127059395-127060829	DEG with linked DAP
1866	XX	PGC1	E13	Tmem164	4.61952541749852e-35	-0.64985252	0.164	0.531	1.20911458277606e-30	chrX-143035521-143036197	DEG with linked DAP
1867	XX	pre-G	E12	Tmem176b	7.3308344429597e-46	-0.281071268	0.204	0.351	1.91877260710027e-41	chr6-49096557-49097889	DEG with linked DAP
1868	XX	pre-G	E13	Tmem176b	1.44252255808947e-83	-0.6522421	0.225	0.601	3.77565854354338e-79	chr6-48840009-48841788	DEG with linked DAP
1869	XX	pre-G	E13	Tmem176b	1.44252255808947e-83	-0.6522421	0.225	0.601	3.77565854354338e-79	chr6-49096557-49097889	DEG with linked DAP
1870	XX	pre-G	E12	Tmem196	3.14212739208054e-64	-0.315610262	0	0.106	8.2242042360316e-60	chr12-119869576-119870647	DEG with linked DAP
1871	XX	pre-G	E13	Tmem196	5.85008794069337e-29	-0.405422566	0.002	0.134	1.53120201759708e-24	chr12-119869576-119870647	DEG with linked DAP
1872	XX	Epi	E12	Tnfrsf19	1.6394074180541e-131	-0.777774527	0.147	0.51	4.29098497601481e-127	chr14-61043360-61044045	DEG with linked DAP
1873	XX	Epi	E13	Tnfrsf19	3.21743294214933e-72	-0.788294454	0.036	0.478	8.42130898278166e-68	chr14-61043360-61044045	DEG with linked DAP
1874	XX	Epi	E13	Tnfrsf19	3.21743294214933e-72	-0.788294454	0.036	0.478	8.42130898278166e-68	chr14-61138108-61139689	DEG with linked DAP
1875	XX	pre-G	E12	Tnfrsf19	0	-1.420286689	0.268	0.821	0	chr14-61081864-61082386	DEG with linked DAP
1876	XX	pre-G	E12	Tnfrsf19	0	-1.420286689	0.268	0.821	0	chr14-61063509-61064223	DEG with linked DAP
1877	XX	pre-G	E12	Tnfrsf19	0	-1.420286689	0.268	0.821	0	chr14-61138108-61139689	DEG with linked DAP
1878	XX	pre-G	E12	Tnfrsf19	0	-1.420286689	0.268	0.821	0	chr14-61055378-61057733	DEG with linked DAP
1879	XX	pre-G	E13	Tnfrsf19	2.96462946528774e-273	-1.677967336	0.129	0.85	7.75962116244414e-269	chr14-61063509-61064223	DEG with linked DAP
1880	XX	pre-G	E13	Tnfrsf19	2.96462946528774e-273	-1.677967336	0.129	0.85	7.75962116244414e-269	chr14-61081864-61082386	DEG with linked DAP
1881	XX	pre-G	E13	Tnfrsf19	2.96462946528774e-273	-1.677967336	0.129	0.85	7.75962116244414e-269	chr14-61055378-61057733	DEG with linked DAP
1882	XX	pre-G	E13	Tnfrsf19	2.96462946528774e-273	-1.677967336	0.129	0.85	7.75962116244414e-269	chr14-61138108-61139689	DEG with linked DAP
1883	XX	pre-G	E13	Tns3	4.51858379749835e-12	-0.272911838	0.853	0.881	1.18269412315722e-07	chr11-8494910-8495619	DEG with linked DAP
1884	XX	pre-G	E12	Tpst2	1.28457831075807e-53	-0.251770937	0.107	0.256	3.36225527057817e-49	chr5-112254004-112255177	DEG with linked DAP
1885	XX	pre-G	E13	Tpst2	9.78889172555527e-47	-0.419628045	0.114	0.371	2.56214452024684e-42	chr5-112254004-112255177	DEG with linked DAP
1886	XX	pre-G	E12	Trabd2b	1.26888864675601e-251	-0.926533742	0.071	0.456	3.32118914401919e-247	chr4-114567397-114568909	DEG with linked DAP
1887	XX	pre-G	E13	Trabd2b	8.47322007753007e-87	-0.842412615	0.069	0.441	2.21778062309272e-82	chr4-114567397-114568909	DEG with linked DAP
1888	XX	pre-G	E12	Trerf1	3.05956782548044e-50	-0.339051229	0.6	0.731	8.00811282641251e-46	chr17-47138800-47141795	DEG with linked DAP
1889	XX	Epi	E13	Trhde	1.20387440925897e-12	-0.268284478	0.01	0.106	3.15102087879443e-08	chr10-115123136-115123885	DEG with linked DAP
1890	XX	Epi	E12	Trim24	2.76070160393436e-102	-0.66288552	0.645	0.82	7.2258603781378e-98	chr6-37720815-37722619	DEG with linked DAP
1891	XX	Epi	E13	Trim24	1.22733155364028e-26	-0.543360654	0.593	0.772	3.21241760849808e-22	chr6-37720815-37722619	DEG with linked DAP
1892	XX	pre-G	E12	Trim24	6.90112458394335e-72	-0.389690579	0.791	0.882	1.80630034860133e-67	chr6-37720815-37722619	DEG with linked DAP
1893	XX	pre-G	E13	Trim24	7.98938440336393e-69	-0.652751184	0.672	0.866	2.09114147373648e-64	chr6-37720815-37722619	DEG with linked DAP
1894	XX	Epi	E12	Trps1	1.08110430360038e-115	-0.768704755	0.905	0.962	2.82968240424362e-111	chr15-50788963-50789928	DEG with linked DAP
1895	XX	Epi	E13	Trps1	3.28962198979452e-23	-0.578734282	0.858	0.94	8.61025659608819e-19	chr15-50788963-50789928	DEG with linked DAP
1896	XX	Epi	E13	Trps1	3.28962198979452e-23	-0.578734282	0.858	0.94	8.61025659608819e-19	chr15-51251223-51252137	DEG with linked DAP
1897	XX	pre-G	E11	Trps1	3.24210314894291e-91	-1.771014809	0.601	0.905	8.48588078204316e-87	chr15-51251223-51252137	DEG with linked DAP
1898	XX	pre-G	E12	Trps1	0	-1.733060768	0.57	0.846	0	chr15-50806564-50807491	DEG with linked DAP
1899	XX	pre-G	E12	Trps1	0	-1.733060768	0.57	0.846	0	chr15-50788963-50789928	DEG with linked DAP
1900	XX	pre-G	E12	Trps1	0	-1.733060768	0.57	0.846	0	chr15-51251223-51252137	DEG with linked DAP
1901	XX	pre-G	E13	Trps1	1.71565175566152e-80	-1.147368618	0.635	0.807	4.49054690526847e-76	chr15-51251223-51252137	DEG with linked DAP
1902	XX	pre-G	E13	Trps1	1.71565175566152e-80	-1.147368618	0.635	0.807	4.49054690526847e-76	chr15-50788963-50789928	DEG with linked DAP
1903	XX	pre-G	E11	Tshz1	2.13571036972541e-22	-0.493680346	0.364	0.619	5.59000832171929e-18	chr18-83636765-83638148	DEG with linked DAP
1904	XX	pre-G	E12	Tshz1	3.66892191436903e-90	-0.530681618	0.354	0.557	9.60303621866949e-86	chr18-83636765-83638148	DEG with linked DAP
1905	XX	pre-G	E13	Tshz1	3.24126675623495e-24	-0.39730746	0.357	0.538	8.48369160776935e-20	chr18-83636765-83638148	DEG with linked DAP
1906	XX	pre-G	E12	Tshz2	0	-2.16545883	0.01	0.862	0	chr2-169814390-169815414	DEG with linked DAP
1907	XX	pre-G	E12	Tshz2	0	-2.16545883	0.01	0.862	0	chr2-169995543-169998140	DEG with linked DAP
1908	XX	pre-G	E12	Tshz2	0	-2.16545883	0.01	0.862	0	chr2-169632126-169633304	DEG with linked DAP
1909	XX	pre-G	E13	Tshz2	0	-2.129629167	0.021	0.885	0	chr2-169995543-169998140	DEG with linked DAP
1910	XX	pre-G	E13	Tshz2	0	-2.129629167	0.021	0.885	0	chr2-169814390-169815414	DEG with linked DAP
1911	XX	pre-G	E13	Tshz2	0	-2.129629167	0.021	0.885	0	chr2-169632126-169633304	DEG with linked DAP
1912	XX	Epi	E12	Tspan12	1.65912601591002e-55	-0.578850926	0.267	0.484	4.34259643404287e-51	chr6-21879320-21880122	DEG with linked DAP
1913	XX	Epi	E13	Tspan12	2.19079459842693e-42	-0.766412027	0.151	0.487	5.73418578192265e-38	chr6-21879320-21880122	DEG with linked DAP
1914	XX	pre-G	E12	Tspan12	2.64147051485065e-190	-0.712376974	0.087	0.411	6.91378492557008e-186	chr6-21744169-21745478	DEG with linked DAP
1915	XX	pre-G	E12	Tspan12	2.64147051485065e-190	-0.712376974	0.087	0.411	6.91378492557008e-186	chr6-21879320-21880122	DEG with linked DAP
1916	XX	pre-G	E13	Tspan12	3.54568371193011e-76	-0.70393924	0.091	0.436	9.28047254760588e-72	chr6-21879320-21880122	DEG with linked DAP
1917	XX	pre-G	E13	Tspan12	3.54568371193011e-76	-0.70393924	0.091	0.436	9.28047254760588e-72	chr6-21744169-21745478	DEG with linked DAP
1918	XX	PGC1	E13	Tspan13	2.32743333017589e-15	-0.352910404	0.225	0.454	6.09182399840238e-11	chr12-36061820-36062271	DEG with linked DAP
1919	XX	pre-G	E12	Tspan18	1.73757961920336e-62	-0.309711883	0.128	0.299	4.54794089530288e-58	chr2-93303309-93304682	DEG with linked DAP
1920	XX	pre-G	E13	Tspan18	2.35288758189555e-81	-0.643125896	0.099	0.467	6.15844795685342e-77	chr2-93303309-93304682	DEG with linked DAP
1921	XX	pre-G	E12	Tspan5	9.01347748480065e-27	-0.331123441	0.624	0.694	2.35918759687172e-22	chr3-138939898-138940871	DEG with linked DAP
1922	XX	pre-G	E12	Tspan5	9.01347748480065e-27	-0.331123441	0.624	0.694	2.35918759687172e-22	chr3-138850564-138851352	DEG with linked DAP
1923	XX	pre-G	E12	Tspan5	9.01347748480065e-27	-0.331123441	0.624	0.694	2.35918759687172e-22	chr3-138612335-138614124	DEG with linked DAP
1924	XX	pre-G	E12	Tspan5	9.01347748480065e-27	-0.331123441	0.624	0.694	2.35918759687172e-22	chr3-138643756-138645619	DEG with linked DAP
1925	XX	pre-G	E12	Tspan5	9.01347748480065e-27	-0.331123441	0.624	0.694	2.35918759687172e-22	chr3-138880537-138882628	DEG with linked DAP
1926	XX	pre-G	E13	Ttyh2	1.22236157648597e-25	-0.358246331	0.255	0.442	3.19940919029439e-21	chr11-114691200-114693014	DEG with linked DAP
1927	XX	PGC1	E12	Txlng	2.78841123568012e-55	-0.720043061	0.895	0.964	7.29838756826913e-51	chrX-162759273-162761272	DEG with linked DAP
1928	XX	PGC1	E12	Txlng	2.78841123568012e-55	-0.720043061	0.895	0.964	7.29838756826913e-51	chrX-162828493-162830056	DEG with linked DAP
1929	XX	PGC1	E13	Txlng	1.86618346990902e-40	-0.719849784	0.826	0.951	4.88454861413987e-36	chrX-162828493-162830056	DEG with linked DAP
1930	XX	PGC1	E13	Txlng	1.86618346990902e-40	-0.719849784	0.826	0.951	4.88454861413987e-36	chrX-162900689-162902596	DEG with linked DAP
1931	XX	PGC1	E13	Txlng	1.86618346990902e-40	-0.719849784	0.826	0.951	4.88454861413987e-36	chrX-162759273-162761272	DEG with linked DAP
1932	XX	PGC1	E13	Txlng	1.86618346990902e-40	-0.719849784	0.826	0.951	4.88454861413987e-36	chrX-162727210-162728816	DEG with linked DAP
1933	XX	PGC1	E13	Txlng	1.86618346990902e-40	-0.719849784	0.826	0.951	4.88454861413987e-36	chrX-162858035-162858386	DEG with linked DAP
1934	XX	PGC1	E13	Txlng	1.86618346990902e-40	-0.719849784	0.826	0.951	4.88454861413987e-36	chrX-162831449-162832547	DEG with linked DAP
1935	XX	PGC1	E13	Ube2h	6.51086167181794e-19	-0.425769222	0.795	0.913	1.70415293398163e-14	chr6-30300300-30300939	DEG with linked DAP
1936	XX	pre-G	E12	Uhrf1bp1l	3.40288223158846e-287	-0.830795602	0.778	0.915	8.90670395295964e-283	chr10-89718628-89719037	DEG with linked DAP
1937	XX	pre-G	E12	Uhrf1bp1l	3.40288223158846e-287	-0.830795602	0.778	0.915	8.90670395295964e-283	chr10-89736536-89737705	DEG with linked DAP
1938	XX	pre-G	E13	Uhrf1bp1l	1.11400166386942e-58	-0.625835	0.762	0.873	2.91578795501182e-54	chr10-89718628-89719037	DEG with linked DAP
1939	XX	pre-G	E12	Usp29	5.39080502001432e-225	-0.800909299	0.113	0.478	1.41098930593855e-220	chr7-6797025-6798039	DEG with linked DAP
1940	XX	pre-G	E13	Usp29	6.49896992984869e-117	-0.932004681	0.067	0.516	1.7010403894386e-112	chr7-6797025-6798039	DEG with linked DAP
1941	XX	pre-G	E13	Vegfa	4.11513564833982e-28	-0.326064795	0.15	0.342	1.07709560459646e-23	chr17-45735501-45737542	DEG with linked DAP
1942	XX	pre-G	E13	Vegfa	4.11513564833982e-28	-0.326064795	0.15	0.342	1.07709560459646e-23	chr17-45835907-45837327	DEG with linked DAP
1943	XX	pre-G	E13	Vegfa	4.11513564833982e-28	-0.326064795	0.15	0.342	1.07709560459646e-23	chr17-46083646-46084798	DEG with linked DAP
1944	XX	PGC1	E13	Vps13a	1.45566048702306e-27	-0.590840528	0.824	0.911	3.81004575873416e-23	chr19-16435338-16437883	DEG with linked DAP
1945	XX	PGC1	E13	Vps13a	1.45566048702306e-27	-0.590840528	0.824	0.911	3.81004575873416e-23	chr19-16448766-16449660	DEG with linked DAP
1946	XX	pre-G	E12	Wdr72	5.10200962010651e-76	-0.30576126	0.034	0.189	1.33539999796668e-71	chr9-74275454-74276879	DEG with linked DAP
1947	XX	pre-G	E12	Wdr72	5.10200962010651e-76	-0.30576126	0.034	0.189	1.33539999796668e-71	chr9-74215209-74216266	DEG with linked DAP
1948	XX	Epi	E12	Wnt4	1.90652299271941e-96	-0.589115187	0.053	0.334	4.99013328114377e-92	chr4-137139005-137139669	DEG with linked DAP
1949	XX	pre-G	E11	Wnt4	4.94822748078831e-100	-1.170990786	0.157	0.703	1.29514906082153e-95	chr4-137139005-137139669	DEG with linked DAP
1950	XX	pre-G	E12	Wnt4	0	-1.438852663	0.113	0.746	0	chr4-137135734-137136379	DEG with linked DAP
1951	XX	pre-G	E12	Wnt4	0	-1.438852663	0.113	0.746	0	chr4-137139005-137139669	DEG with linked DAP
1952	XX	pre-G	E12	Wnt4	0	-1.438852663	0.113	0.746	0	chr4-137276689-137278383	DEG with linked DAP
1953	XX	pre-G	E13	Wnt4	2.45442359627349e-262	-1.632784629	0.058	0.792	6.42420832088622e-258	chr4-137139005-137139669	DEG with linked DAP
1954	XX	pre-G	E13	Wnt4	2.45442359627349e-262	-1.632784629	0.058	0.792	6.42420832088622e-258	chr4-137276689-137278383	DEG with linked DAP
1955	XX	pre-G	E13	Wnt4	2.45442359627349e-262	-1.632784629	0.058	0.792	6.42420832088622e-258	chr4-137135734-137136379	DEG with linked DAP
1956	XX	pre-G	E13	Wnt4	2.45442359627349e-262	-1.632784629	0.058	0.792	6.42420832088622e-258	chr4-137216911-137217638	DEG with linked DAP
1957	XX	pre-G	E12	Wnt5b	7.82900680240804e-60	-0.340807768	0.149	0.316	2.04916424046228e-55	chr6-119565186-119566413	DEG with linked DAP
1958	XX	pre-G	E13	Wnt5b	2.62264432908289e-35	-0.360858681	0.075	0.277	6.86450926694155e-31	chr6-119565186-119566413	DEG with linked DAP
1959	XX	Epi	E12	Wnt6	2.14955594760822e-83	-0.417031987	0.008	0.233	5.62624773726974e-79	chr1-74773977-74774465	DEG with linked DAP
1960	XX	Epi	E12	Wnt6	2.14955594760822e-83	-0.417031987	0.008	0.233	5.62624773726974e-79	chr1-74778748-74779477	DEG with linked DAP
1961	XX	Epi	E13	Wnt6	2.56720710543857e-33	-0.386748455	0	0.218	6.71940787777492e-29	chr1-74770756-74772240	DEG with linked DAP
1962	XX	Epi	E13	Wnt6	2.56720710543857e-33	-0.386748455	0	0.218	6.71940787777492e-29	chr1-74773977-74774465	DEG with linked DAP
1963	XX	Epi	E13	Wnt6	2.56720710543857e-33	-0.386748455	0	0.218	6.71940787777492e-29	chr1-74778748-74779477	DEG with linked DAP
1964	XX	pre-G	E12	Wnt9a	2.90928023361662e-90	-0.253787226	0.005	0.156	7.61475008346815e-86	chr11-59347597-59348541	DEG with linked DAP
1965	XX	pre-G	E12	Wnt9a	2.90928023361662e-90	-0.253787226	0.005	0.156	7.61475008346815e-86	chr11-59383949-59385474	DEG with linked DAP
1966	XX	Epi	E13	Wt1	8.25713715055131e-19	-0.355219768	0.983	0.985	2.1612230777853e-14	chr2-105073896-105074718	DEG with linked DAP
1967	XX	Epi	E13	Wt1	8.25713715055131e-19	-0.355219768	0.983	0.985	2.1612230777853e-14	chr2-105035357-105037161	DEG with linked DAP
1968	XX	Epi	E11	Xist	0	-3.09795631	0.284	0.979	0	chrX-103481284-103482376	DEG with linked DAP
1969	XX	Epi	E12	Xist	0	-3.604598809	0.078	0.977	0	chrX-103483094-103483480	DEG with linked DAP
1970	XX	Epi	E12	Xist	0	-3.604598809	0.078	0.977	0	chrX-103615940-103617472	DEG with linked DAP
1971	XX	Epi	E12	Xist	0	-3.604598809	0.078	0.977	0	chrX-103481284-103482376	DEG with linked DAP
1972	XX	Epi	E13	Xist	1.31636357483306e-232	-3.673378328	0.042	0.97	3.44545002076805e-228	chrX-103615940-103617472	DEG with linked DAP
1973	XX	Epi	E13	Xist	1.31636357483306e-232	-3.673378328	0.042	0.97	3.44545002076805e-228	chrX-103481284-103482376	DEG with linked DAP
1974	XX	Epi	E13	Xist	1.31636357483306e-232	-3.673378328	0.042	0.97	3.44545002076805e-228	chrX-103483094-103483480	DEG with linked DAP
1975	XX	Epi	E13	Xist	1.31636357483306e-232	-3.673378328	0.042	0.97	3.44545002076805e-228	chrX-103542536-103543535	DEG with linked DAP
1976	XX	Me	E11	Xist	0	-3.327571117	0.253	0.987	0	chrX-103483094-103483480	DEG with linked DAP
1977	XX	Me	E11	Xist	0	-3.327571117	0.253	0.987	0	chrX-103481284-103482376	DEG with linked DAP
1978	XX	Me	E11	Xist	0	-3.327571117	0.253	0.987	0	chrX-103615940-103617472	DEG with linked DAP
1979	XX	Me	E12	Xist	0	-3.77626059	0.058	0.948	0	chrX-103481284-103482376	DEG with linked DAP
1980	XX	Me	E13	Xist	1.45219666805746e-193	-3.728481073	0.07	0.989	3.8009795589736e-189	chrX-103615940-103617472	DEG with linked DAP
1981	XX	Me	E13	Xist	1.45219666805746e-193	-3.728481073	0.07	0.989	3.8009795589736e-189	chrX-103483094-103483480	DEG with linked DAP
1982	XX	Me	E13	Xist	1.45219666805746e-193	-3.728481073	0.07	0.989	3.8009795589736e-189	chrX-103481284-103482376	DEG with linked DAP
1983	XX	pre-G	E11	Xist	6.71793971965056e-248	-3.530378495	0.102	0.994	1.75835354222134e-243	chrX-103481284-103482376	DEG with linked DAP
1984	XX	pre-G	E12	Xist	0	-3.973681434	0.01	0.998	0	chrX-103615940-103617472	DEG with linked DAP
1985	XX	pre-G	E12	Xist	0	-3.973681434	0.01	0.998	0	chrX-103481284-103482376	DEG with linked DAP
1986	XX	pre-G	E12	Xist	0	-3.973681434	0.01	0.998	0	chrX-103492650-103494092	DEG with linked DAP
1987	XX	pre-G	E12	Xist	0	-3.973681434	0.01	0.998	0	chrX-103621738-103623202	DEG with linked DAP
1988	XX	pre-G	E12	Xist	0	-3.973681434	0.01	0.998	0	chrX-103483094-103483480	DEG with linked DAP
1989	XX	pre-G	E13	Xist	0	-4.246082257	0.021	0.98	0	chrX-103615940-103617472	DEG with linked DAP
1990	XX	pre-G	E13	Xist	0	-4.246082257	0.021	0.98	0	chrX-103481284-103482376	DEG with linked DAP
1991	XX	pre-G	E13	Xist	0	-4.246082257	0.021	0.98	0	chrX-103483094-103483480	DEG with linked DAP
1992	XX	pre-G	E13	Xist	0	-4.246082257	0.021	0.98	0	chrX-103621738-103623202	DEG with linked DAP
1993	XX	pre-G	E13	Xist	0	-4.246082257	0.021	0.98	0	chrX-103542536-103543535	DEG with linked DAP
1994	XX	PSC	E11	Xist	0	-3.22096326	0.21	0.99	0	chrX-103621738-103623202	DEG with linked DAP
1995	XX	PSC	E11	Xist	0	-3.22096326	0.21	0.99	0	chrX-103481284-103482376	DEG with linked DAP
1996	XX	PSC	E11	Xist	0	-3.22096326	0.21	0.99	0	chrX-103615940-103617472	DEG with linked DAP
1997	XX	PSC	E11	Xist	0	-3.22096326	0.21	0.99	0	chrX-103483094-103483480	DEG with linked DAP
1998	XX	Me	E12	Zbtb7c	2.48411050141221e-39	-0.567489672	0.435	0.654	6.50191082639632e-35	chr18-75501837-75504137	DEG with linked DAP
1999	XX	pre-G	E13	Zeb1	4.13494299477e-20	-0.334867534	0.648	0.779	1.0822799794511e-15	chr18-5440601-5441671	DEG with linked DAP
[truncated: 46,474 more rows]
