# Supplementary material for: Single-nucleus multiomics of murine gonads reveals transcriptional regulatory network underlying supporting lineage differentiation
Source: Sci Adv. 2026 Jan 2;12(1):eaea7403. doi: 10.1126/sciadv.aea7403 (PMC12758517; doi:10.1126/sciadv.aea7403)
Supplement: Supplementary file 2 — Data S1 to S8 [file sciadv.aea7403_data_s1_to_s8.zip › aea7403_data_s4.xlsx]

## Sheet: Sertoli_E11.5
name	motif	observed	background	percent.observed	percent.background	fold.enrichment	pvalue.x	p.adjust
Sox10	MA0442.2	78	2273	48.4472	22.73	2.13142	4.94137e-13	9.66532e-10
Sox13	MA1120.1	37	1094	22.9814	10.94	2.10067	7.94878e-06	0.00111056
Sox4	MA0867.2	69	2105	42.8571	21.05	2.03597	2.71887e-10	1.7727e-07
Sox6	MA0515.1	74	2351	45.9627	23.51	1.95503	2.58089e-10	1.7727e-07
Sox9	MA0077.1	31	833	19.2547	8.33	2.31148	7.7833e-06	0.00111056

## Sheet: Sertoli_E11.5toE12.5transition
name	motif	observed	background	percent.observed	percent.background	fold.enrichment	pvalue.x	p.adjust
Dmrt1	MA1603.1	158	852	20.8995	8.52	2.45299	1.58796e-28	1.55303e-25
Tfap4::Etv1	MA1966.1	111	1168	14.6825	11.68	1.25707	0.00541791	0.0170103
Foxn3	MA1489.1	96	904	12.6984	9.04	1.40469	0.000303266	0.00168519
Gata4	MA0482.2	111	1167	14.6825	11.67	1.25814	0.00527562	0.0166976
Glis3	MA0737.1	59	558	7.80423	5.58	1.39861	0.00495379	0.0159369
Irf2	MA0051.1	98	927	12.963	9.27	1.39838	0.000307009	0.00170039
Jun	MA0489.2	93	966	12.3016	9.66	1.27346	0.00764389	0.0220849
Fosb::Jun	MA1127.1	46	409	6.08466	4.09	1.48769	0.00406976	0.0135152
Fosl2::Jun	MA1131.1	51	507	6.74603	5.07	1.33058	0.0209763	0.0496726
Klf13	MA0657.1	71	702	9.39153	7.02	1.33783	0.0063496	0.0190488
Mef2a	MA0052.4	144	1495	19.0476	14.95	1.27409	0.000830454	0.00381307
Mef2c	MA0497.1	154	1499	20.3704	14.99	1.35893	2.04151e-05	0.000188358
Nr5a1	MA1540.2	338	3205	44.709	32.05	1.39498	2.52011e-14	2.24061e-12
Nr6a1	MA1541.1	179	1854	23.6772	18.54	1.27709	0.000140155	0.000901784
Sox10	MA0442.2	246	1739	32.5397	17.39	1.87117	3.05351e-26	1.89958e-23
Sox13	MA1120.1	124	866	16.4021	8.66	1.89401	5.61111e-13	4.06494e-11
Sox4	MA0867.2	230	1578	30.4233	15.78	1.92796	3.88462e-26	1.89958e-23
Sox6	MA0515.1	246	1801	32.5397	18.01	1.80676	6.38629e-24	2.49832e-21
Sox8	MA0868.2	125	790	16.5344	7.9	2.09296	2.01886e-16	2.19383e-14
Sox9	MA0077.1	98	656	12.963	6.56	1.97606	1.92061e-11	8.94453e-10
Tead1	MA0090.3	129	1286	17.0635	12.86	1.32687	0.000318326	0.00172957
Tgif1	MA0796.1	80	749	10.582	7.49	1.41282	0.00083445	0.00381352
Thra	MA1969.1	159	1508	21.0317	15.08	1.39468	3.14776e-06	3.84814e-05

## Sheet: pre-G_E11.5
name	motif	observed	background	percent.observed	percent.background	fold.enrichment	pvalue.x	p.adjust
Lef1	MA0768.2	24	2411	58.5366	24.11	2.4279	2.49133e-06	0.000812174
Msx1	MA0666.2	16	1196	39.0244	11.96	3.26291	8.79588e-06	0.00101204

## Sheet: pre-G_E11.5toE12.5transition
name	motif	observed	background	percent.observed	percent.background	fold.enrichment	pvalue.x	p.adjust
Bach2	MA1470.1	32	286	5.61404	2.86	1.96295	0.000188548	0.000273387
Bnc2	MA1928.1	71	996	12.4561	9.96	1.25062	0.02661	0.0313172
Cux1	MA0754.2	14	133	2.45614	1.33	1.84672	0.0191693	0.0229328
Emx2	MA0886.1	72	468	12.6316	4.68	2.69906	3.83865e-15	2.05147e-14
Esr1	MA0112.3	62	587	10.8772	5.87	1.85301	1.35632e-06	2.49572e-06
Foxp1	MA0481.3	109	1037	19.1228	10.37	1.84405	7.77017e-11	2.38969e-10
Gata6	MA1104.2	170	1202	29.8246	12.02	2.48124	4.18576e-32	9.86428e-31
Gata6	MA1396.1	52	474	9.12281	4.74	1.92464	3.41024e-06	5.97173e-06
Gli3	MA1491.2	64	656	11.2281	6.56	1.7116	1.29095e-05	2.099e-05
Klf7	MA1959.1	137	1346	24.0351	13.46	1.78567	1.45834e-12	5.59317e-12
Klf3/8/12	MA1891.1	184	1710	32.2807	17.1	1.88776	4.96853e-20	4.41748e-19
Lef1	MA0768.2	219	1341	38.4211	13.41	2.8651	2.27006e-54	1.11006e-51
Lhx9	MA0701.2	90	468	15.7895	4.68	3.37382	8.77177e-26	1.12141e-24
Maf	MA1520.1	44	570	7.7193	5.7	1.35426	0.0237577	0.0281466
Meis1	MA1639.1	90	841	15.7895	8.41	1.87746	1.98096e-09	5.03871e-09
Meis1	MA0498.2	94	868	16.4912	8.68	1.89991	4.26079e-10	1.18551e-09
Meis2	MA1640.1	126	1099	22.1053	10.99	2.0114	2.33839e-15	1.29572e-14
Meis2	MA0774.1	74	684	12.9825	6.84	1.89802	4.2518e-08	9.22009e-08
Msx1	MA0666.2	98	596	17.193	5.96	2.88473	1.13339e-22	1.2385e-21
Nfat5	MA0606.2	138	1446	24.2105	14.46	1.67431	1.39112e-10	4.12278e-10
Nfia	MA0670.1	91	751	15.9649	7.51	2.12582	1.77941e-12	6.74522e-12
Nfib	MA1643.1	155	1561	27.193	15.61	1.74202	2.18185e-13	9.21748e-13
Nr2f2	MA1111.1	144	1949	25.2632	19.49	1.29621	0.000301314	0.000428322
Pbx1	MA0070.1	53	563	9.29825	5.63	1.65155	0.00018793	0.000272693
Pbx3	MA1114.1	108	1100	18.9474	11	1.72249	5.23861e-09	1.26816e-08
Pknox2	MA0783.1	88	851	15.4386	8.51	1.81417	1.64744e-08	3.75133e-08
Ppara::Rxra	MA1148.1	107	1022	18.7719	10.22	1.83678	1.53695e-10	4.50715e-10
Prdm5	MA1999.1	154	1366	27.0175	13.66	1.97786	2.60821e-18	1.97739e-17
Rfx3	MA0798.3	48	512	8.42105	5.12	1.64474	0.000416287	0.000582444
Rfx7	MA1554.1	29	320	5.08772	3.2	1.58991	0.00887707	0.0109342
Rora	MA0072.1	68	600	11.9298	6	1.9883	2.59642e-08	5.75806e-08
Rora	MA0071.1	115	1298	20.1754	12.98	1.55435	4.67631e-07	9.12861e-07
Runx1	MA0002.2	135	1493	23.6842	14.93	1.58635	8.8867e-09	2.07923e-08
Scrt2	MA0744.2	91	680	15.9649	6.8	2.34778	4.54999e-15	2.39241e-14
Sox5	MA0087.2	79	816	13.8596	8.16	1.69849	1.49869e-06	2.73966e-06
Sp3	MA0746.2	137	1407	24.0351	14.07	1.70825	3.9578e-11	1.26288e-10
Tcf12	MA0521.2	93	1046	16.3158	10.46	1.55983	6.45953e-06	1.09487e-05
Tcf12	MA1648.1	118	1077	20.7018	10.77	1.92217	5.96544e-13	2.41582e-12
Tcf4	MA0830.2	112	1051	19.6491	10.51	1.86956	1.65437e-11	5.49398e-11
Tcf7l1	MA1421.1	211	1365	37.0175	13.65	2.71191	7.82537e-48	1.9133e-45
Tcf7l2	MA0523.1	287	1528	50.3509	15.28	3.29521	1.90042e-92	3.71721e-89
Trps1	MA1970.1	163	1250	28.5965	12.5	2.28772	2.00325e-26	2.77898e-25
Zbtb7c	MA0695.1	35	314	6.14035	3.14	1.95553	0.000102693	0.000152059
