# Supplementary material for: Single-nucleus multiomics of murine gonads reveals transcriptional regulatory network underlying supporting lineage differentiation
Source: Sci Adv. 2026 Jan 2;12(1):eaea7403. doi: 10.1126/sciadv.aea7403 (PMC12758517; doi:10.1126/sciadv.aea7403)
Supplement: Supplementary file 2 — Data S1 to S8 [file sciadv.aea7403_data_s1_to_s8.zip › aea7403_data_s5.csv]

	cluster	peak	p_val	avg_log2FC	pct.1	pct.2	p_val_adj	linked gene	annotation
1	PSC	chr7-110641475-110642767	5.69668834809121e-10	1.869469045	0.083	0.024	0.000197951	Adm	DAP with linked non-DEG
2	PSC	chr1-10348128-10349409	1.64717143017131e-12	2.600803991	0.069	0.012	5.72367364413077e-07	Arfgef1	DAP with linked DEG
3	PSC	chr8-87937939-87939450	1.59728495766406e-10	1.244682063	0.136	0.062	5.55032563513896e-05	Cbln1	DAP with linked non-DEG
4	PSC	chr8-87197764-87198797	2.10483668215092e-10	1.850952505	0.086	0.025	7.31399174497212e-05	Cbln1	DAP with linked non-DEG
5	PSC	chr13-63956674-63957720	1.23535155836861e-07	1.613099475	0.07	0.024	0.042926614	Cdc14b	DAP with linked non-DEG
6	PSC	chr19-59891150-59892048	5.05670736868755e-09	2.978377366	0.045	0.006	0.00175713	E330013P04Rik	DAP with linked DEG
7	PSC	chr8-78036580-78037955	2.52032281685384e-08	2.511145257	0.044	0.007	0.008757744	Ednra	DAP with linked non-DEG
8	PSC	chr19-59891150-59892048	5.05670736868755e-09	2.978377366	0.045	0.006	0.00175713	Emx2	DAP with linked DEG
9	PSC	chr5-91073594-91074965	1.29958302676477e-11	1.443362517	0.13	0.05	4.51585608055355e-06	Ereg	DAP with linked DEG
10	PSC	chr12-70730980-70731896	1.37293950815547e-08	2.103348622	0.056	0.015	0.004770759	Frmd6	DAP with linked DEG
11	PSC	chr9-65100837-65103091	3.79615024380831e-10	0.796676937	0.224	0.142	0.000131911	Igdcc4	DAP with linked DEG
12	PSC	chr5-37978666-37979902	8.97821159801069e-08	2.09033099	0.048	0.012	0.031197939	Msx1	DAP with linked DEG
13	PSC	chr10-95116459-95118104	3.04012142305305e-08	1.544769294	0.082	0.03	0.010563966	Nudt4	DAP with linked non-DEG
14	PSC	chr19-59891150-59892048	5.05670736868755e-09	2.978377366	0.045	0.006	0.00175713	Rab11fip2	DAP with linked DEG
15	PSC	chr10-95116459-95118104	3.04012142305305e-08	1.544769294	0.082	0.03	0.010563966	Socs2	DAP with linked non-DEG
16	PSC	chr8-25069807-25071185	1.3940991239872e-12	1.830780251	0.108	0.034	4.84428534098692e-07	Tacc1	DAP with linked non-DEG
17	PSC	chr11-85736992-85738339	4.41529493438829e-12	4.118752351	0.045	0.002	1.53424876027591e-06	Tbx2	DAP with linked non-DEG
18	PSC	chr8-40426442-40427481	6.08814820015392e-10	2.407672438	0.057	0.012	0.000211554	Zdhhc2	DAP with linked non-DEG
19	PSC	chr8-87937939-87939450	1.59728495766406e-10	1.244682063	0.136	0.062	5.55032563513896e-05	Zfp423	DAP with linked non-DEG
20	PSC	chr1-154766840-154767997	9.48277397536926e-08	2.261931284	0.049	0.01	0.032951217	NA	DAP with no linked-gene
21	PSC	chr1-194353930-194355618	5.46724044136924e-08	1.909688899	0.058	0.016	0.01899784	NA	DAP with no linked-gene
22	PSC	chr10-89530837-89531727	3.92558197347988e-08	2.165412236	0.046	0.011	0.013640809	NA	DAP with no linked-gene
23	PSC	chr11-35749899-35751468	1.18473597887776e-13	1.972576342	0.102	0.027	4.11677981620339e-08	NA	DAP with no linked-gene
24	PSC	chr11-8799276-8800233	1.03491202601098e-10	2.505788875	0.06	0.011	3.59616405358424e-05	NA	DAP with no linked-gene
25	PSC	chr12-112213961-112214946	4.3052228848026e-08	1.255311432	0.104	0.045	0.014960004	NA	DAP with no linked-gene
26	PSC	chr12-63503181-63504584	9.61885345775323e-10	1.739606488	0.084	0.026	0.000334241	NA	DAP with no linked-gene
27	PSC	chr12-66386049-66387127	1.23135254060631e-10	2.424424202	0.061	0.012	4.27876537572583e-05	NA	DAP with no linked-gene
28	PSC	chr5-139098670-139099991	3.77208462793372e-08	1.711404878	0.068	0.021	0.013107428	NA	DAP with no linked-gene
29	PSC	chr5-140249843-140250722	1.41198510854554e-08	2.603724275	0.046	0.007	0.004906436	NA	DAP with no linked-gene
30	PSC	chr16-86701355-86702507	4.39186680428575e-08	2.292818132	0.051	0.011	0.015261078	NA	DAP with no linked-gene
31	PSC	chr18-80991922-80993331	2.38998388788082e-09	1.540582396	0.092	0.035	0.000830484	NA	DAP with no linked-gene
32	PSC	chr3-126187543-126189245	1.27955236015574e-08	2.660438119	0.043	0.007	0.004446253	NA	DAP with no linked-gene
33	PSC	chr3-41605166-41606604	8.43600218695416e-09	1.222354548	0.116	0.051	0.002931384	NA	DAP with no linked-gene
34	PSC	chr2-171969023-171970370	1.23578931606954e-07	1.551996894	0.068	0.025	0.042941825	NA	DAP with no linked-gene
35	PSC	chr4-62754860-62756160	2.93241328318552e-09	1.176571245	0.13	0.06	0.00101897	NA	DAP with no linked-gene
36	PSC	chr4-114382368-114383550	1.47015822690177e-12	3.284116192	0.056	0.006	5.10857931474961e-07	NA	DAP with no linked-gene
37	PSC	chr4-151385718-151387677	1.44315127578442e-08	1.566048408	0.085	0.03	0.005014734	NA	DAP with no linked-gene
38	PSC	chr5-36069163-36070330	6.97126416431292e-08	1.739878651	0.063	0.02	0.024224097	NA	DAP with no linked-gene
39	PSC	chr8-122280788-122282836	3.74492641394226e-08	0.601996255	0.285	0.21	0.013013058	NA	DAP with no linked-gene
40	PSC	chr5-24291426-24292635	1.26386924890812e-07	2.731915911	0.039	0.006	0.043917561	NA	DAP with no linked-gene
41	PSC	chr7-40455592-40458061	7.52349715553049e-09	1.783646493	0.073	0.022	0.002614302	NA	DAP with no linked-gene
42	PSC	chr9-22826162-22827124	1.3368609579711e-08	4.419938025	0.028	0.001	0.004645391	NA	DAP with no linked-gene
43	PSC	chr8-95346393-95347398	1.20764635218371e-07	1.058855576	0.12	0.06	0.041963899	NA	DAP with no linked-gene
44	Sertoli	chr1-37687292-37688799	1.71144092088764e-11	-1.750225038	0.035	0.118	5.94700048394643e-06	2010300C02Rik	DAP with linked non-DEG
45	Sertoli	chr14-71046615-71047798	7.26892556580443e-10	-3.547905759	0.004	0.043	0.000252584	2410012E07Rik	DAP with linked non-DEG
46	Sertoli	chr11-112711267-112712025	8.13094946360647e-09	-3.613572952	0.003	0.037	0.002825383	2610035D17Rik	DAP with linked DEG
47	Sertoli	chr11-113291705-113292710	1.14569459740261e-09	-2.035561743	0.019	0.082	0.000398112	2610035D17Rik	DAP with linked DEG
48	Sertoli	chr11-112769758-112770964	2.19091141608046e-09	-2.239618796	0.015	0.071	0.000761309	2610035D17Rik	DAP with linked DEG
49	Sertoli	chr11-113183455-113184458	8.27229491616222e-09	-2.275638371	0.013	0.062	0.002874498	2610035D17Rik	DAP with linked DEG
50	Sertoli	chr11-113188251-113188773	3.80434488904436e-16	-4.006694212	0.004	0.07	1.32195278376958e-10	2610035D17Rik	DAP with linked DEG
51	Sertoli	chr10-115518199-115519352	9.5137648520335e-12	-2.716593772	0.011	0.072	3.30589057960886e-06	A930009A15Rik	DAP with linked non-DEG
52	Sertoli	chr15-52151105-52152014	1.58338475253739e-11	-4.604935724	0.002	0.042	5.50202450735456e-06	Aard	DAP with linked DEG
53	Sertoli	chr9-106382831-106384826	3.36170449772909e-10	-1.789289272	0.029	0.103	0.000116814	Abhd14a	DAP with linked non-DEG
54	Sertoli	chr2-103643483-103644460	4.46189063768667e-12	-2.015723387	0.025	0.106	1.55044006823655e-06	Abtb2	DAP with linked DEG
55	Sertoli	chr2-103390012-103391376	2.45000732007927e-09	-2.527555639	0.01	0.058	0.000851341	Abtb2	DAP with linked DEG
56	Sertoli	chr2-155552695-155553622	1.44467618604372e-12	-2.541625509	0.014	0.081	5.02003304507402e-07	Acss2	DAP with linked DEG
57	Sertoli	chr13-70681788-70682612	5.04179555551488e-10	-2.142841168	0.018	0.081	0.000175195	Adamts16	DAP with linked DEG
58	Sertoli	chr1-9582976-9583733	1.03171834967194e-07	-1.978615609	0.016	0.065	0.035850665	Adhfe1	DAP with linked DEG
59	Sertoli	chr1-9208460-9209303	4.19064238451181e-08	-2.870074801	0.006	0.042	0.014561854	Adhfe1	DAP with linked DEG
60	Sertoli	chr19-56955921-56956403	1.52264040636887e-10	-4.56711465	0.002	0.04	5.29094701607088e-05	Afap1l2	DAP with linked DEG
61	Sertoli	chr19-56959546-56960005	2.71592908377019e-15	-3.915553801	0.004	0.063	9.43744617673883e-10	Afap1l2	DAP with linked DEG
62	Sertoli	chr7-76794896-76795761	1.93225352655366e-14	-3.300375121	0.007	0.072	6.71429116674499e-09	Agbl1	DAP with linked non-DEG
63	Sertoli	chr17-12204737-12206547	1.7991694295399e-09	-1.281317553	0.063	0.154	0.000625184	Agpat4	DAP with linked DEG
64	Sertoli	chr17-11987981-11989191	3.59475742510704e-09	-2.007854502	0.019	0.08	0.001249124	Agpat4	DAP with linked DEG
65	Sertoli	chr17-12128729-12129624	7.9739955726416e-08	-1.909411761	0.018	0.068	0.027708439	Agpat4	DAP with linked DEG
66	Sertoli	chr10-80804575-80805284	9.51050637655696e-13	-1.812458614	0.034	0.125	3.3047583082579e-07	Amh	DAP with linked DEG
67	Sertoli	chr7-101480556-101481061	3.87926086611028e-11	-2.646866607	0.011	0.067	1.34798496206033e-05	Anapc15	DAP with linked non-DEG
68	Sertoli	chr7-101875715-101876503	1.38469452120037e-12	-2.189814278	0.02	0.098	4.81160575699312e-07	Anapc15	DAP with linked non-DEG
69	Sertoli	chr2-118715173-118715827	1.07547306163094e-08	-1.750343741	0.026	0.089	0.003737108	Ankrd63	DAP with linked non-DEG
70	Sertoli	chr17-25916837-25917377	1.66438737656192e-11	-2.510220844	0.014	0.075	5.78349647544617e-06	Arhgdig	DAP with linked non-DEG
71	Sertoli	chr17-26705409-26706308	4.49955662373715e-19	-3.127878832	0.012	0.101	1.5635284333993e-13	Arhgdig	DAP with linked non-DEG
72	Sertoli	chr5-145103795-145104678	1.63929003674321e-12	-2.670827166	0.012	0.078	5.69628698417716e-07	Arpc1b	DAP with linked non-DEG
73	Sertoli	chr11-69617611-69618542	9.0635768822025e-12	-1.56472841	0.047	0.144	3.14945701291214e-06	Atp1b2	DAP with linked DEG
74	Sertoli	chr11-96130331-96130996	7.34347264008311e-08	-3.407978317	0.003	0.035	0.025517466	Atp5g1	DAP with linked non-DEG
75	Sertoli	chr17-26705409-26706308	4.49955662373715e-19	-3.127878832	0.012	0.101	1.5635284333993e-13	Atp6v0e	DAP with linked non-DEG
76	Sertoli	chrX-93964635-93965155	2.51277787467015e-09	-10.76597271	0	0.026	0.000873153	AU015836	DAP with linked non-DEG
77	Sertoli	chr11-113188251-113188773	3.80434488904436e-16	-4.006694212	0.004	0.07	1.32195278376958e-10	BC006965	DAP with linked DEG
78	Sertoli	chr11-112711267-112712025	8.13094946360647e-09	-3.613572952	0.003	0.037	0.002825383	BC006965	DAP with linked DEG
79	Sertoli	chr11-112345026-112346808	1.88079855261227e-12	-2.130495698	0.023	0.103	6.53549285054473e-07	BC006965	DAP with linked DEG
80	Sertoli	chr11-113183455-113184458	8.27229491616222e-09	-2.275638371	0.013	0.062	0.002874498	BC006965	DAP with linked DEG
81	Sertoli	chr11-112769758-112770964	2.19091141608046e-09	-2.239618796	0.015	0.071	0.000761309	BC006965	DAP with linked DEG
82	Sertoli	chr3-122435187-122436141	5.59832324514447e-09	-2.276444792	0.013	0.063	0.001945333	Bcar3	DAP with linked DEG
83	Sertoli	chr3-103207490-103208682	1.00598334892615e-08	-2.553856671	0.009	0.053	0.003495641	Bcas2	DAP with linked non-DEG
84	Sertoli	chr14-12820905-12823263	1.08659857180659e-20	-1.768744171	0.06	0.211	3.77576704724212e-15	Cadps	DAP with linked DEG
85	Sertoli	chr11-96130331-96130996	7.34347264008311e-08	-3.407978317	0.003	0.035	0.025517466	Calcoco2	DAP with linked non-DEG
86	Sertoli	chr17-24474589-24474920	1.20864699811217e-08	-2.472265985	0.01	0.056	0.004199867	Caskin1	DAP with linked non-DEG
87	Sertoli	chr11-54668126-54668801	3.72085764865585e-08	-3.55913103	0.003	0.037	0.012929422	Cdc42se2	DAP with linked DEG
88	Sertoli	chr11-55103875-55104352	5.45218219780439e-12	-3.392702172	0.005	0.056	1.89455153100406e-06	Cdc42se2	DAP with linked DEG
89	Sertoli	chr8-102552960-102554576	1.40781933964782e-07	-2.011173875	0.015	0.062	0.04891961	Cdh11	DAP with linked non-DEG
90	Sertoli	chr7-84004318-84004850	1.08031915679029e-14	-3.656728963	0.005	0.065	3.75394702197273e-09	Cemip	DAP with linked DEG
91	Sertoli	chr11-62106166-62107175	2.50972168665634e-08	-3.052319029	0.005	0.042	0.008720906	Cenpv	DAP with linked non-DEG
92	Sertoli	chr11-62533628-62534084	8.8527737516785e-09	-4.322690296	0.002	0.032	0.003076206	Cenpv	DAP with linked non-DEG
93	Sertoli	chr10-75555836-75556662	1.25808055923336e-12	-2.770207498	0.011	0.073	4.37164123125204e-07	Chchd10	DAP with linked non-DEG
94	Sertoli	chr19-3668848-3669858	1.41093037054179e-08	-2.284076941	0.012	0.06	0.004902771	Chka	DAP with linked DEG
95	Sertoli	chr14-65722333-65723264	7.30009340219728e-08	-1.78065633	0.024	0.082	0.02536673	Clu	DAP with linked non-DEG
96	Sertoli	chr15-55457042-55457804	1.73802774330717e-11	-3.383133002	0.005	0.055	6.03938570383091e-06	Col14a1	DAP with linked DEG
97	Sertoli	chr10-77229375-77230650	1.83433720913908e-11	-1.806841827	0.033	0.117	6.37404665117692e-06	Col18a1	DAP with linked DEG
98	Sertoli	chr10-77226604-77227243	1.66668498614309e-09	-1.893573413	0.024	0.089	0.000579148	Col18a1	DAP with linked DEG
99	Sertoli	chr4-63185946-63187214	5.98141473975786e-24	-2.442854257	0.031	0.168	2.07845190084476e-18	Col27a1	DAP with linked DEG
100	Sertoli	chr4-63302475-63303308	4.85075781923624e-08	-2.199256943	0.013	0.06	0.016855656	Col27a1	DAP with linked DEG
101	Sertoli	chr1-24194894-24196748	3.63093695678758e-11	-2.253437541	0.016	0.08	1.26169612842933e-05	Col9a1	DAP with linked DEG
102	Sertoli	chr2-180604744-180605252	2.43189873530473e-15	-3.409636014	0.007	0.076	8.45048332037366e-10	Col9a3	DAP with linked DEG
103	Sertoli	chr2-180987556-180988010	9.01224031271047e-10	-3.915543927	0.002	0.039	0.000313162	Col9a3	DAP with linked DEG
104	Sertoli	chr5-115316777-115318169	6.52878689231069e-08	-1.713199197	0.024	0.082	0.022686555	Cox6a1	DAP with linked non-DEG
105	Sertoli	chr17-26705409-26706308	4.49955662373715e-19	-3.127878832	0.012	0.101	1.5635284333993e-13	Crebrf	DAP with linked DEG
106	Sertoli	chr7-80356698-80357918	9.29993046972846e-08	-1.264415991	0.051	0.124	0.032315863	Crtc3	DAP with linked non-DEG
107	Sertoli	chr10-63472363-63472883	4.01422181321415e-08	-2.62715566	0.007	0.047	0.013948819	Ctnna3	DAP with linked non-DEG
108	Sertoli	chr4-56506056-56506712	3.40596092158695e-09	-3.572710036	0.003	0.037	0.00118352	Ctnnal1	DAP with linked DEG
109	Sertoli	chr2-84544220-84545495	4.50619585922588e-12	-2.013415999	0.026	0.107	1.5658354681431e-06	Ctnnd1	DAP with linked DEG
110	Sertoli	chr7-144438598-144439451	6.88740072237821e-11	-2.041248058	0.022	0.088	2.39326844001559e-05	Cttn	DAP with linked DEG
111	Sertoli	chr6-84134180-84135344	6.72843149247203e-15	-2.717389931	0.014	0.093	2.33802901716164e-09	Cyp26b1	DAP with linked DEG
112	Sertoli	chr10-59948774-59949416	1.54938633677334e-08	-1.946071202	0.02	0.077	0.005383885	Ddit4	DAP with linked non-DEG
113	Sertoli	chr2-152336560-152337286	1.00271807902329e-11	-5.539407403	0.001	0.04	3.48429491689407e-06	Defb19	DAP with linked non-DEG
114	Sertoli	chr2-152587758-152588764	2.12887936967029e-09	-2.856676969	0.007	0.05	0.000739754	Defb19	DAP with linked non-DEG
115	Sertoli	chr2-153009026-153009881	6.29417197284765e-15	-4.14304976	0.003	0.062	2.18713034798497e-09	Defb19	DAP with linked non-DEG
116	Sertoli	chr2-152820309-152820763	4.20839176641556e-08	-2.799912003	0.006	0.042	0.01462353	Defb19	DAP with linked non-DEG
117	Sertoli	chr3-103207490-103208682	1.00598334892615e-08	-2.553856671	0.009	0.053	0.003495641	Dennd2c	DAP with linked non-DEG
118	Sertoli	chr15-55157375-55158976	5.36210117608116e-08	-2.465059314	0.009	0.051	0.018632497	Deptor	DAP with linked DEG
119	Sertoli	chr15-98991164-98991740	8.86294983122978e-11	-2.449125589	0.014	0.076	3.07974212210488e-05	Dhh	DAP with linked DEG
120	Sertoli	chr15-98895513-98896513	2.54277960229689e-13	-1.746674563	0.042	0.143	8.83577770104136e-08	Dhh	DAP with linked DEG
121	Sertoli	chr19-25272820-25273869	1.41848019329594e-07	-2.45781168	0.009	0.05	0.049290059	Dmrt1	DAP with linked non-DEG
122	Sertoli	chr19-25144641-25145490	1.26346495722744e-12	-4.397930453	0.002	0.05	4.39035120662176e-07	Dmrt1	DAP with linked non-DEG
123	Sertoli	chr1-80854024-80855484	3.14025440191588e-20	-3.468894335	0.009	0.097	1.09119130084974e-14	Dock10	DAP with linked DEG
124	Sertoli	chr4-99314710-99315189	6.17382704365616e-09	-3.59449583	0.003	0.039	0.002145312	Dock7	DAP with linked DEG
125	Sertoli	chr2-153009026-153009881	6.29417197284765e-15	-4.14304976	0.003	0.062	2.18713034798497e-09	Dusp15	DAP with linked DEG
126	Sertoli	chr2-152587758-152588764	2.12887936967029e-09	-2.856676969	0.007	0.05	0.000739754	Dusp15	DAP with linked DEG
127	Sertoli	chr5-115316777-115318169	6.52878689231069e-08	-1.713199197	0.024	0.082	0.022686555	Dynll1	DAP with linked non-DEG
128	Sertoli	chr6-84134180-84135344	6.72843149247203e-15	-2.717389931	0.014	0.093	2.33802901716164e-09	Dysf	DAP with linked non-DEG
129	Sertoli	chr1-87622522-87623550	8.72648090393121e-09	-2.158730085	0.015	0.067	0.003032321	Efhd1	DAP with linked non-DEG
130	Sertoli	chr4-141787026-141787284	3.32550631930473e-13	-4.70284975	0.002	0.048	1.15556356336361e-07	Efhd2	DAP with linked DEG
131	Sertoli	chr4-141866687-141867817	5.62537686985891e-15	-1.407692837	0.079	0.211	1.95473408162292e-09	Efhd2	DAP with linked DEG
132	Sertoli	chr13-20182126-20182657	6.41611348042009e-08	-3.475852324	0.003	0.035	0.022295032	Elmo1	DAP with linked DEG
133	Sertoli	chr13-20040771-20041660	2.28412996895186e-13	-3.022068924	0.009	0.073	7.93700902261238e-08	Elmo1	DAP with linked DEG
134	Sertoli	chr12-84805060-84806102	4.29622482519553e-18	-2.07613892	0.034	0.152	1.49287368338307e-12	Entpd5	DAP with linked non-DEG
135	Sertoli	chr2-32559275-32560178	7.22128829378471e-15	-2.579284371	0.015	0.096	2.50928936276578e-09	Fam102a	DAP with linked non-DEG
136	Sertoli	chr2-158740706-158741699	4.28604532892739e-22	-2.160098399	0.038	0.175	1.48933646112233e-16	Fam83d	DAP with linked non-DEG
137	Sertoli	chr15-80680421-80681057	3.14311853412988e-10	-2.150600136	0.019	0.083	0.000109219	Fam83f	DAP with linked non-DEG
138	Sertoli	chr4-141866687-141867817	5.62537686985891e-15	-1.407692837	0.079	0.211	1.95473408162292e-09	Fblim1	DAP with linked non-DEG
139	Sertoli	chr6-91210600-91211673	2.5492662424417e-14	-2.339466207	0.02	0.101	8.85831780254853e-09	Fbln2	DAP with linked DEG
140	Sertoli	chr5-110497116-110497669	8.20664441631893e-10	-4.070933833	0.002	0.04	0.000285169	Fbrsl1	DAP with linked DEG
141	Sertoli	chr5-110458722-110459538	4.47406733257945e-08	-1.854494356	0.02	0.073	0.015546713	Fbrsl1	DAP with linked DEG
142	Sertoli	chr7-28634161-28634614	5.26323521692319e-10	-3.431824872	0.004	0.045	0.00018289	Fbxo17	DAP with linked non-DEG
143	Sertoli	chr11-115359223-115360014	6.13558758918163e-08	-2.67056581	0.007	0.047	0.021320247	Fdxr	DAP with linked non-DEG
144	Sertoli	chr14-58507482-58508312	1.686616980315e-19	-2.918520212	0.014	0.112	5.86074101404759e-14	Fgf9	DAP with linked DEG
145	Sertoli	chr3-27606748-27607809	1.28351815941812e-11	-1.573251549	0.046	0.139	4.46003307625406e-06	Fndc3b	DAP with linked DEG
146	Sertoli	chr10-42091376-42092874	6.44884685648516e-11	-2.213695624	0.018	0.083	2.24087754992575e-05	Foxo3	DAP with linked DEG
147	Sertoli	chr17-47762516-47763482	1.54687451501058e-09	-2.285170856	0.014	0.072	0.000537516	Foxp4	DAP with linked DEG
148	Sertoli	chr17-47822720-47823415	1.28466408222866e-13	-2.131417061	0.024	0.112	4.46401498613226e-08	Foxp4	DAP with linked DEG
149	Sertoli	chr17-88965440-88966631	8.32517913598356e-10	-2.228463073	0.016	0.076	0.000289287	Fshr	DAP with linked non-DEG
150	Sertoli	chr17-89144403-89145228	1.99503554731466e-12	-3.240370165	0.007	0.063	6.93244927158633e-07	Fshr	DAP with linked non-DEG
151	Sertoli	chr17-89177511-89178379	6.53201664856136e-14	-3.234408605	0.007	0.071	2.26977780512534e-08	Fshr	DAP with linked non-DEG
152	Sertoli	chr11-53109440-53110432	2.26009767016608e-08	-1.944437062	0.02	0.076	0.0078535	Fstl4	DAP with linked DEG
153	Sertoli	chr11-52919055-52920195	2.0956004679795e-13	-1.837370612	0.038	0.134	7.28189728615857e-08	Fstl4	DAP with linked DEG
154	Sertoli	chr7-57357393-57358575	1.51744701161052e-08	-2.558014173	0.009	0.055	0.005272901	Gabrg3	DAP with linked DEG
155	Sertoli	chr11-67585968-67586765	3.15201799920258e-11	-1.987011546	0.024	0.099	1.09527897445291e-05	Gas7	DAP with linked DEG
156	Sertoli	chr15-7838031-7838995	8.41058363071155e-09	-3.101714805	0.005	0.042	0.002922552	Gdnf	DAP with linked DEG
157	Sertoli	chr19-58421638-58422371	1.81721498368998e-15	-4.409203096	0.003	0.06	6.31454948607513e-10	Gfra1	DAP with linked DEG
158	Sertoli	chr19-58395705-58396737	1.96229483570314e-10	-3.550079994	0.004	0.047	6.81868020984305e-05	Gfra1	DAP with linked DEG
159	Sertoli	chr11-60293662-60295026	4.57438476466398e-09	-2.382394604	0.011	0.061	0.00158953	Gid4	DAP with linked non-DEG
160	Sertoli	chr14-57315325-57316366	2.66277413393712e-08	-2.531547573	0.009	0.053	0.009252741	Gjb2	DAP with linked non-DEG
161	Sertoli	chr14-57230280-57231052	1.23145404474753e-08	-2.647127263	0.008	0.051	0.004279118	Gjb2	DAP with linked non-DEG
162	Sertoli	chr1-119270915-119271811	2.8383249115538e-11	-2.468447149	0.015	0.08	9.86275331891271e-06	Gli2	DAP with linked non-DEG
163	Sertoli	chr11-67585968-67586765	3.15201799920258e-11	-1.987011546	0.024	0.099	1.09527897445291e-05	Glp2r	DAP with linked non-DEG
164	Sertoli	chr4-99491467-99492350	1.1054692444411e-08	-3.489441169	0.003	0.04	0.00384134	Gm12688	DAP with linked non-DEG
165	Sertoli	chr2-24407657-24408475	3.92289245145285e-08	-2.444608237	0.01	0.051	0.013631463	Gm13415	DAP with linked non-DEG
166	Sertoli	chr2-180604744-180605252	2.43189873530473e-15	-3.409636014	0.007	0.076	8.45048332037366e-10	Gm14342	DAP with linked non-DEG
167	Sertoli	chr2-180987556-180988010	9.01224031271047e-10	-3.915543927	0.002	0.039	0.000313162	Gm14342	DAP with linked non-DEG
168	Sertoli	chr2-180987556-180988010	9.01224031271047e-10	-3.915543927	0.002	0.039	0.000313162	Gm14344	DAP with linked non-DEG
169	Sertoli	chr2-180604744-180605252	2.43189873530473e-15	-3.409636014	0.007	0.076	8.45048332037366e-10	Gm14344	DAP with linked non-DEG
170	Sertoli	chr10-24568907-24570303	1.3009085294479e-08	-3.222342296	0.004	0.04	0.004520462	Gm15270	DAP with linked non-DEG
171	Sertoli	chr6-59412458-59413614	3.84665498306642e-12	-2.719669236	0.01	0.071	1.33665490679083e-06	Gprin3	DAP with linked DEG
172	Sertoli	chr9-40336436-40337207	7.25478811006999e-16	-3.661181712	0.006	0.072	2.52093004642767e-10	Gramd1b	DAP with linked non-DEG
173	Sertoli	chr9-59695229-59695863	5.15074513789659e-20	-3.209252932	0.011	0.104	1.789806674242e-14	Gramd2	DAP with linked non-DEG
174	Sertoli	chr3-107998445-107999288	6.95810304401278e-10	-1.483387819	0.043	0.127	0.000241784	Gstm1	DAP with linked non-DEG
175	Sertoli	chr3-108371866-108373050	1.84509308720692e-16	-2.184968478	0.029	0.134	6.41142171408096e-11	Gstm1	DAP with linked non-DEG
176	Sertoli	chr3-107945875-107946729	1.14737666988131e-11	-2.327433767	0.016	0.081	3.98696182133708e-06	Gstm1	DAP with linked non-DEG
177	Sertoli	chr3-108371866-108373050	1.84509308720692e-16	-2.184968478	0.029	0.134	6.41142171408096e-11	Gstm2	DAP with linked DEG
178	Sertoli	chr3-107945875-107946729	1.14737666988131e-11	-2.327433767	0.016	0.081	3.98696182133708e-06	Gstm2	DAP with linked DEG
179	Sertoli	chr3-107998445-107999288	6.95810304401278e-10	-1.483387819	0.043	0.127	0.000241784	Gstm2	DAP with linked DEG
180	Sertoli	chr3-107998445-107999288	6.95810304401278e-10	-1.483387819	0.043	0.127	0.000241784	Gstm6	DAP with linked DEG
181	Sertoli	chr3-108371866-108373050	1.84509308720692e-16	-2.184968478	0.029	0.134	6.41142171408096e-11	Gstm6	DAP with linked DEG
182	Sertoli	chr3-107945875-107946729	1.14737666988131e-11	-2.327433767	0.016	0.081	3.98696182133708e-06	Gstm6	DAP with linked DEG
183	Sertoli	chr3-107945875-107946729	1.14737666988131e-11	-2.327433767	0.016	0.081	3.98696182133708e-06	Gstm7	DAP with linked non-DEG
184	Sertoli	chr3-107998445-107999288	6.95810304401278e-10	-1.483387819	0.043	0.127	0.000241784	Gstm7	DAP with linked non-DEG
185	Sertoli	chr3-108371866-108373050	1.84509308720692e-16	-2.184968478	0.029	0.134	6.41142171408096e-11	Gstm7	DAP with linked non-DEG
186	Sertoli	chr4-130120519-130121331	6.98907569040546e-08	-2.128341096	0.014	0.062	0.02428599	Hcrtr1	DAP with linked non-DEG
187	Sertoli	chr16-16911446-16912739	6.63137349354431e-11	-1.809438161	0.031	0.108	2.30430281840424e-05	Hic2	DAP with linked non-DEG
188	Sertoli	chr3-20023552-20024246	1.17681935158406e-17	-4.811221067	0.002	0.065	4.08927072385188e-12	Hltf	DAP with linked non-DEG
189	Sertoli	chr3-98319115-98319631	5.01845424421969e-19	-3.419272881	0.009	0.091	1.74383757305268e-13	Hmgcs2	DAP with linked DEG
190	Sertoli	chr7-81647577-81648390	2.39934795639011e-13	-3.140072957	0.007	0.066	8.33737424626216e-08	Homer2	DAP with linked DEG
191	Sertoli	chr3-20023552-20024246	1.17681935158406e-17	-4.811221067	0.002	0.065	4.08927072385188e-12	Hps3	DAP with linked non-DEG
192	Sertoli	chr13-63810150-63810527	2.68499386528762e-08	-3.69485639	0.002	0.035	0.009329951	Hsd17b3	DAP with linked DEG
193	Sertoli	chr1-119270915-119271811	2.8383249115538e-11	-2.468447149	0.015	0.08	9.86275331891271e-06	Inhbb	DAP with linked non-DEG
194	Sertoli	chr1-180307242-180308483	6.97875233706065e-12	-1.954326952	0.029	0.111	2.42501175584352e-06	Itpkb	DAP with linked DEG
195	Sertoli	chr6-52684235-52684892	1.52739432496566e-10	-2.866681114	0.008	0.058	5.30746617010694e-05	Jazf1	DAP with linked non-DEG
196	Sertoli	chr10-80804575-80805284	9.51050637655696e-13	-1.812458614	0.034	0.125	3.3047583082579e-07	Jsrp1	DAP with linked non-DEG
197	Sertoli	chr16-34992920-34993872	1.76653513466404e-10	-2.465287704	0.012	0.068	6.13844461268733e-05	Kalrn	DAP with linked non-DEG
198	Sertoli	chr16-92346108-92347493	1.07845875902203e-15	-2.179098346	0.028	0.124	3.74748241878771e-10	Kcne1	DAP with linked non-DEG
199	Sertoli	chr1-189371511-189372491	5.23008002784591e-09	-2.943707125	0.007	0.048	0.001817374	Kcnk2	DAP with linked DEG
200	Sertoli	chr15-66017609-66018719	3.44258241744342e-08	-1.509128053	0.034	0.099	0.011962458	Kcnq3	DAP with linked non-DEG
201	Sertoli	chr2-25467481-25468353	1.11786292976432e-12	-2.607480292	0.013	0.082	3.88440600149154e-07	Kcnt1	DAP with linked non-DEG
202	Sertoli	chr11-114769665-114770376	1.0111679924415e-20	-3.340080916	0.01	0.102	3.51365709853536e-15	Kif19a	DAP with linked non-DEG
203	Sertoli	chr10-38964711-38966198	5.3275872743514e-11	-1.602680671	0.042	0.133	1.851256664028e-05	Lama4	DAP with linked DEG
204	Sertoli	chr10-39044506-39044947	1.2371604273521e-07	-4.774307938	0.001	0.026	0.042989469	Lama4	DAP with linked DEG
205	Sertoli	chr10-115518199-115519352	9.5137648520335e-12	-2.716593772	0.011	0.072	3.30589057960886e-06	Lgr5	DAP with linked DEG
206	Sertoli	chr10-115417825-115418864	1.83913946219594e-08	-2.758753994	0.007	0.045	0.006390734	Lgr5	DAP with linked DEG
207	Sertoli	chr17-89144403-89145228	1.99503554731466e-12	-3.240370165	0.007	0.063	6.93244927158633e-07	Lhcgr	DAP with linked non-DEG
208	Sertoli	chr2-91438901-91439713	8.88397285232276e-09	-1.996305972	0.018	0.073	0.003087047	Lrp4	DAP with linked DEG
209	Sertoli	chr5-105873312-105874009	4.7229067865702e-10	-3.000247753	0.007	0.055	0.000164114	Lrrc8c	DAP with linked DEG
210	Sertoli	chr5-105498435-105499006	6.59215512348728e-09	-2.959160081	0.006	0.046	0.002290675	Lrrc8c	DAP with linked DEG
211	Sertoli	chr5-105693815-105694725	5.91994860116179e-17	-3.024669863	0.011	0.091	2.0570933396747e-11	Lrrc8c	DAP with linked DEG
212	Sertoli	chr5-105693815-105694725	5.91994860116179e-17	-3.024669863	0.011	0.091	2.0570933396747e-11	Lrrc8d	DAP with linked DEG
213	Sertoli	chr5-105498435-105499006	6.59215512348728e-09	-2.959160081	0.006	0.046	0.002290675	Lrrc8d	DAP with linked DEG
214	Sertoli	chr2-127743943-127744793	8.00217962576525e-20	-2.500239358	0.024	0.133	2.78063738725904e-14	Mall	DAP with linked non-DEG
215	Sertoli	chr7-80356698-80357918	9.29993046972846e-08	-1.264415991	0.051	0.124	0.032315863	Man2a2	DAP with linked DEG
216	Sertoli	chr12-24893685-24894500	3.4366565323046e-08	-1.789465493	0.023	0.08	0.011941866	Mboat2	DAP with linked DEG
217	Sertoli	chr18-82549449-82549886	1.97057585495695e-08	-4.189623753	0.002	0.031	0.006847456	Mbp	DAP with linked DEG
218	Sertoli	chr18-82630912-82631528	1.19287939023033e-07	-3.454217658	0.003	0.036	0.041450769	Mbp	DAP with linked DEG
219	Sertoli	chr18-82545150-82546337	7.2849045868135e-13	-2.133136292	0.023	0.104	2.53139507034889e-07	Mbp	DAP with linked DEG
220	Sertoli	chr17-47822720-47823415	1.28466408222866e-13	-2.131417061	0.024	0.112	4.46401498613226e-08	Mdfi	DAP with linked non-DEG
221	Sertoli	chr4-140623954-140625233	3.79945008500557e-20	-2.125349727	0.038	0.161	1.32025191278816e-14	Mfap2	DAP with linked non-DEG
222	Sertoli	chr6-120516212-120517606	1.78718866144269e-12	-1.988918379	0.027	0.107	6.21021252021413e-07	Mical3	DAP with linked non-DEG
223	Sertoli	chr11-116103755-116104787	1.72760645817248e-08	-1.218096143	0.064	0.152	0.006003173	Mrpl38	DAP with linked non-DEG
224	Sertoli	chr5-115431421-115432114	1.77188739516955e-13	-2.701614795	0.012	0.081	6.15704291510492e-08	Msi1	DAP with linked DEG
225	Sertoli	chr8-94142932-94143726	2.17606999604958e-08	-3.037239938	0.005	0.042	0.007561517	Mt3	DAP with linked non-DEG
226	Sertoli	chr1-9208460-9209303	4.19064238451181e-08	-2.870074801	0.006	0.042	0.014561854	Mybl1	DAP with linked DEG
227	Sertoli	chr1-9582976-9583733	1.03171834967194e-07	-1.978615609	0.016	0.065	0.035850665	Mybl1	DAP with linked DEG
228	Sertoli	chr3-108371866-108373050	1.84509308720692e-16	-2.184968478	0.029	0.134	6.41142171408096e-11	Mybphl	DAP with linked non-DEG
229	Sertoli	chr7-44670363-44671587	5.17837703412973e-13	-1.318417776	0.077	0.2	1.79940834370457e-07	Myh14	DAP with linked non-DEG
230	Sertoli	chr9-71628272-71629350	1.73952999804178e-08	-2.21329628	0.013	0.063	0.006044606	Myzap	DAP with linked non-DEG
231	Sertoli	chr10-31272666-31273720	3.73932060648671e-08	-2.888017849	0.007	0.046	0.012993578	Ncoa7	DAP with linked DEG
232	Sertoli	chr13-41401533-41403140	7.0916912870823e-22	-2.945641096	0.015	0.123	2.46425634689179e-16	Nedd9	DAP with linked DEG
233	Sertoli	chr2-168790779-168791730	2.09637557936388e-10	-2.787057986	0.008	0.056	7.28459068195259e-05	Nfatc2	DAP with linked non-DEG
234	Sertoli	chr10-18422650-18423325	3.95291223485245e-16	-4.771744369	0.002	0.06	1.3735777079277e-10	Nhsl1	DAP with linked DEG
235	Sertoli	chr14-31393598-31394835	2.84983168589123e-11	-1.493435729	0.051	0.147	9.90273763371915e-06	Nisch	DAP with linked non-DEG
236	Sertoli	chr10-32869287-32869958	1.00371129154139e-08	-4.335586118	0.002	0.032	0.003487746	Nkain2	DAP with linked DEG
237	Sertoli	chr2-38734247-38735384	5.15267917473703e-25	-1.784132958	0.071	0.248	1.7904787230335e-19	Nr5a1	DAP with linked non-DEG
238	Sertoli	chr4-109224931-109225546	3.11746801806741e-08	-2.916229675	0.006	0.043	0.010832734	Nrd1	DAP with linked non-DEG
239	Sertoli	chr9-88361932-88362829	8.86185051258923e-09	-2.657362906	0.008	0.051	0.00307936	Nt5e	DAP with linked non-DEG
240	Sertoli	chr2-30251407-30252183	1.12334969080421e-07	-2.406596447	0.01	0.052	0.039034717	Odf2	DAP with linked non-DEG
241	Sertoli	chr3-103733774-103735347	6.74128810064282e-09	-1.178281249	0.077	0.171	0.002342496	Olfml3	DAP with linked non-DEG
242	Sertoli	chr4-140623954-140625233	3.79945008500557e-20	-2.125349727	0.038	0.161	1.32025191278816e-14	Padi2	DAP with linked non-DEG
243	Sertoli	chr4-140929617-140930333	4.49837901532073e-12	-4.183603442	0.002	0.05	1.56311923213872e-06	Padi2	DAP with linked non-DEG
244	Sertoli	chr4-64635187-64635964	2.25058918569527e-23	-11.90684488	0	0.068	7.82045983191321e-18	Pappa	DAP with linked DEG
245	Sertoli	chr4-65242271-65243633	2.44297963504338e-08	-1.463822679	0.042	0.116	0.008488988	Pappa	DAP with linked DEG
246	Sertoli	chr2-24407657-24408475	3.92289245145285e-08	-2.444608237	0.01	0.051	0.013631463	Pax8	DAP with linked non-DEG
247	Sertoli	chr7-101480556-101481061	3.87926086611028e-11	-2.646866607	0.011	0.067	1.34798496206033e-05	Pde2a	DAP with linked DEG
248	Sertoli	chr7-101016812-101017881	1.42850072827781e-10	-3.026421416	0.007	0.053	4.96382575565614e-05	Pde2a	DAP with linked DEG
249	Sertoli	chr7-101875715-101876503	1.38469452120037e-12	-2.189814278	0.02	0.098	4.81160575699312e-07	Pde2a	DAP with linked DEG
250	Sertoli	chr3-123072385-123073969	1.40726907929424e-08	-1.69675834	0.028	0.096	0.004890049	Pde5a	DAP with linked DEG
251	Sertoli	chr7-81647577-81648390	2.39934795639011e-13	-3.140072957	0.007	0.066	8.33737424626216e-08	Pde8a	DAP with linked non-DEG
252	Sertoli	chr7-6781363-6781872	2.80691060488726e-08	-2.484551203	0.009	0.055	0.009753593	Peg3	DAP with linked non-DEG
253	Sertoli	chr8-124102249-124102792	8.38468148198625e-13	-2.780051754	0.011	0.076	2.91355104476799e-07	Pgbd5	DAP with linked non-DEG
254	Sertoli	chr17-24474589-24474920	1.20864699811217e-08	-2.472265985	0.01	0.056	0.004199867	Pgp	DAP with linked DEG
255	Sertoli	chr11-96130331-96130996	7.34347264008311e-08	-3.407978317	0.003	0.035	0.025517466	Phb	DAP with linked non-DEG
256	Sertoli	chr3-98319115-98319631	5.01845424421969e-19	-3.419272881	0.009	0.091	1.74383757305268e-13	Phgdh	DAP with linked DEG
257	Sertoli	chr3-98104505-98105630	2.59110121078533e-17	-4.120250988	0.004	0.071	9.0036880422974e-12	Phgdh	DAP with linked DEG
258	Sertoli	chr19-24415838-24417247	3.3747109515115e-14	-2.547592391	0.016	0.096	1.17266143498598e-08	Pip5k1b	DAP with linked DEG
259	Sertoli	chr19-24141488-24142342	5.58140256675143e-09	-2.186423561	0.015	0.071	0.001939454	Pip5k1b	DAP with linked DEG
260	Sertoli	chr5-124247152-124248268	3.00091666126297e-11	-2.595026501	0.013	0.073	1.04277352603896e-05	Pitpnm2	DAP with linked DEG
261	Sertoli	chr2-59406974-59408249	8.99443410475138e-15	-3.283354868	0.007	0.073	3.12543093488953e-09	Pkp4	DAP with linked DEG
262	Sertoli	chr2-118715173-118715827	1.07547306163094e-08	-1.750343741	0.026	0.089	0.003737108	Plcb2	DAP with linked non-DEG
263	Sertoli	chr2-118441361-118442046	3.18163476485082e-09	-4.287141801	0.002	0.034	0.00110557	Plcb2	DAP with linked non-DEG
264	Sertoli	chr10-80804575-80805284	9.51050637655696e-13	-1.812458614	0.034	0.125	3.3047583082579e-07	Plekhj1	DAP with linked non-DEG
265	Sertoli	chr5-115316777-115318169	6.52878689231069e-08	-1.713199197	0.024	0.082	0.022686555	Pop5	DAP with linked non-DEG
266	Sertoli	chr12-72715828-72716710	1.2845078033552e-08	-2.505591995	0.01	0.055	0.004463472	Ppm1a	DAP with linked DEG
267	Sertoli	chr2-158740706-158741699	4.28604532892739e-22	-2.160098399	0.038	0.175	1.48933646112233e-16	Ppp1r16b	DAP with linked DEG
268	Sertoli	chr1-162771509-162773140	3.59641926977422e-14	-2.793982573	0.011	0.082	1.24970174995749e-08	Prrc2c	DAP with linked DEG
269	Sertoli	chr2-25125876-25127788	1.04547953329197e-22	-2.660618843	0.023	0.144	3.6328845562596e-17	Ptgds	DAP with linked DEG
270	Sertoli	chr2-25467481-25468353	1.11786292976432e-12	-2.607480292	0.013	0.082	3.88440600149154e-07	Ptgds	DAP with linked DEG
271	Sertoli	chr2-25024953-25025624	8.53130501797978e-11	-3.763062815	0.003	0.045	2.9645005241727e-05	Ptgds	DAP with linked DEG
272	Sertoli	chr17-10631765-10632309	4.41565134700258e-10	-2.535828612	0.011	0.065	0.000153437	Qk	DAP with linked DEG
273	Sertoli	chr4-109224931-109225546	3.11746801806741e-08	-2.916229675	0.006	0.043	0.010832734	Rab3b	DAP with linked non-DEG
274	Sertoli	chr9-65407314-65408478	3.60355368479936e-08	-2.379777592	0.011	0.056	0.012521809	Rasl12	DAP with linked DEG
275	Sertoli	chr9-65692580-65693750	3.3309805848349e-13	-2.272003573	0.02	0.102	1.15746578852136e-07	Rasl12	DAP with linked DEG
276	Sertoli	chr9-117133655-117134431	1.13621855457596e-07	-2.034702996	0.015	0.06	0.03948189	Rbms3	DAP with linked non-DEG
277	Sertoli	chr17-25916837-25917377	1.66438737656192e-11	-2.510220844	0.014	0.075	5.78349647544617e-06	Rgs11	DAP with linked non-DEG
278	Sertoli	chr12-102270520-102271964	9.49564954665385e-09	-1.408811256	0.048	0.129	0.003299596	Rin3	DAP with linked DEG
279	Sertoli	chr6-72397674-72398267	7.10973735890784e-10	-2.676022843	0.01	0.061	0.000247053	Rnf181	DAP with linked DEG
280	Sertoli	chr6-72333059-72333664	8.5143059900041e-08	-2.78816758	0.007	0.043	0.029585936	Rnf181	DAP with linked DEG
281	Sertoli	chr16-74440192-74440920	2.17435433519828e-16	-3.823961971	0.005	0.07	7.55555516166375e-11	Robo2	DAP with linked non-DEG
282	Sertoli	chr7-44670363-44671587	5.17837703412973e-13	-1.318417776	0.077	0.2	1.79940834370457e-07	Rpl13a	DAP with linked non-DEG
283	Sertoli	chr9-106382831-106384826	3.36170449772909e-10	-1.789289272	0.029	0.103	0.000116814	Rpl29	DAP with linked non-DEG
284	Sertoli	chr5-115316777-115318169	6.52878689231069e-08	-1.713199197	0.024	0.082	0.022686555	Rplp0	DAP with linked non-DEG
285	Sertoli	chr17-7166068-7166575	1.02486969681824e-15	-3.319778486	0.008	0.076	3.56126846598885e-10	Rps6ka2	DAP with linked non-DEG
286	Sertoli	chr4-32560802-32562090	3.23501833842402e-12	-1.893912351	0.032	0.119	1.12412034732727e-06	Rragd	DAP with linked non-DEG
287	Sertoli	chr11-75274095-75275245	5.31251495913999e-10	-2.527133802	0.011	0.066	0.000184602	Rtn4rl1	DAP with linked DEG
288	Sertoli	chr7-16364579-16365604	9.27344340851173e-10	-2.400559256	0.012	0.066	0.000322238	Sae1	DAP with linked non-DEG
289	Sertoli	chr2-168790779-168791730	2.09637557936388e-10	-2.787057986	0.008	0.056	7.28459068195259e-05	Sall4	DAP with linked non-DEG
290	Sertoli	chr11-69617611-69618542	9.0635768822025e-12	-1.56472841	0.047	0.144	3.14945701291214e-06	Sat2	DAP with linked DEG
291	Sertoli	chr14-65722333-65723264	7.30009340219728e-08	-1.78065633	0.024	0.082	0.02536673	Scara5	DAP with linked non-DEG
292	Sertoli	chr6-55009533-55010574	1.10769782098174e-12	-3.60491388	0.005	0.058	3.84908377323842e-07	Scrn1	DAP with linked DEG
293	Sertoli	chr6-54553822-54554877	9.86901373640142e-12	-2.082903383	0.024	0.099	3.42933423819345e-06	Scrn1	DAP with linked DEG
294	Sertoli	chr3-31259696-31262101	3.02882651663539e-10	-1.561496979	0.042	0.122	0.000105247	Sec62	DAP with linked non-DEG
295	Sertoli	chr5-53047969-53049581	5.21989882870985e-10	-1.519245905	0.045	0.128	0.000181384	Sel1l3	DAP with linked DEG
296	Sertoli	chr15-32562474-32563236	3.61722340278002e-08	-4.995541042	0.001	0.027	0.012569309	Sema5a	DAP with linked DEG
297	Sertoli	chr5-93053413-93054972	3.73661959613409e-11	-2.68433124	0.01	0.066	1.29841926036266e-05	Sept11	DAP with linked DEG
298	Sertoli	chr13-33947978-33949004	1.0848542232099e-14	-3.733221201	0.005	0.065	3.76970569752094e-09	Serpinb6a	DAP with linked non-DEG
299	Sertoli	chr2-29105053-29106088	8.15289823955766e-11	-2.386414263	0.014	0.073	2.83300984477269e-05	Setx	DAP with linked non-DEG
300	Sertoli	chr13-20040771-20041660	2.28412996895186e-13	-3.022068924	0.009	0.073	7.93700902261238e-08	Sfrp4	DAP with linked non-DEG
301	Sertoli	chr4-102769152-102770769	1.57577871058597e-08	-1.761713776	0.026	0.089	0.005475595	Sgip1	DAP with linked DEG
302	Sertoli	chr1-9582976-9583733	1.03171834967194e-07	-1.978615609	0.016	0.065	0.035850665	Sgk3	DAP with linked DEG
303	Sertoli	chr19-32606069-32606752	3.71666696435576e-12	-4.213667114	0.002	0.047	1.29148602010916e-06	Sgms1	DAP with linked DEG
304	Sertoli	chr4-85201128-85201784	7.36928275364015e-09	-3.29664734	0.004	0.042	0.002560715	Sh3gl2	DAP with linked DEG
305	Sertoli	chr11-69617611-69618542	9.0635768822025e-12	-1.56472841	0.047	0.144	3.14945701291214e-06	Shbg	DAP with linked non-DEG
306	Sertoli	chr2-125683991-125686171	1.26687301195143e-22	-3.571959007	0.009	0.108	4.40219368557944e-17	Shc4	DAP with linked non-DEG
307	Sertoli	chr3-31259696-31262101	3.02882651663539e-10	-1.561496979	0.042	0.122	0.000105247	Skil	DAP with linked non-DEG
308	Sertoli	chr18-58055289-58056401	4.95115316310552e-11	-2.588900673	0.012	0.071	1.72045145688172e-05	Slc27a6	DAP with linked non-DEG
309	Sertoli	chr12-81140384-81141889	1.95657337608763e-09	-1.106230164	0.086	0.188	0.00067988	Smoc1	DAP with linked non-DEG
310	Sertoli	chr11-72400976-72402449	1.00457394711121e-11	-1.514796573	0.053	0.153	3.49074378011939e-06	Smtnl2	DAP with linked non-DEG
311	Sertoli	chr14-70211563-70212214	9.32408217613589e-13	-2.457029762	0.015	0.089	3.23997869497458e-07	Sorbs3	DAP with linked DEG
312	Sertoli	chr15-79164985-79166283	1.59540184945901e-17	-2.440719731	0.02	0.119	5.54378211659266e-12	Sox10	DAP with linked DEG
313	Sertoli	chr15-79223171-79223993	9.15310623903175e-08	-2.46942502	0.009	0.051	0.031805671	Sox10	DAP with linked DEG
314	Sertoli	chr15-79476790-79477814	1.61063944376821e-11	-2.502680268	0.013	0.077	5.59673047117797e-06	Sox10	DAP with linked DEG
315	Sertoli	chr15-79151846-79153246	1.13429509874475e-12	-2.826051297	0.01	0.071	3.9415053238732e-07	Sox10	DAP with linked DEG
316	Sertoli	chr17-25916837-25917377	1.66438737656192e-11	-2.510220844	0.014	0.075	5.78349647544617e-06	Sox8	DAP with linked non-DEG
317	Sertoli	chr11-112787850-112788709	6.72629861708126e-09	-2.233504274	0.014	0.065	0.002337288	Sox9	DAP with linked DEG
318	Sertoli	chr11-113183455-113184458	8.27229491616222e-09	-2.275638371	0.013	0.062	0.002874498	Sox9	DAP with linked DEG
319	Sertoli	chr11-112345026-112346808	1.88079855261227e-12	-2.130495698	0.023	0.103	6.53549285054473e-07	Sox9	DAP with linked DEG
320	Sertoli	chr11-112711267-112712025	8.13094946360647e-09	-3.613572952	0.003	0.037	0.002825383	Sox9	DAP with linked DEG
321	Sertoli	chr11-112769758-112770964	2.19091141608046e-09	-2.239618796	0.015	0.071	0.000761309	Sox9	DAP with linked DEG
322	Sertoli	chr11-113188251-113188773	3.80434488904436e-16	-4.006694212	0.004	0.07	1.32195278376958e-10	Sox9	DAP with linked DEG
323	Sertoli	chr4-140929617-140930333	4.49837901532073e-12	-4.183603442	0.002	0.05	1.56311923213872e-06	Spata21	DAP with linked non-DEG
324	Sertoli	chr7-29279317-29280258	6.26302666328004e-14	-2.354994273	0.02	0.098	2.17630782008987e-08	Spint2	DAP with linked DEG
325	Sertoli	chr5-115316777-115318169	6.52878689231069e-08	-1.713199197	0.024	0.082	0.022686555	Srsf9	DAP with linked non-DEG
326	Sertoli	chr13-91896299-91897105	1.25778319965596e-13	-2.366254626	0.019	0.099	4.37060795132452e-08	Ssbp2	DAP with linked non-DEG
327	Sertoli	chr6-72333059-72333664	8.5143059900041e-08	-2.78816758	0.007	0.043	0.029585936	St3gal5	DAP with linked DEG
328	Sertoli	chr6-72397674-72398267	7.10973735890784e-10	-2.676022843	0.01	0.061	0.000247053	St3gal5	DAP with linked DEG
329	Sertoli	chr16-22896275-22896982	2.66552550682803e-10	-2.575884953	0.011	0.066	9.26230130740137e-05	St6gal1	DAP with linked DEG
330	Sertoli	chr2-120722171-120723323	7.45417063325155e-08	-2.259480035	0.012	0.06	0.025902125	Stard9	DAP with linked non-DEG
331	Sertoli	chr7-102399146-102400020	1.36096557936504e-15	-3.263345802	0.008	0.08	4.72915124345661e-10	Stim1	DAP with linked DEG
332	Sertoli	chr7-101875715-101876503	1.38469452120037e-12	-2.189814278	0.02	0.098	4.81160575699312e-07	Stim1	DAP with linked DEG
333	Sertoli	chr3-103207490-103208682	1.00598334892615e-08	-2.553856671	0.009	0.053	0.003495641	Sycp1	DAP with linked non-DEG
334	Sertoli	chr17-5965131-5965691	1.03727062336416e-10	-2.974578342	0.007	0.06	3.60435982559694e-05	Synj2	DAP with linked DEG
335	Sertoli	chr17-5943247-5943665	5.99031346700909e-11	-5.377578703	0.001	0.036	2.08154407508365e-05	Synj2	DAP with linked DEG
336	Sertoli	chr17-5992827-5993750	2.06262265466507e-11	-2.434332077	0.014	0.076	7.16730433156292e-06	Synj2	DAP with linked DEG
337	Sertoli	chr11-85678218-85679090	6.91076165405329e-12	-2.666499085	0.011	0.072	2.40138601335871e-06	Tbx2	DAP with linked non-DEG
338	Sertoli	chr18-68976096-68977029	1.96495516156562e-15	-5.058011538	0.002	0.056	6.82792444316628e-10	Tcf4	DAP with linked non-DEG
339	Sertoli	chr5-118065181-118065980	2.34073760147648e-08	-2.14793024	0.015	0.068	0.008133712	Tesc	DAP with linked DEG
340	Sertoli	chr17-70793867-70795049	8.13532109457862e-09	-1.493833707	0.041	0.118	0.002826902	Tgif1	DAP with linked non-DEG
341	Sertoli	chr16-89813330-89813870	4.55940099926075e-08	-2.554041382	0.008	0.048	0.015843235	Tiam1	DAP with linked DEG
342	Sertoli	chr16-89863023-89863686	9.52121555404563e-12	-3.528672302	0.005	0.051	3.30847958679755e-06	Tiam1	DAP with linked DEG
343	Sertoli	chr4-130120519-130121331	6.98907569040546e-08	-2.128341096	0.014	0.062	0.02428599	Tinagl1	DAP with linked DEG
344	Sertoli	chr4-130055142-130056297	2.69955564535583e-11	-2.994480602	0.007	0.06	9.38055093426472e-06	Tinagl1	DAP with linked DEG
345	Sertoli	chr4-130174458-130175834	2.48517448561162e-09	-1.28620188	0.06	0.147	0.000863561	Tinagl1	DAP with linked DEG
346	Sertoli	chr19-24415838-24417247	3.3747109515115e-14	-2.547592391	0.016	0.096	1.17266143498598e-08	Tjp2	DAP with linked DEG
347	Sertoli	chr19-24141488-24142342	5.58140256675143e-09	-2.186423561	0.015	0.071	0.001939454	Tjp2	DAP with linked DEG
348	Sertoli	chr4-48264722-48265544	2.34231919810469e-14	-3.069685555	0.009	0.076	8.13920786553409e-09	Tmeff1	DAP with linked DEG
349	Sertoli	chr9-45361650-45362475	6.41521753291413e-10	-2.948375502	0.007	0.055	0.000222919	Tmprss13	DAP with linked non-DEG
350	Sertoli	chr17-23876434-23877953	3.12877023911499e-31	-3.174217033	0.018	0.161	1.08720072653887e-25	Tnfrsf12a	DAP with linked non-DEG
351	Sertoli	chr10-31272666-31273720	3.73932060648671e-08	-2.888017849	0.007	0.046	0.012993578	Tpd52l1	DAP with linked DEG
352	Sertoli	chr10-31329126-31330008	2.08937035980459e-08	-2.318355028	0.011	0.058	0.007260249	Tpd52l1	DAP with linked DEG
353	Sertoli	chr9-110960215-110961283	2.88010978929994e-08	-1.764818024	0.024	0.078	0.01000795	Trank1	DAP with linked DEG
354	Sertoli	chr9-111296384-111297052	1.11942288268588e-13	-2.875094659	0.011	0.078	3.88982660390104e-08	Trank1	DAP with linked DEG
355	Sertoli	chr3-103207490-103208682	1.00598334892615e-08	-2.553856671	0.009	0.053	0.003495641	Trim33	DAP with linked non-DEG
356	Sertoli	chr11-116103755-116104787	1.72760645817248e-08	-1.218096143	0.064	0.152	0.006003173	Trim47	DAP with linked non-DEG
357	Sertoli	chr3-37150208-37150810	3.50065887189818e-11	-3.937357869	0.003	0.047	1.21642644810154e-05	Trpc3	DAP with linked DEG
358	Sertoli	chr10-62268278-62268856	1.25848087984313e-10	-2.666047236	0.01	0.063	4.37303228532292e-05	Tspan15	DAP with linked DEG
359	Sertoli	chr15-98991164-98991740	8.86294983122978e-11	-2.449125589	0.014	0.076	3.07974212210488e-05	Tuba1b	DAP with linked non-DEG
360	Sertoli	chr14-18500014-18500816	1.96343732887552e-09	-3.92781867	0.002	0.039	0.000682265	Ube2e2	DAP with linked DEG
361	Sertoli	chr5-148592826-148594099	3.88299007173944e-15	-3.146655872	0.009	0.08	1.34928080507838e-09	Ubl3	DAP with linked non-DEG
362	Sertoli	chr9-49102097-49102931	1.89210864600755e-11	-3.313123113	0.006	0.056	6.57479372857932e-06	Usp28	DAP with linked non-DEG
363	Sertoli	chr3-123025397-123025964	4.19999781419813e-10	-4.116099997	0.002	0.04	0.000145944	Usp53	DAP with linked DEG
364	Sertoli	chr1-9582976-9583733	1.03171834967194e-07	-1.978615609	0.016	0.065	0.035850665	Vcpip1	DAP with linked DEG
365	Sertoli	chr6-54553822-54554877	9.86901373640142e-12	-2.082903383	0.024	0.099	3.42933423819345e-06	Wipf3	DAP with linked DEG
366	Sertoli	chr8-107544037-107545237	3.72258724585284e-12	-2.138011153	0.022	0.099	1.29354322912518e-06	Wwp2	DAP with linked DEG
367	Sertoli	chr7-117509896-117510666	1.49084163574675e-08	-1.543599827	0.038	0.107	0.005180451	Xylt1	DAP with linked DEG
368	Sertoli	chr5-137966307-137967007	1.3140030454641e-12	-3.953128044	0.003	0.052	4.56596348253094e-07	Zan	DAP with linked DEG
369	Sertoli	chr5-137419643-137420285	2.08583321715125e-09	-2.314985146	0.013	0.066	0.000724796	Zan	DAP with linked DEG
370	Sertoli	chr14-65722333-65723264	7.30009340219728e-08	-1.78065633	0.024	0.082	0.02536673	Zfp395	DAP with linked non-DEG
371	Sertoli	chr2-168790779-168791730	2.09637557936388e-10	-2.787057986	0.008	0.056	7.28459068195259e-05	Zfp64	DAP with linked non-DEG
372	Sertoli	chr6-55009533-55010574	1.10769782098174e-12	-3.60491388	0.005	0.058	3.84908377323842e-07	Znrf2	DAP with linked DEG
373	Sertoli	chr11-5301691-5302537	1.14025994620031e-18	-3.355069221	0.009	0.091	3.96223227405414e-13	Znrf3	DAP with linked DEG
374	Sertoli	chr1-105641201-105641872	1.2300526907115e-07	-3.633935065	0.002	0.031	0.042742486	NA	DAP with no linked-gene
375	Sertoli	chr1-110798912-110800069	1.0486537783066e-08	-2.194700669	0.015	0.066	0.003643915	NA	DAP with no linked-gene
376	Sertoli	chr1-12000409-12001032	1.57950943425421e-08	-3.17577188	0.005	0.042	0.005488558	NA	DAP with no linked-gene
377	Sertoli	chr1-120042145-120043439	7.41695603489128e-10	-3.076602946	0.006	0.048	0.000257728	NA	DAP with no linked-gene
378	Sertoli	chr1-120356789-120358172	2.00261680856954e-11	-1.928126768	0.027	0.106	6.95879301725786e-06	NA	DAP with no linked-gene
379	Sertoli	chr1-125481532-125482364	1.90573884735819e-15	-2.500775998	0.019	0.103	6.62215663374262e-10	NA	DAP with no linked-gene
380	Sertoli	chr1-128551505-128552720	8.84115626134104e-09	-1.580266636	0.036	0.104	0.003072169	NA	DAP with no linked-gene
381	Sertoli	chr1-128789549-128790433	3.04412903718501e-10	-3.042743476	0.007	0.055	0.000105779	NA	DAP with no linked-gene
382	Sertoli	chr1-12984424-12985128	8.85350191264666e-08	-3.095139466	0.004	0.036	0.030764591	NA	DAP with no linked-gene
383	Sertoli	chr1-137160527-137161036	7.22266454788227e-08	-5.061365743	0.001	0.026	0.025097676	NA	DAP with no linked-gene
384	Sertoli	chr1-14291980-14293062	1.22517750584383e-10	-2.544607067	0.011	0.066	4.25730805618142e-05	NA	DAP with no linked-gene
385	Sertoli	chr1-146306765-146307392	8.48748507401569e-08	-4.950842478	0.001	0.025	0.029492738	NA	DAP with no linked-gene
386	Sertoli	chr1-155220465-155220871	3.74596383568027e-10	-3.637533481	0.003	0.043	0.000130167	NA	DAP with no linked-gene
387	Sertoli	chr1-157090854-157091537	5.06978918831591e-13	-3.053888244	0.008	0.068	1.76167569610195e-07	NA	DAP with no linked-gene
388	Sertoli	chr1-15992549-15993028	1.23375840391339e-08	-3.275341952	0.004	0.04	0.004287125	NA	DAP with no linked-gene
389	Sertoli	chr1-162126701-162127164	2.71319191499944e-10	-10.77367284	0	0.029	9.42793492583579e-05	NA	DAP with no linked-gene
390	Sertoli	chr1-164353228-164353868	2.45984545008487e-08	-4.35398692	0.002	0.031	0.008547594	NA	DAP with no linked-gene
391	Sertoli	chr1-165191621-165192038	1.88874665140291e-13	-4.432838589	0.002	0.052	6.56311130162741e-08	NA	DAP with no linked-gene
392	Sertoli	chr1-167269353-167271057	5.39863796288401e-08	-1.505198881	0.037	0.107	0.018759457	NA	DAP with no linked-gene
393	Sertoli	chr1-179664495-179665161	7.19774514408026e-08	-3.139337397	0.004	0.036	0.025011085	NA	DAP with no linked-gene
394	Sertoli	chr11-117284435-117285645	2.12894368124453e-09	-1.776341812	0.028	0.094	0.000739776	NA	DAP with no linked-gene
395	Sertoli	chr1-181288994-181289911	1.30988035798062e-08	-3.54917254	0.003	0.039	0.004551638	NA	DAP with no linked-gene
396	Sertoli	chr1-181534672-181535916	5.47729759721452e-09	-2.527553052	0.011	0.061	0.001903279	NA	DAP with no linked-gene
397	Sertoli	chr1-182367769-182368386	8.12429825221769e-08	-3.554825747	0.002	0.031	0.028230718	NA	DAP with no linked-gene
398	Sertoli	chr1-183107292-183109115	1.06519223463976e-13	-2.928300489	0.01	0.075	3.70138323653796e-08	NA	DAP with no linked-gene
399	Sertoli	chr1-185849935-185850852	6.44978023979128e-15	-4.060736561	0.003	0.06	2.24120188662387e-09	NA	DAP with no linked-gene
400	Sertoli	chr1-187927673-187928333	9.91507556688784e-09	-3.755850303	0.002	0.035	0.00344534	NA	DAP with no linked-gene
401	Sertoli	chr1-187946310-187947143	5.24873548513191e-11	-3.428601506	0.005	0.051	1.82385685005106e-05	NA	DAP with no linked-gene
402	Sertoli	chr11-36220243-36221070	8.15758300188812e-08	-2.37953038	0.011	0.055	0.028346377	NA	DAP with no linked-gene
403	Sertoli	chr1-189913419-189914378	1.10079864764783e-09	-2.61434895	0.01	0.06	0.000382511	NA	DAP with no linked-gene
404	Sertoli	chr1-193379060-193379900	2.3184642494532e-10	-3.091545494	0.006	0.051	8.05631549721247e-05	NA	DAP with no linked-gene
405	Sertoli	chr1-193417426-193419487	4.50375201399996e-11	-1.904143474	0.028	0.106	1.56498626858478e-05	NA	DAP with no linked-gene
406	Sertoli	chr1-193423459-193424137	1.18952665855559e-07	-2.588973627	0.007	0.045	0.041334267	NA	DAP with no linked-gene
407	Sertoli	chr14-24926443-24927198	1.91126098278562e-08	-2.562559689	0.008	0.051	0.006641345	NA	DAP with no linked-gene
408	Sertoli	chr1-35769772-35770764	1.31081914262362e-07	-1.561094801	0.03	0.094	0.045548999	NA	DAP with no linked-gene
409	Sertoli	chr1-37350785-37351522	4.95391307080312e-15	-4.511734193	0.002	0.057	1.72141048340802e-09	NA	DAP with no linked-gene
410	Sertoli	chr1-42458228-42458850	1.11342368855313e-11	-11.0955273	0	0.032	3.86898030416884e-06	NA	DAP with no linked-gene
411	Sertoli	chr1-42538461-42540012	3.8798836266868e-14	-3.464366782	0.007	0.066	1.34820136201926e-08	NA	DAP with no linked-gene
412	Sertoli	chr1-43615628-43616817	2.12564777445271e-19	-3.695722099	0.007	0.088	7.38630716905699e-14	NA	DAP with no linked-gene
413	Sertoli	chr1-43793555-43794302	1.14717938618064e-09	-2.510885193	0.011	0.061	0.000398628	NA	DAP with no linked-gene
414	Sertoli	chr1-44584730-44585520	2.17959774918337e-08	-2.651042774	0.007	0.047	0.007573775	NA	DAP with no linked-gene
415	Sertoli	chr1-4722223-4723216	7.78339777790323e-08	-2.980977389	0.005	0.039	0.02704614	NA	DAP with no linked-gene
416	Sertoli	chr1-59220246-59220790	1.01211322080348e-07	-3.756425671	0.002	0.032	0.035169416	NA	DAP with no linked-gene
417	Sertoli	chr1-59833573-59834086	4.69958476209934e-08	-3.447449448	0.003	0.035	0.016330352	NA	DAP with no linked-gene
418	Sertoli	chr1-62743063-62743931	7.74826789786156e-21	-2.945322587	0.015	0.116	2.69240687048842e-15	NA	DAP with no linked-gene
419	Sertoli	chr1-7380942-7382232	6.33970159720595e-08	-4.209833734	0.002	0.031	0.022029512	NA	DAP with no linked-gene
420	Sertoli	chr1-74295114-74296880	9.66799274891435e-08	-1.294259035	0.049	0.123	0.033594825	NA	DAP with no linked-gene
421	Sertoli	chr1-74978326-74978961	3.07075757295833e-08	-10.37100592	0	0.022	0.010670422	NA	DAP with no linked-gene
422	Sertoli	chr1-75630962-75632174	1.21738597359106e-07	-1.802632286	0.02	0.073	0.042302337	NA	DAP with no linked-gene
423	Sertoli	chr1-76067993-76068953	1.18559420213041e-08	-3.371517209	0.004	0.042	0.004119762	NA	DAP with no linked-gene
424	Sertoli	chr11-72908184-72909056	1.27692005418979e-09	-2.604284242	0.01	0.063	0.000443711	NA	DAP with no linked-gene
425	Sertoli	chr1-81718195-81718774	6.0952764777157e-08	-3.770697604	0.002	0.032	0.021180171	NA	DAP with no linked-gene
426	Sertoli	chr1-82919262-82920082	1.12685237589703e-07	-3.263324855	0.004	0.036	0.03915643	NA	DAP with no linked-gene
427	Sertoli	chr1-87892320-87893237	7.25727238474387e-15	-3.019330487	0.01	0.081	2.52179329461272e-09	NA	DAP with no linked-gene
428	Sertoli	chr1-92035522-92036474	1.2383860913487e-16	-4.149397829	0.004	0.07	4.30320590952303e-11	NA	DAP with no linked-gene
429	Sertoli	chr11-76657297-76657981	6.30094873158293e-08	-3.689079943	0.002	0.031	0.021894852	NA	DAP with no linked-gene
430	Sertoli	chr11-79650217-79650872	6.82052052818545e-21	-3.487671616	0.009	0.099	2.37002857573652e-15	NA	DAP with no linked-gene
431	Sertoli	chr1-94898069-94898745	8.86188171545831e-08	-3.735783526	0.002	0.032	0.03079371	NA	DAP with no linked-gene
432	Sertoli	chr11-89544795-89545734	5.6214592947249e-16	-3.063068551	0.01	0.083	1.95337278302748e-10	NA	DAP with no linked-gene
433	Sertoli	chr11-94280185-94280978	5.66434601801551e-09	-1.839986472	0.024	0.088	0.001968275	NA	DAP with no linked-gene
434	Sertoli	chr11-95681790-95682577	2.49078840093828e-12	-2.849678821	0.01	0.071	8.65511607500039e-07	NA	DAP with no linked-gene
435	Sertoli	chr10-10750927-10751900	1.11491561832398e-11	-2.7898171	0.009	0.066	3.87416453633307e-06	NA	DAP with no linked-gene
436	Sertoli	chr12-100467333-100468197	9.46380952600837e-08	-3.314955794	0.003	0.035	0.032885319	NA	DAP with no linked-gene
437	Sertoli	chr10-118959654-118960496	5.96691561240539e-08	-2.719066735	0.007	0.043	0.020734137	NA	DAP with no linked-gene
438	Sertoli	chr10-122901441-122902674	6.56057546500315e-09	-2.258714218	0.015	0.067	0.002279702	NA	DAP with no linked-gene
439	Sertoli	chr10-123943469-123944215	1.47063353292312e-09	-3.957632545	0.002	0.039	0.000511023	NA	DAP with no linked-gene
440	Sertoli	chr12-106855202-106856109	1.08734093853382e-09	-2.247512003	0.015	0.075	0.000377835	NA	DAP with no linked-gene
441	Sertoli	chr10-21090558-21091637	1.17131625111595e-08	-2.787201681	0.007	0.047	0.004070148	NA	DAP with no linked-gene
442	Sertoli	chr10-24458434-24459286	6.29678749756001e-11	-2.360615484	0.015	0.077	2.18803920358964e-05	NA	DAP with no linked-gene
443	Sertoli	chr12-113226478-113227010	1.53657088393672e-11	-4.672127353	0.002	0.041	5.33935333604752e-06	NA	DAP with no linked-gene
444	Sertoli	chr12-119074943-119075464	8.42042910742301e-08	-3.645366542	0.002	0.031	0.029259728	NA	DAP with no linked-gene
445	Sertoli	chr12-12809625-12811506	3.51179885232331e-15	-1.583973892	0.059	0.183	1.22029742419956e-09	NA	DAP with no linked-gene
446	Sertoli	chr12-15809355-15809888	1.10599583253499e-08	-1.97206212	0.019	0.072	0.00384317	NA	DAP with no linked-gene
447	Sertoli	chr10-34271090-34272196	4.04032571963201e-08	-3.264384086	0.004	0.039	0.014039526	NA	DAP with no linked-gene
448	Sertoli	chr15-56042398-56042867	9.4418598625197e-10	-4.845121228	0.002	0.035	0.00032809	NA	DAP with no linked-gene
449	Sertoli	chr12-25033751-25034994	1.14326473211523e-09	-4.005317643	0.002	0.04	0.000397267	NA	DAP with no linked-gene
450	Sertoli	chr10-39557580-39558393	1.39937145367198e-08	-1.159119596	0.072	0.165	0.004862606	NA	DAP with no linked-gene
451	Sertoli	chr12-30258355-30259075	8.83007470805776e-12	-3.869831426	0.003	0.051	3.06831850992945e-06	NA	DAP with no linked-gene
452	Sertoli	chr10-45258472-45259632	6.63789032301958e-09	-2.579556773	0.009	0.053	0.002306567	NA	DAP with no linked-gene
453	Sertoli	chr10-45398001-45398720	4.13332338832882e-09	-2.334504088	0.013	0.065	0.001436268	NA	DAP with no linked-gene
454	Sertoli	chr10-5346702-5347457	1.02724693799112e-10	-10.9242009	0	0.03	3.56952902247844e-05	NA	DAP with no linked-gene
455	Sertoli	chr10-58594412-58595218	9.65663518621795e-15	-3.733941374	0.005	0.066	3.35553587768294e-09	NA	DAP with no linked-gene
456	Sertoli	chr10-59974069-59975450	3.19461998073338e-13	-2.018914746	0.029	0.114	1.11008252400514e-07	NA	DAP with no linked-gene
457	Sertoli	chr12-66596104-66596971	2.24826771824575e-09	-2.691105939	0.008	0.055	0.000781239	NA	DAP with no linked-gene
458	Sertoli	chr10-67509091-67509692	8.32937129691362e-11	-5.508799363	0.001	0.035	2.89433158510803e-05	NA	DAP with no linked-gene
459	Sertoli	chr10-67668944-67669449	1.84561208487335e-08	-10.57432326	0	0.022	0.006413225	NA	DAP with no linked-gene
460	Sertoli	chr10-68536724-68537681	5.43585490271287e-10	-3.441893603	0.004	0.045	0.000188888	NA	DAP with no linked-gene
461	Sertoli	chr10-69299861-69300427	3.5460064566592e-08	-3.248456166	0.004	0.04	0.012321841	NA	DAP with no linked-gene
462	Sertoli	chr10-69872126-69872805	1.21369096588228e-08	-2.288644795	0.013	0.062	0.004217394	NA	DAP with no linked-gene
463	Sertoli	chr12-81735116-81736007	2.8060055645483e-09	-4.046606599	0.002	0.039	0.000975045	NA	DAP with no linked-gene
464	Sertoli	chr10-79633252-79633997	4.92814001488653e-13	-4.033260311	0.003	0.052	1.71245473307285e-07	NA	DAP with no linked-gene
465	Sertoli	chr12-89290995-89291640	2.78386043613144e-08	-3.562720715	0.003	0.037	0.009673497	NA	DAP with no linked-gene
466	Sertoli	chr10-83130390-83131058	1.28884500941173e-09	-1.995154348	0.02	0.082	0.000447854	NA	DAP with no linked-gene
467	Sertoli	chr10-83140183-83140985	7.45432886755008e-09	-2.589657236	0.009	0.055	0.002590267	NA	DAP with no linked-gene
468	Sertoli	chr10-86103698-86104439	1.63053152304215e-10	-4.147332931	0.002	0.042	5.66585246284303e-05	NA	DAP with no linked-gene
469	Sertoli	chr10-8618138-8618918	6.6210351218337e-11	-4.551534913	0.002	0.039	2.30071038931038e-05	NA	DAP with no linked-gene
470	Sertoli	chr10-87707835-87709087	2.82876130636587e-09	-3.358244711	0.004	0.042	0.000982952	NA	DAP with no linked-gene
471	Sertoli	chr10-92356797-92358135	1.48554496770159e-10	-2.266201852	0.016	0.077	5.16204593101785e-05	NA	DAP with no linked-gene
472	Sertoli	chr10-92991352-92992596	1.94755262020751e-09	-3.57565179	0.003	0.04	0.000676745	NA	DAP with no linked-gene
473	Sertoli	chr10-96480167-96481083	5.15320308449308e-09	-5.1154253	0.001	0.03	0.001790661	NA	DAP with no linked-gene
474	Sertoli	chr10-96753633-96754849	3.90515576419912e-08	-2.298542792	0.011	0.056	0.013569831	NA	DAP with no linked-gene
475	Sertoli	chr11-100681732-100682289	5.92622755054397e-09	-2.966669367	0.006	0.046	0.002059275	NA	DAP with no linked-gene
476	Sertoli	chr11-106584595-106585142	1.67146014629067e-13	-4.032654512	0.003	0.056	5.80807328933813e-08	NA	DAP with no linked-gene
477	Sertoli	chr11-108020845-108021317	1.8314948365091e-08	-4.353201521	0.002	0.031	0.00636417	NA	DAP with no linked-gene
478	Sertoli	chr11-109349629-109350293	1.27841358932465e-07	-1.928286228	0.018	0.067	0.044422955	NA	DAP with no linked-gene
479	Sertoli	chr11-111991763-111993084	2.91995576535708e-08	-1.88149993	0.021	0.078	0.010146408	NA	DAP with no linked-gene
480	Sertoli	chr11-112217160-112217860	1.36255910488821e-09	-2.08178882	0.019	0.08	0.000473469	NA	DAP with no linked-gene
481	Sertoli	chr13-37934703-37935307	1.15248631242443e-12	-3.330511414	0.006	0.06	4.00471706272803e-07	NA	DAP with no linked-gene
482	Sertoli	chr13-38035032-38035373	1.43026919570324e-07	-3.10375224	0.004	0.036	0.049699709	NA	DAP with no linked-gene
483	Sertoli	chr16-56261507-56262198	1.42552706493333e-08	-5.145043486	0.001	0.03	0.004953493	NA	DAP with no linked-gene
484	Sertoli	chr13-44085182-44087210	5.29940034720017e-10	-1.745624375	0.033	0.111	0.000184146	NA	DAP with no linked-gene
485	Sertoli	chr13-44399420-44400501	3.94894066537546e-26	-4.118226009	0.006	0.107	1.37219764710799e-20	NA	DAP with no linked-gene
486	Sertoli	chr13-51872869-51873297	4.38742067347565e-08	-10.46617885	0	0.022	0.015245629	NA	DAP with no linked-gene
487	Sertoli	chr13-54831558-54832060	1.42480587640896e-08	-4.182297275	0.002	0.031	0.004950987	NA	DAP with no linked-gene
488	Sertoli	chr13-57054886-57055851	2.41400529114935e-08	-2.059003366	0.015	0.067	0.008388306	NA	DAP with no linked-gene
489	Sertoli	chr13-57224624-57224990	6.16702705645927e-08	-10.48268067	0	0.021	0.021429494	NA	DAP with no linked-gene
490	Sertoli	chr13-60407434-60408163	4.72560293880091e-12	-3.692033507	0.004	0.052	1.64207613718923e-06	NA	DAP with no linked-gene
491	Sertoli	chr13-62917272-62918223	1.15548792668155e-07	-2.087172857	0.015	0.06	0.040151472	NA	DAP with no linked-gene
492	Sertoli	chr13-63071503-63073078	3.29389369578908e-09	-2.486778973	0.011	0.062	0.001144579	NA	DAP with no linked-gene
493	Sertoli	chr16-93368813-93370113	5.84078176528008e-10	-2.699105517	0.009	0.061	0.000202958	NA	DAP with no linked-gene
494	Sertoli	chr13-67381876-67383332	7.80041196829796e-08	-2.24495564	0.011	0.057	0.027105262	NA	DAP with no linked-gene
495	Sertoli	chr16-96235019-96236011	2.15399728082635e-13	-3.586607745	0.005	0.061	7.48481745127946e-08	NA	DAP with no linked-gene
496	Sertoli	chr11-114051086-114051684	3.63744662588344e-10	-2.705230143	0.009	0.06	0.000126396	NA	DAP with no linked-gene
497	Sertoli	chr13-88975948-88976743	2.24460828642258e-11	-4.146829837	0.002	0.045	7.79967710407551e-06	NA	DAP with no linked-gene
498	Sertoli	chr11-115471725-115472587	2.99599789045364e-08	-1.814837715	0.02	0.073	0.010410643	NA	DAP with no linked-gene
499	Sertoli	chr13-93488517-93488917	4.30836618318352e-09	-2.947091451	0.006	0.046	0.001497093	NA	DAP with no linked-gene
500	Sertoli	chr11-119133969-119135046	4.34180470949823e-09	-2.329253177	0.012	0.066	0.001508712	NA	DAP with no linked-gene
501	Sertoli	chr11-14447943-14448786	3.23576610238353e-08	-4.295639909	0.002	0.031	0.011243802	NA	DAP with no linked-gene
502	Sertoli	chr11-20948751-20949825	2.17213718266255e-10	-2.846799138	0.008	0.057	7.54785088917498e-05	NA	DAP with no linked-gene
503	Sertoli	chr11-32564802-32565594	1.8899973980627e-08	-2.494148504	0.009	0.05	0.006567457	NA	DAP with no linked-gene
504	Sertoli	chr11-33606992-33608698	1.75814997829981e-09	-1.925583585	0.022	0.083	0.000610931	NA	DAP with no linked-gene
505	Sertoli	chr11-34112771-34114327	1.25917284717862e-17	-2.031596016	0.037	0.15	4.37543676801863e-12	NA	DAP with no linked-gene
506	Sertoli	chr11-35302048-35302713	1.19930910987956e-09	-2.576184138	0.011	0.062	0.000416742	NA	DAP with no linked-gene
507	Sertoli	chr14-120507270-120508124	4.20155450369124e-13	-4.009344871	0.003	0.053	1.45997716671515e-07	NA	DAP with no linked-gene
508	Sertoli	chr11-45236517-45237454	5.06413989224357e-09	-2.765240332	0.008	0.053	0.001759713	NA	DAP with no linked-gene
509	Sertoli	chr11-46169801-46170462	9.35197603462843e-11	-2.853118048	0.008	0.061	3.24967139239286e-05	NA	DAP with no linked-gene
510	Sertoli	chr11-49876943-49877888	9.92490441219206e-08	-2.182247155	0.013	0.061	0.034487554	NA	DAP with no linked-gene
511	Sertoli	chr11-50669224-50670275	2.02127108063187e-08	-1.611171556	0.031	0.098	0.007023614	NA	DAP with no linked-gene
512	Sertoli	chr17-42185244-42185699	3.81220203836888e-08	-4.971450764	0.001	0.026	0.01324683	NA	DAP with no linked-gene
513	Sertoli	chr14-24998676-24999278	3.74800820138328e-11	-3.815428409	0.003	0.047	1.30237662985767e-05	NA	DAP with no linked-gene
514	Sertoli	chr14-25320131-25320446	7.50094017174131e-08	-3.303405933	0.003	0.037	0.026064642	NA	DAP with no linked-gene
515	Sertoli	chr14-25371411-25372175	3.09177278926046e-08	-3.195398807	0.005	0.042	0.010743447	NA	DAP with no linked-gene
516	Sertoli	chr14-25377096-25379238	6.0254834639673e-08	-1.030081453	0.086	0.18	0.020937651	NA	DAP with no linked-gene
517	Sertoli	chr11-60311022-60312840	7.05622108808621e-11	-1.336273247	0.065	0.173	2.45193098479364e-05	NA	DAP with no linked-gene
518	Sertoli	chr11-63753314-63753750	3.87284814660826e-08	-10.42506975	0	0.022	0.013457566	NA	DAP with no linked-gene
519	Sertoli	chr11-64210758-64211431	2.52237027773651e-08	-4.206339365	0.002	0.031	0.008764858	NA	DAP with no linked-gene
520	Sertoli	chr11-64487815-64488726	1.36527224709305e-08	-5.055977264	0.001	0.029	0.004744116	NA	DAP with no linked-gene
521	Sertoli	chr14-50910995-50912213	7.48457770365304e-09	-2.728639166	0.007	0.05	0.002600778	NA	DAP with no linked-gene
522	Sertoli	chr14-54113179-54113636	1.69667523305394e-08	-4.273629077	0.002	0.03	0.005895692	NA	DAP with no linked-gene
523	Sertoli	chr14-58597400-58598315	3.58599011957512e-15	-2.781885015	0.013	0.092	1.24607777670056e-09	NA	DAP with no linked-gene
524	Sertoli	chr11-73283303-73284956	4.98586286600687e-09	-2.087729817	0.019	0.078	0.001732513	NA	DAP with no linked-gene
525	Sertoli	chr11-74408658-74410193	6.9785485893238e-10	-1.537492437	0.042	0.123	0.000242494	NA	DAP with no linked-gene
526	Sertoli	chr11-75273190-75273867	1.22082746129976e-07	-3.398979904	0.003	0.034	0.042421923	NA	DAP with no linked-gene
527	Sertoli	chr11-76148042-76148943	1.38742134227235e-09	-3.394990961	0.004	0.042	0.000482108	NA	DAP with no linked-gene
528	Sertoli	chr14-69211982-69213034	1.90532424931491e-08	-2.666600386	0.007	0.048	0.006620716	NA	DAP with no linked-gene
529	Sertoli	chr17-86905167-86906901	6.45420072605276e-09	-1.442845716	0.046	0.127	0.002242738	NA	DAP with no linked-gene
530	Sertoli	chr11-79799986-79800668	1.91342688758174e-08	-3.504526823	0.003	0.037	0.006648871	NA	DAP with no linked-gene
531	Sertoli	chr14-73006795-73007490	1.14099325782406e-14	-4.567874344	0.002	0.055	3.96478042194994e-09	NA	DAP with no linked-gene
532	Sertoli	chr14-73502361-73503833	3.12056088469004e-21	-3.429615482	0.009	0.103	1.08434809901652e-15	NA	DAP with no linked-gene
533	Sertoli	chr14-76774892-76776059	2.10776795727568e-10	-1.6004415	0.042	0.125	7.32417748633941e-05	NA	DAP with no linked-gene
534	Sertoli	chr14-77541398-77542220	4.84552413468445e-09	-3.595029067	0.003	0.041	0.001683747	NA	DAP with no linked-gene
535	Sertoli	chr14-8304942-8305380	3.2086125789042e-10	-4.565843898	0.002	0.039	0.000111494	NA	DAP with no linked-gene
536	Sertoli	chr14-98992160-98993045	8.70994875090666e-10	-2.284159158	0.014	0.067	0.000302658	NA	DAP with no linked-gene
537	Sertoli	chr14-9959872-9961001	3.93540932455892e-16	-3.975028939	0.004	0.068	1.36749570914436e-10	NA	DAP with no linked-gene
538	Sertoli	chr12-104059237-104059858	1.07050379488993e-07	-2.373438131	0.01	0.051	0.037198401	NA	DAP with no linked-gene
539	Sertoli	chr12-104896461-104897687	3.31036999145252e-23	-2.170310488	0.039	0.185	1.15030391647988e-17	NA	DAP with no linked-gene
540	Sertoli	chr15-103250235-103250724	2.62692158948549e-09	-2.01530946	0.019	0.076	0.000912816	NA	DAP with no linked-gene
541	Sertoli	chr12-107476620-107477442	1.54437705010226e-09	-3.121532576	0.006	0.051	0.000536648	NA	DAP with no linked-gene
542	Sertoli	chr12-107516304-107517349	7.43505135302414e-10	-2.384956778	0.012	0.067	0.000258357	NA	DAP with no linked-gene
543	Sertoli	chr12-107758048-107759018	1.19589828699843e-18	-2.324448452	0.026	0.135	4.1555671625765e-13	NA	DAP with no linked-gene
544	Sertoli	chr15-40730036-40730507	5.06848110585817e-09	-3.093605557	0.005	0.043	0.001761221	NA	DAP with no linked-gene
545	Sertoli	chr18-35898681-35899579	8.060759688886e-21	-4.105210356	0.005	0.084	2.80099308049255e-15	NA	DAP with no linked-gene
546	Sertoli	chr15-54291016-54291727	5.49557551562338e-09	-3.164984465	0.005	0.043	0.00190963	NA	DAP with no linked-gene
547	Sertoli	chr18-37849317-37850099	5.44605326228864e-10	-2.075157282	0.019	0.081	0.000189242	NA	DAP with no linked-gene
548	Sertoli	chr12-24536506-24537460	1.8821447539067e-08	-3.511571007	0.003	0.037	0.006540171	NA	DAP with no linked-gene
549	Sertoli	chr18-41678311-41679151	2.50113764859733e-10	-3.614966908	0.004	0.046	8.69107815822842e-05	NA	DAP with no linked-gene
550	Sertoli	chr15-59548645-59549307	1.97765805174113e-09	-2.928589417	0.007	0.05	0.000687207	NA	DAP with no linked-gene
551	Sertoli	chr12-25250547-25251220	6.48140905816191e-08	-2.902560574	0.006	0.041	0.022521924	NA	DAP with no linked-gene
552	Sertoli	chr15-59816203-59817237	8.56521665432156e-09	-3.614658174	0.003	0.039	0.002976284	NA	DAP with no linked-gene
553	Sertoli	chr12-30357497-30358115	6.29916163783601e-08	-3.007445185	0.005	0.039	0.021888642	NA	DAP with no linked-gene
554	Sertoli	chr12-31817906-31818512	4.86794368435597e-10	-3.496735309	0.004	0.048	0.000169154	NA	DAP with no linked-gene
555	Sertoli	chr12-36918219-36918747	4.71296446261199e-11	-4.075033012	0.002	0.042	1.63768445629073e-05	NA	DAP with no linked-gene
556	Sertoli	chr12-52394152-52395610	1.06235344371825e-08	-1.972336772	0.02	0.082	0.003691519	NA	DAP with no linked-gene
557	Sertoli	chr12-52445677-52446318	7.38213667919939e-12	-3.151058711	0.007	0.057	2.5651817639716e-06	NA	DAP with no linked-gene
558	Sertoli	chr12-64520664-64521628	4.16279396829875e-09	-4.355004534	0.002	0.034	0.001446508	NA	DAP with no linked-gene
559	Sertoli	chr15-68924898-68925514	6.96280522425081e-09	-3.614347708	0.003	0.04	0.00241947	NA	DAP with no linked-gene
560	Sertoli	chr12-71457574-71459087	1.21508467300281e-07	-2.286357897	0.011	0.055	0.04222237	NA	DAP with no linked-gene
561	Sertoli	chr15-72861380-72862518	2.40606745123596e-10	-2.889472138	0.007	0.056	8.36072348292729e-05	NA	DAP with no linked-gene
562	Sertoli	chr12-73093985-73095005	4.35297423196592e-09	-2.809712663	0.007	0.048	0.001512593	NA	DAP with no linked-gene
563	Sertoli	chr12-73735845-73736265	9.60583364390406e-10	-5.262989677	0.001	0.032	0.000333788	NA	DAP with no linked-gene
564	Sertoli	chr12-75395944-75397608	5.94197674229789e-12	-3.691197414	0.004	0.053	2.06474778829738e-06	NA	DAP with no linked-gene
565	Sertoli	chr12-76458803-76459651	2.17217821841406e-11	-2.159403091	0.02	0.091	7.54799348225609e-06	NA	DAP with no linked-gene
566	Sertoli	chr12-80379567-80380497	1.17963134849483e-07	-2.196772645	0.012	0.056	0.04099042	NA	DAP with no linked-gene
567	Sertoli	chr15-80679044-80679808	5.14469305150363e-16	-4.215764624	0.003	0.063	1.78770366500174e-10	NA	DAP with no linked-gene
568	Sertoli	chr12-82721992-82722648	4.54370018709606e-11	-4.181251865	0.002	0.045	1.57886765951307e-05	NA	DAP with no linked-gene
569	Sertoli	chr15-87711273-87712225	2.58324884172037e-08	-1.905026866	0.02	0.076	0.008976402	NA	DAP with no linked-gene
570	Sertoli	chr12-90060879-90062102	8.18821003241166e-13	-3.956520973	0.003	0.052	2.84528016311256e-07	NA	DAP with no linked-gene
571	Sertoli	chr12-90724805-90725554	2.38930795742751e-09	-4.399159455	0.002	0.036	0.000830249	NA	DAP with no linked-gene
572	Sertoli	chr12-96362356-96362967	1.67668356375611e-09	-4.314217379	0.002	0.035	0.000582622	NA	DAP with no linked-gene
573	Sertoli	chr13-107649879-107650501	5.96599765929552e-10	-5.306395071	0.001	0.034	0.000207309	NA	DAP with no linked-gene
574	Sertoli	chr13-108489402-108490949	5.56461350266688e-09	-5.119390174	0.001	0.029	0.00193362	NA	DAP with no linked-gene
575	Sertoli	chr13-111266951-111267901	7.40458895661658e-12	-3.605106074	0.004	0.052	2.57298359358991e-06	NA	DAP with no linked-gene
576	Sertoli	chr13-113586951-113587804	1.61233081525595e-10	-2.648141489	0.01	0.066	5.60260773339214e-05	NA	DAP with no linked-gene
577	Sertoli	chr13-15002664-15003407	1.45209458894082e-08	-4.854145558	0.001	0.029	0.005045811	NA	DAP with no linked-gene
578	Sertoli	chr13-15494304-15494997	1.41360834385041e-10	-3.209341041	0.006	0.053	4.9120769536286e-05	NA	DAP with no linked-gene
579	Sertoli	chr16-18484398-18485371	5.04083269459104e-10	-2.837026696	0.007	0.057	0.000175161	NA	DAP with no linked-gene
580	Sertoli	chr19-26649554-26650191	1.16071761230838e-08	-3.196764062	0.005	0.043	0.00403332	NA	DAP with no linked-gene
581	Sertoli	chr13-21929146-21929859	4.91195031129159e-10	-3.094666803	0.006	0.051	0.000170683	NA	DAP with no linked-gene
582	Sertoli	chr13-24565169-24566447	8.69033617889117e-12	-1.593615453	0.046	0.139	3.019761467122e-06	NA	DAP with no linked-gene
583	Sertoli	chr13-25738456-25739204	1.76804050752928e-10	-5.441211272	0.001	0.035	6.14367555758812e-05	NA	DAP with no linked-gene
584	Sertoli	chr13-32179158-32180380	3.73439966809986e-08	-1.659571747	0.028	0.089	0.012976479	NA	DAP with no linked-gene
585	Sertoli	chr16-52428314-52429090	2.52568282398662e-09	-5.26565536	0.001	0.03	0.000877637	NA	DAP with no linked-gene
586	Sertoli	chr16-53568760-53569219	8.59991986624534e-08	-10.46625031	0	0.02	0.029883432	NA	DAP with no linked-gene
587	Sertoli	chr16-55166029-55166811	8.3386983830871e-12	-3.071466393	0.007	0.062	2.89757260764702e-06	NA	DAP with no linked-gene
588	Sertoli	chr19-49808011-49809050	1.62470549962654e-11	-11.04234479	0	0.034	5.64560790537729e-06	NA	DAP with no linked-gene
589	Sertoli	chr16-83091777-83092436	7.58757233354219e-08	-4.247193504	0.002	0.029	0.026365676	NA	DAP with no linked-gene
590	Sertoli	chr16-87864151-87864685	1.33357519540932e-07	-4.840530115	0.001	0.025	0.046339738	NA	DAP with no linked-gene
591	Sertoli	chr3-108688599-108689453	8.10218261261959e-09	-2.611843373	0.009	0.053	0.002815387	NA	DAP with no linked-gene
592	Sertoli	chr3-108690635-108691054	2.19011760941957e-11	-5.249381139	0.001	0.037	7.6103301750916e-06	NA	DAP with no linked-gene
593	Sertoli	chr16-90736374-90737419	2.24135787365676e-11	-2.414035838	0.014	0.077	7.78838240727619e-06	NA	DAP with no linked-gene
594	Sertoli	chr16-9221835-9223490	2.61207852964712e-11	-2.204862775	0.018	0.086	9.07658107874428e-06	NA	DAP with no linked-gene
595	Sertoli	chr16-92397611-92398313	9.42993047765847e-11	-2.416345846	0.014	0.076	3.27675939202915e-05	NA	DAP with no linked-gene
596	Sertoli	chr19-9058987-9059766	1.11854523317839e-10	-3.566541456	0.004	0.05	3.88677690350992e-05	NA	DAP with no linked-gene
597	Sertoli	chr16-93431171-93431896	3.82191652544615e-08	-3.024594161	0.005	0.04	0.013280587	NA	DAP with no linked-gene
598	Sertoli	chr2-102130281-102130926	2.45214890934582e-13	-2.378358615	0.017	0.092	8.52084963764032e-08	NA	DAP with no linked-gene
599	Sertoli	chr13-72197726-72199487	1.03035135275665e-09	-1.835248856	0.026	0.097	0.000358032	NA	DAP with no linked-gene
600	Sertoli	chr3-142317864-142318635	2.03760033483888e-18	-3.188189881	0.01	0.092	7.08035552351487e-13	NA	DAP with no linked-gene
601	Sertoli	chr13-90394476-90395539	1.51530245605432e-22	-4.235377573	0.005	0.092	5.26544873942034e-17	NA	DAP with no linked-gene
602	Sertoli	chr13-9142414-9143320	7.94834544604674e-08	-2.664003813	0.007	0.046	0.027619308	NA	DAP with no linked-gene
603	Sertoli	chr13-92703037-92703803	3.01697590832689e-12	-2.686453818	0.011	0.076	1.04835387350497e-06	NA	DAP with no linked-gene
604	Sertoli	chr13-97756756-97757432	1.05408914678519e-08	-10.60019479	0	0.024	0.003662802	NA	DAP with no linked-gene
605	Sertoli	chr14-100361189-100362207	1.1331757763348e-07	-3.011314316	0.005	0.037	0.039376158	NA	DAP with no linked-gene
606	Sertoli	chr14-103777769-103779079	8.60463832254656e-12	-2.854375373	0.01	0.068	2.98998274751009e-06	NA	DAP with no linked-gene
607	Sertoli	chr14-103948017-103948772	1.96746687409417e-09	-2.928564285	0.007	0.052	0.000683665	NA	DAP with no linked-gene
608	Sertoli	chr14-115792305-115793013	1.54738220185636e-11	-3.659139963	0.004	0.05	5.37692104412058e-06	NA	DAP with no linked-gene
609	Sertoli	chr14-115804317-115805112	8.47042865620804e-09	-4.286903943	0.002	0.034	0.002943347	NA	DAP with no linked-gene
610	Sertoli	chr14-117201933-117202419	1.86884020521658e-12	-4.806631482	0.002	0.045	6.49393938709684e-07	NA	DAP with no linked-gene
611	Sertoli	chr17-27733759-27735984	3.03963581627511e-08	-1.150137093	0.073	0.165	0.010562279	NA	DAP with no linked-gene
612	Sertoli	chr17-30200399-30200779	6.42696154801257e-08	-3.689384674	0.002	0.032	0.022332727	NA	DAP with no linked-gene
613	Sertoli	chr14-15801344-15802143	6.58175513493522e-08	-2.903553822	0.006	0.042	0.022870612	NA	DAP with no linked-gene
614	Sertoli	chr17-34950329-34950904	8.65848993061073e-09	-2.113828219	0.015	0.068	0.003008695	NA	DAP with no linked-gene
615	Sertoli	chr14-23605579-23606481	1.97073588371443e-08	-3.809891073	0.002	0.035	0.006848012	NA	DAP with no linked-gene
616	Sertoli	chr2-127907064-127908067	3.49460848117579e-08	-2.294655548	0.011	0.056	0.01214324	NA	DAP with no linked-gene
617	Sertoli	chr17-43072193-43072726	2.04333573330754e-08	-4.990225513	0.001	0.027	0.007100285	NA	DAP with no linked-gene
618	Sertoli	chr17-44445136-44445772	4.68815529101599e-08	-3.375461931	0.003	0.036	0.016290636	NA	DAP with no linked-gene
619	Sertoli	chr2-14238985-14239911	1.30345427379047e-10	-2.562623823	0.011	0.063	4.52930808328082e-05	NA	DAP with no linked-gene
620	Sertoli	chr14-33014746-33015569	2.30051859902808e-09	-3.31549835	0.005	0.045	0.000799396	NA	DAP with no linked-gene
621	Sertoli	chr14-36502106-36502925	6.73486173776916e-09	-3.944895072	0.002	0.036	0.002340263	NA	DAP with no linked-gene
622	Sertoli	chr14-40955832-40956801	8.15372364023267e-09	-2.106058551	0.015	0.068	0.002833297	NA	DAP with no linked-gene
623	Sertoli	chr14-45486295-45487106	4.31349492416932e-12	-4.782150886	0.002	0.043	1.49887478372498e-06	NA	DAP with no linked-gene
624	Sertoli	chr14-47341449-47342376	6.06115524366789e-10	-2.454040286	0.012	0.065	0.000210616	NA	DAP with no linked-gene
625	Sertoli	chr14-49128537-49129342	4.93441654777227e-10	-3.352783343	0.005	0.048	0.000171464	NA	DAP with no linked-gene
626	Sertoli	chr17-68994118-68995107	1.92451148888024e-10	-3.162984559	0.006	0.052	6.68738874713551e-05	NA	DAP with no linked-gene
627	Sertoli	chr14-51648967-51649699	2.27480888511019e-10	-3.463311773	0.004	0.047	7.90461965442516e-05	NA	DAP with no linked-gene
628	Sertoli	chr17-72925735-72926345	2.32162019844926e-12	-3.020876267	0.008	0.066	8.06728194658143e-07	NA	DAP with no linked-gene
629	Sertoli	chr17-73013695-73014422	1.02655776050397e-07	-2.845348808	0.006	0.042	0.035671342	NA	DAP with no linked-gene
630	Sertoli	chr17-8243155-8244417	1.2998628192085e-09	-2.505410016	0.011	0.066	0.000451683	NA	DAP with no linked-gene
631	Sertoli	chr14-59639268-59640084	1.77425932651528e-11	-3.43086906	0.005	0.053	6.16528502074162e-06	NA	DAP with no linked-gene
632	Sertoli	chr14-60586593-60587753	1.04013193634966e-07	-2.063610458	0.015	0.066	0.036143025	NA	DAP with no linked-gene
633	Sertoli	chr17-84025864-84026641	8.29559367234451e-14	-2.191705306	0.023	0.109	2.88259436723463e-08	NA	DAP with no linked-gene
634	Sertoli	chr17-84299800-84300525	4.90701220923102e-08	-2.427345848	0.01	0.052	0.017051131	NA	DAP with no linked-gene
635	Sertoli	chr17-88325641-88326906	1.62097185446813e-14	-2.741288332	0.013	0.086	5.63263404849857e-09	NA	DAP with no linked-gene
636	Sertoli	chr14-77600376-77601146	9.00840818773076e-09	-3.476135486	0.003	0.037	0.003130287	NA	DAP with no linked-gene
637	Sertoli	chr17-90676401-90677418	2.50521135434649e-08	-2.237113244	0.013	0.062	0.008705234	NA	DAP with no linked-gene
638	Sertoli	chr14-8335729-8336690	5.46960556578271e-09	-2.734974062	0.007	0.05	0.001900606	NA	DAP with no linked-gene
639	Sertoli	chr18-14728794-14729854	1.68798651018553e-09	-2.846550557	0.007	0.052	0.00058655	NA	DAP with no linked-gene
640	Sertoli	chr18-16713060-16713889	7.61370469414122e-09	-2.314376662	0.013	0.066	0.002645648	NA	DAP with no linked-gene
641	Sertoli	chr15-101318902-101319563	2.11805916826504e-11	-2.485999189	0.013	0.073	7.35993790084578e-06	NA	DAP with no linked-gene
642	Sertoli	chr15-101940092-101940910	2.02887293000187e-08	-2.686281008	0.007	0.051	0.007050029	NA	DAP with no linked-gene
643	Sertoli	chr18-26354835-26355496	1.17876340439156e-09	-3.86856832	0.002	0.039	0.000409603	NA	DAP with no linked-gene
644	Sertoli	chr15-12490395-12491369	9.53071402498295e-12	-2.451107762	0.015	0.081	3.3117801629712e-06	NA	DAP with no linked-gene
645	Sertoli	chr18-31946265-31947081	7.15059368302038e-09	-2.726628147	0.008	0.055	0.002484724	NA	DAP with no linked-gene
646	Sertoli	chr15-36661016-36661780	3.9284520360865e-09	-2.32958731	0.013	0.067	0.001365078	NA	DAP with no linked-gene
647	Sertoli	chr18-35456549-35457563	5.51610399532342e-08	-1.996778071	0.016	0.07	0.019167634	NA	DAP with no linked-gene
648	Sertoli	chr4-133489397-133490171	4.45584812583973e-09	-2.4287548	0.011	0.06	0.00154834	NA	DAP with no linked-gene
649	Sertoli	chr18-36328107-36329238	2.72889376522944e-08	-1.172358474	0.071	0.158	0.009482497	NA	DAP with no linked-gene
650	Sertoli	chr2-26951155-26951852	2.24987331954364e-09	-3.775236594	0.003	0.04	0.000781797	NA	DAP with no linked-gene
651	Sertoli	chr18-4129060-4129907	4.18205506819869e-10	-5.405587355	0.001	0.032	0.00014532	NA	DAP with no linked-gene
652	Sertoli	chr18-4939865-4940535	7.05559629640314e-11	-2.812334472	0.009	0.062	2.45171387905565e-05	NA	DAP with no linked-gene
653	Sertoli	chr15-59634774-59635558	6.65270671264975e-13	-2.448851732	0.016	0.089	2.3117157920451e-07	NA	DAP with no linked-gene
654	Sertoli	chr18-54073922-54074970	2.55519122424193e-08	-4.283846372	0.002	0.031	0.008878906	NA	DAP with no linked-gene
655	Sertoli	chr15-60137060-60138147	2.64820122140731e-13	-3.635011349	0.005	0.061	9.20210201420719e-08	NA	DAP with no linked-gene
656	Sertoli	chr15-61380575-61381086	2.36750654321026e-10	-4.173080423	0.002	0.042	8.22673011167416e-05	NA	DAP with no linked-gene
657	Sertoli	chr15-63675028-63676168	3.83351785241641e-15	-3.519505118	0.007	0.071	1.33208995094692e-09	NA	DAP with no linked-gene
658	Sertoli	chr15-64081881-64082920	1.98828574039658e-08	-2.352475542	0.011	0.057	0.006908995	NA	DAP with no linked-gene
659	Sertoli	chr15-64117541-64118890	4.75915997760986e-11	-3.225944172	0.006	0.053	1.65373670481976e-05	NA	DAP with no linked-gene
660	Sertoli	chr18-59684332-59685947	6.35814795721697e-11	-2.732851834	0.01	0.066	2.20936104291354e-05	NA	DAP with no linked-gene
661	Sertoli	chr15-7048522-7049291	8.9930340073392e-09	-3.303805198	0.004	0.042	0.003124944	NA	DAP with no linked-gene
662	Sertoli	chr18-65722289-65723223	1.11763189470135e-12	-3.796080925	0.004	0.056	3.88360318930299e-07	NA	DAP with no linked-gene
663	Sertoli	chr18-66270835-66271307	1.10259746979434e-07	-3.369623028	0.003	0.035	0.038313608	NA	DAP with no linked-gene
664	Sertoli	chr18-76395896-76397113	2.05254627696694e-18	-2.737563873	0.016	0.113	7.13229043051858e-13	NA	DAP with no linked-gene
665	Sertoli	chr18-80548114-80549396	2.87930772230134e-10	-2.352239338	0.013	0.071	0.000100052	NA	DAP with no linked-gene
666	Sertoli	chr18-80655218-80656238	1.262069393931e-13	-2.512747454	0.015	0.087	4.38550183350113e-08	NA	DAP with no linked-gene
667	Sertoli	chr2-93425731-93426247	1.10811830857403e-11	-3.450643132	0.005	0.055	3.85054490454846e-06	NA	DAP with no linked-gene
668	Sertoli	chr15-84183473-84184685	1.14989667316081e-07	-1.524597449	0.033	0.098	0.039957185	NA	DAP with no linked-gene
669	Sertoli	chr15-84972921-84973664	1.02635246086151e-11	-2.311936067	0.017	0.086	3.56642084862461e-06	NA	DAP with no linked-gene
670	Sertoli	chr18-9399924-9400374	1.08348435709039e-07	-3.085363892	0.004	0.037	0.037649456	NA	DAP with no linked-gene
671	Sertoli	chr15-96592055-96592424	3.92947551594611e-08	-3.082460791	0.005	0.042	0.013654338	NA	DAP with no linked-gene
672	Sertoli	chr15-97990034-97990554	2.36063389260223e-09	-2.634115072	0.009	0.056	0.000820285	NA	DAP with no linked-gene
673	Sertoli	chr15-97997638-97998288	1.05832207200357e-07	-2.616263591	0.007	0.045	0.036775105	NA	DAP with no linked-gene
674	Sertoli	chr19-17198827-17200228	9.9499331063161e-09	-3.543356599	0.003	0.039	0.003457453	NA	DAP with no linked-gene
675	Sertoli	chr3-10381140-10381939	8.11772316730417e-09	-3.326397313	0.004	0.04	0.002820787	NA	DAP with no linked-gene
676	Sertoli	chr15-99504808-99505751	6.33987315045287e-11	-2.003005639	0.023	0.092	2.20301082168512e-05	NA	DAP with no linked-gene
677	Sertoli	chr16-11572954-11573631	4.47812713129295e-08	-2.878223361	0.006	0.041	0.01556082	NA	DAP with no linked-gene
678	Sertoli	chr16-15906113-15906511	2.35441749923133e-08	-10.57450754	0	0.022	0.008181248	NA	DAP with no linked-gene
679	Sertoli	chr4-57543164-57544281	1.98873809792444e-13	-2.76409912	0.011	0.081	6.91056657957274e-08	NA	DAP with no linked-gene
680	Sertoli	chr16-45923702-45924691	5.40904990962267e-11	-2.495127478	0.013	0.076	1.87956370784523e-05	NA	DAP with no linked-gene
681	Sertoli	chr16-45935849-45937027	1.8328751642482e-08	-1.988035886	0.018	0.073	0.006368966	NA	DAP with no linked-gene
682	Sertoli	chr16-51719514-51720147	1.67631811993481e-08	-5.128336631	0.001	0.027	0.005824954	NA	DAP with no linked-gene
683	Sertoli	chr19-37850579-37852256	7.41468132293496e-08	-1.866885751	0.02	0.073	0.025764905	NA	DAP with no linked-gene
684	Sertoli	chr19-44296769-44297315	3.50321759564456e-08	-2.212507775	0.013	0.06	0.012173156	NA	DAP with no linked-gene
685	Sertoli	chr19-47414027-47414829	3.84921248738917e-10	-3.024397351	0.007	0.052	0.000133754	NA	DAP with no linked-gene
686	Sertoli	chr4-82755426-82756488	6.10853621611466e-09	-4.26370983	0.002	0.035	0.002122625	NA	DAP with no linked-gene
687	Sertoli	chr19-50282284-50282939	1.12527919398992e-08	-5.171597197	0.001	0.029	0.003910176	NA	DAP with no linked-gene
688	Sertoli	chr19-53019613-53020475	1.38445775189125e-09	-3.102217544	0.006	0.05	0.000481078	NA	DAP with no linked-gene
689	Sertoli	chr19-55788262-55788614	8.77796142589761e-09	-2.77471406	0.007	0.05	0.00305021	NA	DAP with no linked-gene
690	Sertoli	chr4-94606246-94606922	1.44520916588142e-08	-2.167429907	0.015	0.066	0.005021885	NA	DAP with no linked-gene
691	Sertoli	chr4-95771893-95772472	1.31026007597694e-08	-2.552279523	0.009	0.052	0.004552957	NA	DAP with no linked-gene
692	Sertoli	chr19-57015543-57016217	1.89864397494671e-09	-2.77538248	0.008	0.055	0.00065975	NA	DAP with no linked-gene
693	Sertoli	chr4-95915516-95916544	4.04055616272517e-09	-2.774660586	0.007	0.05	0.001404033	NA	DAP with no linked-gene
694	Sertoli	chr4-97465619-97466400	1.70470462455602e-10	-2.910093714	0.008	0.06	5.92359286463849e-05	NA	DAP with no linked-gene
695	Sertoli	chr19-59862206-59862868	2.53115800430293e-08	-2.876362278	0.006	0.046	0.008795394	NA	DAP with no linked-gene
696	Sertoli	chr3-127748564-127749637	5.75433799161476e-08	-2.025355408	0.017	0.07	0.019995461	NA	DAP with no linked-gene
697	Sertoli	chr2-102117309-102117816	4.33351966581128e-08	-3.589386514	0.003	0.039	0.015058331	NA	DAP with no linked-gene
698	Sertoli	chr3-137188969-137189458	2.46264795944437e-09	-3.93750715	0.002	0.037	0.000855733	NA	DAP with no linked-gene
699	Sertoli	chr17-10224227-10224720	1.10164322284627e-07	-3.560178696	0.002	0.031	0.03828045	NA	DAP with no linked-gene
700	Sertoli	chr9-120348872-120349566	9.17936305389834e-08	-3.710432515	0.002	0.031	0.03189691	NA	DAP with no linked-gene
701	Sertoli	chr3-142545110-142545777	7.1898601645246e-09	-3.117128495	0.005	0.043	0.002498369	NA	DAP with no linked-gene
702	Sertoli	chr2-11433893-11434613	4.28433434579336e-09	-2.82034331	0.007	0.05	0.001488742	NA	DAP with no linked-gene
703	Sertoli	chr2-115205929-115206545	5.22944276044901e-08	-4.201107578	0.002	0.029	0.018171529	NA	DAP with no linked-gene
704	Sertoli	chr2-12379927-12380570	6.36545020851727e-08	-3.33808041	0.003	0.036	0.022118985	NA	DAP with no linked-gene
705	Sertoli	chr2-124278671-124280038	2.0598595343888e-08	-2.538194705	0.009	0.055	0.007157703	NA	DAP with no linked-gene
706	Sertoli	chr17-30661287-30662006	1.64724931706117e-08	-2.924767721	0.006	0.043	0.005723944	NA	DAP with no linked-gene
707	Sertoli	chr17-35697590-35698377	1.00038216236063e-11	-1.911702405	0.029	0.111	3.47617795687884e-06	NA	DAP with no linked-gene
708	Sertoli	chr3-33812440-33813258	5.42758845907214e-08	-3.447436113	0.003	0.037	0.018860056	NA	DAP with no linked-gene
709	Sertoli	chr2-130818775-130819512	3.32070405422896e-11	-5.339422574	0.001	0.039	1.15389484828375e-05	NA	DAP with no linked-gene
710	Sertoli	chr2-138362056-138362822	1.7255643478241e-08	-5.035134248	0.001	0.027	0.005996077	NA	DAP with no linked-gene
711	Sertoli	chr3-37722511-37724791	1.19655215791777e-15	-1.961999325	0.035	0.143	4.15783926594056e-10	NA	DAP with no linked-gene
712	Sertoli	chr2-150765269-150766067	4.65573203234003e-13	-2.756643408	0.011	0.081	1.61779704525768e-07	NA	DAP with no linked-gene
713	Sertoli	chr2-150872803-150873456	1.00873963802754e-14	-3.091629969	0.009	0.078	3.5052189312e-09	NA	DAP with no linked-gene
714	Sertoli	chr17-49623972-49624950	5.61302719903163e-08	-3.067655361	0.005	0.04	0.019504428	NA	DAP with no linked-gene
715	Sertoli	chr17-54390764-54391457	5.20574689122962e-09	-10.7387553	0	0.025	0.001808919	NA	DAP with no linked-gene
716	Sertoli	chr3-61358703-61359076	2.17298862853193e-08	-2.78315606	0.007	0.046	0.00755081	NA	DAP with no linked-gene
717	Sertoli	chr17-67445627-67446055	2.10921227604524e-08	-5.111580361	0.001	0.027	0.007329196	NA	DAP with no linked-gene
718	Sertoli	chr17-70633165-70634034	1.9277136477718e-11	-2.378266368	0.015	0.083	6.69851576895984e-06	NA	DAP with no linked-gene
719	Sertoli	chr3-84647362-84648091	4.10486348417901e-14	-3.247845777	0.007	0.071	1.42637848779994e-08	NA	DAP with no linked-gene
720	Sertoli	chr2-157397042-157397877	3.72772043714759e-08	-1.978464305	0.017	0.067	0.012953269	NA	DAP with no linked-gene
721	Sertoli	chr3-94361776-94362550	6.20999758149686e-10	-2.579307014	0.011	0.061	0.000215788	NA	DAP with no linked-gene
722	Sertoli	chr17-83155755-83157250	1.9418752592883e-08	-2.454762472	0.009	0.051	0.006747725	NA	DAP with no linked-gene
723	Sertoli	chr17-83558998-83559703	2.61150938714392e-09	-3.151077241	0.005	0.046	0.00090746	NA	DAP with no linked-gene
724	Sertoli	chr17-84008142-84009813	6.87445482842114e-16	-3.007107249	0.011	0.089	2.38876993605392e-10	NA	DAP with no linked-gene
725	Sertoli	chr2-164385680-164386679	1.09929961416698e-09	-1.500718103	0.041	0.118	0.00038199	NA	DAP with no linked-gene
726	Sertoli	chr17-84256262-84256794	6.21648933474205e-08	-3.180777034	0.004	0.036	0.021601368	NA	DAP with no linked-gene
727	Sertoli	chr2-167727033-167727518	2.57032517637513e-13	-3.529866077	0.005	0.06	8.93149443912713e-08	NA	DAP with no linked-gene
728	Sertoli	chr5-31798629-31799496	4.08964496031555e-10	-3.777010458	0.003	0.042	0.000142109	NA	DAP with no linked-gene
729	Sertoli	chr17-87227111-87228190	2.0434168499125e-08	-2.713193238	0.007	0.05	0.007100567	NA	DAP with no linked-gene
730	Sertoli	chr2-173138298-173138996	7.42537637179517e-09	-4.320699254	0.002	0.034	0.002580207	NA	DAP with no linked-gene
731	Sertoli	chr2-173255823-173256411	9.36273721159946e-08	-2.31083834	0.01	0.048	0.032534107	NA	DAP with no linked-gene
732	Sertoli	chr4-114779095-114780593	2.97895226205657e-35	-2.959992955	0.025	0.193	1.03514122678073e-29	NA	DAP with no linked-gene
733	Sertoli	chr18-12618399-12619065	5.82315237177084e-08	-3.245017662	0.004	0.039	0.020234581	NA	DAP with no linked-gene
734	Sertoli	chr4-120622129-120622644	6.57160591465958e-10	-5.268275098	0.001	0.032	0.000228353	NA	DAP with no linked-gene
735	Sertoli	chr18-21083501-21084471	1.34431060689222e-07	-3.37086991	0.003	0.035	0.046712777	NA	DAP with no linked-gene
736	Sertoli	chr18-24419668-24421009	1.30069129261296e-07	-3.000877671	0.005	0.041	0.045197071	NA	DAP with no linked-gene
737	Sertoli	chr18-26515908-26517018	4.23132923084474e-11	-3.083084794	0.007	0.056	1.47032343778008e-05	NA	DAP with no linked-gene
738	Sertoli	chr18-34132430-34132981	1.40168902058363e-08	-3.514581659	0.003	0.037	0.004870659	NA	DAP with no linked-gene
739	Sertoli	chr6-113011589-113012810	5.51456281022991e-08	-2.544943848	0.008	0.048	0.019162279	NA	DAP with no linked-gene
740	Sertoli	chr2-26535207-26536267	3.63994460093726e-12	-2.529430988	0.013	0.076	1.26482614965668e-06	NA	DAP with no linked-gene
741	Sertoli	chr4-138089242-138089938	5.93506533933505e-09	-2.62367122	0.008	0.051	0.002062346	NA	DAP with no linked-gene
742	Sertoli	chr2-31087008-31088758	6.21751756864216e-10	-1.814531707	0.027	0.098	0.000216049	NA	DAP with no linked-gene
743	Sertoli	chr18-51005929-51007024	2.65235143701079e-08	-2.413090289	0.01	0.055	0.009216523	NA	DAP with no linked-gene
744	Sertoli	chr18-54846517-54847743	3.06373333156872e-09	-2.553003152	0.011	0.06	0.001064601	NA	DAP with no linked-gene
745	Sertoli	chr18-54885305-54885894	2.21502406719315e-10	-3.81217541	0.003	0.046	7.69687637988611e-05	NA	DAP with no linked-gene
746	Sertoli	chr18-55256594-55257474	1.18785854614342e-07	-2.776344211	0.007	0.045	0.041276303	NA	DAP with no linked-gene
747	Sertoli	chr18-55909629-55910789	1.33493262398925e-07	-2.188976496	0.013	0.06	0.046386906	NA	DAP with no linked-gene
748	Sertoli	chr18-59587454-59587901	1.65202587341962e-09	-2.991601891	0.006	0.048	0.000574054	NA	DAP with no linked-gene
749	Sertoli	chr4-150093673-150094794	9.94164163546288e-08	-1.601289304	0.03	0.092	0.034545713	NA	DAP with no linked-gene
750	Sertoli	chr18-64684490-64685455	2.50224971872585e-08	-1.919220875	0.019	0.073	0.008694942	NA	DAP with no linked-gene
751	Sertoli	chr2-64960805-64962514	1.11421714479256e-10	-2.311125776	0.015	0.078	3.87173744558244e-05	NA	DAP with no linked-gene
752	Sertoli	chr2-76693224-76694239	6.53297474612095e-09	-2.190395137	0.015	0.07	0.002270111	NA	DAP with no linked-gene
753	Sertoli	chr2-78398970-78400208	1.06464353265102e-07	-1.109509367	0.067	0.149	0.036994766	NA	DAP with no linked-gene
754	Sertoli	chr2-78539684-78540747	4.57988440014477e-10	-3.006124951	0.007	0.053	0.000159144	NA	DAP with no linked-gene
755	Sertoli	chr2-84518574-84520118	1.81702517936912e-13	-2.361520094	0.019	0.099	6.31388994453077e-08	NA	DAP with no linked-gene
756	Sertoli	chr4-32430733-32431379	8.85032238786456e-08	-2.990938516	0.005	0.04	0.030753543	NA	DAP with no linked-gene
757	Sertoli	chr6-38882610-38883481	8.46317306673976e-09	-2.138922044	0.015	0.068	0.002940826	NA	DAP with no linked-gene
758	Sertoli	chr4-34198408-34198907	2.77558029849275e-08	-4.943040859	0.001	0.025	0.009644725	NA	DAP with no linked-gene
759	Sertoli	chr3-10085298-10085811	2.32009207458104e-08	-4.269479902	0.002	0.032	0.008061972	NA	DAP with no linked-gene
760	Sertoli	chr18-84260397-84261176	1.51982012088742e-10	-3.394346433	0.005	0.052	5.28114694706564e-05	NA	DAP with no linked-gene
761	Sertoli	chr19-10050157-10050519	1.17598541865321e-08	-10.48138355	0	0.024	0.004086373	NA	DAP with no linked-gene
762	Sertoli	chr19-10078092-10078855	5.53361553070689e-13	-3.262467364	0.007	0.068	1.92284839268768e-07	NA	DAP with no linked-gene
763	Sertoli	chr19-10080321-10080709	9.8857954191906e-09	-10.62770996	0	0.024	0.003435166	NA	DAP with no linked-gene
764	Sertoli	chr3-103724000-103724669	3.12184480400116e-08	-2.861726396	0.006	0.045	0.010847942	NA	DAP with no linked-gene
765	Sertoli	chr19-17270408-17271705	1.18406520880819e-11	-2.103473568	0.021	0.092	4.11444899082714e-06	NA	DAP with no linked-gene
766	Sertoli	chr4-53951082-53952685	4.79142843557423e-09	-2.770918113	0.007	0.052	0.00166495	NA	DAP with no linked-gene
767	Sertoli	chr3-10395511-10396317	2.72511055799977e-10	-4.433035319	0.002	0.039	9.46935042246548e-05	NA	DAP with no linked-gene
768	Sertoli	chr3-104540516-104542635	1.39169761856596e-07	-1.526830654	0.033	0.096	0.048359405	NA	DAP with no linked-gene
769	Sertoli	chr3-104993614-104994581	1.27319776319794e-07	-2.485197457	0.008	0.046	0.044241712	NA	DAP with no linked-gene
770	Sertoli	chr8-61247341-61248056	3.10467142375379e-09	-2.695115139	0.008	0.052	0.001078827	NA	DAP with no linked-gene
771	Sertoli	chr19-27148124-27148858	7.09058828243128e-12	-3.58812782	0.005	0.056	2.46387306932063e-06	NA	DAP with no linked-gene
772	Sertoli	chr19-28477233-28478097	1.65668596324369e-09	-5.035289584	0.001	0.031	0.000575674	NA	DAP with no linked-gene
773	Sertoli	chr6-82999755-83000517	2.14522422355429e-19	-3.088233701	0.011	0.102	7.45433239321761e-14	NA	DAP with no linked-gene
774	Sertoli	chr6-83188176-83189223	2.82127967072611e-08	-1.947158383	0.019	0.073	0.009803524	NA	DAP with no linked-gene
775	Sertoli	chr4-76468105-76468966	3.05758196665862e-10	-2.015632065	0.021	0.089	0.000106246	NA	DAP with no linked-gene
776	Sertoli	chr9-103234538-103235190	3.73797230038474e-15	-4.544049049	0.002	0.057	1.29888930479919e-09	NA	DAP with no linked-gene
777	Sertoli	chr6-91733111-91733583	1.07649091289854e-07	-3.688163721	0.002	0.031	0.037406444	NA	DAP with no linked-gene
778	Sertoli	chr3-117411318-117412180	2.06361534575118e-09	-5.303332194	0.001	0.031	0.000717075	NA	DAP with no linked-gene
779	Sertoli	chr6-94183280-94184332	3.13549032572376e-08	-2.066993934	0.016	0.066	0.010895359	NA	DAP with no linked-gene
780	Sertoli	chr6-97463361-97464528	8.23248681166879e-08	-1.697245822	0.025	0.086	0.028606657	NA	DAP with no linked-gene
781	Sertoli	chr4-97514870-97515460	5.85223154735296e-08	-4.073461548	0.002	0.03	0.020335627	NA	DAP with no linked-gene
782	Sertoli	chr4-97543776-97544693	8.10718882285393e-14	-3.032444186	0.009	0.076	2.8171265081094e-08	NA	DAP with no linked-gene
783	Sertoli	chr3-131662358-131663188	7.47504189775066e-16	-4.658533417	0.002	0.06	2.59746493383989e-10	NA	DAP with no linked-gene
784	Sertoli	chr7-100461929-100462607	8.09461327002876e-11	-2.570969789	0.011	0.067	2.81275669213594e-05	NA	DAP with no linked-gene
785	Sertoli	chr2-102878390-102878889	2.32689283935126e-09	-5.405565637	0.001	0.03	0.00080856	NA	DAP with no linked-gene
786	Sertoli	chr5-21914693-21915451	9.43210273501051e-09	-2.295454333	0.012	0.063	0.003277514	NA	DAP with no linked-gene
787	Sertoli	chr7-101142726-101143253	6.63358378032882e-10	-10.74137876	0	0.026	0.000230507	NA	DAP with no linked-gene
788	Sertoli	chr3-143509255-143509991	9.59490905325587e-08	-2.55852471	0.008	0.047	0.03334087	NA	DAP with no linked-gene
789	Sertoli	chr3-143511550-143512234	1.41361500809425e-07	-3.710825101	0.002	0.032	0.049121001	NA	DAP with no linked-gene
790	Sertoli	chr3-148744394-148745428	1.36527461356293e-07	-3.06186227	0.004	0.037	0.047441245	NA	DAP with no linked-gene
791	Sertoli	chr3-149615937-149616593	2.30518470855698e-09	-4.5138117	0.002	0.034	0.000801017	NA	DAP with no linked-gene
792	Sertoli	chr2-120873238-120873870	1.01914976249909e-09	-3.271355346	0.005	0.045	0.000354139	NA	DAP with no linked-gene
793	Sertoli	chr2-12255478-12256639	1.40880554551642e-10	-2.52636644	0.012	0.07	4.89538794983775e-05	NA	DAP with no linked-gene
794	Sertoli	chr3-19406215-19406837	7.66190545102345e-08	-2.622282139	0.007	0.046	0.026623972	NA	DAP with no linked-gene
795	Sertoli	chr2-123833150-123834148	8.93154273401628e-08	-3.707113786	0.002	0.032	0.031035771	NA	DAP with no linked-gene
796	Sertoli	chr2-124234347-124235896	1.11963164943195e-07	-2.199199159	0.011	0.053	0.03890552	NA	DAP with no linked-gene
797	Sertoli	chr3-31022496-31023432	6.85330797529834e-09	-2.018993353	0.018	0.077	0.002381422	NA	DAP with no linked-gene
798	Sertoli	chr2-126933688-126934214	1.90045710328328e-08	-2.63618827	0.007	0.05	0.006603803	NA	DAP with no linked-gene
799	Sertoli	chr2-127896677-127897406	1.68369631978713e-11	-4.897673229	0.002	0.041	5.85059215681232e-06	NA	DAP with no linked-gene
800	Sertoli	chr5-116809346-116810096	7.37468930794941e-08	-3.307398934	0.004	0.037	0.025625939	NA	DAP with no linked-gene
801	Sertoli	chr7-126012087-126013412	1.38162440180598e-07	-1.916145636	0.017	0.067	0.048009376	NA	DAP with no linked-gene
802	Sertoli	chr3-37227268-37227913	1.2847029516928e-09	-4.318625202	0.002	0.034	0.000446415	NA	DAP with no linked-gene
803	Sertoli	chr5-120600754-120601648	1.35046413883819e-11	-2.12172833	0.022	0.098	4.69266031284187e-06	NA	DAP with no linked-gene
804	Sertoli	chr3-37882447-37883010	6.08255818972819e-08	-4.951625602	0.001	0.026	0.021135977	NA	DAP with no linked-gene
805	Sertoli	chr3-38473775-38474722	4.15001417530138e-12	-3.374399034	0.006	0.06	1.4420676757046e-06	NA	DAP with no linked-gene
806	Sertoli	chr2-151544484-151545341	2.23961430275169e-08	-2.348406983	0.011	0.058	0.007782324	NA	DAP with no linked-gene
807	Sertoli	chr2-151679229-151679846	9.22223410295509e-09	-3.333144468	0.004	0.041	0.003204588	NA	DAP with no linked-gene
808	Sertoli	chr3-54305279-54305875	8.87295529479737e-12	-4.202290314	0.002	0.048	3.08321887061266e-06	NA	DAP with no linked-gene
809	Sertoli	chr3-57546662-57547306	1.00720505861992e-08	-3.299497404	0.004	0.04	0.003499886	NA	DAP with no linked-gene
810	Sertoli	chr5-130193971-130194622	2.11048016042686e-12	-3.502026259	0.005	0.057	7.33360198545927e-07	NA	DAP with no linked-gene
811	Sertoli	chr3-73322674-73323907	1.38123722367989e-09	-4.499005738	0.002	0.036	0.000479959	NA	DAP with no linked-gene
812	Sertoli	chr3-84437926-84439085	1.07498614589691e-09	-2.036983685	0.019	0.08	0.000373542	NA	DAP with no linked-gene
813	Sertoli	chr5-135246498-135246819	1.53002963416312e-08	-3.486572728	0.003	0.037	0.005316623	NA	DAP with no linked-gene
814	Sertoli	chr2-156406715-156407541	9.64191971966897e-08	-4.111558763	0.002	0.029	0.033504225	NA	DAP with no linked-gene
815	Sertoli	chr3-89957234-89957585	2.66404309442809e-09	-3.893981598	0.002	0.037	0.000925715	NA	DAP with no linked-gene
816	Sertoli	chr7-35036066-35036756	1.39635465266173e-10	-2.583208359	0.011	0.066	4.8521229648016e-05	NA	DAP with no linked-gene
817	Sertoli	chr3-9523501-9524099	1.63775989842818e-10	-2.838223148	0.007	0.058	5.69096998305318e-05	NA	DAP with no linked-gene
818	Sertoli	chr2-160766016-160766729	3.33115724346793e-09	-2.45708814	0.011	0.058	0.001157527	NA	DAP with no linked-gene
819	Sertoli	chr2-162412501-162413805	7.13040932679685e-11	-3.244353652	0.006	0.055	2.477710284922e-05	NA	DAP with no linked-gene
820	Sertoli	chr2-163711457-163712077	7.24498661916277e-09	-2.064582949	0.018	0.075	0.002517524	NA	DAP with no linked-gene
821	Sertoli	chr4-23993922-23994813	8.64828309304295e-08	-2.333849967	0.011	0.057	0.030051487	NA	DAP with no linked-gene
822	Sertoli	chr2-165830175-165830793	8.20014740189302e-10	-3.255636814	0.005	0.048	0.000284943	NA	DAP with no linked-gene
823	Sertoli	chr4-100170843-100172046	1.24790429405204e-07	-2.455647427	0.009	0.051	0.043362802	NA	DAP with no linked-gene
824	Sertoli	chr7-66136015-66136589	3.19083850921042e-09	-3.000261563	0.006	0.046	0.001108769	NA	DAP with no linked-gene
825	Sertoli	chr4-105460058-105460850	1.00411074040815e-07	-2.627132874	0.007	0.045	0.034891342	NA	DAP with no linked-gene
826	Sertoli	chr4-106232246-106233033	6.34461757083852e-08	-2.17506068	0.013	0.061	0.022046594	NA	DAP with no linked-gene
827	Sertoli	chr4-120616566-120617040	1.94640654654385e-11	-2.746083849	0.01	0.068	6.7634707882579e-06	NA	DAP with no linked-gene
828	Sertoli	chr5-74635456-74636343	2.25289062211397e-14	-2.707442665	0.013	0.087	7.82845697825273e-09	NA	DAP with no linked-gene
829	Sertoli	chr2-19510667-19511496	5.47016946795095e-09	-4.251519636	0.002	0.032	0.001900802	NA	DAP with no linked-gene
830	Sertoli	chr2-20665113-20666536	2.30014749430187e-10	-1.56211446	0.042	0.125	7.99266752057485e-05	NA	DAP with no linked-gene
831	Sertoli	chr5-92493211-92493795	8.22041901837964e-09	-2.220976493	0.015	0.07	0.002856472	NA	DAP with no linked-gene
832	Sertoli	chr5-96956841-96957586	5.21562541328078e-09	-3.394003468	0.004	0.042	0.001812352	NA	DAP with no linked-gene
833	Sertoli	chr6-108148196-108148811	9.70616464569024e-14	-5.734431706	0.001	0.046	3.37274662190767e-08	NA	DAP with no linked-gene
834	Sertoli	chr4-133290603-133290880	4.89537128065904e-09	-5.181253484	0.001	0.032	0.001701068	NA	DAP with no linked-gene
835	Sertoli	chr7-93037609-93038791	1.80469824047851e-09	-2.546887288	0.01	0.061	0.000627106	NA	DAP with no linked-gene
836	Sertoli	chr4-135934777-135935777	1.93756367857209e-11	-3.324375379	0.006	0.056	6.73274314848623e-06	NA	DAP with no linked-gene
837	Sertoli	chr6-114690347-114691067	4.53709256157372e-08	-2.773121738	0.007	0.047	0.015765716	NA	DAP with no linked-gene
838	Sertoli	chr6-125221626-125222450	3.97823405826185e-08	-3.343957071	0.004	0.04	0.013823767	NA	DAP with no linked-gene
839	Sertoli	chr4-140723648-140725286	3.84226539497752e-08	-1.482768548	0.038	0.104	0.013351296	NA	DAP with no linked-gene
840	Sertoli	chr2-32157390-32157706	1.04124589010211e-08	-3.081016711	0.005	0.042	0.003618173	NA	DAP with no linked-gene
841	Sertoli	chr2-33876424-33877246	1.9225552599535e-08	-1.66195862	0.03	0.097	0.006680591	NA	DAP with no linked-gene
842	Sertoli	chr2-35702217-35703262	6.58936805574598e-20	-2.909179062	0.014	0.112	2.28970655885089e-14	NA	DAP with no linked-gene
843	Sertoli	chr2-44221490-44222866	7.33854039325334e-09	-2.115560954	0.015	0.07	0.002550033	NA	DAP with no linked-gene
844	Sertoli	chr2-57472663-57473136	1.14661356766729e-07	-10.50793829	0	0.021	0.039843102	NA	DAP with no linked-gene
845	Sertoli	chr2-58165356-58165997	2.07199108959808e-09	-3.13802146	0.005	0.046	0.000719986	NA	DAP with no linked-gene
846	Sertoli	chr6-144168808-144170292	2.28163479592968e-16	-2.652984051	0.016	0.099	7.92833867063624e-11	NA	DAP with no linked-gene
847	Sertoli	chr2-6149597-6150218	2.42278600055175e-09	-3.312408699	0.004	0.041	0.000841882	NA	DAP with no linked-gene
848	Sertoli	chr4-150757232-150759676	1.29787815433081e-17	-2.14129958	0.033	0.147	4.50993190457642e-12	NA	DAP with no linked-gene
849	Sertoli	chr4-15204794-15205367	3.47330822527463e-08	-3.200672303	0.004	0.037	0.012069225	NA	DAP with no linked-gene
850	Sertoli	chr4-153560945-153561792	6.04344572589457e-08	-2.546804895	0.008	0.047	0.021000067	NA	DAP with no linked-gene
851	Sertoli	chr3-141943612-141944359	5.4135975663817e-10	-5.344462988	0.001	0.032	0.000188114	NA	DAP with no linked-gene
852	Sertoli	chr4-28439999-28440560	8.63473560007222e-11	-10.89550945	0	0.031	3.0004410999911e-05	NA	DAP with no linked-gene
853	Sertoli	chr6-37356659-37357180	1.56595272678121e-11	-3.087844972	0.007	0.058	5.4414508326557e-06	NA	DAP with no linked-gene
854	Sertoli	chr8-128456259-128457070	1.76441432667106e-08	-5.291548337	0.001	0.029	0.006131075	NA	DAP with no linked-gene
855	Sertoli	chr6-41613180-41614074	2.29638148960953e-10	-3.702724697	0.003	0.045	7.97958121916969e-05	NA	DAP with no linked-gene
856	Sertoli	chr4-34966331-34967543	2.10467291779862e-13	-2.818251961	0.011	0.08	7.31342268841252e-08	NA	DAP with no linked-gene
857	Sertoli	chr3-102762310-102762699	5.07813370257639e-08	-3.470084256	0.003	0.037	0.017645753	NA	DAP with no linked-gene
858	Sertoli	chr4-41648067-41648539	4.89739223779958e-10	-2.95821316	0.007	0.051	0.000170177	NA	DAP with no linked-gene
859	Sertoli	chr8-35820917-35821747	4.89127242970986e-09	-2.948500672	0.006	0.047	0.001699644	NA	DAP with no linked-gene
860	Sertoli	chr8-40436621-40437247	3.89505440695168e-10	-3.685211859	0.003	0.043	0.000135347	NA	DAP with no linked-gene
861	Sertoli	chr4-54028791-54029417	8.03441930047952e-11	-10.8190115	0	0.03	2.79184019062713e-05	NA	DAP with no linked-gene
862	Sertoli	chr4-54032081-54032750	1.44843070778967e-13	-3.386628556	0.007	0.065	5.03307944496295e-08	NA	DAP with no linked-gene
863	Sertoli	chr6-56063295-56064146	7.17919931370044e-09	-5.026640634	0.001	0.03	0.002494664	NA	DAP with no linked-gene
864	Sertoli	chr3-107266320-107267268	2.56552953120985e-10	-3.268749729	0.005	0.048	8.91483029152454e-05	NA	DAP with no linked-gene
865	Sertoli	chr4-56922056-56922751	3.78956280965729e-08	-3.497982106	0.003	0.037	0.013168162	NA	DAP with no linked-gene
866	Sertoli	chr7-125536699-125537475	4.79375960620073e-08	-4.055507831	0.002	0.029	0.016657596	NA	DAP with no linked-gene
867	Sertoli	chr4-59421445-59423062	5.07090878732462e-09	-1.705945665	0.03	0.097	0.001762065	NA	DAP with no linked-gene
868	Sertoli	chr8-79547377-79548584	6.75389425956851e-12	-3.041014728	0.008	0.063	2.34687694678616e-06	NA	DAP with no linked-gene
869	Sertoli	chr8-80830087-80831463	1.20798785422641e-12	-2.266773467	0.02	0.093	4.19757659525864e-07	NA	DAP with no linked-gene
870	Sertoli	chr8-80852332-80853053	6.86506396328307e-10	-2.748815261	0.008	0.056	0.000238551	NA	DAP with no linked-gene
871	Sertoli	chr4-74686447-74687592	1.87840308244875e-08	-2.162514178	0.015	0.066	0.006527169	NA	DAP with no linked-gene
872	Sertoli	chr8-88348924-88349562	3.75999685275076e-11	-5.48535929	0.001	0.037	1.3065425063781e-05	NA	DAP with no linked-gene
873	Sertoli	chr8-88792440-88793078	5.0799313206304e-11	-4.267547056	0.002	0.043	1.76519993494925e-05	NA	DAP with no linked-gene
874	Sertoli	chr4-84173478-84173881	2.49587186953744e-08	-3.769539796	0.002	0.032	0.00867278	NA	DAP with no linked-gene
875	Sertoli	chr6-87024225-87025099	6.61276849679727e-13	-2.960496215	0.008	0.071	2.2978378611096e-07	NA	DAP with no linked-gene
876	Sertoli	chr4-93305630-93306293	3.95897081731026e-10	-3.541029875	0.004	0.046	0.000137568	NA	DAP with no linked-gene
877	Sertoli	chr5-132185882-132186624	1.4960908836233e-10	-2.35686909	0.014	0.073	5.19869140695844e-05	NA	DAP with no linked-gene
878	Sertoli	chr9-103643103-103643525	1.25238988951181e-08	-3.084028766	0.005	0.042	0.004351867	NA	DAP with no linked-gene
879	Sertoli	chr4-95845611-95846689	1.30461165758687e-11	-3.07022761	0.007	0.06	4.53332981836574e-06	NA	DAP with no linked-gene
880	Sertoli	chr6-97883401-97883866	3.09785026052335e-08	-10.39977544	0	0.022	0.010764565	NA	DAP with no linked-gene
881	Sertoli	chr6-97917981-97918867	1.47535661211287e-08	-4.264047002	0.002	0.032	0.005126643	NA	DAP with no linked-gene
882	Sertoli	chr4-99121862-99122689	3.29621780834701e-15	-2.551755856	0.017	0.098	1.14538624513346e-09	NA	DAP with no linked-gene
883	Sertoli	chr5-149111472-149112173	1.02805747004984e-12	-3.752189573	0.004	0.055	3.57234549980267e-07	NA	DAP with no linked-gene
884	Sertoli	chr7-49368574-49369440	1.67168105983906e-08	-2.179198988	0.013	0.062	0.005808841	NA	DAP with no linked-gene
885	Sertoli	chr9-120360015-120361306	1.2513042598695e-08	-2.461008808	0.01	0.053	0.004348095	NA	DAP with no linked-gene
886	Sertoli	chr9-120455394-120456839	3.53703269470551e-18	-2.486546856	0.022	0.12	1.22906580591975e-12	NA	DAP with no linked-gene
887	Sertoli	chr3-148428639-148429832	2.86792479043944e-12	-2.906194016	0.009	0.067	9.96560845805848e-07	NA	DAP with no linked-gene
888	Sertoli	chr5-107814315-107815319	3.24940909113134e-08	-2.405224997	0.01	0.052	0.011291209	NA	DAP with no linked-gene
889	Sertoli	chr5-108358892-108359879	4.62803051044394e-10	-3.326171105	0.005	0.05	0.000160817	NA	DAP with no linked-gene
890	Sertoli	chr3-154112786-154113444	4.45963280233033e-08	-3.060286925	0.005	0.041	0.015496555	NA	DAP with no linked-gene
891	Sertoli	chr3-157255510-157256520	8.60427839328709e-11	-4.178850651	0.002	0.043	2.98985767749136e-05	NA	DAP with no linked-gene
892	Sertoli	chr3-18637405-18637907	1.54900131189358e-11	-3.612799011	0.004	0.05	5.38254720863342e-06	NA	DAP with no linked-gene
893	Sertoli	chr5-115286466-115287115	2.27957075713713e-09	-3.850473456	0.002	0.037	0.000792117	NA	DAP with no linked-gene
894	Sertoli	chr9-40517818-40518613	1.03817124431092e-07	-4.830408629	0.001	0.025	0.036074893	NA	DAP with no linked-gene
895	Sertoli	chr7-123046222-123047239	1.64247746045597e-10	-3.257986449	0.006	0.053	5.70736280346543e-05	NA	DAP with no linked-gene
896	Sertoli	chr3-33009131-33010180	2.8406649921463e-18	-3.278957639	0.009	0.089	9.87088474795957e-13	NA	DAP with no linked-gene
897	Sertoli	chr6-63946116-63947122	1.13386784484511e-09	-3.148556592	0.006	0.048	0.000394002	NA	DAP with no linked-gene
898	Sertoli	chr9-45897599-45898103	3.39334297216786e-11	-3.631619587	0.004	0.05	1.17913578268375e-05	NA	DAP with no linked-gene
899	Sertoli	chr5-118751301-118752145	2.16726677541382e-08	-2.398180142	0.011	0.058	0.007530927	NA	DAP with no linked-gene
900	Sertoli	chr7-128365143-128365991	1.19453080624844e-09	-2.265980828	0.015	0.076	0.000415082	NA	DAP with no linked-gene
901	Sertoli	chr5-12315563-12316047	1.04273897981418e-07	-4.95055111	0.001	0.024	0.036233615	NA	DAP with no linked-gene
902	Sertoli	chr5-12412491-12413110	1.20919401067908e-07	-2.925681235	0.005	0.04	0.042017678	NA	DAP with no linked-gene
903	Sertoli	chr3-39779637-39780550	1.23226702680043e-07	-2.562943313	0.007	0.047	0.042819431	NA	DAP with no linked-gene
904	Sertoli	chr3-51498460-51499336	7.77195434586259e-14	-4.603242921	0.002	0.052	2.70063755587206e-08	NA	DAP with no linked-gene
905	Sertoli	chr5-125035269-125035901	1.77392628660033e-08	-2.903594013	0.007	0.047	0.006164128	NA	DAP with no linked-gene
906	Sertoli	chr5-125221622-125222360	1.2495523085024e-09	-1.762805849	0.029	0.101	0.000434201	NA	DAP with no linked-gene
907	Sertoli	chr3-67469278-67469835	1.29872581581896e-07	-3.680719143	0.002	0.03	0.045128774	NA	DAP with no linked-gene
908	Sertoli	chr6-141309957-141310780	1.04927437308702e-08	-3.775867708	0.002	0.037	0.003646071	NA	DAP with no linked-gene
909	Sertoli	chr5-132229058-132230067	7.66028908353484e-11	-2.563142877	0.011	0.068	2.6618355521921e-05	NA	DAP with no linked-gene
910	Sertoli	chr7-34319127-34320531	3.1155307039705e-10	-1.591240622	0.04	0.122	0.00010826	NA	DAP with no linked-gene
911	Sertoli	chr3-87103967-87104921	3.55354298703428e-15	-3.262973899	0.008	0.076	1.23480288484961e-09	NA	DAP with no linked-gene
912	Sertoli	chr7-34929251-34931288	4.80518130173198e-16	-2.061188155	0.032	0.134	1.66972842463234e-10	NA	DAP with no linked-gene
913	Sertoli	chr9-77276593-77277507	5.21466622090977e-09	-3.820183665	0.002	0.036	0.001812018	NA	DAP with no linked-gene
914	Sertoli	chr5-144775219-144775667	4.00470749971398e-10	-3.250801121	0.005	0.047	0.000139158	NA	DAP with no linked-gene
915	Sertoli	chr3-9750752-9751543	2.93944384207131e-09	-5.164157473	0.001	0.031	0.001021413	NA	DAP with no linked-gene
916	Sertoli	chr3-97987200-97987858	1.17198246638075e-10	-3.256064989	0.006	0.055	4.07246327330314e-05	NA	DAP with no linked-gene
917	Sertoli	chr6-31333294-31333991	1.62765609720838e-08	-4.149312347	0.002	0.03	0.005655861	NA	DAP with no linked-gene
918	Sertoli	chr6-31776792-31777583	1.06297922235635e-07	-3.175832416	0.004	0.037	0.036936934	NA	DAP with no linked-gene
919	Sertoli	chr5-29139220-29139971	1.88423770351554e-08	-10.57458617	0	0.022	0.006547443	NA	DAP with no linked-gene
920	Sertoli	chr5-30007456-30008275	2.51178666066313e-09	-2.806768713	0.007	0.053	0.000872808	NA	DAP with no linked-gene
921	Sertoli	chr9-99098350-99099108	4.94191425093111e-08	-3.475865579	0.003	0.037	0.017172411	NA	DAP with no linked-gene
922	Sertoli	chr4-105181892-105182825	1.15289368332228e-07	-2.250772937	0.011	0.055	0.040061326	NA	DAP with no linked-gene
923	Sertoli	chr5-45022418-45022971	6.33058839122931e-08	-10.52020609	0	0.021	0.021997845	NA	DAP with no linked-gene
924	Sertoli	chr5-4688587-4689559	2.53365990978634e-08	-4.277700269	0.002	0.031	0.008804088	NA	DAP with no linked-gene
925	Sertoli	chr5-4789475-4790601	3.45647874847937e-10	-5.376520377	0.001	0.034	0.000120107	NA	DAP with no linked-gene
926	Sertoli	chr5-51340895-51341632	1.34607687577302e-08	-3.000271116	0.006	0.046	0.004677415	NA	DAP with no linked-gene
927	Sertoli	chr4-111690898-111691627	5.54718993097081e-10	-3.506809549	0.004	0.046	0.000192757	NA	DAP with no linked-gene
928	Sertoli	chr4-48069064-48070336	7.31073578718045e-13	-3.274507112	0.007	0.063	2.5403710250084e-07	NA	DAP with no linked-gene
929	Sertoli	chr4-119790284-119790941	1.22710136347127e-08	-2.524788021	0.01	0.055	0.004263993	NA	DAP with no linked-gene
930	Sertoli	chr5-66545438-66546197	9.08510329140925e-09	-2.318321764	0.012	0.063	0.003156937	NA	DAP with no linked-gene
931	Sertoli	chr4-121040700-121041742	4.19595586264795e-10	-1.683078015	0.034	0.112	0.000145803	NA	DAP with no linked-gene
932	Sertoli	chr4-12164158-12164774	4.3158730765469e-08	-4.10141699	0.002	0.03	0.014997012	NA	DAP with no linked-gene
933	Sertoli	chr7-83451889-83453409	4.9921567909509e-08	-3.250197375	0.004	0.037	0.017346996	NA	DAP with no linked-gene
934	Sertoli	chr7-83851891-83853334	1.41931430873751e-16	-4.078404758	0.004	0.067	4.93190432571652e-11	NA	DAP with no linked-gene
935	Sertoli	chr5-115546826-115547411	1.03524709799233e-07	-2.389963839	0.01	0.051	0.035973284	NA	DAP with no linked-gene
936	Sertoli	chr7-87507823-87508640	6.02008429468199e-13	-4.341236247	0.002	0.051	2.09188899113757e-07	NA	DAP with no linked-gene
937	Sertoli	chr6-112113831-112114480	2.30154351866274e-09	-10.73331073	0	0.026	0.000799752	NA	DAP with no linked-gene
938	Sertoli	chr8-79102585-79103470	4.78421091543274e-08	-2.644264456	0.007	0.048	0.016624415	NA	DAP with no linked-gene
939	Sertoli	chr6-114330840-114331521	1.52276355545682e-09	-3.155913904	0.006	0.047	0.000529137	NA	DAP with no linked-gene
940	Sertoli	chr7-96718458-96719182	4.20487277243799e-10	-2.092547322	0.019	0.084	0.000146113	NA	DAP with no linked-gene
941	Sertoli	chr8-105208896-105209851	4.44766918253686e-08	-2.319922378	0.011	0.056	0.015454983	NA	DAP with no linked-gene
942	Sertoli	chr6-126352781-126354000	2.42693772703843e-08	-2.684296541	0.007	0.047	0.008433245	NA	DAP with no linked-gene
943	Sertoli	chr6-128589225-128589834	1.89704838732746e-11	-3.857255638	0.003	0.048	6.59195858870484e-06	NA	DAP with no linked-gene
944	Sertoli	chr6-135744491-135745092	6.46725273883483e-08	-2.4889365	0.008	0.047	0.022472733	NA	DAP with no linked-gene
945	Sertoli	chr6-88131174-88132659	6.32873829001707e-12	-1.980271671	0.027	0.113	2.19914162470658e-06	NA	DAP with no linked-gene
946	Sertoli	chr4-145079256-145079759	1.15403724542138e-07	-3.338797166	0.003	0.034	0.040101063	NA	DAP with no linked-gene
947	Sertoli	chr4-149496092-149497045	1.84724173568085e-08	-3.530677918	0.003	0.036	0.006418888	NA	DAP with no linked-gene
948	Sertoli	chr4-149886325-149887348	2.08599584115054e-11	-2.119252787	0.02	0.088	7.24852264862195e-06	NA	DAP with no linked-gene
949	Sertoli	chr8-113687665-113688483	2.87563039712485e-12	-3.951642388	0.003	0.05	9.99238428544928e-07	NA	DAP with no linked-gene
950	Sertoli	chr4-150243323-150243942	6.49211552923212e-15	-2.739520541	0.014	0.092	2.25591276467522e-09	NA	DAP with no linked-gene
951	Sertoli	chr6-148517460-148518147	3.98423086649029e-10	-2.647048559	0.01	0.062	0.000138446	NA	DAP with no linked-gene
952	Sertoli	chr6-24341775-24342836	3.50431703169294e-08	-1.818978336	0.022	0.082	0.012176976	NA	DAP with no linked-gene
953	Sertoli	chr6-33613955-33614494	7.66637852139534e-08	-5.214473667	0.001	0.026	0.026639515	NA	DAP with no linked-gene
954	Sertoli	chr8-126072919-126073635	2.41379072453739e-08	-3.05072367	0.005	0.041	0.008387561	NA	DAP with no linked-gene
955	Sertoli	chr9-96659694-96660912	6.44372150306893e-09	-2.535921513	0.01	0.058	0.002239097	NA	DAP with no linked-gene
956	Sertoli	chr8-13623114-13623665	2.14922790795563e-08	-3.490614543	0.003	0.035	0.007468245	NA	DAP with no linked-gene
957	Sertoli	chr6-41629420-41630022	2.51562244362845e-12	-3.136988523	0.007	0.062	8.74141064824233e-07	NA	DAP with no linked-gene
958	Sertoli	chr4-41615557-41616290	1.36715383499326e-08	-3.110878891	0.005	0.043	0.004750655	NA	DAP with no linked-gene
959	Sertoli	chr6-51114457-51115114	9.67767835833183e-09	-4.247419572	0.002	0.034	0.003362848	NA	DAP with no linked-gene
960	Sertoli	chr4-43771459-43772112	1.10875779342153e-08	-5.036445799	0.001	0.03	0.003852767	NA	DAP with no linked-gene
961	Sertoli	chr4-46929937-46930418	9.19099764248989e-10	-5.281309611	0.001	0.031	0.000319373	NA	DAP with no linked-gene
962	Sertoli	chr5-113132588-113133631	2.01200769957167e-08	-2.417878122	0.011	0.058	0.006991425	NA	DAP with no linked-gene
963	Sertoli	chr7-113048032-113048815	3.72061293778698e-15	-2.767853267	0.013	0.091	1.29285718668691e-09	NA	DAP with no linked-gene
964	Sertoli	chr4-49599209-49599604	1.53188833605381e-08	-4.988922335	0.001	0.027	0.005323082	NA	DAP with no linked-gene
965	Sertoli	chr8-41830116-41830781	8.34849502739826e-08	-4.929163281	0.001	0.026	0.029009768	NA	DAP with no linked-gene
966	Sertoli	chr6-55791480-55792853	2.03059421372338e-10	-2.99375416	0.007	0.053	7.05601030355668e-05	NA	DAP with no linked-gene
967	Sertoli	chr8-44998385-44999430	3.35280907563006e-08	-2.124459303	0.015	0.065	0.011650509	NA	DAP with no linked-gene
968	Sertoli	chr4-56706112-56706601	5.72701702791555e-15	-6.04281789	0.001	0.048	1.99005251194524e-09	NA	DAP with no linked-gene
969	Sertoli	chr8-46146071-46146543	8.5418027605092e-09	-3.794669166	0.002	0.035	0.002968148	NA	DAP with no linked-gene
970	Sertoli	chr8-71572800-71573159	7.25615360532677e-08	-2.211541391	0.012	0.057	0.025214045	NA	DAP with no linked-gene
971	Sertoli	chr7-127889600-127891065	1.84191931185687e-09	-2.236085627	0.015	0.072	0.000640039	NA	DAP with no linked-gene
972	Sertoli	chr7-128766476-128767098	4.60534242019329e-11	-2.927777794	0.008	0.061	1.60028741088086e-05	NA	DAP with no linked-gene
973	Sertoli	chr7-129801182-129802124	3.77503916096308e-09	-2.681721282	0.009	0.057	0.001311769	NA	DAP with no linked-gene
974	Sertoli	chr6-83381620-83382435	5.36857957684284e-09	-2.660464785	0.008	0.053	0.001865501	NA	DAP with no linked-gene
975	Sertoli	chr5-124963785-124964590	5.82053730746937e-09	-2.843193028	0.007	0.047	0.002022549	NA	DAP with no linked-gene
976	Sertoli	chr7-144454660-144455322	1.40169932163467e-11	-3.009348646	0.007	0.06	4.87069488778222e-06	NA	DAP with no linked-gene
977	Sertoli	chr6-86515287-86516446	9.75398758502309e-09	-1.590244003	0.032	0.098	0.003389364	NA	DAP with no linked-gene
978	Sertoli	chr5-130312988-130314015	2.09785019496244e-13	-2.335855359	0.019	0.097	7.28971474996524e-08	NA	DAP with no linked-gene
979	Sertoli	chr7-29443915-29444892	1.14625983436022e-08	-2.211825487	0.013	0.065	0.003983081	NA	DAP with no linked-gene
980	Sertoli	chr7-30200172-30200546	1.12551489587845e-07	-2.703609623	0.007	0.043	0.039109954	NA	DAP with no linked-gene
981	Sertoli	chr6-92060926-92062706	1.16035981168192e-08	-1.942518617	0.018	0.072	0.004032076	NA	DAP with no linked-gene
982	Sertoli	chr5-136356907-136357683	1.57797894546205e-08	-3.063282321	0.005	0.043	0.00548324	NA	DAP with no linked-gene
983	Sertoli	chr9-71737344-71738302	8.37202622528904e-09	-2.958875873	0.006	0.043	0.002909154	NA	DAP with no linked-gene
984	Sertoli	chr8-111716505-111717425	1.16272254132236e-08	-1.417422194	0.042	0.117	0.004040286	NA	DAP with no linked-gene
985	Sertoli	chr7-37634842-37635597	5.97080964639818e-09	-5.084204556	0.001	0.03	0.002074767	NA	DAP with no linked-gene
986	Sertoli	chr6-97981264-97982084	1.50952490074114e-12	-3.729276205	0.004	0.055	5.24537260134035e-07	NA	DAP with no linked-gene
987	Sertoli	chr8-117809248-117810207	4.45460556785135e-10	-2.402735742	0.013	0.068	0.000154791	NA	DAP with no linked-gene
988	Sertoli	chr7-48994892-48995734	1.64008402864061e-08	-1.749222505	0.025	0.086	0.005699046	NA	DAP with no linked-gene
989	Sertoli	chr9-89272367-89272952	1.93165287334096e-13	-11.26618425	0	0.039	6.71220398692883e-08	NA	DAP with no linked-gene
990	Sertoli	chr7-51932277-51932831	2.4812950619955e-08	-3.061037403	0.005	0.042	0.008622128	NA	DAP with no linked-gene
991	Sertoli	chr9-94796776-94797466	2.38879279244847e-11	-5.418626793	0.001	0.036	8.30069663483958e-06	NA	DAP with no linked-gene
992	Sertoli	chr9-121808479-121809096	1.14456454398971e-09	-3.951088961	0.002	0.039	0.000397719	NA	DAP with no linked-gene
993	Sertoli	chr9-13558395-13559333	2.48926285374589e-08	-2.767347878	0.007	0.045	0.008649815	NA	DAP with no linked-gene
994	Sertoli	chr9-13951481-13952295	2.64990896565664e-13	-3.700117726	0.005	0.06	9.20803616931196e-08	NA	DAP with no linked-gene
995	Sertoli	chr9-22529418-22530073	5.36963887723164e-08	-4.899101739	0.001	0.026	0.01865869	NA	DAP with no linked-gene
996	Sertoli	chr7-109276333-109277504	1.24171514447702e-09	-2.011461503	0.02	0.084	0.000431477	NA	DAP with no linked-gene
997	Sertoli	chr5-51544020-51544681	7.13579140730605e-15	-3.533683761	0.006	0.066	2.47958047716774e-09	NA	DAP with no linked-gene
998	Sertoli	chr6-53733559-53734380	8.7545115298288e-09	-2.429849863	0.011	0.057	0.003042061	NA	DAP with no linked-gene
999	Sertoli	chr7-80835510-80836244	3.30543798282636e-09	-3.487698454	0.004	0.042	0.00114859	NA	DAP with no linked-gene
1000	Sertoli	chr7-115615292-115616132	2.06953449863585e-10	-4.081311477	0.002	0.04	7.19132195258478e-05	NA	DAP with no linked-gene
1001	Sertoli	chr7-118548128-118549374	1.33239702805664e-12	-3.802903953	0.004	0.055	4.62987981294261e-07	NA	DAP with no linked-gene
1002	Sertoli	chr9-42864910-42866046	6.26779432851091e-09	-2.143333371	0.015	0.068	0.002177965	NA	DAP with no linked-gene
1003	Sertoli	chr9-41918612-41919463	3.12279223248981e-09	-2.959090301	0.007	0.051	0.001085123	NA	DAP with no linked-gene
1004	Sertoli	chr8-47787443-47788371	8.67264948449695e-11	-1.934003277	0.025	0.097	3.01361560612042e-05	NA	DAP with no linked-gene
1005	Sertoli	chr9-43356508-43357031	2.55162925189515e-08	-4.147761523	0.002	0.03	0.008866529	NA	DAP with no linked-gene
1006	Sertoli	chr7-89773399-89774562	6.55128208141964e-08	-2.622122601	0.007	0.046	0.022764723	NA	DAP with no linked-gene
1007	Sertoli	chr9-45958855-45959294	1.0338627917374e-09	-2.84292386	0.007	0.053	0.000359252	NA	DAP with no linked-gene
1008	Sertoli	chr7-95269840-95270319	1.22651038183971e-08	-4.175387076	0.002	0.032	0.00426194	NA	DAP with no linked-gene
1009	Sertoli	chr9-56346168-56346694	1.40630869468476e-07	-3.41331166	0.003	0.035	0.048867118	NA	DAP with no linked-gene
1010	Sertoli	chr7-133690855-133691688	1.57873996086335e-08	-2.104136162	0.015	0.068	0.005485885	NA	DAP with no linked-gene
1011	Sertoli	chr8-85785263-85785906	7.8742710935594e-09	-3.488364821	0.003	0.037	0.002736191	NA	DAP with no linked-gene
1012	Sertoli	chr8-106268856-106269627	3.42721125682202e-12	-3.640989593	0.005	0.056	1.1909045035768e-06	NA	DAP with no linked-gene
1013	Sertoli	chr8-92133542-92134381	3.78781401353159e-12	-2.953421354	0.009	0.068	1.31620855249202e-06	NA	DAP with no linked-gene
1014	Sertoli	chr8-108674848-108675660	6.87827254268944e-10	-3.081545401	0.006	0.05	0.00023901	NA	DAP with no linked-gene
1015	Sertoli	chr8-108755246-108756029	4.06835249265128e-14	-2.685104604	0.013	0.084	1.41369146590893e-08	NA	DAP with no linked-gene
1016	Sertoli	chr6-142403258-142403972	5.70756058580745e-09	-3.085573166	0.005	0.045	0.001983292	NA	DAP with no linked-gene
1017	Sertoli	chr9-70862652-70863783	9.04189967088235e-12	-2.241529279	0.019	0.092	3.14192450713655e-06	NA	DAP with no linked-gene
1018	Sertoli	chr6-144042951-144043552	9.24348040835916e-08	-4.225827204	0.002	0.03	0.032119708	NA	DAP with no linked-gene
1019	Sertoli	chr6-144159627-144160014	1.83287628422888e-09	-4.333520152	0.002	0.035	0.000636897	NA	DAP with no linked-gene
1020	Sertoli	chr6-146955518-146956273	3.5280029377826e-10	-2.411220003	0.013	0.071	0.000122593	NA	DAP with no linked-gene
1021	Sertoli	chr9-115383781-115384587	7.26153046974797e-10	-2.670873128	0.009	0.06	0.000252327	NA	DAP with no linked-gene
1022	Sertoli	chr8-118384118-118384755	8.15770060703531e-08	-5.087615802	0.001	0.026	0.028346786	NA	DAP with no linked-gene
1023	Sertoli	chr8-125902141-125903381	1.11575982544526e-08	-1.504452193	0.039	0.112	0.003877098	NA	DAP with no linked-gene
1024	Sertoli	chr5-88397494-88398893	1.32925271150017e-14	-2.792144251	0.013	0.087	4.61895378455638e-09	NA	DAP with no linked-gene
1025	Sertoli	chr7-118827843-118828425	2.10529454568603e-08	-3.070805351	0.005	0.041	0.007315583	NA	DAP with no linked-gene
1026	Sertoli	chr5-3399668-3400712	6.72659356802417e-09	-3.094749422	0.005	0.043	0.00233739	NA	DAP with no linked-gene
1027	Sertoli	chr7-73196736-73197544	1.25497694990992e-11	-2.567572407	0.012	0.071	4.36085665439448e-06	NA	DAP with no linked-gene
1028	Sertoli	chr7-79020985-79021871	3.25237338134847e-15	-3.449924557	0.007	0.072	1.13015096441787e-09	NA	DAP with no linked-gene
1029	Sertoli	chr7-80130089-80130951	4.37762728834499e-18	-2.345599567	0.026	0.133	1.52115981829056e-12	NA	DAP with no linked-gene
1030	Sertoli	chr6-53637430-53638217	3.89730382764673e-08	-4.113890015	0.002	0.03	0.013542546	NA	DAP with no linked-gene
1031	Sertoli	chr7-113029778-113030806	4.5933092331568e-09	-3.476410752	0.004	0.042	0.001596106	NA	DAP with no linked-gene
1032	Sertoli	chr5-64389005-64390110	4.27372455608463e-16	-2.200380199	0.026	0.124	1.48505517737107e-10	NA	DAP with no linked-gene
1033	Sertoli	chr8-3681495-3682382	3.38705048103067e-08	-2.481850952	0.009	0.05	0.011769492	NA	DAP with no linked-gene
1034	Sertoli	chr9-32741307-32742058	1.93854365509335e-09	-10.60915318	0	0.026	0.000673615	NA	DAP with no linked-gene
1035	Sertoli	chr5-81275638-81275897	7.80863299824534e-08	-10.43549294	0	0.021	0.027133828	NA	DAP with no linked-gene
1036	Sertoli	chr9-64195444-64196369	4.45374281310752e-10	-2.261811538	0.015	0.073	0.000154761	NA	DAP with no linked-gene
1037	Sertoli	chr8-4296581-4297516	1.46488756125924e-11	-3.634210322	0.004	0.05	5.09026454224167e-06	NA	DAP with no linked-gene
1038	Sertoli	chr9-102723562-102724380	1.13251078066216e-19	-2.851696239	0.015	0.114	3.9353050861839e-14	NA	DAP with no linked-gene
1039	Sertoli	chr7-123419832-123420792	7.2135703646705e-13	-3.462158462	0.006	0.062	2.50660749816753e-07	NA	DAP with no linked-gene
1040	Sertoli	chr6-142754549-142755465	4.65435334059466e-11	-2.51132773	0.012	0.071	1.61731797055654e-05	NA	DAP with no linked-gene
1041	Sertoli	chr9-105506313-105507287	5.57319946316178e-12	-3.726610845	0.004	0.052	1.93660321545677e-06	NA	DAP with no linked-gene
1042	Sertoli	chr7-34334919-34335713	1.42337332923845e-08	-3.910494747	0.002	0.035	0.004946009	NA	DAP with no linked-gene
1043	Sertoli	chr9-30832996-30835241	2.43439745488394e-09	-2.101521949	0.019	0.077	0.000845917	NA	DAP with no linked-gene
1044	Sertoli	chr9-59547073-59547672	4.18660786962474e-13	-4.062532114	0.003	0.055	1.45478343557655e-07	NA	DAP with no linked-gene
1045	Sertoli	chr6-126531247-126531665	5.89371494436971e-09	-4.318658228	0.002	0.035	0.002047978	NA	DAP with no linked-gene
1046	Sertoli	chr9-118784380-118784988	1.14995285573893e-07	-4.847348983	0.001	0.026	0.039959137	NA	DAP with no linked-gene
1047	Sertoli	chr8-107502820-107505407	1.05697904982954e-09	-1.327874214	0.06	0.154	0.000367284	NA	DAP with no linked-gene
1048	Sertoli	chr7-82489387-82489943	7.57531966727604e-08	-3.312879765	0.004	0.036	0.0263231	NA	DAP with no linked-gene
1049	Sertoli	chr9-66806423-66807130	1.53394291223353e-09	-2.153852594	0.016	0.075	0.000533022	NA	DAP with no linked-gene
1050	Sertoli	chr8-16033173-16033532	5.69734055536855e-08	-4.87248846	0.001	0.026	0.019797404	NA	DAP with no linked-gene
1051	Sertoli	chr6-45887458-45888254	2.87609326405313e-09	-10.72997959	0	0.026	0.000999399	NA	DAP with no linked-gene
1052	Sertoli	chr8-24297040-24297931	1.20960827567598e-07	-3.304884137	0.003	0.034	0.042032073	NA	DAP with no linked-gene
1053	Sertoli	chr8-11165357-11165956	6.0942540289122e-09	-4.364834799	0.002	0.031	0.002117662	NA	DAP with no linked-gene
1054	Sertoli	chr7-100653694-100654259	7.25832088516911e-08	-2.382550182	0.01	0.05	0.025221576	NA	DAP with no linked-gene
1055	Sertoli	chr8-117438222-117438751	5.84243656032907e-09	-3.153290646	0.005	0.045	0.002030159	NA	DAP with no linked-gene
1056	Sertoli	chr8-22777327-22778793	3.65516100509763e-09	-3.054400876	0.006	0.047	0.001270114	NA	DAP with no linked-gene
1057	Sertoli	chr9-82919885-82920654	2.34646415572514e-08	-2.448612811	0.01	0.055	0.008153611	NA	DAP with no linked-gene
1058	Sertoli	chr9-41501802-41502234	1.41287564772154e-07	-4.863000604	0.001	0.025	0.049095309	NA	DAP with no linked-gene
1059	Sertoli	chr7-113687679-113688684	1.39081723936361e-13	-3.236622301	0.007	0.067	4.83288128420264e-08	NA	DAP with no linked-gene
1060	Sertoli	chr9-79215790-79216823	1.67116897850109e-12	-4.227378212	0.002	0.051	5.8070615249445e-07	NA	DAP with no linked-gene
1061	Sertoli	chr9-70269142-70269824	6.29470047042537e-10	-3.65763992	0.003	0.041	0.000218731	NA	DAP with no linked-gene
1062	Sertoli	chr8-110725336-110725791	3.95370134838769e-13	-3.092083942	0.008	0.068	1.3738519130445e-07	NA	DAP with no linked-gene
1063	Sertoli	chr8-35211616-35212491	8.83595596689828e-09	-2.465945149	0.011	0.057	0.003070362	NA	DAP with no linked-gene
1064	Sertoli	chr8-28743886-28744947	2.69755286450082e-12	-3.220033448	0.007	0.062	9.37359157121066e-07	NA	DAP with no linked-gene
1065	Sertoli	chr9-31757867-31758601	5.27914699785979e-11	-3.07422828	0.007	0.057	1.83442439455131e-05	NA	DAP with no linked-gene
1066	Sertoli	chr9-57161236-57161753	8.57477154584765e-08	-2.062198778	0.015	0.062	0.029796045	NA	DAP with no linked-gene
1067	Sertoli	chr8-10972611-10973392	1.040265454016e-07	-2.363452566	0.01	0.052	0.036147664	NA	DAP with no linked-gene
1068	Sertoli	chr9-62612808-62613987	1.08606537898415e-16	-3.920827398	0.005	0.071	3.77391428216308e-11	NA	DAP with no linked-gene
1069	Sertoli	chr9-121809602-121810674	1.72173851315955e-11	-3.333590909	0.006	0.055	5.98278307245245e-06	NA	DAP with no linked-gene
1070	Sertoli	chr9-77442843-77443206	2.25820208800017e-08	-10.55125925	0	0.022	0.007846914	NA	DAP with no linked-gene
1071	Sertoli	chr7-80498959-80499764	3.58075837922573e-20	-3.334423396	0.01	0.099	1.24425982540525e-14	NA	DAP with no linked-gene
1072	Sertoli	chr8-27569493-27570217	3.32907180510129e-12	-4.718602328	0.002	0.043	1.15680251619562e-06	NA	DAP with no linked-gene
1073	Sertoli	chr8-114227515-114228457	3.66465418505038e-10	-5.329472106	0.001	0.034	0.000127341	NA	DAP with no linked-gene
1074	Sertoli	chr9-31088860-31089871	4.8998069238484e-09	-1.796319316	0.024	0.089	0.001702609	NA	DAP with no linked-gene
