# Supplementary material for: Single-nucleus multiomics of murine gonads reveals transcriptional regulatory network underlying supporting lineage differentiation
Source: Sci Adv. 2026 Jan 2;12(1):eaea7403. doi: 10.1126/sciadv.aea7403 (PMC12758517; doi:10.1126/sciadv.aea7403)
Supplement: Supplementary file 2 — Data S1 to S8 [file sciadv.aea7403_data_s1_to_s8.zip › aea7403_data_s6.csv]

	cluster	gene	p_val	avg_log2FC	pct.1	pct.2	p_val_adj	linked peak	annotation
1	PSC	4632427E13Rik	3.8535710176244e-15	0.304984999	0.779	0.716	1.00863367815301e-10	NA	DEG with no linked-peak
2	PSC	4933407K13Rik	3.68215747542276e-47	0.613193014	0.471	0.178	9.63767897617153e-43	NA	DEG with no linked-peak
3	PSC	6330411D24Rik	2.96162437451215e-167	2.13044193	0.919	0.48	7.75175563784811e-163	NA	DEG with no linked-peak
4	PSC	6430710C18Rik	2.41450279373412e-16	0.371751489	0.219	0.083	6.31971961231968e-12	NA	DEG with no linked-peak
5	PSC	9530026P05Rik	2.40824689422241e-10	0.34201593	0.281	0.16	6.30334542093773e-06	NA	DEG with no linked-peak
6	PSC	A930037H05Rik	2.78592894024015e-10	0.259236763	0.371	0.247	7.29189040818457e-06	NA	DEG with no linked-peak
7	PSC	Abhd3	3.64730990254814e-29	0.470711961	0.379	0.16	9.5464689389295e-25	NA	DEG with no linked-peak
8	PSC	Abi2	1.84562882723195e-44	0.715508231	0.6	0.318	4.8307488923969e-40	NA	DEG with no linked-peak
9	PSC	Ablim3	5.95583934520051e-12	0.277624492	0.216	0.101	1.55888139021278e-07	NA	DEG with no linked-peak
10	PSC	Acaa2	1.60543950296082e-10	0.303882183	0.498	0.391	4.20207735504964e-06	NA	DEG with no linked-peak
11	PSC	Actr6	5.02985758218495e-75	0.799847385	0.66	0.271	1.31651492356109e-70	NA	DEG with no linked-peak
12	PSC	Adgrl3	7.97900044947883e-102	1.319110571	0.983	0.96	2.08842357764659e-97	NA	DEG with no linked-peak
13	PSC	Adk	4.64168753205214e-41	0.593612164	0.833	0.621	1.21491529463933e-36	NA	DEG with no linked-peak
14	PSC	Aff1	5.06310058290174e-126	1.572604082	0.806	0.396	1.3252159465687e-121	NA	DEG with no linked-peak
15	PSC	Aff3	6.32982798374095e-120	1.131543132	0.993	0.802	1.65676917646436e-115	NA	DEG with no linked-peak
16	PSC	Amhr2	4.96004518010898e-25	0.420230108	0.524	0.32	1.29824222544172e-20	NA	DEG with no linked-peak
17	PSC	Angptl4	3.56449294041116e-16	0.28989293	0.264	0.119	9.32970382223218e-12	NA	DEG with no linked-peak
18	PSC	Anxa2	1.46855632113513e-14	0.263290624	0.324	0.176	3.84379931493908e-10	NA	DEG with no linked-peak
19	PSC	Arfgef1	9.44600305288034e-42	0.601587072	0.843	0.711	2.4723968390609e-37	NA	DEG with no linked-peak
20	PSC	Arhgap29	6.08843986752261e-52	0.767114864	0.604	0.303	1.59358825092537e-47	chr3-122095790-122096678	DEG with linked non-DAP
21	PSC	Arid5b	1.44891640054541e-16	0.332213122	0.281	0.128	3.79239378678755e-12	chr10-68347155-68348127	DEG with linked non-DAP
22	PSC	Asap1	1.88808558608707e-28	0.447284182	0.883	0.799	4.94187521302431e-24	NA	DEG with no linked-peak
23	PSC	Asns	8.02927662629551e-14	0.250361537	0.225	0.101	2.10158286416659e-09	chr6-7670090-7671021	DEG with linked non-DAP
24	PSC	Asns	8.02927662629551e-14	0.250361537	0.225	0.101	2.10158286416659e-09	chr6-7672253-7672661	DEG with linked non-DAP
25	PSC	Atf7ip	1.29313328665253e-14	0.323236902	0.751	0.667	3.38464706448433e-10	NA	DEG with no linked-peak
26	PSC	Atp13a3	2.66784886824852e-12	0.426301053	0.73	0.641	6.98282762775368e-08	chr16-30442654-30443879	DEG with linked non-DAP
27	PSC	Atp13a3	2.66784886824852e-12	0.426301053	0.73	0.641	6.98282762775368e-08	chr16-30337059-30337513	DEG with linked non-DAP
28	PSC	AU020206	1.02883355308464e-31	0.514454296	0.824	0.725	2.69286894184373e-27	NA	DEG with no linked-peak
29	PSC	AW551984	9.20412599128173e-25	0.492311313	0.257	0.083	2.40908793695808e-20	chr9-39540470-39541110	DEG with linked non-DAP
30	PSC	AW551984	9.20412599128173e-25	0.492311313	0.257	0.083	2.40908793695808e-20	chr9-39587025-39587307	DEG with linked non-DAP
31	PSC	AW551984	9.20412599128173e-25	0.492311313	0.257	0.083	2.40908793695808e-20	chr9-39586670-39586922	DEG with linked non-DAP
32	PSC	AW551984	9.20412599128173e-25	0.492311313	0.257	0.083	2.40908793695808e-20	chr9-39602430-39604426	DEG with linked non-DAP
33	PSC	AW551984	9.20412599128173e-25	0.492311313	0.257	0.083	2.40908793695808e-20	chr9-39589341-39589855	DEG with linked non-DAP
34	PSC	AW551984	9.20412599128173e-25	0.492311313	0.257	0.083	2.40908793695808e-20	chr9-39538725-39539321	DEG with linked non-DAP
35	PSC	B3galt1	7.74333932165787e-09	0.557827804	0.201	0.107	0.000202674	NA	DEG with no linked-peak
36	PSC	B4galt5	6.40743365130142e-65	0.730836988	0.481	0.124	1.67708168389163e-60	chr2-167299805-167300549	DEG with linked non-DAP
37	PSC	Bmt2	3.09748098259774e-07	0.286743137	0.427	0.343	0.008107347	NA	DEG with no linked-peak
38	PSC	Bmyc	1.65359102808465e-28	0.519534896	0.596	0.383	4.32810915690876e-24	chr2-25706447-25707450	DEG with linked non-DAP
39	PSC	Bnc2	6.96498260067226e-35	0.706783668	0.795	0.573	1.82301454589996e-30	NA	DEG with no linked-peak
40	PSC	Btbd9	3.70275737509431e-11	0.252842828	0.814	0.742	9.69159715357184e-07	NA	DEG with no linked-peak
41	PSC	Btrc	2.70254954828881e-23	0.434774814	0.792	0.692	7.07365318769114e-19	NA	DEG with no linked-peak
42	PSC	C1galt1	5.17529159115022e-07	0.259019078	0.516	0.44	0.013545808	NA	DEG with no linked-peak
43	PSC	C1qtnf7	2.48016667954922e-132	1.549921482	0.938	0.681	6.49158826705213e-128	chr5-43588742-43589795	DEG with linked non-DAP
44	PSC	C430049B03Rik	3.43565027316352e-16	0.336508775	0.967	0.903	8.9924710249782e-12	NA	DEG with no linked-peak
45	PSC	Cachd1	4.17430596801534e-77	0.947446477	0.81	0.513	1.09258284406833e-72	NA	DEG with no linked-peak
46	PSC	Cacnb2	3.70718850724402e-11	0.412712728	0.542	0.41	9.70319519886051e-07	chr2-14989374-14990953	DEG with linked non-DAP
47	PSC	Calu	2.61608008229582e-73	0.96884568	0.821	0.599	6.84732800740107e-69	chr6-29340980-29341706	DEG with linked non-DAP
48	PSC	Ccdc30	8.87586118642009e-16	0.250374178	0.246	0.106	2.3231679069336e-11	NA	DEG with no linked-peak
49	PSC	Ccdc34	9.58965206476953e-14	0.308350283	0.416	0.271	2.50999553143278e-09	NA	DEG with no linked-peak
50	PSC	Ccnjl	1.85708849806678e-73	0.872563469	0.9	0.667	4.86074343484e-69	NA	DEG with no linked-peak
51	PSC	Cdc42bpa	1.14042066566241e-68	0.976839251	0.783	0.522	2.98493705030479e-64	chr1-180054219-180055489	DEG with linked non-DAP
52	PSC	Cdk14	1.57186436581755e-11	0.384582477	0.364	0.237	4.11419779109086e-07	chr5-5464964-5465866	DEG with linked non-DAP
53	PSC	Cdk14	1.57186436581755e-11	0.384582477	0.364	0.237	4.11419779109086e-07	chr5-5439439-5441155	DEG with linked non-DAP
54	PSC	Cdk14	1.57186436581755e-11	0.384582477	0.364	0.237	4.11419779109086e-07	chr5-5105012-5105766	DEG with linked non-DAP
55	PSC	Cdkn1b	2.77757359121516e-18	0.279497601	0.239	0.089	7.27002111764657e-14	NA	DEG with no linked-peak
56	PSC	Cdkn1c	2.36931926704742e-16	0.512937525	0.521	0.385	6.20145624956993e-12	chr7-143457197-143457568	DEG with linked non-DAP
57	PSC	Cdon	5.18047925894006e-24	0.563950864	0.685	0.513	1.35593864123497e-19	NA	DEG with no linked-peak
58	PSC	Cgn	2.2618379870839e-10	0.29784925	0.334	0.219	5.92013474739339e-06	NA	DEG with no linked-peak
59	PSC	Chd3	2.04607300099723e-29	0.459910152	0.614	0.393	5.35539147281015e-25	NA	DEG with no linked-peak
60	PSC	Chsy1	3.94031743361501e-12	0.387865061	0.387	0.263	1.03133868507439e-07	chr7-66212436-66213141	DEG with linked non-DAP
61	PSC	Ckap5	2.9812146685226e-10	0.384373389	0.624	0.559	7.80303127339105e-06	chr2-91683930-91684221	DEG with linked non-DAP
62	PSC	Cntn5	1.0969776831651e-37	1.770671956	0.471	0.224	2.87122938791632e-33	NA	DEG with no linked-peak
63	PSC	Cntnap5a	5.23658765883749e-40	1.525064261	0.582	0.325	1.37062445382412e-35	chr1-115511792-115513541	DEG with linked non-DAP
64	PSC	Col12a1	1.70413800243039e-32	0.609504356	0.256	0.056	4.4604108075613e-28	chr9-79718071-79719167	DEG with linked non-DAP
65	PSC	Colec12	7.2872362630782e-129	1.577220592	0.814	0.353	1.90736121949809e-124	NA	DEG with no linked-peak
66	PSC	Cpa1	2.79649103764171e-09	0.288496666	0.252	0.148	7.3195356419234e-05	NA	DEG with no linked-peak
67	PSC	Cpe	1.64465087365359e-13	0.509596701	0.487	0.369	4.3047091967009e-09	NA	DEG with no linked-peak
68	PSC	Cpeb2	2.56745034150926e-21	0.497282309	0.39	0.204	6.72004452386634e-17	NA	DEG with no linked-peak
69	PSC	Cpne8	5.23025148523875e-08	0.29428687	0.193	0.108	0.001368966	chr15-90307697-90309299	DEG with linked non-DAP
70	PSC	Csgalnact1	4.2460049354585e-59	0.794888185	0.361	0.047	1.11134933180691e-54	chr8-68353109-68354004	DEG with linked non-DAP
71	PSC	Csgalnact1	4.2460049354585e-59	0.794888185	0.361	0.047	1.11134933180691e-54	chr8-68542705-68543766	DEG with linked non-DAP
72	PSC	Csgalnact1	4.2460049354585e-59	0.794888185	0.361	0.047	1.11134933180691e-54	chr8-68486066-68486912	DEG with linked non-DAP
73	PSC	Csgalnact1	4.2460049354585e-59	0.794888185	0.361	0.047	1.11134933180691e-54	chr8-68541657-68542147	DEG with linked non-DAP
74	PSC	Csmd3	1.43241509369537e-08	0.525771127	0.132	0.056	0.00037492	NA	DEG with no linked-peak
75	PSC	Cul1	2.52685964749966e-10	0.265401361	0.809	0.783	6.6138024413656e-06	NA	DEG with no linked-peak
76	PSC	Cux1	5.76631111068252e-25	0.392428654	0.853	0.724	1.50927427011004e-20	NA	DEG with no linked-peak
77	PSC	Dab1	9.49500363358387e-36	1.079586445	0.292	0.073	2.48522225105424e-31	chr4-104066399-104067313	DEG with linked non-DAP
78	PSC	Dab1	9.49500363358387e-36	1.079586445	0.292	0.073	2.48522225105424e-31	chr4-103619141-103620895	DEG with linked non-DAP
79	PSC	Dab1	9.49500363358387e-36	1.079586445	0.292	0.073	2.48522225105424e-31	chr4-103622450-103622897	DEG with linked non-DAP
80	PSC	Dab1	9.49500363358387e-36	1.079586445	0.292	0.073	2.48522225105424e-31	chr4-103634216-103635050	DEG with linked non-DAP
81	PSC	Dab1	9.49500363358387e-36	1.079586445	0.292	0.073	2.48522225105424e-31	chr4-103754326-103755623	DEG with linked non-DAP
82	PSC	Dapk1	1.39501254689883e-23	0.494629893	0.771	0.622	3.65130584025301e-19	chr13-60721392-60721726	DEG with linked non-DAP
83	PSC	Dclk1	5.70997703351002e-128	2.102325121	0.831	0.425	1.49452938875091e-123	chr3-55280348-55281185	DEG with linked non-DAP
84	PSC	Dclk1	5.70997703351002e-128	2.102325121	0.831	0.425	1.49452938875091e-123	chr3-55344335-55344621	DEG with linked non-DAP
85	PSC	Dclk1	5.70997703351002e-128	2.102325121	0.831	0.425	1.49452938875091e-123	chr3-55429869-55430460	DEG with linked non-DAP
86	PSC	Dennd1b	2.20194375726197e-25	0.48332691	0.863	0.786	5.76336759025747e-21	NA	DEG with no linked-peak
87	PSC	Dhrs3	1.19102534831553e-17	0.302005688	0.253	0.104	3.11738974668107e-13	NA	DEG with no linked-peak
88	PSC	Dlgap4	1.21738843144902e-15	0.308290808	0.441	0.277	3.18639248047465e-11	NA	DEG with no linked-peak
89	PSC	Dnah7b	3.28298210114673e-17	0.359703041	0.449	0.28	8.59287735154145e-13	NA	DEG with no linked-peak
90	PSC	Dock4	7.27912126262973e-219	2.062960779	0.991	0.704	1.90523719928071e-214	chr12-40564883-40565763	DEG with linked non-DAP
91	PSC	Dock9	2.14842137259128e-34	0.517435115	0.867	0.745	5.62327810062042e-30	chr14-121801060-121801566	DEG with linked non-DAP
92	PSC	Dpf3	6.02983279262225e-53	0.791261481	0.777	0.488	1.57824843514095e-48	chr12-83420167-83420702	DEG with linked non-DAP
93	PSC	Drp2	4.49320883591847e-39	0.449231937	0.287	0.055	1.1760524807133e-34	NA	DEG with no linked-peak
94	PSC	E330013P04Rik	6.12097493362861e-78	1.266472532	0.718	0.349	1.60210397912795e-73	chr19-60144255-60144905	DEG with linked DAP
95	PSC	E330013P04Rik	6.12097493362861e-78	1.266472532	0.718	0.349	1.60210397912795e-73	chr19-60162936-60163318	DEG with linked DAP
96	PSC	E330013P04Rik	6.12097493362861e-78	1.266472532	0.718	0.349	1.60210397912795e-73	chr19-59690988-59692531	DEG with linked DAP
97	PSC	E330013P04Rik	6.12097493362861e-78	1.266472532	0.718	0.349	1.60210397912795e-73	chr19-59891150-59892048	DEG with linked DAP
98	PSC	E330013P04Rik	6.12097493362861e-78	1.266472532	0.718	0.349	1.60210397912795e-73	chr19-60160663-60161327	DEG with linked DAP
99	PSC	Eda	8.70978741532744e-24	0.659730499	0.362	0.166	2.2796997580878e-19	NA	DEG with no linked-peak
100	PSC	Emx2	1.48564209192409e-37	0.560128409	0.578	0.313	3.88851961140212e-33	chr19-59891150-59892048	DEG with linked DAP
101	PSC	Emx2	1.48564209192409e-37	0.560128409	0.578	0.313	3.88851961140212e-33	chr19-59466961-59468382	DEG with linked DAP
102	PSC	Emx2os	1.0197781674535e-43	0.66014122	0.576	0.28	2.6691673754928e-39	NA	DEG with no linked-peak
103	PSC	Epb41l1	2.97610137707511e-19	0.3589095	0.348	0.179	7.78964774435638e-15	NA	DEG with no linked-peak
104	PSC	Epb41l5	7.20012336417434e-09	0.276402326	0.639	0.563	0.000188456	NA	DEG with no linked-peak
105	PSC	Ereg	1.41041318424083e-106	1.225180095	0.6	0.116	3.69161546843195e-102	chr5-91093924-91094689	DEG with linked DAP
106	PSC	Ereg	1.41041318424083e-106	1.225180095	0.6	0.116	3.69161546843195e-102	chr5-91073594-91074965	DEG with linked DAP
107	PSC	Ern1	1.03894583472521e-11	0.315814642	0.362	0.239	2.71933682780977e-07	NA	DEG with no linked-peak
108	PSC	Esr1	5.88240818572937e-39	0.657671714	0.336	0.087	1.53966151853281e-34	chr10-4533926-4534461	DEG with linked non-DAP
109	PSC	Esr1	5.88240818572937e-39	0.657671714	0.336	0.087	1.53966151853281e-34	chr10-4617735-4619230	DEG with linked non-DAP
110	PSC	Ext1	1.14872260507269e-36	0.634859456	0.945	0.861	3.00666654651727e-32	NA	DEG with no linked-peak
111	PSC	F11r	3.74949598373599e-15	0.320985955	0.431	0.284	9.81393078783058e-11	NA	DEG with no linked-peak
112	PSC	Fam129a	1.46100240691743e-26	0.443961872	0.217	0.047	3.82402769986567e-22	NA	DEG with no linked-peak
113	PSC	Fam168a	2.75031370884269e-09	0.250388378	0.497	0.378	7.19867110152485e-05	NA	DEG with no linked-peak
114	PSC	Fat4	2.46885476314088e-16	0.364516383	0.21	0.078	6.46198045704494e-12	chr3-38953471-38954592	DEG with linked non-DAP
115	PSC	Fgfr2	5.77840541065348e-23	0.417763764	0.781	0.65	1.51243983218444e-18	NA	DEG with no linked-peak
116	PSC	Fkbp9	1.84116580578236e-24	0.618123118	0.808	0.766	4.81906738005476e-20	chr6-56866575-56867458	DEG with linked non-DAP
117	PSC	Fkbp9	1.84116580578236e-24	0.618123118	0.808	0.766	4.81906738005476e-20	chr6-56837021-56837556	DEG with linked non-DAP
118	PSC	Fmnl2	1.29649256343185e-97	1.017517952	0.996	0.963	3.39343963552652e-93	chr2-52848709-52849734	DEG with linked non-DAP
119	PSC	Fmnl2	1.29649256343185e-97	1.017517952	0.996	0.963	3.39343963552652e-93	chr2-52934114-52934576	DEG with linked non-DAP
120	PSC	Frmd4b	3.40525192400443e-47	0.772073902	0.89	0.77	8.9129063858892e-43	NA	DEG with no linked-peak
121	PSC	Frmd6	2.3894574654616e-55	0.701896256	0.456	0.137	6.25416597009919e-51	chr12-71293848-71294737	DEG with linked non-DAP
122	PSC	Fst	3.0078756966031e-25	0.484959742	0.173	0.025	7.87281384828894e-21	chr13-114165355-114167131	DEG with linked non-DAP
123	PSC	Fst	3.0078756966031e-25	0.484959742	0.173	0.025	7.87281384828894e-21	chr13-114450913-114451823	DEG with linked non-DAP
124	PSC	Fst	3.0078756966031e-25	0.484959742	0.173	0.025	7.87281384828894e-21	chr13-114458234-114459711	DEG with linked non-DAP
125	PSC	Fst	3.0078756966031e-25	0.484959742	0.173	0.025	7.87281384828894e-21	chr13-114145629-114146521	DEG with linked non-DAP
126	PSC	Fst	3.0078756966031e-25	0.484959742	0.173	0.025	7.87281384828894e-21	chr13-114144102-114144946	DEG with linked non-DAP
127	PSC	Fto	1.13150564363391e-16	0.354121321	0.834	0.763	2.96160287164739e-12	NA	DEG with no linked-peak
128	PSC	Ftx	1.98512949670759e-15	0.385703257	0.464	0.311	5.19587794468246e-11	NA	DEG with no linked-peak
129	PSC	Gabra4	1.07288822241005e-24	0.558687775	0.417	0.215	2.80817763333606e-20	chr5-71638479-71639327	DEG with linked non-DAP
130	PSC	Gabrb1	1.33532606798148e-21	0.604372518	0.401	0.206	3.49508245033472e-17	chr5-71887787-71888107	DEG with linked non-DAP
131	PSC	Gabrb1	1.33532606798148e-21	0.604372518	0.401	0.206	3.49508245033472e-17	chr5-71638479-71639327	DEG with linked non-DAP
132	PSC	Gata6	8.68373350448035e-14	0.390827241	0.608	0.487	2.27288040746269e-09	NA	DEG with no linked-peak
133	PSC	Ghr	4.42667555444776e-12	0.341374513	0.144	0.048	1.15863805962116e-07	chr15-3397270-3398032	DEG with linked non-DAP
134	PSC	Ghr	4.42667555444776e-12	0.341374513	0.144	0.048	1.15863805962116e-07	chr15-3381284-3382311	DEG with linked non-DAP
135	PSC	Gk5	2.91619564901021e-38	1.004295752	0.587	0.369	7.63285049171931e-34	chr9-96040246-96040630	DEG with linked non-DAP
136	PSC	Gk5	2.91619564901021e-38	1.004295752	0.587	0.369	7.63285049171931e-34	chr9-96157820-96159340	DEG with linked non-DAP
137	PSC	Gk5	2.91619564901021e-38	1.004295752	0.587	0.369	7.63285049171931e-34	chr9-96184714-96185564	DEG with linked non-DAP
138	PSC	Gk5	2.91619564901021e-38	1.004295752	0.587	0.369	7.63285049171931e-34	chr9-96041223-96042257	DEG with linked non-DAP
139	PSC	Gk5	2.91619564901021e-38	1.004295752	0.587	0.369	7.63285049171931e-34	chr9-96166975-96168111	DEG with linked non-DAP
140	PSC	Gldn	5.98681362562544e-15	0.523548659	0.33	0.188	1.5669885983712e-10	chr9-54285940-54287823	DEG with linked non-DAP
141	PSC	Glra1	4.55155574695555e-22	0.265130957	0.114	0.002	1.19132420120815e-17	chr11-55534509-55535386	DEG with linked non-DAP
142	PSC	Glra1	4.55155574695555e-22	0.265130957	0.114	0.002	1.19132420120815e-17	chr11-55373388-55373968	DEG with linked non-DAP
143	PSC	Gm11084	1.51001136713992e-11	0.280092747	0.332	0.204	3.95230375235204e-07	chr2-72839603-72839983	DEG with linked non-DAP
144	PSC	Gm14565	2.65690587230733e-13	0.264639617	0.138	0.04	6.9541854301772e-09	NA	DEG with no linked-peak
145	PSC	Gm15866	3.82362194247172e-45	0.627602427	0.482	0.193	1.00079480722255e-40	NA	DEG with no linked-peak
146	PSC	Gm20275	1.15685414802076e-36	0.778931466	0.923	0.855	3.02795004702954e-32	NA	DEG with no linked-peak
147	PSC	Gm21847	8.37522668975828e-51	0.609277097	0.361	0.068	2.19213183377733e-46	NA	DEG with no linked-peak
148	PSC	Gm26611	2.79733963884844e-38	0.627307462	0.228	0.021	7.3217567707219e-34	chr9-88869213-88869585	DEG with linked non-DAP
149	PSC	Gm27224	8.0883433560782e-13	0.375295667	0.119	0.03	2.11704299001991e-08	NA	DEG with no linked-peak
150	PSC	Gm28085	5.10844003457337e-19	0.503575708	0.212	0.068	1.33708309464923e-14	NA	DEG with no linked-peak
151	PSC	Gm30382	7.10350078315842e-20	0.471282244	0.163	0.034	1.85927029498389e-15	NA	DEG with no linked-peak
152	PSC	Gm30613	8.58514669877398e-80	1.364360482	0.535	0.129	2.2470762969371e-75	NA	DEG with no linked-peak
153	PSC	Gm45765	3.94337293077616e-78	0.950742148	0.733	0.329	1.03213843090135e-73	NA	DEG with no linked-peak
154	PSC	Gm45871	4.63284600963656e-14	0.319248274	0.364	0.221	1.21260111456227e-09	NA	DEG with no linked-peak
155	PSC	Gm49708	8.63766447214355e-25	0.415288835	0.98	0.964	2.26082229893885e-20	NA	DEG with no linked-peak
156	PSC	Gpc3	3.91495832707967e-58	1.011862418	0.856	0.653	1.02470119252983e-53	NA	DEG with no linked-peak
157	PSC	Gse1	4.65291943315295e-14	0.378808992	0.485	0.347	1.21785513243345e-09	NA	DEG with no linked-peak
158	PSC	Gtf2a1	3.87677570869999e-38	0.741974953	0.664	0.453	1.01470727399514e-33	chr12-91562792-91563166	DEG with linked non-DAP
159	PSC	Gtf2a1	3.87677570869999e-38	0.741974953	0.664	0.453	1.01470727399514e-33	chr12-91587960-91588658	DEG with linked non-DAP
160	PSC	Gucy1a2	1.32132260514034e-08	0.314619999	0.364	0.255	0.000345843	chr9-3533594-3534141	DEG with linked non-DAP
161	PSC	Gxylt2	2.45760439630896e-36	0.592587459	0.461	0.206	6.43253374689908e-32	chr6-100580426-100582188	DEG with linked non-DAP
162	PSC	Hadha	1.14750830488305e-16	0.357843727	0.617	0.461	3.00348823720091e-12	NA	DEG with no linked-peak
163	PSC	Hadhb	9.64104268406292e-08	0.263242955	0.454	0.374	0.002523447	NA	DEG with no linked-peak
164	PSC	Herc4	3.55295166984054e-24	0.476592416	0.662	0.503	9.29949570064063e-20	chr10-63160632-63161000	DEG with linked non-DAP
165	PSC	Hs6st2	4.9326371496749e-83	1.351318239	0.768	0.422	1.29106844755591e-78	NA	DEG with no linked-peak
166	PSC	Hunk	8.90401162790305e-27	0.47195713	0.536	0.303	2.33053600348734e-22	chr16-90436836-90438107	DEG with linked non-DAP
167	PSC	Ifitm1	7.69334836263023e-12	0.333061963	0.701	0.602	2.01365700043484e-07	NA	DEG with no linked-peak
168	PSC	Ifnar1	2.93383929413887e-50	0.599209047	0.66	0.352	7.67903096847908e-46	NA	DEG with no linked-peak
169	PSC	Ifnar2	4.01290185970786e-19	0.465065305	0.46	0.289	1.05033693275994e-14	chr16-91394679-91395281	DEG with linked non-DAP
170	PSC	Ifrd1	5.66217389109245e-15	0.41123385	0.465	0.318	1.48201739425454e-10	chr12-40199336-40200435	DEG with linked non-DAP
171	PSC	Igdcc4	4.00686762813194e-24	0.401325821	0.486	0.273	1.04875753298725e-19	NA	DEG with no linked-peak
172	PSC	Igf1	6.76018044277754e-27	0.364418955	0.262	0.073	1.76940962909259e-22	NA	DEG with no linked-peak
173	PSC	Igf2	1.57892539631252e-11	0.28496198	0.737	0.634	4.1326793323084e-07	NA	DEG with no linked-peak
174	PSC	Il15	9.50330982802489e-87	1.362128411	0.56	0.139	2.48739631438723e-82	chr8-82346905-82347277	DEG with linked non-DAP
175	PSC	Il15	9.50330982802489e-87	1.362128411	0.56	0.139	2.48739631438723e-82	chr8-82401681-82403554	DEG with linked non-DAP
176	PSC	Immp2l	2.30241188070535e-44	0.851064149	0.688	0.424	6.0263328565582e-40	NA	DEG with no linked-peak
177	PSC	Inpp4b	1.38428024746438e-46	0.902199752	0.332	0.062	3.62321511971328e-42	NA	DEG with no linked-peak
178	PSC	Itga6	1.837752669837e-99	1.272511568	0.828	0.537	4.81013383803137e-95	chr2-71860397-71860737	DEG with linked non-DAP
179	PSC	Itpr1	9.3789013580378e-58	0.818764599	0.85	0.651	2.45483364145281e-53	chr6-108214990-108215457	DEG with linked non-DAP
180	PSC	Itpr2	5.0684846936836e-18	0.366107386	0.349	0.186	1.32662518372474e-13	chr6-146491343-146492289	DEG with linked non-DAP
181	PSC	Jak1	1.38719863508586e-08	0.427385185	0.559	0.483	0.000363085	chr4-101182351-101183068	DEG with linked non-DAP
182	PSC	Jak1	1.38719863508586e-08	0.427385185	0.559	0.483	0.000363085	chr4-101145828-101147210	DEG with linked non-DAP
183	PSC	Jak1	1.38719863508586e-08	0.427385185	0.559	0.483	0.000363085	chr4-101227109-101227779	DEG with linked non-DAP
184	PSC	Jak1	1.38719863508586e-08	0.427385185	0.559	0.483	0.000363085	chr4-101228465-101228724	DEG with linked non-DAP
185	PSC	Kalrn	6.06953416837314e-34	0.633874504	0.634	0.41	1.58863987322999e-29	chr16-34571616-34574434	DEG with linked non-DAP
186	PSC	Kat6b	3.49547401383533e-18	0.469716104	0.75	0.641	9.14905368381258e-14	chr14-21562714-21564152	DEG with linked non-DAP
187	PSC	Kcnd2	5.82014091641644e-34	1.19973532	0.566	0.324	1.52336368346284e-29	chr6-21258503-21259709	DEG with linked non-DAP
188	PSC	Kcnt1	3.09031854422945e-23	0.330650977	0.349	0.152	8.08859975766617e-19	NA	DEG with no linked-peak
189	PSC	Kdm3a	8.71481050452846e-79	0.914475851	0.785	0.496	2.28101450145528e-74	NA	DEG with no linked-peak
190	PSC	Kdm6a	2.51476455842738e-11	0.341867468	0.723	0.65	6.58214475522783e-07	NA	DEG with no linked-peak
191	PSC	Kif26a	4.1036950384531e-23	0.299880853	0.227	0.063	1.07410113936471e-18	NA	DEG with no linked-peak
192	PSC	Klf8	2.91106238033764e-13	0.298833048	0.29	0.153	7.61941467429574e-09	NA	DEG with no linked-peak
193	PSC	Klhdc10	5.66244577740914e-18	0.41793021	0.62	0.463	1.48208855777907e-13	NA	DEG with no linked-peak
194	PSC	Klhl23	8.2597731530924e-14	0.330301481	0.838	0.781	2.16191302509041e-09	NA	DEG with no linked-peak
195	PSC	Klhl5	3.86472025099573e-16	0.428391872	0.281	0.138	1.01155187849562e-11	chr5-65136206-65136420	DEG with linked non-DAP
196	PSC	Klhl5	3.86472025099573e-16	0.428391872	0.281	0.138	1.01155187849562e-11	chr5-65005547-65006616	DEG with linked non-DAP
197	PSC	Klhl5	3.86472025099573e-16	0.428391872	0.281	0.138	1.01155187849562e-11	chr5-65013969-65014172	DEG with linked non-DAP
198	PSC	Klhl5	3.86472025099573e-16	0.428391872	0.281	0.138	1.01155187849562e-11	chr5-65071254-65072313	DEG with linked non-DAP
199	PSC	Klhl5	3.86472025099573e-16	0.428391872	0.281	0.138	1.01155187849562e-11	chr5-65158845-65159082	DEG with linked non-DAP
200	PSC	Klhl5	3.86472025099573e-16	0.428391872	0.281	0.138	1.01155187849562e-11	chr5-65106782-65108204	DEG with linked non-DAP
201	PSC	Kyat3	2.34578460213487e-11	0.281133278	0.223	0.112	6.1398566176278e-07	NA	DEG with no linked-peak
202	PSC	Laptm4b	5.82561528423784e-45	0.676439387	0.79	0.594	1.52479654449641e-40	chr15-34289794-34290977	DEG with linked non-DAP
203	PSC	Laptm4b	5.82561528423784e-45	0.676439387	0.79	0.594	1.52479654449641e-40	chr15-34234089-34234887	DEG with linked non-DAP
204	PSC	Large1	1.35954507547339e-14	0.464068231	0.704	0.612	3.55847328054404e-10	NA	DEG with no linked-peak
205	PSC	Lef1	8.58495633684042e-32	0.442950259	0.278	0.067	2.24702647160461e-27	NA	DEG with no linked-peak
206	PSC	Lgr4	2.05858620726623e-51	0.619651756	0.985	0.934	5.38814353889864e-47	NA	DEG with no linked-peak
207	PSC	Lhx9	4.43786452894362e-47	0.612237481	0.345	0.068	1.1615666618057e-42	chr1-138499389-138500563	DEG with linked non-DAP
208	PSC	Lhx9	4.43786452894362e-47	0.612237481	0.345	0.068	1.1615666618057e-42	chr1-139100799-139102232	DEG with linked non-DAP
209	PSC	Lhx9	4.43786452894362e-47	0.612237481	0.345	0.068	1.1615666618057e-42	chr1-138826681-138827221	DEG with linked non-DAP
210	PSC	Lhx9	4.43786452894362e-47	0.612237481	0.345	0.068	1.1615666618057e-42	chr1-138842207-138842811	DEG with linked non-DAP
211	PSC	Lrrc4	2.06369823424901e-11	0.324971173	0.555	0.435	5.40152375832336e-07	chr6-29065980-29067258	DEG with linked non-DAP
212	PSC	Ltbp1	6.4326401615061e-21	0.666402301	0.589	0.426	1.68367923587261e-16	NA	DEG with no linked-peak
213	PSC	Lypd6	9.35781665365204e-43	0.845937613	0.29	0.05	2.44931493092689e-38	chr2-50263434-50264352	DEG with linked non-DAP
214	PSC	Lypd6	9.35781665365204e-43	0.845937613	0.29	0.05	2.44931493092689e-38	chr2-50190967-50191803	DEG with linked non-DAP
215	PSC	Lypd6b	5.86778011279513e-23	0.283852602	0.124	0.005	1.535832766723e-18	chr2-49808696-49809142	DEG with linked non-DAP
216	PSC	Lzts1	9.56020759497281e-61	0.958718361	0.497	0.159	2.50228873590818e-56	chr8-69204456-69205089	DEG with linked non-DAP
217	PSC	Lzts1	9.56020759497281e-61	0.958718361	0.497	0.159	2.50228873590818e-56	chr8-69130751-69132531	DEG with linked non-DAP
218	PSC	Mad1l1	6.89408208482363e-11	0.308139272	0.457	0.337	1.80445704488174e-06	NA	DEG with no linked-peak
219	PSC	Magi1	6.59123109936871e-67	0.602525287	1	0.99	1.72518882794877e-62	NA	DEG with no linked-peak
220	PSC	Magi2	2.76316724743847e-68	1.869558208	0.752	0.402	7.23231395344544e-64	chr5-19225275-19228364	DEG with linked non-DAP
221	PSC	Maml3	3.84792063798879e-34	0.481266479	0.983	0.901	1.00715474778719e-29	NA	DEG with no linked-peak
222	PSC	Man1a	9.40902207065319e-12	0.394526593	0.268	0.149	2.46271743677276e-07	chr10-53927379-53927902	DEG with linked non-DAP
223	PSC	Matn2	1.78522396614805e-30	0.492823405	0.418	0.181	4.67264520899591e-26	NA	DEG with no linked-peak
224	PSC	Mbd5	1.01870100226098e-11	0.254381491	0.913	0.852	2.66634800331789e-07	NA	DEG with no linked-peak
225	PSC	Mbnl3	1.03450324534137e-34	0.93125632	0.431	0.188	2.7077087943565e-30	NA	DEG with no linked-peak
226	PSC	Mctp1	1.40443521243172e-12	0.315898696	0.157	0.055	3.67596872501878e-08	chr13-76809144-76811253	DEG with linked non-DAP
227	PSC	Mdk	2.22122064107732e-32	0.628071679	0.847	0.672	5.81382290595577e-28	NA	DEG with no linked-peak
228	PSC	Me2	1.31790272156458e-07	0.273771766	0.431	0.344	0.003449479	chr18-73514328-73515383	DEG with linked non-DAP
229	PSC	Med13l	5.66020571963893e-47	0.693345787	0.742	0.552	1.48150224505829e-42	NA	DEG with no linked-peak
230	PSC	Meis1	1.78746646137683e-52	0.70300657	0.781	0.473	4.67851471600773e-48	chr11-18927028-18927674	DEG with linked non-DAP
231	PSC	Mest	2.12835005398456e-19	0.488277467	0.661	0.52	5.57074343129918e-15	chr6-30749138-30750447	DEG with linked non-DAP
232	PSC	Mest	2.12835005398456e-19	0.488277467	0.661	0.52	5.57074343129918e-15	chr6-30750523-30750863	DEG with linked non-DAP
233	PSC	Mettl24	1.51597818545472e-84	1.046617769	0.883	0.651	3.96792130260919e-80	NA	DEG with no linked-peak
234	PSC	Mical2	2.05610298781287e-16	0.354887772	0.219	0.084	5.3816439603014e-12	chr7-112299411-112300184	DEG with linked non-DAP
235	PSC	Mllt3	6.23711944048e-07	0.394559223	0.436	0.345	0.016325036	NA	DEG with no linked-peak
236	PSC	Mrtfa	6.86973367012186e-23	0.546907045	0.666	0.517	1.7980840908177e-18	NA	DEG with no linked-peak
237	PSC	Msx1	3.50134921855065e-29	0.411480239	0.241	0.055	9.16443144463447e-25	NA	DEG with no linked-peak
238	PSC	Mtr	3.0110814979868e-21	0.412121141	0.509	0.335	7.88120471283065e-17	NA	DEG with no linked-peak
239	PSC	Myo5b	2.36681163593023e-38	0.714278596	0.746	0.533	6.19489277588379e-34	NA	DEG with no linked-peak
240	PSC	Myo9a	6.57875829201584e-15	0.299273601	0.954	0.925	1.72192419535223e-10	NA	DEG with no linked-peak
241	PSC	Nars2	6.01914519478483e-12	0.411384956	0.631	0.553	1.57545106328298e-07	NA	DEG with no linked-peak
242	PSC	Ncam1	3.15479644679886e-10	0.381666814	0.351	0.234	8.25736421985133e-06	chr9-49999546-50001092	DEG with linked non-DAP
243	PSC	Ncam1	3.15479644679886e-10	0.381666814	0.351	0.234	8.25736421985133e-06	chr9-49989502-49990545	DEG with linked non-DAP
244	PSC	Ncam1	3.15479644679886e-10	0.381666814	0.351	0.234	8.25736421985133e-06	chr9-50100812-50101661	DEG with linked non-DAP
245	PSC	Ncam1	3.15479644679886e-10	0.381666814	0.351	0.234	8.25736421985133e-06	chr9-49796537-49799234	DEG with linked non-DAP
246	PSC	Nectin2	6.88520241537583e-12	0.25883498	0.35	0.221	1.80213288020047e-07	NA	DEG with no linked-peak
247	PSC	Neo1	5.07808004425883e-19	0.348615503	0.951	0.92	1.32913667078431e-14	NA	DEG with no linked-peak
248	PSC	Nfat5	8.26907493060121e-48	0.634638871	0.971	0.912	2.16434767233556e-43	NA	DEG with no linked-peak
249	PSC	Nfia	4.80235047110337e-29	0.632374267	0.996	0.996	1.2569672123066e-24	chr4-97677793-97678762	DEG with linked non-DAP
250	PSC	Nfib	2.3012713371124e-21	0.47794521	0.887	0.78	6.02334759775798e-17	chr4-82915756-82917354	DEG with linked non-DAP
251	PSC	Nhs	3.59236995552177e-84	1.187110606	0.772	0.374	9.40266912158269e-80	NA	DEG with no linked-peak
252	PSC	Nos1ap	2.28312468297661e-13	0.359263668	0.391	0.257	5.97585054522299e-09	NA	DEG with no linked-peak
253	PSC	Nrip1	1.73241708834969e-22	0.45616159	0.529	0.337	4.53442848704648e-18	NA	DEG with no linked-peak
254	PSC	Nt5c3	2.84097169148688e-12	0.320865893	0.524	0.395	7.43595930529777e-08	NA	DEG with no linked-peak
255	PSC	Ntng1	1.44137183535009e-36	0.964272551	0.345	0.106	3.77264664184532e-32	NA	DEG with no linked-peak
256	PSC	Nucb2	3.01258706491324e-24	0.423838386	0.344	0.153	7.88514538370391e-20	NA	DEG with no linked-peak
257	PSC	Orc1	1.94303235765489e-51	0.744635322	0.44	0.137	5.08569289292591e-47	NA	DEG with no linked-peak
258	PSC	Pacc1	1.21057005176073e-12	0.282984784	0.366	0.231	3.16854605347853e-08	NA	DEG with no linked-peak
259	PSC	Palld	5.75369011605926e-12	0.308412196	0.158	0.06	1.50597085097735e-07	chr8-61744819-61745888	DEG with linked non-DAP
260	PSC	Palld	5.75369011605926e-12	0.308412196	0.158	0.06	1.50597085097735e-07	chr8-61682596-61683335	DEG with linked non-DAP
261	PSC	Pank1	3.90817477599937e-16	0.502242202	0.738	0.681	1.02292566587007e-11	NA	DEG with no linked-peak
262	PSC	Pank3	1.58806196060163e-17	0.428725619	0.473	0.325	4.1565933756787e-13	NA	DEG with no linked-peak
263	PSC	Parvb	2.95388079229233e-25	0.343003098	0.259	0.08	7.73148758574595e-21	NA	DEG with no linked-peak
264	PSC	Pbx1	7.6710678502977e-56	0.6687971	0.974	0.83	2.00782529913692e-51	NA	DEG with no linked-peak
265	PSC	Pcbp3	7.67676502608765e-14	0.27956836	0.284	0.145	2.00931647792818e-09	NA	DEG with no linked-peak
266	PSC	Pcdh11x	1.16563921578414e-43	1.882772527	0.551	0.288	3.05094408339341e-39	NA	DEG with no linked-peak
267	PSC	Pcdh18	1.65000307447732e-25	0.320760352	0.25	0.071	4.31871804713695e-21	NA	DEG with no linked-peak
268	PSC	Pcdh7	2.69241589559236e-14	0.402572389	0.174	0.06	7.04712936512344e-10	NA	DEG with no linked-peak
269	PSC	Pcf11	1.00501844391243e-60	0.874824171	0.697	0.407	2.63053527509639e-56	chr7-92719817-92720907	DEG with linked non-DAP
270	PSC	Pcsk5	3.82790060575722e-15	0.849943747	0.683	0.617	1.0019147045509e-10	chr19-17761552-17762000	DEG with linked non-DAP
271	PSC	Pcsk5	3.82790060575722e-15	0.849943747	0.683	0.617	1.0019147045509e-10	chr19-17839199-17840413	DEG with linked non-DAP
272	PSC	Pde1a	8.61047697546062e-47	0.801698595	0.334	0.063	2.25370624355706e-42	chr2-79891600-79892535	DEG with linked non-DAP
273	PSC	Pde1a	8.61047697546062e-47	0.801698595	0.334	0.063	2.25370624355706e-42	chr2-79865045-79866009	DEG with linked non-DAP
274	PSC	Pde1a	8.61047697546062e-47	0.801698595	0.334	0.063	2.25370624355706e-42	chr2-79961396-79961693	DEG with linked non-DAP
275	PSC	Pde1a	8.61047697546062e-47	0.801698595	0.334	0.063	2.25370624355706e-42	chr2-79883188-79883909	DEG with linked non-DAP
276	PSC	Pde1a	8.61047697546062e-47	0.801698595	0.334	0.063	2.25370624355706e-42	chr2-79965899-79967361	DEG with linked non-DAP
277	PSC	Pde1a	8.61047697546062e-47	0.801698595	0.334	0.063	2.25370624355706e-42	chr2-80037676-80039345	DEG with linked non-DAP
278	PSC	Pde1a	8.61047697546062e-47	0.801698595	0.334	0.063	2.25370624355706e-42	chr2-79982828-79984267	DEG with linked non-DAP
279	PSC	Pde7a	2.02229739638819e-20	0.512438614	0.697	0.583	5.29316120530644e-16	chr3-19512884-19513700	DEG with linked non-DAP
280	PSC	Pdgfc	1.33442374900749e-54	1.264223074	0.485	0.178	3.4927207206522e-50	chr3-81150206-81150641	DEG with linked non-DAP
281	PSC	Pdgfc	1.33442374900749e-54	1.264223074	0.485	0.178	3.4927207206522e-50	chr3-81292414-81293804	DEG with linked non-DAP
282	PSC	Pdgfc	1.33442374900749e-54	1.264223074	0.485	0.178	3.4927207206522e-50	chr3-81418514-81419692	DEG with linked non-DAP
283	PSC	Pdgfc	1.33442374900749e-54	1.264223074	0.485	0.178	3.4927207206522e-50	chr3-81039063-81039628	DEG with linked non-DAP
284	PSC	Pdzd2	2.40505874880013e-21	0.316232946	0.181	0.04	6.29500076910946e-17	chr15-13063086-13063886	DEG with linked non-DAP
285	PSC	Peak1	1.67329489885626e-66	0.847295341	0.827	0.57	4.37968206826637e-62	NA	DEG with no linked-peak
286	PSC	Peg3	2.24324058622542e-66	0.716839001	0.984	0.872	5.87145791038641e-62	chr7-6710552-6711064	DEG with linked non-DAP
287	PSC	Peg3	2.24324058622542e-66	0.716839001	0.984	0.872	5.87145791038641e-62	chr7-6701867-6702951	DEG with linked non-DAP
288	PSC	Phf21a	1.77039607094279e-42	0.567356736	0.872	0.677	4.63383467608567e-38	NA	DEG with no linked-peak
289	PSC	Pik3c2a	1.88820269117298e-15	0.552066233	0.83	0.796	4.94218172387617e-11	NA	DEG with no linked-peak
290	PSC	Pik3r3	3.25182295363789e-14	0.453355413	0.505	0.363	8.51132139885182e-10	NA	DEG with no linked-peak
291	PSC	Pip4k2a	1.24710860747885e-08	0.25094739	0.362	0.252	0.000326418	NA	DEG with no linked-peak
292	PSC	Pitpnm3	8.50895619732153e-31	0.536327383	0.317	0.106	2.22713419508694e-26	NA	DEG with no linked-peak
293	PSC	Pkp2	9.39064125530426e-22	0.567774719	0.46	0.284	2.45790644216334e-17	NA	DEG with no linked-peak
294	PSC	Pla2g4a	6.43414840394162e-36	0.605166385	0.653	0.419	1.68407400324768e-31	NA	DEG with no linked-peak
295	PSC	Plac1	4.07774063257861e-08	0.325390577	0.259	0.163	0.001067308	NA	DEG with no linked-peak
296	PSC	Plcb4	1.13973324726178e-14	0.531046762	0.54	0.421	2.98313780138299e-10	NA	DEG with no linked-peak
297	PSC	Pld1	1.64931093375644e-90	1.079243044	0.638	0.216	4.31690643801411e-86	NA	DEG with no linked-peak
298	PSC	Pls3	1.217049193909e-14	0.550436033	0.44	0.296	3.18550456013742e-10	NA	DEG with no linked-peak
299	PSC	Plxna2	6.96948044570906e-33	0.797616222	0.397	0.165	1.82419181185989e-28	chr1-194803406-194804136	DEG with linked DAP
300	PSC	Plxna2	6.96948044570906e-33	0.797616222	0.397	0.165	1.82419181185989e-28	chr1-194353930-194355618	DEG with linked DAP
301	PSC	Plxna4	1.25260836975745e-98	1.136984166	0.801	0.368	3.27857714700315e-94	NA	DEG with no linked-peak
302	PSC	Plxnc1	1.30598872993008e-08	0.335493142	0.389	0.28	0.000341829	chr10-94882657-94884115	DEG with linked non-DAP
303	PSC	Plxnc1	1.30598872993008e-08	0.335493142	0.389	0.28	0.000341829	chr10-94931501-94932737	DEG with linked non-DAP
304	PSC	Plxnc1	1.30598872993008e-08	0.335493142	0.389	0.28	0.000341829	chr10-94803856-94804543	DEG with linked non-DAP
305	PSC	Podxl	2.46382386541283e-71	0.903895443	0.657	0.299	6.44881258533153e-67	NA	DEG with no linked-peak
306	PSC	Ppara	7.59473482019433e-26	0.456723541	0.36	0.154	1.98784589183766e-21	NA	DEG with no linked-peak
307	PSC	Ppm1e	7.86896744290755e-14	0.302390188	0.323	0.175	2.05962353850662e-09	NA	DEG with no linked-peak
308	PSC	Ppp2r2b	6.73916477506501e-25	0.665832614	0.196	0.039	1.76390898822551e-20	NA	DEG with no linked-peak
309	PSC	Prdm2	3.90856705435589e-08	0.275849959	0.626	0.578	0.001023028	NA	DEG with no linked-peak
310	PSC	Prkca	2.48212169488689e-10	0.312397326	0.396	0.273	6.49670532419695e-06	NA	DEG with no linked-peak
311	PSC	Prkcd	8.74717699632898e-22	0.325685173	0.28	0.106	2.28948610701915e-17	NA	DEG with no linked-peak
312	PSC	Prkn	1.45508629222057e-12	0.342615516	0.365	0.23	3.80854286125812e-08	NA	DEG with no linked-peak
313	PSC	Ptpn4	1.28294064437662e-116	1.193452152	0.962	0.87	3.35796884259138e-112	chr1-119386169-119386726	DEG with linked non-DAP
314	PSC	Ptprg	7.29585370960055e-70	0.690044067	0.998	0.983	1.90961674995085e-65	NA	DEG with no linked-peak
315	PSC	Rab11fip2	6.51700381260957e-29	0.60580444	0.703	0.555	1.70576057791243e-24	chr19-59891150-59892048	DEG with linked DAP
316	PSC	Rap1a	1.97462569918103e-65	0.894065944	0.772	0.544	5.16838530503642e-61	NA	DEG with no linked-peak
317	PSC	Rasa3	2.88489248260223e-21	0.390369332	0.414	0.222	7.55091758396308e-17	NA	DEG with no linked-peak
318	PSC	Rbfox1	8.0033181391199e-32	1.236752761	0.434	0.196	2.09478848973324e-27	chr16-6479121-6480655	DEG with linked non-DAP
319	PSC	Rbfox1	8.0033181391199e-32	1.236752761	0.434	0.196	2.09478848973324e-27	chr16-6348104-6349441	DEG with linked non-DAP
320	PSC	Rbms3	1.53335412047918e-12	0.31604471	0.322	0.179	4.01340107494222e-08	NA	DEG with no linked-peak
321	PSC	Reep1	2.34619850502457e-54	0.749817983	0.788	0.576	6.14093996705131e-50	NA	DEG with no linked-peak
322	PSC	Reep3	1.22083315872378e-08	0.258356405	0.462	0.357	0.000319541	NA	DEG with no linked-peak
323	PSC	Reep5	1.61295508225741e-11	0.292387147	0.52	0.401	4.22174863230056e-07	NA	DEG with no linked-peak
324	PSC	Resf1	3.66299867155534e-30	0.598682066	0.658	0.468	9.58753272292895e-26	NA	DEG with no linked-peak
325	PSC	Rgcc	7.38826003028596e-08	0.268710847	0.302	0.207	0.001933803	NA	DEG with no linked-peak
326	PSC	Rlim	1.55394446253181e-15	0.429081006	0.684	0.584	4.06729423623075e-11	NA	DEG with no linked-peak
327	PSC	Rmst	6.91311375867808e-41	1.600153585	0.44	0.173	1.8094383951964e-36	chr10-92164709-92165299	DEG with linked non-DAP
328	PSC	Rmst	6.91311375867808e-41	1.600153585	0.44	0.173	1.8094383951964e-36	chr10-92079315-92079686	DEG with linked non-DAP
329	PSC	Rmst	6.91311375867808e-41	1.600153585	0.44	0.173	1.8094383951964e-36	chr10-92080690-92082194	DEG with linked non-DAP
330	PSC	Rmst	6.91311375867808e-41	1.600153585	0.44	0.173	1.8094383951964e-36	chr10-92595227-92596390	DEG with linked non-DAP
331	PSC	Rnaset2b	1.92356507549462e-16	0.287501361	0.273	0.125	5.03473922859963e-12	NA	DEG with no linked-peak
332	PSC	Rnf213	9.4098720671414e-29	0.495156746	0.768	0.583	2.46293991485359e-24	NA	DEG with no linked-peak
333	PSC	Robo2	1.48788144000041e-08	0.56350136	0.197	0.108	0.000389438	chr16-74481980-74482620	DEG with linked non-DAP
334	PSC	Rph3al	1.01133708497182e-48	0.72569579	0.575	0.287	2.64707368620523e-44	NA	DEG with no linked-peak
335	PSC	Rps6ka3	3.6667250131e-49	1.002126006	0.908	0.793	9.59728604928793e-45	chrX-159201347-159202111	DEG with linked non-DAP
336	PSC	Runx1	9.80536488290611e-29	0.524054057	0.754	0.566	2.56645620445184e-24	chr16-92565025-92566848	DEG with linked non-DAP
337	PSC	Ryr2	3.80583372296093e-36	0.879213658	0.469	0.217	9.96138918647793e-32	chr13-11921193-11922310	DEG with linked non-DAP
338	PSC	Ryr2	3.80583372296093e-36	0.879213658	0.469	0.217	9.96138918647793e-32	chr13-11836283-11837470	DEG with linked non-DAP
339	PSC	Scmh1	5.20752388117754e-39	0.587368037	0.872	0.758	1.36301730065941e-34	NA	DEG with no linked-peak
340	PSC	Scrt2	6.01641291867282e-25	0.277259243	0.16	0.017	1.57473591733342e-20	chr2-152094822-152095603	DEG with linked non-DAP
341	PSC	Scrt2	6.01641291867282e-25	0.277259243	0.16	0.017	1.57473591733342e-20	chr2-152047838-152049839	DEG with linked non-DAP
342	PSC	Scrt2	6.01641291867282e-25	0.277259243	0.16	0.017	1.57473591733342e-20	chr2-152072454-152073156	DEG with linked non-DAP
343	PSC	Scrt2	6.01641291867282e-25	0.277259243	0.16	0.017	1.57473591733342e-20	chr2-152098610-152099018	DEG with linked non-DAP
344	PSC	Scrt2	6.01641291867282e-25	0.277259243	0.16	0.017	1.57473591733342e-20	chr2-152080451-152081089	DEG with linked non-DAP
345	PSC	Sdk2	8.81749595395278e-10	0.33238619	0.295	0.188	2.3078913909876e-05	NA	DEG with no linked-peak
346	PSC	Sema6d	2.87792065724213e-20	0.438111444	0.455	0.282	7.53266952826555e-16	NA	DEG with no linked-peak
347	PSC	Sh2d4a	2.51546771094456e-14	0.394522384	0.316	0.176	6.58398518662628e-10	NA	DEG with no linked-peak
348	PSC	Shroom3	2.40722181621202e-20	0.541627697	0.695	0.573	6.30066238175335e-16	NA	DEG with no linked-peak
349	PSC	Shroom4	1.14820664516746e-17	0.424910448	0.667	0.53	3.00531607306131e-13	NA	DEG with no linked-peak
350	PSC	Slc30a5	5.00572082964524e-37	0.675186177	0.64	0.427	1.31019736995135e-32	chr13-100815682-100817128	DEG with linked non-DAP
351	PSC	Slc30a5	5.00572082964524e-37	0.675186177	0.64	0.427	1.31019736995135e-32	chr13-100819604-100820099	DEG with linked non-DAP
352	PSC	Slc38a2	1.81470331578018e-25	0.512866285	0.808	0.724	4.74980445872304e-21	chr15-96834074-96835217	DEG with linked non-DAP
353	PSC	Slc38a2	1.81470331578018e-25	0.512866285	0.808	0.724	4.74980445872304e-21	chr15-96686198-96687305	DEG with linked non-DAP
354	PSC	Slc7a2	1.5070399947559e-58	1.216857936	0.572	0.27	3.94452648227409e-54	chr8-40861832-40863232	DEG with linked non-DAP
355	PSC	Slc7a2	1.5070399947559e-58	1.216857936	0.572	0.27	3.94452648227409e-54	chr8-40905108-40905930	DEG with linked non-DAP
356	PSC	Slc7a2	1.5070399947559e-58	1.216857936	0.572	0.27	3.94452648227409e-54	chr8-40870437-40870836	DEG with linked non-DAP
357	PSC	Slc7a2	1.5070399947559e-58	1.216857936	0.572	0.27	3.94452648227409e-54	chr8-40868984-40869750	DEG with linked non-DAP
358	PSC	Slf2	5.07525228038845e-10	0.279429805	0.622	0.549	1.32839653186887e-05	NA	DEG with no linked-peak
359	PSC	Slit2	1.19792096831066e-18	0.554761028	0.263	0.108	3.13543834245632e-14	NA	DEG with no linked-peak
360	PSC	Snca	2.60281212709801e-22	0.726369062	0.384	0.189	6.81260046146632e-18	chr6-60836158-60837053	DEG with linked non-DAP
361	PSC	Soat1	1.25926121161301e-59	0.803963533	0.821	0.622	3.2959902952759e-55	NA	DEG with no linked-peak
362	PSC	Sox5os4	2.82583932902236e-14	0.315328615	0.366	0.216	7.39635185978313e-10	NA	DEG with no linked-peak
363	PSC	Sp3	1.38648025655396e-38	0.588642621	0.793	0.641	3.62897342350434e-34	NA	DEG with no linked-peak
364	PSC	Spcs2	7.23824023902239e-08	0.255648806	0.577	0.497	0.001894537	NA	DEG with no linked-peak
365	PSC	Specc1l	1.9347004738569e-11	0.308672928	0.586	0.48	5.06388502027304e-07	NA	DEG with no linked-peak
366	PSC	Sphkap	5.83554168844284e-40	0.942697168	0.325	0.081	1.52739468153303e-35	chr1-83407010-83408515	DEG with linked non-DAP
367	PSC	Sphkap	5.83554168844284e-40	0.942697168	0.325	0.081	1.52739468153303e-35	chr1-83535041-83536222	DEG with linked non-DAP
368	PSC	Spidr	1.10019689932709e-97	1.042503075	0.789	0.425	2.87965536429873e-93	NA	DEG with no linked-peak
369	PSC	Sppl3	2.07319828995688e-08	0.251176862	0.636	0.575	0.000542639	NA	DEG with no linked-peak
370	PSC	Sptbn1	2.45214423400736e-15	0.343937169	0.868	0.793	6.41824231809087e-11	chr11-30659162-30659691	DEG with linked non-DAP
371	PSC	Ssbp2	2.05422757636517e-19	0.4107234	0.61	0.439	5.3767352583782e-15	NA	DEG with no linked-peak
372	PSC	St5	7.48897460064733e-24	0.445702607	0.724	0.6	1.96016421197343e-19	NA	DEG with no linked-peak
373	PSC	Stk24	4.53624211729354e-17	0.411598053	0.755	0.656	1.18731601178041e-12	NA	DEG with no linked-peak
374	PSC	Stt3b	1.44418435020922e-13	0.274587238	0.856	0.821	3.78000811823762e-09	NA	DEG with no linked-peak
375	PSC	Stx18	5.0326859161155e-16	0.347342725	0.378	0.222	1.31725521168407e-11	NA	DEG with no linked-peak
376	PSC	Sulf1	2.63910039599347e-107	1.31219046	0.811	0.386	6.90758137647331e-103	chr1-12814163-12815421	DEG with linked non-DAP
377	PSC	Sulf1	2.63910039599347e-107	1.31219046	0.811	0.386	6.90758137647331e-103	chr1-12397840-12398845	DEG with linked non-DAP
378	PSC	Tanc2	4.84523590966919e-31	0.615368837	0.716	0.542	1.26819204699681e-26	NA	DEG with no linked-peak
379	PSC	Tbc1d4	6.93197871161992e-44	0.709061868	0.653	0.406	1.8143761079794e-39	NA	DEG with no linked-peak
380	PSC	Tbl1xr1	2.90813224651737e-18	0.370009885	0.608	0.458	7.61174534203457e-14	NA	DEG with no linked-peak
381	PSC	Tcf4	6.86008948822089e-54	0.675635985	0.94	0.801	1.79555982264694e-49	chr18-69778149-69780028	DEG with linked non-DAP
382	PSC	Tcf4	6.86008948822089e-54	0.675635985	0.94	0.801	1.79555982264694e-49	chr18-69794063-69796352	DEG with linked non-DAP
383	PSC	Tdrd3	9.59816752066364e-13	0.425101285	0.647	0.558	2.5122243668585e-08	NA	DEG with no linked-peak
384	PSC	Tenm3	3.71607770773037e-16	0.395292591	0.295	0.145	9.72646179221347e-12	chr8-48518461-48518895	DEG with linked non-DAP
385	PSC	Tenm3	3.71607770773037e-16	0.395292591	0.295	0.145	9.72646179221347e-12	chr8-48387450-48387736	DEG with linked non-DAP
386	PSC	Tenm4	5.74385890548269e-07	0.322442996	0.426	0.334	0.015033976	chr7-96035024-96035862	DEG with linked non-DAP
387	PSC	Tenm4	5.74385890548269e-07	0.322442996	0.426	0.334	0.015033976	chr7-95759741-95760497	DEG with linked non-DAP
388	PSC	Tex15	2.37581680613475e-14	0.255999324	0.214	0.088	6.2184629083771e-10	NA	DEG with no linked-peak
389	PSC	Tfdp2	5.29011580602857e-12	0.395885684	0.704	0.637	1.38463491106992e-07	NA	DEG with no linked-peak
390	PSC	Tkt	5.92644762829824e-75	0.824441021	0.77	0.436	1.55118840223078e-70	NA	DEG with no linked-peak
391	PSC	Tmem131l	6.18813806099445e-15	0.378225593	0.538	0.399	1.61968325608469e-10	NA	DEG with no linked-peak
392	PSC	Tmx3	4.44493515739994e-11	0.338573213	0.569	0.477	1.16341732809786e-06	NA	DEG with no linked-peak
393	PSC	Tns3	1.1435126715143e-50	0.649074032	0.954	0.891	2.99303006642153e-46	chr11-8285285-8285910	DEG with linked non-DAP
394	PSC	Tpk1	8.55279941130369e-16	0.34942829	0.445	0.286	2.23860971791463e-11	NA	DEG with no linked-peak
395	PSC	Trabd2b	1.34144076296055e-49	0.865326682	0.574	0.265	3.51108705297295e-45	NA	DEG with no linked-peak
396	PSC	Trerf1	9.94631028632319e-40	0.556600442	0.502	0.225	2.60334725434223e-35	NA	DEG with no linked-peak
397	PSC	Trhde	2.51516565199398e-16	0.278642985	0.104	0.011	6.58319457752904e-12	chr10-115200377-115200677	DEG with linked non-DAP
398	PSC	Trhde	2.51516565199398e-16	0.278642985	0.104	0.011	6.58319457752904e-12	chr10-115124860-115126473	DEG with linked non-DAP
399	PSC	Trim24	5.90388707942662e-34	0.532105375	0.914	0.821	1.54528340416912e-29	NA	DEG with no linked-peak
400	PSC	Trps1	2.54888947953394e-38	0.871415352	0.794	0.601	6.67146332373213e-34	NA	DEG with no linked-peak
401	PSC	Tshz1	1.35279657663365e-09	0.258235507	0.49	0.364	3.54080975968092e-05	NA	DEG with no linked-peak
402	PSC	Tshz2	4.17177950353371e-92	1.085084649	0.835	0.439	1.09192156725491e-87	NA	DEG with no linked-peak
403	PSC	Ttc38	1.4482522700114e-27	0.462832423	0.341	0.134	3.79065549152783e-23	NA	DEG with no linked-peak
404	PSC	Tubgcp5	3.68119936179304e-08	0.25992112	0.363	0.265	0.000963517	NA	DEG with no linked-peak
405	PSC	Uhrf1bp1l	2.08512533732191e-133	1.057126359	0.964	0.774	5.45760705790637e-129	NA	DEG with no linked-peak
406	PSC	Usp29	2.01620538313532e-28	0.485284018	0.613	0.368	5.2772159698184e-24	NA	DEG with no linked-peak
407	PSC	Vav2	2.52198471138665e-19	0.338777447	0.471	0.286	6.60104278358343e-15	NA	DEG with no linked-peak
408	PSC	Vav3	8.92616944399439e-16	0.571904862	0.269	0.125	2.33633559027109e-11	chr3-109672641-109673089	DEG with linked non-DAP
409	PSC	Vmn1r34	1.17216784982945e-23	0.27170326	0.156	0.019	3.06803213014361e-19	NA	DEG with no linked-peak
410	PSC	Vmn1r35	1.88531317733804e-38	0.469648516	0.246	0.031	4.93461871036458e-34	NA	DEG with no linked-peak
411	PSC	Vps13d	1.31086817470832e-09	0.258568021	0.519	0.409	3.43106636048155e-05	NA	DEG with no linked-peak
412	PSC	Wasf1	1.66582943740815e-06	0.285679674	0.548	0.478	0.04360142	NA	DEG with no linked-peak
413	PSC	Wdr37	1.44496796409957e-11	0.426858398	0.355	0.234	3.78205914923422e-07	chr13-8808076-8808515	DEG with linked non-DAP
414	PSC	Wnt4	2.18803601853092e-63	0.936961829	0.498	0.157	5.72696547490282e-59	chr4-137300288-137300929	DEG with linked non-DAP
415	PSC	Wnt6	4.58740798317952e-27	0.498738872	0.698	0.519	1.20070816551741e-22	NA	DEG with no linked-peak
416	PSC	Wwtr1	1.60730672159532e-11	0.308088959	0.657	0.525	4.20696461310359e-07	NA	DEG with no linked-peak
417	PSC	Zbtb7c	1.72794007411762e-120	1.150606592	0.916	0.598	4.52271034999546e-116	chr18-76058485-76058958	DEG with linked non-DAP
418	PSC	Zeb1	2.67782647113554e-09	0.29081017	0.741	0.678	7.00894300555015e-05	NA	DEG with no linked-peak
419	PSC	Zfhx4	1.04509095722615e-32	0.74473886	0.6	0.358	2.73542107144372e-28	NA	DEG with no linked-peak
420	PSC	Zfp266	1.03282281811838e-10	0.270147954	0.746	0.689	2.70331044414304e-06	NA	DEG with no linked-peak
421	PSC	Zfp277	1.74414474695338e-81	1.08431603	0.687	0.324	4.56512446067577e-77	NA	DEG with no linked-peak
422	PSC	Zfp292	4.25400613705887e-11	0.312664069	0.9	0.884	1.11344356631379e-06	NA	DEG with no linked-peak
423	PSC	Zfp36l1	1.24781582817069e-45	0.589107364	0.798	0.585	3.26603314865397e-41	NA	DEG with no linked-peak
424	PSC	Zfp521	3.35868078347843e-25	0.54760731	0.567	0.364	8.79101108267644e-21	NA	DEG with no linked-peak
425	PSC	Zfp692	1.70139624970623e-13	0.279321226	0.29	0.155	4.4532345439811e-09	NA	DEG with no linked-peak
426	PSC	Zim1	7.14503579322938e-36	0.527262516	0.551	0.268	1.87014166851986e-31	NA	DEG with no linked-peak
427	Sertoli	0610010F05Rik	3.74654940980826e-17	-0.296927571	0.206	0.371	9.80621842523214e-13	NA	DEG with no linked-peak
428	Sertoli	1110051M20Rik	3.89140542180886e-12	-0.270739842	0.29	0.43	1.01853645510425e-07	chr2-91438901-91439713	DEG with linked DAP
429	Sertoli	2610035D17Rik	1.26943280072551e-191	-1.713754371	0.246	0.831	3.32261341261894e-187	chr11-113257569-113257984	DEG with linked DAP
430	Sertoli	2610035D17Rik	1.26943280072551e-191	-1.713754371	0.246	0.831	3.32261341261894e-187	chr11-113188251-113188773	DEG with linked DAP
431	Sertoli	2610206C17Rik	4.604116630725e-34	-0.281336553	0.045	0.22	1.20508148692596e-29	chr7-84237648-84238026	DEG with linked non-DAP
432	Sertoli	4930402H24Rik	5.43561185854526e-26	-0.474999326	0.519	0.703	1.42271704785564e-21	NA	DEG with no linked-peak
433	Sertoli	4931406P16Rik	2.20583856208772e-35	-0.440701556	0.36	0.621	5.77356185240839e-31	NA	DEG with no linked-peak
434	Sertoli	6030498E09Rik	4.52821452459011e-37	-0.972398826	0.591	0.814	1.18521486966621e-32	chrX-38430770-38431566	DEG with linked non-DAP
435	Sertoli	6030498E09Rik	4.52821452459011e-37	-0.972398826	0.591	0.814	1.18521486966621e-32	chrX-38634557-38635833	DEG with linked non-DAP
436	Sertoli	6030498E09Rik	4.52821452459011e-37	-0.972398826	0.591	0.814	1.18521486966621e-32	chrX-38473154-38474330	DEG with linked non-DAP
437	Sertoli	A330069K06Rik	4.53527130054874e-18	-0.391903057	0.088	0.226	1.18706191020563e-13	NA	DEG with no linked-peak
438	Sertoli	A730049H05Rik	1.53087971585786e-21	-0.295483422	0.168	0.352	4.00692456828636e-17	chr6-92849938-92850825	DEG with linked non-DAP
439	Sertoli	A730049H05Rik	1.53087971585786e-21	-0.295483422	0.168	0.352	4.00692456828636e-17	chr6-92860257-92861008	DEG with linked non-DAP
440	Sertoli	Aagab	5.95336735570706e-30	-0.324259327	0.161	0.381	1.55823437168277e-25	NA	DEG with no linked-peak
441	Sertoli	Aard	2.83785751006011e-121	-0.825249982	0.07	0.525	7.42780824683134e-117	chr15-51853633-51854765	DEG with linked DAP
442	Sertoli	Aard	2.83785751006011e-121	-0.825249982	0.07	0.525	7.42780824683134e-117	chr15-52297748-52298298	DEG with linked DAP
443	Sertoli	Aard	2.83785751006011e-121	-0.825249982	0.07	0.525	7.42780824683134e-117	chr15-52039619-52040783	DEG with linked DAP
444	Sertoli	Aard	2.83785751006011e-121	-0.825249982	0.07	0.525	7.42780824683134e-117	chr15-51911432-51912057	DEG with linked DAP
445	Sertoli	Aard	2.83785751006011e-121	-0.825249982	0.07	0.525	7.42780824683134e-117	chr15-52045971-52047005	DEG with linked DAP
446	Sertoli	Aard	2.83785751006011e-121	-0.825249982	0.07	0.525	7.42780824683134e-117	chr15-52151105-52152014	DEG with linked DAP
447	Sertoli	Abcd3	2.17471765312894e-25	-0.406585918	0.486	0.693	5.69210598529969e-21	NA	DEG with no linked-peak
448	Sertoli	Abhd12	3.32197599057955e-16	-0.281637052	0.232	0.398	8.69493995774293e-12	chr2-150903766-150905150	DEG with linked non-DAP
449	Sertoli	Abtb2	1.06516045698076e-181	-1.644540145	0.348	0.884	2.78795098010145e-177	chr2-103072817-103074238	DEG with linked non-DAP
450	Sertoli	Acaca	2.69468393797978e-80	-0.841984775	0.527	0.834	7.05306573926827e-76	chr11-83978667-83979361	DEG with linked non-DAP
451	Sertoli	Acss2	2.07064067812428e-36	-0.321530356	0.052	0.245	5.41969491092249e-32	chr2-155973938-155974406	DEG with linked non-DAP
452	Sertoli	Actr3	5.49936035656302e-14	-0.252855663	0.396	0.566	1.4394025797268e-09	NA	DEG with no linked-peak
453	Sertoli	Adam10	1.0433588691362e-11	-0.337836284	0.854	0.897	2.73088750407709e-07	chr9-71025236-71025456	DEG with linked non-DAP
454	Sertoli	Adam10	1.0433588691362e-11	-0.337836284	0.854	0.897	2.73088750407709e-07	chr9-70604833-70605113	DEG with linked non-DAP
455	Sertoli	Adam10	1.0433588691362e-11	-0.337836284	0.854	0.897	2.73088750407709e-07	chr9-70441107-70441490	DEG with linked non-DAP
456	Sertoli	Adam10	1.0433588691362e-11	-0.337836284	0.854	0.897	2.73088750407709e-07	chr9-70324823-70325207	DEG with linked non-DAP
457	Sertoli	Adam10	1.0433588691362e-11	-0.337836284	0.854	0.897	2.73088750407709e-07	chr9-70502756-70504152	DEG with linked non-DAP
458	Sertoli	Adam10	1.0433588691362e-11	-0.337836284	0.854	0.897	2.73088750407709e-07	chr9-70981293-70982300	DEG with linked non-DAP
459	Sertoli	Adam12	1.32278435693046e-42	-0.42465106	0.02	0.199	3.46225577582978e-38	chr7-134039870-134040672	DEG with linked non-DAP
460	Sertoli	Adamts16	9.72288604785607e-241	-2.139149021	0.421	0.961	2.54486819416585e-236	chr13-71157666-71158828	DEG with linked DAP
461	Sertoli	Adamts16	9.72288604785607e-241	-2.139149021	0.421	0.961	2.54486819416585e-236	chr13-70693252-70694066	DEG with linked DAP
462	Sertoli	Adamts16	9.72288604785607e-241	-2.139149021	0.421	0.961	2.54486819416585e-236	chr13-70879593-70880640	DEG with linked DAP
463	Sertoli	Adamts16	9.72288604785607e-241	-2.139149021	0.421	0.961	2.54486819416585e-236	chr13-70646583-70646813	DEG with linked DAP
464	Sertoli	Adamts16	9.72288604785607e-241	-2.139149021	0.421	0.961	2.54486819416585e-236	chr13-70934283-70935000	DEG with linked DAP
465	Sertoli	Adamts16	9.72288604785607e-241	-2.139149021	0.421	0.961	2.54486819416585e-236	chr13-70873702-70874149	DEG with linked DAP
466	Sertoli	Adamts16	9.72288604785607e-241	-2.139149021	0.421	0.961	2.54486819416585e-236	chr13-70644888-70645176	DEG with linked DAP
467	Sertoli	Adamts16	9.72288604785607e-241	-2.139149021	0.421	0.961	2.54486819416585e-236	chr13-70787182-70787415	DEG with linked DAP
468	Sertoli	Adamts16	9.72288604785607e-241	-2.139149021	0.421	0.961	2.54486819416585e-236	chr13-71143631-71143922	DEG with linked DAP
469	Sertoli	Adamts16	9.72288604785607e-241	-2.139149021	0.421	0.961	2.54486819416585e-236	chr13-70681788-70682612	DEG with linked DAP
470	Sertoli	Adamts16	9.72288604785607e-241	-2.139149021	0.421	0.961	2.54486819416585e-236	chr13-70894804-70895119	DEG with linked DAP
471	Sertoli	Adamts19	1.80928386780292e-66	-0.846534599	0.03	0.296	4.73561959558737e-62	chr18-58839863-58840150	DEG with linked non-DAP
472	Sertoli	Adamts9	5.24512240631925e-77	-0.977001176	0.671	0.924	1.37285833863e-72	NA	DEG with no linked-peak
473	Sertoli	Adamtsl3	5.75476613627819e-36	-0.446237764	0.025	0.188	1.50625248850945e-31	chr7-82335080-82336504	DEG with linked non-DAP
474	Sertoli	Adcy2	1.62533186545488e-18	-0.3235439	0.101	0.247	4.2541436246416e-14	chr13-69481703-69482476	DEG with linked non-DAP
475	Sertoli	Adcy9	2.39240922406632e-88	-0.802918622	0.204	0.62	6.26189190307119e-84	NA	DEG with no linked-peak
476	Sertoli	Adhfe1	5.09953405604786e-35	-0.371237268	0.126	0.357	1.33475204382997e-30	NA	DEG with no linked-peak
477	Sertoli	Afap1l2	4.88787053899285e-104	-0.605730589	0.007	0.352	1.27935123487599e-99	chr19-56955921-56956403	DEG with linked DAP
478	Sertoli	Agpat4	7.65056877769289e-125	-1.02389358	0.31	0.791	2.00245987187334e-120	chr17-12128729-12129624	DEG with linked DAP
479	Sertoli	Akr1cl	8.0027288718648e-40	-0.635337476	0.748	0.891	2.09463425492189e-35	chr1-65177980-65179560	DEG with linked non-DAP
480	Sertoli	Aldh1a1	1.11294122886547e-34	-0.569133742	0.165	0.407	2.91301237243248e-30	chr19-20566761-20567329	DEG with linked non-DAP
481	Sertoli	Aldh1a1	1.11294122886547e-34	-0.569133742	0.165	0.407	2.91301237243248e-30	chr19-20562138-20562853	DEG with linked non-DAP
482	Sertoli	Aldh1a1	1.11294122886547e-34	-0.569133742	0.165	0.407	2.91301237243248e-30	chr19-20536455-20536952	DEG with linked non-DAP
483	Sertoli	Aldh1a1	1.11294122886547e-34	-0.569133742	0.165	0.407	2.91301237243248e-30	chr19-20625999-20626956	DEG with linked non-DAP
484	Sertoli	Aldh1a1	1.11294122886547e-34	-0.569133742	0.165	0.407	2.91301237243248e-30	chr19-20600758-20602234	DEG with linked non-DAP
485	Sertoli	Aldh1a1	1.11294122886547e-34	-0.569133742	0.165	0.407	2.91301237243248e-30	chr19-20528672-20529624	DEG with linked non-DAP
486	Sertoli	Aldh1a1	1.11294122886547e-34	-0.569133742	0.165	0.407	2.91301237243248e-30	chr19-20727234-20727823	DEG with linked non-DAP
487	Sertoli	Aldh1a1	1.11294122886547e-34	-0.569133742	0.165	0.407	2.91301237243248e-30	chr19-20612338-20612743	DEG with linked non-DAP
488	Sertoli	Aldh1a1	1.11294122886547e-34	-0.569133742	0.165	0.407	2.91301237243248e-30	chr19-20915700-20916376	DEG with linked non-DAP
489	Sertoli	Aldh1a1	1.11294122886547e-34	-0.569133742	0.165	0.407	2.91301237243248e-30	chr19-20728009-20728609	DEG with linked non-DAP
490	Sertoli	Aldh1a1	1.11294122886547e-34	-0.569133742	0.165	0.407	2.91301237243248e-30	chr19-20643533-20644781	DEG with linked non-DAP
491	Sertoli	Aldh7a1	1.71402155029785e-25	-0.320156623	0.148	0.342	4.48628000574959e-21	chr18-57000581-57001146	DEG with linked non-DAP
492	Sertoli	Amd1	3.96346786541221e-19	-0.25532213	0.145	0.308	1.03739807909299e-14	NA	DEG with no linked-peak
493	Sertoli	Amh	6.12400343574082e-40	-0.327429793	0.048	0.246	1.6028966592708e-35	chr10-80621321-80623222	DEG with linked non-DAP
494	Sertoli	Amh	6.12400343574082e-40	-0.327429793	0.048	0.246	1.6028966592708e-35	chr10-80602291-80603615	DEG with linked non-DAP
495	Sertoli	Amh	6.12400343574082e-40	-0.327429793	0.048	0.246	1.6028966592708e-35	chr10-80331699-80332531	DEG with linked non-DAP
496	Sertoli	Amh	6.12400343574082e-40	-0.327429793	0.048	0.246	1.6028966592708e-35	chr10-81135895-81138585	DEG with linked non-DAP
497	Sertoli	Amh	6.12400343574082e-40	-0.327429793	0.048	0.246	1.6028966592708e-35	chr10-80817174-80817373	DEG with linked non-DAP
498	Sertoli	Amh	6.12400343574082e-40	-0.327429793	0.048	0.246	1.6028966592708e-35	chr10-81012089-81012364	DEG with linked non-DAP
499	Sertoli	Amh	6.12400343574082e-40	-0.327429793	0.048	0.246	1.6028966592708e-35	chr10-80443606-80443859	DEG with linked non-DAP
500	Sertoli	Amh	6.12400343574082e-40	-0.327429793	0.048	0.246	1.6028966592708e-35	chr10-81292305-81293598	DEG with linked non-DAP
501	Sertoli	Amh	6.12400343574082e-40	-0.327429793	0.048	0.246	1.6028966592708e-35	chr10-81266202-81267208	DEG with linked non-DAP
502	Sertoli	Amh	6.12400343574082e-40	-0.327429793	0.048	0.246	1.6028966592708e-35	chr10-80802495-80803180	DEG with linked non-DAP
503	Sertoli	Amh	6.12400343574082e-40	-0.327429793	0.048	0.246	1.6028966592708e-35	chr10-80398450-80400093	DEG with linked non-DAP
504	Sertoli	Amh	6.12400343574082e-40	-0.327429793	0.048	0.246	1.6028966592708e-35	chr10-80576274-80578808	DEG with linked non-DAP
505	Sertoli	Amh	6.12400343574082e-40	-0.327429793	0.048	0.246	1.6028966592708e-35	chr10-80587084-80587649	DEG with linked non-DAP
506	Sertoli	Amh	6.12400343574082e-40	-0.327429793	0.048	0.246	1.6028966592708e-35	chr10-80701485-80702977	DEG with linked non-DAP
507	Sertoli	Amh	6.12400343574082e-40	-0.327429793	0.048	0.246	1.6028966592708e-35	chr10-80589709-80590911	DEG with linked non-DAP
508	Sertoli	Amh	6.12400343574082e-40	-0.327429793	0.048	0.246	1.6028966592708e-35	chr10-81010845-81011184	DEG with linked non-DAP
509	Sertoli	Amh	6.12400343574082e-40	-0.327429793	0.048	0.246	1.6028966592708e-35	chr10-80825918-80827167	DEG with linked non-DAP
510	Sertoli	Amh	6.12400343574082e-40	-0.327429793	0.048	0.246	1.6028966592708e-35	chr10-80887025-80887694	DEG with linked non-DAP
511	Sertoli	Amh	6.12400343574082e-40	-0.327429793	0.048	0.246	1.6028966592708e-35	chr10-80329079-80330462	DEG with linked non-DAP
512	Sertoli	Amh	6.12400343574082e-40	-0.327429793	0.048	0.246	1.6028966592708e-35	chr10-80754834-80755659	DEG with linked non-DAP
513	Sertoli	Amh	6.12400343574082e-40	-0.327429793	0.048	0.246	1.6028966592708e-35	chr10-80316476-80316685	DEG with linked non-DAP
514	Sertoli	Amh	6.12400343574082e-40	-0.327429793	0.048	0.246	1.6028966592708e-35	chr10-80693486-80694016	DEG with linked non-DAP
515	Sertoli	Amh	6.12400343574082e-40	-0.327429793	0.048	0.246	1.6028966592708e-35	chr10-80344137-80344506	DEG with linked non-DAP
516	Sertoli	Ammecr1	5.28133277409362e-34	-0.4891695	0.246	0.504	1.38233604029127e-29	NA	DEG with no linked-peak
517	Sertoli	Ank	6.82656063487199e-52	-0.459544715	0.054	0.298	1.78678398057139e-47	NA	DEG with no linked-peak
518	Sertoli	Ank3	8.03088071361436e-76	-1.143416968	0.352	0.688	2.10200271798142e-71	chr10-69262502-69263671	DEG with linked non-DAP
519	Sertoli	Ank3	8.03088071361436e-76	-1.143416968	0.352	0.688	2.10200271798142e-71	chr10-69333891-69334378	DEG with linked non-DAP
520	Sertoli	Ank3	8.03088071361436e-76	-1.143416968	0.352	0.688	2.10200271798142e-71	chr10-69923821-69926210	DEG with linked non-DAP
521	Sertoli	Ank3	8.03088071361436e-76	-1.143416968	0.352	0.688	2.10200271798142e-71	chr10-69887793-69889045	DEG with linked non-DAP
522	Sertoli	Ank3	8.03088071361436e-76	-1.143416968	0.352	0.688	2.10200271798142e-71	chr10-69069241-69070310	DEG with linked non-DAP
523	Sertoli	Ank3	8.03088071361436e-76	-1.143416968	0.352	0.688	2.10200271798142e-71	chr10-69351849-69353339	DEG with linked non-DAP
524	Sertoli	Ank3	8.03088071361436e-76	-1.143416968	0.352	0.688	2.10200271798142e-71	chr10-69870198-69870697	DEG with linked non-DAP
525	Sertoli	Ank3	8.03088071361436e-76	-1.143416968	0.352	0.688	2.10200271798142e-71	chr10-69730307-69731275	DEG with linked non-DAP
526	Sertoli	Ankrd44	1.9244777856447e-43	-0.549429155	0.131	0.388	5.03712815614644e-39	NA	DEG with no linked-peak
527	Sertoli	Aopep	1.27592634238962e-31	-0.44878588	0.461	0.694	3.33960960857059e-27	NA	DEG with no linked-peak
528	Sertoli	Apbb2	3.4802135553546e-34	-0.477443841	0.33	0.58	9.10911095978514e-30	NA	DEG with no linked-peak
529	Sertoli	Apc	6.97719385513289e-21	-0.356758237	0.586	0.761	1.82621071964248e-16	NA	DEG with no linked-peak
530	Sertoli	Aph1b	3.18782495592934e-63	-0.436973289	0.058	0.343	8.34381303964946e-59	chr9-66794690-66796350	DEG with linked non-DAP
531	Sertoli	App	7.99174201100186e-26	-0.440524103	0.338	0.563	2.09175855395963e-21	chr16-85171962-85174124	DEG with linked non-DAP
532	Sertoli	App	7.99174201100186e-26	-0.440524103	0.338	0.563	2.09175855395963e-21	chr16-85307472-85308372	DEG with linked non-DAP
533	Sertoli	App	7.99174201100186e-26	-0.440524103	0.338	0.563	2.09175855395963e-21	chr16-84734748-84736115	DEG with linked non-DAP
534	Sertoli	App	7.99174201100186e-26	-0.440524103	0.338	0.563	2.09175855395963e-21	chr16-84971413-84972421	DEG with linked non-DAP
535	Sertoli	App	7.99174201100186e-26	-0.440524103	0.338	0.563	2.09175855395963e-21	chr16-85299873-85301090	DEG with linked non-DAP
536	Sertoli	App	7.99174201100186e-26	-0.440524103	0.338	0.563	2.09175855395963e-21	chr16-84769112-84769862	DEG with linked non-DAP
537	Sertoli	App	7.99174201100186e-26	-0.440524103	0.338	0.563	2.09175855395963e-21	chr16-85272118-85272693	DEG with linked non-DAP
538	Sertoli	App	7.99174201100186e-26	-0.440524103	0.338	0.563	2.09175855395963e-21	chr16-85099362-85099984	DEG with linked non-DAP
539	Sertoli	App	7.99174201100186e-26	-0.440524103	0.338	0.563	2.09175855395963e-21	chr16-85146520-85147275	DEG with linked non-DAP
540	Sertoli	Arap2	2.04207762890326e-17	-0.264806241	0.131	0.283	5.3449339858914e-13	chr5-62715385-62716280	DEG with linked non-DAP
541	Sertoli	Arhgap26	1.20616090783062e-10	-0.269406564	0.657	0.779	3.15700556015587e-06	NA	DEG with no linked-peak
542	Sertoli	Arhgap39	9.15724218832495e-36	-0.450802443	0.305	0.565	2.39681657037217e-31	NA	DEG with no linked-peak
543	Sertoli	Arhgap5	6.53988316545824e-50	-0.624142564	0.8	0.932	1.71174901972704e-45	chr12-52503073-52505186	DEG with linked non-DAP
544	Sertoli	Arhgap5	6.53988316545824e-50	-0.624142564	0.8	0.932	1.71174901972704e-45	chr12-52464164-52465336	DEG with linked non-DAP
545	Sertoli	Arhgap5	6.53988316545824e-50	-0.624142564	0.8	0.932	1.71174901972704e-45	chr12-52895325-52896397	DEG with linked non-DAP
546	Sertoli	Arhgef28	6.89205552972908e-60	-0.550660795	0.069	0.35	1.80392661435129e-55	NA	DEG with no linked-peak
547	Sertoli	Arhgef3	3.46456396217593e-51	-0.526941027	0.074	0.332	9.06814971459928e-47	chr14-27114289-27115518	DEG with linked non-DAP
548	Sertoli	Arhgef3	3.46456396217593e-51	-0.526941027	0.074	0.332	9.06814971459928e-47	chr14-27366968-27367526	DEG with linked non-DAP
549	Sertoli	Arhgef3	3.46456396217593e-51	-0.526941027	0.074	0.332	9.06814971459928e-47	chr14-27371470-27371854	DEG with linked non-DAP
550	Sertoli	Arhgef3	3.46456396217593e-51	-0.526941027	0.074	0.332	9.06814971459928e-47	chr14-27147431-27148226	DEG with linked non-DAP
551	Sertoli	Arhgef3	3.46456396217593e-51	-0.526941027	0.074	0.332	9.06814971459928e-47	chr14-27166552-27167898	DEG with linked non-DAP
552	Sertoli	Atp1a1	6.49560565689808e-32	-0.42421512	0.536	0.764	1.7001598246365e-27	chr3-101406026-101406380	DEG with linked non-DAP
553	Sertoli	Atp1b2	1.89293960758732e-31	-0.32827999	0.153	0.378	4.95458012889905e-27	NA	DEG with no linked-peak
554	Sertoli	Atp2a2	3.41743257293003e-22	-0.479534109	0.649	0.794	8.94478801638706e-18	chr5-122353455-122355045	DEG with linked non-DAP
555	Sertoli	Atp2a2	3.41743257293003e-22	-0.479534109	0.649	0.794	8.94478801638706e-18	chr5-122136490-122137491	DEG with linked non-DAP
556	Sertoli	Atp2a2	3.41743257293003e-22	-0.479534109	0.649	0.794	8.94478801638706e-18	chr5-122263538-122264713	DEG with linked non-DAP
557	Sertoli	Atp2a2	3.41743257293003e-22	-0.479534109	0.649	0.794	8.94478801638706e-18	chr5-122991333-122991612	DEG with linked non-DAP
558	Sertoli	Atp2b1	1.17201171870041e-46	-0.697526578	0.52	0.768	3.06762347252645e-42	chr10-99298316-99299661	DEG with linked non-DAP
559	Sertoli	Atp2b1	1.17201171870041e-46	-0.697526578	0.52	0.768	3.06762347252645e-42	chr10-98879848-98880384	DEG with linked non-DAP
560	Sertoli	Atp8a1	1.51605500011552e-62	-0.829909496	0.303	0.653	3.96812235730237e-58	NA	DEG with no linked-peak
561	Sertoli	Atxn1	2.20007741073518e-55	-0.692754173	0.055	0.308	5.75848261485825e-51	chr13-45524062-45524792	DEG with linked non-DAP
562	Sertoli	Atxn1	2.20007741073518e-55	-0.692754173	0.055	0.308	5.75848261485825e-51	chr13-45764528-45765511	DEG with linked non-DAP
563	Sertoli	Atxn1	2.20007741073518e-55	-0.692754173	0.055	0.308	5.75848261485825e-51	chr13-46241924-46242376	DEG with linked non-DAP
564	Sertoli	Atxn1	2.20007741073518e-55	-0.692754173	0.055	0.308	5.75848261485825e-51	chr13-45931911-45933178	DEG with linked non-DAP
565	Sertoli	Atxn1	2.20007741073518e-55	-0.692754173	0.055	0.308	5.75848261485825e-51	chr13-45963284-45965797	DEG with linked non-DAP
566	Sertoli	Atxn1	2.20007741073518e-55	-0.692754173	0.055	0.308	5.75848261485825e-51	chr13-46005618-46007169	DEG with linked non-DAP
567	Sertoli	Atxn1	2.20007741073518e-55	-0.692754173	0.055	0.308	5.75848261485825e-51	chr13-45633947-45634371	DEG with linked non-DAP
568	Sertoli	Basp1	4.17482925827727e-11	-0.289359152	0.198	0.32	1.09271981006149e-06	chr15-25105824-25106300	DEG with linked non-DAP
569	Sertoli	Basp1	4.17482925827727e-11	-0.289359152	0.198	0.32	1.09271981006149e-06	chr15-25515384-25516485	DEG with linked non-DAP
570	Sertoli	Basp1	4.17482925827727e-11	-0.289359152	0.198	0.32	1.09271981006149e-06	chr15-25418364-25418839	DEG with linked non-DAP
571	Sertoli	Basp1	4.17482925827727e-11	-0.289359152	0.198	0.32	1.09271981006149e-06	chr15-25381498-25381697	DEG with linked non-DAP
572	Sertoli	Basp1	4.17482925827727e-11	-0.289359152	0.198	0.32	1.09271981006149e-06	chr15-25654667-25655291	DEG with linked non-DAP
573	Sertoli	Basp1	4.17482925827727e-11	-0.289359152	0.198	0.32	1.09271981006149e-06	chr15-25531298-25531779	DEG with linked non-DAP
574	Sertoli	Basp1	4.17482925827727e-11	-0.289359152	0.198	0.32	1.09271981006149e-06	chr15-25269131-25270864	DEG with linked non-DAP
575	Sertoli	Basp1	4.17482925827727e-11	-0.289359152	0.198	0.32	1.09271981006149e-06	chr15-25047845-25048190	DEG with linked non-DAP
576	Sertoli	Basp1	4.17482925827727e-11	-0.289359152	0.198	0.32	1.09271981006149e-06	chr15-25393993-25394243	DEG with linked non-DAP
577	Sertoli	Basp1	4.17482925827727e-11	-0.289359152	0.198	0.32	1.09271981006149e-06	chr15-25315890-25316924	DEG with linked non-DAP
578	Sertoli	Basp1	4.17482925827727e-11	-0.289359152	0.198	0.32	1.09271981006149e-06	chr15-25329582-25329938	DEG with linked non-DAP
579	Sertoli	Basp1	4.17482925827727e-11	-0.289359152	0.198	0.32	1.09271981006149e-06	chr15-25557312-25558134	DEG with linked non-DAP
580	Sertoli	Basp1	4.17482925827727e-11	-0.289359152	0.198	0.32	1.09271981006149e-06	chr15-25555708-25556230	DEG with linked non-DAP
581	Sertoli	Basp1	4.17482925827727e-11	-0.289359152	0.198	0.32	1.09271981006149e-06	chr15-25358586-25359033	DEG with linked non-DAP
582	Sertoli	Basp1	4.17482925827727e-11	-0.289359152	0.198	0.32	1.09271981006149e-06	chr15-25141500-25141784	DEG with linked non-DAP
583	Sertoli	Basp1	4.17482925827727e-11	-0.289359152	0.198	0.32	1.09271981006149e-06	chr15-25330739-25331266	DEG with linked non-DAP
584	Sertoli	Basp1	4.17482925827727e-11	-0.289359152	0.198	0.32	1.09271981006149e-06	chr15-25903021-25903571	DEG with linked non-DAP
585	Sertoli	Basp1	4.17482925827727e-11	-0.289359152	0.198	0.32	1.09271981006149e-06	chr15-25132250-25132603	DEG with linked non-DAP
586	Sertoli	Basp1	4.17482925827727e-11	-0.289359152	0.198	0.32	1.09271981006149e-06	chr15-25896131-25896723	DEG with linked non-DAP
587	Sertoli	Basp1	4.17482925827727e-11	-0.289359152	0.198	0.32	1.09271981006149e-06	chr15-25621481-25623464	DEG with linked non-DAP
588	Sertoli	Basp1	4.17482925827727e-11	-0.289359152	0.198	0.32	1.09271981006149e-06	chr15-25020206-25021613	DEG with linked non-DAP
589	Sertoli	Bbof1	9.20827910366762e-19	-0.256291827	0.057	0.18	2.41017497259396e-14	NA	DEG with no linked-peak
590	Sertoli	BC006965	1.12571854670585e-92	-0.811235439	0.037	0.385	2.94645572414788e-88	chr11-112711267-112712025	DEG with linked DAP
591	Sertoli	Bcar3	1.99110004387749e-87	-0.973468082	0.247	0.661	5.21150525484494e-83	NA	DEG with no linked-peak
592	Sertoli	Bcl11b	2.75155594793049e-32	-0.344690407	0.113	0.324	7.20192253811328e-28	chr12-108221264-108221517	DEG with linked non-DAP
593	Sertoli	Bend7	1.79594653357272e-65	-0.573508561	0.082	0.391	4.70071045697324e-61	NA	DEG with no linked-peak
594	Sertoli	Bex2	8.01371142905288e-20	-0.281346849	0.17	0.344	2.0975088294403e-15	chrX-136097361-136098156	DEG with linked non-DAP
595	Sertoli	Bmp6	1.30430679432416e-26	-0.523482283	0.069	0.234	3.41389260346405e-22	chr13-38502817-38503040	DEG with linked non-DAP
596	Sertoli	C530008M17Rik	1.35005117560355e-24	-0.350177659	0.086	0.248	3.53362394702472e-20	chr5-76919377-76919825	DEG with linked non-DAP
597	Sertoli	Cacna1c	1.16402439348725e-52	-0.755586181	0.148	0.447	3.04671744751354e-48	NA	DEG with no linked-peak
598	Sertoli	Cadm1	2.09460891989156e-16	-0.275037222	0.091	0.22	5.48242938692417e-12	chr9-47702849-47703938	DEG with linked non-DAP
599	Sertoli	Cadm1	2.09460891989156e-16	-0.275037222	0.091	0.22	5.48242938692417e-12	chr9-47914803-47915806	DEG with linked non-DAP
600	Sertoli	Cadm1	2.09460891989156e-16	-0.275037222	0.091	0.22	5.48242938692417e-12	chr9-47291880-47292659	DEG with linked non-DAP
601	Sertoli	Cadm1	2.09460891989156e-16	-0.275037222	0.091	0.22	5.48242938692417e-12	chr9-47882223-47882865	DEG with linked non-DAP
602	Sertoli	Cadm1	2.09460891989156e-16	-0.275037222	0.091	0.22	5.48242938692417e-12	chr9-47458455-47459333	DEG with linked non-DAP
603	Sertoli	Cadm1	2.09460891989156e-16	-0.275037222	0.091	0.22	5.48242938692417e-12	chr9-47698751-47699576	DEG with linked non-DAP
604	Sertoli	Cadm1	2.09460891989156e-16	-0.275037222	0.091	0.22	5.48242938692417e-12	chr9-47564845-47565411	DEG with linked non-DAP
605	Sertoli	Cadm1	2.09460891989156e-16	-0.275037222	0.091	0.22	5.48242938692417e-12	chr9-47589434-47590355	DEG with linked non-DAP
606	Sertoli	Cadm1	2.09460891989156e-16	-0.275037222	0.091	0.22	5.48242938692417e-12	chr9-47332940-47333204	DEG with linked non-DAP
607	Sertoli	Cadm1	2.09460891989156e-16	-0.275037222	0.091	0.22	5.48242938692417e-12	chr9-47479294-47479742	DEG with linked non-DAP
608	Sertoli	Cadm1	2.09460891989156e-16	-0.275037222	0.091	0.22	5.48242938692417e-12	chr9-47459557-47460095	DEG with linked non-DAP
609	Sertoli	Cadps	7.1176050273823e-246	-2.112145402	0.075	0.79	1.86296193986704e-241	NA	DEG with no linked-peak
610	Sertoli	Camk2d	3.56481197286643e-10	-0.372798786	0.493	0.609	9.33053885778061e-06	NA	DEG with no linked-peak
611	Sertoli	Camkk2	2.16284464458085e-28	-0.477005149	0.496	0.706	5.6610295727259e-24	chr5-123135445-123135820	DEG with linked non-DAP
612	Sertoli	Camkk2	2.16284464458085e-28	-0.477005149	0.496	0.706	5.6610295727259e-24	chr5-122725760-122727048	DEG with linked non-DAP
613	Sertoli	Camkk2	2.16284464458085e-28	-0.477005149	0.496	0.706	5.6610295727259e-24	chr5-122501110-122502968	DEG with linked non-DAP
614	Sertoli	Camkk2	2.16284464458085e-28	-0.477005149	0.496	0.706	5.6610295727259e-24	chr5-122728720-122729315	DEG with linked non-DAP
615	Sertoli	Camkk2	2.16284464458085e-28	-0.477005149	0.496	0.706	5.6610295727259e-24	chr5-122781897-122782409	DEG with linked non-DAP
616	Sertoli	Camkk2	2.16284464458085e-28	-0.477005149	0.496	0.706	5.6610295727259e-24	chr5-122925349-122926041	DEG with linked non-DAP
617	Sertoli	Camkk2	2.16284464458085e-28	-0.477005149	0.496	0.706	5.6610295727259e-24	chr5-123029403-123030059	DEG with linked non-DAP
618	Sertoli	Camkk2	2.16284464458085e-28	-0.477005149	0.496	0.706	5.6610295727259e-24	chr5-123136388-123137083	DEG with linked non-DAP
619	Sertoli	Carmil1	1.81137938542435e-95	-0.884875722	0.363	0.78	4.74110440340969e-91	NA	DEG with no linked-peak
620	Sertoli	Cblb	8.8687239303701e-28	-0.424530858	0.448	0.671	2.32129980153507e-23	NA	DEG with no linked-peak
621	Sertoli	Cbln4	3.06464708443499e-42	-0.495506259	0.129	0.383	8.02140727880015e-38	NA	DEG with no linked-peak
622	Sertoli	Ccnd2	2.29201941557088e-14	-0.321712417	0.241	0.391	5.99913161831522e-10	chr6-127151701-127152813	DEG with linked non-DAP
623	Sertoli	Ccnd2	2.29201941557088e-14	-0.321712417	0.241	0.391	5.99913161831522e-10	chr6-127154595-127155233	DEG with linked non-DAP
624	Sertoli	Cdc42se2	4.86843667455781e-51	-0.752162735	0.685	0.866	1.27426461519876e-46	chr11-55214641-55215514	DEG with linked non-DAP
625	Sertoli	Cdc42se2	4.86843667455781e-51	-0.752162735	0.685	0.866	1.27426461519876e-46	chr11-55097239-55098667	DEG with linked non-DAP
626	Sertoli	Cdc42se2	4.86843667455781e-51	-0.752162735	0.685	0.866	1.27426461519876e-46	chr11-54521831-54523464	DEG with linked non-DAP
627	Sertoli	Cdc42se2	4.86843667455781e-51	-0.752162735	0.685	0.866	1.27426461519876e-46	chr11-55113344-55114599	DEG with linked non-DAP
628	Sertoli	Cdc42se2	4.86843667455781e-51	-0.752162735	0.685	0.866	1.27426461519876e-46	chr11-55161597-55162001	DEG with linked non-DAP
629	Sertoli	Cdc42se2	4.86843667455781e-51	-0.752162735	0.685	0.866	1.27426461519876e-46	chr11-54935973-54936791	DEG with linked non-DAP
630	Sertoli	Cdc42se2	4.86843667455781e-51	-0.752162735	0.685	0.866	1.27426461519876e-46	chr11-55015275-55016607	DEG with linked non-DAP
631	Sertoli	Cdc42se2	4.86843667455781e-51	-0.752162735	0.685	0.866	1.27426461519876e-46	chr11-55203852-55204896	DEG with linked non-DAP
632	Sertoli	Cdh2	9.48335688191665e-92	-0.991670602	0.411	0.822	2.48217383027286e-87	NA	DEG with no linked-peak
633	Sertoli	Cdh23	1.59311224534412e-18	-0.291893895	0.206	0.386	4.1698119909637e-14	chr10-60417778-60418453	DEG with linked non-DAP
634	Sertoli	Cdh23	1.59311224534412e-18	-0.291893895	0.206	0.386	4.1698119909637e-14	chr10-60262187-60262810	DEG with linked non-DAP
635	Sertoli	Cdh23	1.59311224534412e-18	-0.291893895	0.206	0.386	4.1698119909637e-14	chr10-60319409-60320035	DEG with linked non-DAP
636	Sertoli	Cdh23	1.59311224534412e-18	-0.291893895	0.206	0.386	4.1698119909637e-14	chr10-60742892-60743461	DEG with linked non-DAP
637	Sertoli	Cdh23	1.59311224534412e-18	-0.291893895	0.206	0.386	4.1698119909637e-14	chr10-60277140-60278231	DEG with linked non-DAP
638	Sertoli	Cdh23	1.59311224534412e-18	-0.291893895	0.206	0.386	4.1698119909637e-14	chr10-60647403-60648152	DEG with linked non-DAP
639	Sertoli	Cdh23	1.59311224534412e-18	-0.291893895	0.206	0.386	4.1698119909637e-14	chr10-60625646-60626433	DEG with linked non-DAP
640	Sertoli	Cdh23	1.59311224534412e-18	-0.291893895	0.206	0.386	4.1698119909637e-14	chr10-60710281-60711802	DEG with linked non-DAP
641	Sertoli	Cdh23	1.59311224534412e-18	-0.291893895	0.206	0.386	4.1698119909637e-14	chr10-60622602-60623737	DEG with linked non-DAP
642	Sertoli	Cdh23	1.59311224534412e-18	-0.291893895	0.206	0.386	4.1698119909637e-14	chr10-60696804-60697358	DEG with linked non-DAP
643	Sertoli	Cdh4	3.33996469479677e-30	-0.313378611	0.051	0.219	8.74202359216106e-26	chr2-179539548-179540346	DEG with linked non-DAP
644	Sertoli	Cdk19	8.29521537047575e-16	-0.321317721	0.542	0.693	2.17118967106832e-11	NA	DEG with no linked-peak
645	Sertoli	Cdk6	6.09443096181375e-17	-0.295513144	0.19	0.355	1.59515635994513e-12	NA	DEG with no linked-peak
646	Sertoli	Cemip	9.41315390397177e-78	-0.818453667	0.029	0.325	2.46379890282557e-73	chr7-84085810-84086894	DEG with linked non-DAP
647	Sertoli	Cemip2	6.96707722236539e-48	-0.5241275	0.254	0.552	1.82356279218192e-43	NA	DEG with no linked-peak
648	Sertoli	Cers6	3.76692732010397e-39	-0.521428948	0.277	0.559	9.85955556764013e-35	chr2-68560882-68561176	DEG with linked non-DAP
649	Sertoli	Cers6	3.76692732010397e-39	-0.521428948	0.277	0.559	9.85955556764013e-35	chr2-68978590-68979180	DEG with linked non-DAP
650	Sertoli	Chd7	3.09717267803013e-49	-0.594420057	0.368	0.67	8.10653976747606e-45	chr4-8646810-8648801	DEG with linked non-DAP
651	Sertoli	Chka	1.55831658029365e-63	-0.796271143	0.717	0.909	4.0787378172606e-59	chr19-4138848-4139333	DEG with linked non-DAP
652	Sertoli	Chrna7	9.45139233645128e-18	-0.417246194	0.041	0.147	2.47380743014276e-13	NA	DEG with no linked-peak
653	Sertoli	Chsy3	1.58206715789337e-23	-0.284970196	0.046	0.183	4.1409025790701e-19	NA	DEG with no linked-peak
654	Sertoli	Clmn	4.20570425553785e-46	-0.38395929	0.064	0.297	1.10080103184448e-41	chr12-104824288-104825167	DEG with linked non-DAP
655	Sertoli	Clmn	4.20570425553785e-46	-0.38395929	0.064	0.297	1.10080103184448e-41	chr12-105031753-105033331	DEG with linked non-DAP
656	Sertoli	Cmtm7	2.29408547033978e-33	-0.343273705	0.153	0.391	6.00453931006734e-29	chr9-114594183-114594387	DEG with linked non-DAP
657	Sertoli	Cnga1	8.22671100175978e-34	-0.315243207	0.081	0.282	2.15325933760061e-29	NA	DEG with no linked-peak
658	Sertoli	Cobll1	1.66041730566664e-80	-0.553758599	0.022	0.324	4.34597625585186e-76	chr2-65037455-65038600	DEG with linked non-DAP
659	Sertoli	Cobll1	1.66041730566664e-80	-0.553758599	0.022	0.324	4.34597625585186e-76	chr2-65237646-65239544	DEG with linked non-DAP
660	Sertoli	Col14a1	4.06854178591845e-53	-0.619224304	0.038	0.268	1.0649001270463e-48	chr15-55457042-55457804	DEG with linked DAP
661	Sertoli	Col14a1	4.06854178591845e-53	-0.619224304	0.038	0.268	1.0649001270463e-48	chr15-55307303-55309286	DEG with linked DAP
662	Sertoli	Col14a1	4.06854178591845e-53	-0.619224304	0.038	0.268	1.0649001270463e-48	chr15-55497371-55497882	DEG with linked DAP
663	Sertoli	Col14a1	4.06854178591845e-53	-0.619224304	0.038	0.268	1.0649001270463e-48	chr15-55421746-55422093	DEG with linked DAP
664	Sertoli	Col14a1	4.06854178591845e-53	-0.619224304	0.038	0.268	1.0649001270463e-48	chr15-54929264-54929772	DEG with linked DAP
665	Sertoli	Col14a1	4.06854178591845e-53	-0.619224304	0.038	0.268	1.0649001270463e-48	chr15-55436894-55437863	DEG with linked DAP
666	Sertoli	Col14a1	4.06854178591845e-53	-0.619224304	0.038	0.268	1.0649001270463e-48	chr15-55133628-55133883	DEG with linked DAP
667	Sertoli	Col14a1	4.06854178591845e-53	-0.619224304	0.038	0.268	1.0649001270463e-48	chr15-55509107-55509600	DEG with linked DAP
668	Sertoli	Col18a1	2.61114922100229e-214	-1.701145847	0.369	0.923	6.83442197105141e-210	chr10-77279057-77279368	DEG with linked non-DAP
669	Sertoli	Col18a1	2.61114922100229e-214	-1.701145847	0.369	0.923	6.83442197105141e-210	chr10-77031892-77034004	DEG with linked non-DAP
670	Sertoli	Col18a1	2.61114922100229e-214	-1.701145847	0.369	0.923	6.83442197105141e-210	chr10-76770721-76771420	DEG with linked non-DAP
671	Sertoli	Col18a1	2.61114922100229e-214	-1.701145847	0.369	0.923	6.83442197105141e-210	chr10-76694504-76695821	DEG with linked non-DAP
672	Sertoli	Col18a1	2.61114922100229e-214	-1.701145847	0.369	0.923	6.83442197105141e-210	chr10-76997496-76998500	DEG with linked non-DAP
673	Sertoli	Col18a1	2.61114922100229e-214	-1.701145847	0.369	0.923	6.83442197105141e-210	chr10-77580942-77582222	DEG with linked non-DAP
674	Sertoli	Col27a1	3.88985373157591e-242	-1.962158153	0.073	0.775	1.01813031570268e-237	chr4-63315761-63316458	DEG with linked DAP
675	Sertoli	Col27a1	3.88985373157591e-242	-1.962158153	0.073	0.775	1.01813031570268e-237	chr4-62754860-62756160	DEG with linked DAP
676	Sertoli	Col27a1	3.88985373157591e-242	-1.962158153	0.073	0.775	1.01813031570268e-237	chr4-63531206-63532146	DEG with linked DAP
677	Sertoli	Col27a1	3.88985373157591e-242	-1.962158153	0.073	0.775	1.01813031570268e-237	chr4-63404868-63405463	DEG with linked DAP
678	Sertoli	Col27a1	3.88985373157591e-242	-1.962158153	0.073	0.775	1.01813031570268e-237	chr4-63302475-63303308	DEG with linked DAP
679	Sertoli	Col27a1	3.88985373157591e-242	-1.962158153	0.073	0.775	1.01813031570268e-237	chr4-62763917-62764348	DEG with linked DAP
680	Sertoli	Col27a1	3.88985373157591e-242	-1.962158153	0.073	0.775	1.01813031570268e-237	chr4-63289830-63290548	DEG with linked DAP
681	Sertoli	Col27a1	3.88985373157591e-242	-1.962158153	0.073	0.775	1.01813031570268e-237	chr4-62732142-62734266	DEG with linked DAP
682	Sertoli	Col27a1	3.88985373157591e-242	-1.962158153	0.073	0.775	1.01813031570268e-237	chr4-62753181-62753563	DEG with linked DAP
683	Sertoli	Col9a1	9.35183346217314e-43	-0.29949897	0.007	0.164	2.4477488903892e-38	chr1-24230403-24230872	DEG with linked non-DAP
684	Sertoli	Col9a1	9.35183346217314e-43	-0.29949897	0.007	0.164	2.4477488903892e-38	chr1-24532161-24532576	DEG with linked non-DAP
685	Sertoli	Col9a2	2.07951228808297e-57	-0.410047329	0.064	0.339	5.44291546282836e-53	NA	DEG with no linked-peak
686	Sertoli	Col9a3	1.3512406401655e-119	-0.779698557	0.041	0.467	3.53673725156919e-115	chr2-180597699-180598706	DEG with linked DAP
687	Sertoli	Col9a3	1.3512406401655e-119	-0.779698557	0.041	0.467	3.53673725156919e-115	chr2-180987556-180988010	DEG with linked DAP
688	Sertoli	Col9a3	1.3512406401655e-119	-0.779698557	0.041	0.467	3.53673725156919e-115	chr2-180603327-180604591	DEG with linked DAP
689	Sertoli	Creb3l2	5.21351792216064e-27	-0.492761067	0.545	0.728	1.36458618094633e-22	NA	DEG with no linked-peak
690	Sertoli	Crebrf	8.17228073159745e-31	-0.506402208	0.317	0.56	2.13901275868832e-26	chr17-27048053-27049145	DEG with linked non-DAP
691	Sertoli	Cst9	1.44586118438592e-30	-0.454493388	0.219	0.451	3.78439706401171e-26	chr2-148731521-148732886	DEG with linked non-DAP
692	Sertoli	Cst9	1.44586118438592e-30	-0.454493388	0.219	0.451	3.78439706401171e-26	chr2-148834948-148835269	DEG with linked non-DAP
693	Sertoli	Ctif	2.50395183919259e-17	-0.280641386	0.175	0.335	6.55384354390269e-13	chr18-75501837-75504137	DEG with linked non-DAP
694	Sertoli	Ctif	2.50395183919259e-17	-0.280641386	0.175	0.335	6.55384354390269e-13	chr18-75216792-75217099	DEG with linked non-DAP
695	Sertoli	Ctif	2.50395183919259e-17	-0.280641386	0.175	0.335	6.55384354390269e-13	chr18-76005480-76005686	DEG with linked non-DAP
696	Sertoli	Ctif	2.50395183919259e-17	-0.280641386	0.175	0.335	6.55384354390269e-13	chr18-75513025-75513341	DEG with linked non-DAP
697	Sertoli	Ctif	2.50395183919259e-17	-0.280641386	0.175	0.335	6.55384354390269e-13	chr18-75366312-75367920	DEG with linked non-DAP
698	Sertoli	Ctif	2.50395183919259e-17	-0.280641386	0.175	0.335	6.55384354390269e-13	chr18-75684179-75684700	DEG with linked non-DAP
699	Sertoli	Ctif	2.50395183919259e-17	-0.280641386	0.175	0.335	6.55384354390269e-13	chr18-75874314-75874908	DEG with linked non-DAP
700	Sertoli	Ctif	2.50395183919259e-17	-0.280641386	0.175	0.335	6.55384354390269e-13	chr18-75493423-75493726	DEG with linked non-DAP
701	Sertoli	Ctif	2.50395183919259e-17	-0.280641386	0.175	0.335	6.55384354390269e-13	chr18-75577985-75578831	DEG with linked non-DAP
702	Sertoli	Ctif	2.50395183919259e-17	-0.280641386	0.175	0.335	6.55384354390269e-13	chr18-75757122-75758158	DEG with linked non-DAP
703	Sertoli	Ctif	2.50395183919259e-17	-0.280641386	0.175	0.335	6.55384354390269e-13	chr18-75222859-75224195	DEG with linked non-DAP
704	Sertoli	Ctif	2.50395183919259e-17	-0.280641386	0.175	0.335	6.55384354390269e-13	chr18-75695101-75698202	DEG with linked non-DAP
705	Sertoli	Ctnna1	3.48840605224119e-28	-0.424306877	0.786	0.918	9.1305540011361e-24	chr18-34859457-34861793	DEG with linked non-DAP
706	Sertoli	Ctnna1	3.48840605224119e-28	-0.424306877	0.786	0.918	9.1305540011361e-24	chr18-35597901-35599368	DEG with linked non-DAP
707	Sertoli	Ctnna1	3.48840605224119e-28	-0.424306877	0.786	0.918	9.1305540011361e-24	chr18-34840114-34842236	DEG with linked non-DAP
708	Sertoli	Ctnna1	3.48840605224119e-28	-0.424306877	0.786	0.918	9.1305540011361e-24	chr18-35042941-35043667	DEG with linked non-DAP
709	Sertoli	Ctnna1	3.48840605224119e-28	-0.424306877	0.786	0.918	9.1305540011361e-24	chr18-34953837-34955406	DEG with linked non-DAP
710	Sertoli	Ctnna1	3.48840605224119e-28	-0.424306877	0.786	0.918	9.1305540011361e-24	chr18-34768125-34768847	DEG with linked non-DAP
711	Sertoli	Ctnna1	3.48840605224119e-28	-0.424306877	0.786	0.918	9.1305540011361e-24	chr18-34623591-34625360	DEG with linked non-DAP
712	Sertoli	Ctnna1	3.48840605224119e-28	-0.424306877	0.786	0.918	9.1305540011361e-24	chr18-34758458-34760467	DEG with linked non-DAP
713	Sertoli	Ctnna2	1.29605707026284e-44	-0.67972774	0.033	0.231	3.39229977570595e-40	chr6-78327722-78328077	DEG with linked non-DAP
714	Sertoli	Ctnna2	1.29605707026284e-44	-0.67972774	0.033	0.231	3.39229977570595e-40	chr6-77978912-77980327	DEG with linked non-DAP
715	Sertoli	Ctnna2	1.29605707026284e-44	-0.67972774	0.033	0.231	3.39229977570595e-40	chr6-78361971-78362868	DEG with linked non-DAP
716	Sertoli	Ctnna2	1.29605707026284e-44	-0.67972774	0.033	0.231	3.39229977570595e-40	chr6-78202027-78202398	DEG with linked non-DAP
717	Sertoli	Ctnna2	1.29605707026284e-44	-0.67972774	0.033	0.231	3.39229977570595e-40	chr6-78198491-78198735	DEG with linked non-DAP
718	Sertoli	Ctnna2	1.29605707026284e-44	-0.67972774	0.033	0.231	3.39229977570595e-40	chr6-77673273-77673625	DEG with linked non-DAP
719	Sertoli	Ctnna2	1.29605707026284e-44	-0.67972774	0.033	0.231	3.39229977570595e-40	chr6-77941292-77942348	DEG with linked non-DAP
720	Sertoli	Ctnna2	1.29605707026284e-44	-0.67972774	0.033	0.231	3.39229977570595e-40	chr6-78182846-78183897	DEG with linked non-DAP
721	Sertoli	Ctnna2	1.29605707026284e-44	-0.67972774	0.033	0.231	3.39229977570595e-40	chr6-78114891-78115471	DEG with linked non-DAP
722	Sertoli	Ctnna2	1.29605707026284e-44	-0.67972774	0.033	0.231	3.39229977570595e-40	chr6-77501849-77502091	DEG with linked non-DAP
723	Sertoli	Ctnna2	1.29605707026284e-44	-0.67972774	0.033	0.231	3.39229977570595e-40	chr6-77969635-77970181	DEG with linked non-DAP
724	Sertoli	Ctnna2	1.29605707026284e-44	-0.67972774	0.033	0.231	3.39229977570595e-40	chr6-77632343-77632616	DEG with linked non-DAP
725	Sertoli	Ctnnal1	4.03792273803141e-24	-0.363520844	0.347	0.564	1.05688589745234e-19	chr4-56922056-56922751	DEG with linked DAP
726	Sertoli	Ctnnal1	4.03792273803141e-24	-0.363520844	0.347	0.564	1.05688589745234e-19	chr4-56785373-56786200	DEG with linked DAP
727	Sertoli	Ctnnd1	3.43517650108678e-71	-0.758588486	0.758	0.919	8.99123097394455e-67	chr2-85098626-85099447	DEG with linked non-DAP
728	Sertoli	Ctnnd1	3.43517650108678e-71	-0.758588486	0.758	0.919	8.99123097394455e-67	chr2-84714422-84716425	DEG with linked non-DAP
729	Sertoli	Ctnnd1	3.43517650108678e-71	-0.758588486	0.758	0.919	8.99123097394455e-67	chr2-85011828-85012963	DEG with linked non-DAP
730	Sertoli	Cttn	1.59654784826748e-17	-0.25128707	0.256	0.435	4.1788043380553e-13	NA	DEG with no linked-peak
731	Sertoli	Cttnbp2	1.04968784553946e-25	-0.375572745	0.083	0.251	2.74745296691497e-21	chr6-18481526-18482209	DEG with linked non-DAP
732	Sertoli	Cttnbp2	1.04968784553946e-25	-0.375572745	0.083	0.251	2.74745296691497e-21	chr6-18934022-18934889	DEG with linked non-DAP
733	Sertoli	Cyp26b1	4.45587647960799e-33	-0.454116835	0.345	0.615	1.16628110977259e-28	chr6-84569543-84570482	DEG with linked non-DAP
734	Sertoli	Cyp26b1	4.45587647960799e-33	-0.454116835	0.345	0.615	1.16628110977259e-28	chr6-84132977-84133420	DEG with linked non-DAP
735	Sertoli	D430042O09Rik	2.48282616640246e-18	-0.310409653	0.219	0.394	6.49854920794179e-14	NA	DEG with no linked-peak
736	Sertoli	Dab2ip	2.20874075370398e-20	-0.260662679	0.232	0.434	5.78115804874479e-16	NA	DEG with no linked-peak
737	Sertoli	Dach2	9.50345350606842e-20	-0.310249604	0.131	0.297	2.48743392067835e-15	NA	DEG with no linked-peak
738	Sertoli	Dct	1.00523321332411e-43	-0.553949411	0.139	0.396	2.63109741255452e-39	NA	DEG with no linked-peak
739	Sertoli	Ddhd1	6.92479099918566e-28	-0.386932607	0.267	0.498	1.81249479612686e-23	NA	DEG with no linked-peak
740	Sertoli	Deptor	2.66088885461193e-21	-0.250839467	0.084	0.235	6.96461048806126e-17	chr15-55264679-55265046	DEG with linked non-DAP
741	Sertoli	Dgkd	5.25576319942651e-34	-0.43601881	0.288	0.542	1.37564345981789e-29	NA	DEG with no linked-peak
742	Sertoli	Dhh	1.98377882154007e-77	-0.472261239	0.024	0.316	5.19234268749898e-73	NA	DEG with no linked-peak
743	Sertoli	Diaph2	1.59951289006049e-31	-0.608200558	0.62	0.799	4.18656503844433e-27	NA	DEG with no linked-peak
744	Sertoli	Dip2b	1.86760555861705e-17	-0.304335521	0.463	0.657	4.88827078912428e-13	NA	DEG with no linked-peak
745	Sertoli	Dock10	4.18923895528897e-115	-1.687151247	0.157	0.616	1.09649140415734e-110	chr1-80339611-80341393	DEG with linked non-DAP
746	Sertoli	Dock10	4.18923895528897e-115	-1.687151247	0.157	0.616	1.09649140415734e-110	chr1-80812469-80813386	DEG with linked non-DAP
747	Sertoli	Dock7	2.97885551565111e-84	-0.771586139	0.757	0.937	7.79685642666523e-80	NA	DEG with no linked-peak
748	Sertoli	Dpy19l1	2.36459853624921e-16	-0.251430724	0.237	0.41	6.18910020877869e-12	NA	DEG with no linked-peak
749	Sertoli	Dpyd	2.2808944992906e-23	-0.32626336	0.077	0.234	5.97001326244321e-19	NA	DEG with no linked-peak
750	Sertoli	Dst	8.52703267959092e-31	-0.517979116	0.409	0.646	2.23186553355613e-26	chr1-34096710-34097984	DEG with linked non-DAP
751	Sertoli	Dst	8.52703267959092e-31	-0.517979116	0.409	0.646	2.23186553355613e-26	chr1-34263497-34264145	DEG with linked non-DAP
752	Sertoli	Dst	8.52703267959092e-31	-0.517979116	0.409	0.646	2.23186553355613e-26	chr1-34005163-34006607	DEG with linked non-DAP
753	Sertoli	Dst	8.52703267959092e-31	-0.517979116	0.409	0.646	2.23186553355613e-26	chr1-33813461-33815190	DEG with linked non-DAP
754	Sertoli	Dst	8.52703267959092e-31	-0.517979116	0.409	0.646	2.23186553355613e-26	chr1-34076644-34077741	DEG with linked non-DAP
755	Sertoli	Dtna	3.74939557376114e-179	-2.265711319	0.041	0.601	9.81366797476239e-175	chr18-23672402-23672603	DEG with linked non-DAP
756	Sertoli	Dusp15	7.05440576292112e-41	-0.297067131	0.016	0.183	1.84642016438697e-36	chr2-152952260-152952629	DEG with linked DAP
757	Sertoli	Dusp15	7.05440576292112e-41	-0.297067131	0.016	0.183	1.84642016438697e-36	chr2-152917795-152918068	DEG with linked DAP
758	Sertoli	Dusp15	7.05440576292112e-41	-0.297067131	0.016	0.183	1.84642016438697e-36	chr2-152922153-152922765	DEG with linked DAP
759	Sertoli	Dusp15	7.05440576292112e-41	-0.297067131	0.016	0.183	1.84642016438697e-36	chr2-153075755-153076330	DEG with linked DAP
760	Sertoli	Dusp15	7.05440576292112e-41	-0.297067131	0.016	0.183	1.84642016438697e-36	chr2-153136579-153137065	DEG with linked DAP
761	Sertoli	Dusp15	7.05440576292112e-41	-0.297067131	0.016	0.183	1.84642016438697e-36	chr2-152785216-152786349	DEG with linked DAP
762	Sertoli	Dusp15	7.05440576292112e-41	-0.297067131	0.016	0.183	1.84642016438697e-36	chr2-152560368-152560585	DEG with linked DAP
763	Sertoli	Dusp15	7.05440576292112e-41	-0.297067131	0.016	0.183	1.84642016438697e-36	chr2-152734753-152735489	DEG with linked DAP
764	Sertoli	Dusp15	7.05440576292112e-41	-0.297067131	0.016	0.183	1.84642016438697e-36	chr2-152950001-152952060	DEG with linked DAP
765	Sertoli	Dusp15	7.05440576292112e-41	-0.297067131	0.016	0.183	1.84642016438697e-36	chr2-152599703-152600557	DEG with linked DAP
766	Sertoli	Dusp15	7.05440576292112e-41	-0.297067131	0.016	0.183	1.84642016438697e-36	chr2-153361592-153361860	DEG with linked DAP
767	Sertoli	Dusp15	7.05440576292112e-41	-0.297067131	0.016	0.183	1.84642016438697e-36	chr2-153009026-153009881	DEG with linked DAP
768	Sertoli	Dusp15	7.05440576292112e-41	-0.297067131	0.016	0.183	1.84642016438697e-36	chr2-152962048-152962891	DEG with linked DAP
769	Sertoli	Dusp15	7.05440576292112e-41	-0.297067131	0.016	0.183	1.84642016438697e-36	chr2-152758979-152759338	DEG with linked DAP
770	Sertoli	Dusp15	7.05440576292112e-41	-0.297067131	0.016	0.183	1.84642016438697e-36	chr2-152842747-152843045	DEG with linked DAP
771	Sertoli	Efhd2	2.00565541308075e-36	-0.320568251	0.094	0.314	5.24960247819757e-32	chr4-141940827-141941195	DEG with linked non-DAP
772	Sertoli	Eif4g3	1.76934292677301e-16	-0.341574094	0.772	0.862	4.63107817653567e-12	NA	DEG with no linked-peak
773	Sertoli	Elavl1	1.6275479407457e-14	-0.277252283	0.504	0.665	4.2599439801078e-10	NA	DEG with no linked-peak
774	Sertoli	Elk3	5.21875833212668e-55	-0.441042213	0.099	0.386	1.36595780585084e-50	NA	DEG with no linked-peak
775	Sertoli	Ell2	4.81493579687133e-20	-0.310319625	0.409	0.64	1.2602612954731e-15	chr13-76017935-76019119	DEG with linked non-DAP
776	Sertoli	Ell2	4.81493579687133e-20	-0.310319625	0.409	0.64	1.2602612954731e-15	chr13-75797329-75798236	DEG with linked non-DAP
777	Sertoli	Elmo1	2.01963488732806e-145	-1.957320101	0.201	0.723	5.28619235409246e-141	chr13-20461991-20462275	DEG with linked non-DAP
778	Sertoli	Enox1	1.54757553303883e-19	-0.269073311	0.07	0.205	4.05062420017583e-15	NA	DEG with no linked-peak
779	Sertoli	Epb41l2	7.13682987345922e-12	-0.322899651	0.514	0.648	1.86799385107922e-07	NA	DEG with no linked-peak
780	Sertoli	Eps8	1.0510442070989e-130	-1.173853471	0.581	0.924	2.75100310766065e-126	chr6-137206543-137207249	DEG with linked non-DAP
781	Sertoli	Erbb4	6.22693124001383e-126	-1.846864679	0.044	0.491	1.62983698276122e-121	chr1-69105603-69108783	DEG with linked non-DAP
782	Sertoli	Erbb4	6.22693124001383e-126	-1.846864679	0.044	0.491	1.62983698276122e-121	chr1-69118121-69118871	DEG with linked non-DAP
783	Sertoli	Erbb4	6.22693124001383e-126	-1.846864679	0.044	0.491	1.62983698276122e-121	chr1-69024676-69025620	DEG with linked non-DAP
784	Sertoli	Erbb4	6.22693124001383e-126	-1.846864679	0.044	0.491	1.62983698276122e-121	chr1-69447194-69447680	DEG with linked non-DAP
785	Sertoli	Erbb4	6.22693124001383e-126	-1.846864679	0.044	0.491	1.62983698276122e-121	chr1-68956742-68957827	DEG with linked non-DAP
786	Sertoli	Ercc6	1.71383784458162e-70	-0.725984181	0.295	0.651	4.48579917440793e-66	chr14-32879966-32882150	DEG with linked non-DAP
787	Sertoli	Etl4	1.05534492208244e-173	-1.500190602	0.294	0.872	2.76225979905858e-169	chr2-19656979-19659164	DEG with linked non-DAP
788	Sertoli	Etnk2	2.10546879705753e-34	-0.44864545	0.476	0.724	5.51085402941839e-30	NA	DEG with no linked-peak
789	Sertoli	Etv5	4.66770218989823e-42	-0.46180798	0.254	0.555	1.22172437118396e-37	NA	DEG with no linked-peak
790	Sertoli	Exoc4	9.76327622591217e-22	-0.308251565	0.91	0.955	2.55543991937025e-17	NA	DEG with no linked-peak
791	Sertoli	Eya1	4.96293943810335e-60	-0.399141216	0.023	0.263	1.29899976852917e-55	NA	DEG with no linked-peak
792	Sertoli	Fads2	3.43931689156821e-20	-0.267392287	0.179	0.359	9.00206803199064e-16	chr19-10080321-10080709	DEG with linked DAP
793	Sertoli	Fam110b	1.15737179008574e-40	-0.590488312	0.363	0.66	3.02930492337042e-36	NA	DEG with no linked-peak
794	Sertoli	Fam241a	2.01985768017329e-76	-0.471470753	0.018	0.299	5.28677549208558e-72	NA	DEG with no linked-peak
795	Sertoli	Farp1	1.23212808342936e-82	-0.810250294	0.777	0.949	3.22497204556802e-78	chr14-121110513-121111448	DEG with linked non-DAP
796	Sertoli	Fat1	2.14491352838643e-72	-0.864546293	0.422	0.755	5.61409666919864e-68	chr8-44993187-44993961	DEG with linked non-DAP
797	Sertoli	Fbln2	6.81253867888463e-119	-0.881457268	0.18	0.665	1.78311387381126e-114	chr6-91387763-91388180	DEG with linked non-DAP
798	Sertoli	Fbln2	6.81253867888463e-119	-0.881457268	0.18	0.665	1.78311387381126e-114	chr6-91686547-91686893	DEG with linked non-DAP
799	Sertoli	Fbln2	6.81253867888463e-119	-0.881457268	0.18	0.665	1.78311387381126e-114	chr6-91694489-91695072	DEG with linked non-DAP
800	Sertoli	Fbln2	6.81253867888463e-119	-0.881457268	0.18	0.665	1.78311387381126e-114	chr6-91669175-91669663	DEG with linked non-DAP
801	Sertoli	Fbln2	6.81253867888463e-119	-0.881457268	0.18	0.665	1.78311387381126e-114	chr6-91607447-91608237	DEG with linked non-DAP
802	Sertoli	Fbln2	6.81253867888463e-119	-0.881457268	0.18	0.665	1.78311387381126e-114	chr6-91452059-91452323	DEG with linked non-DAP
803	Sertoli	Fbln2	6.81253867888463e-119	-0.881457268	0.18	0.665	1.78311387381126e-114	chr6-91440382-91441772	DEG with linked non-DAP
804	Sertoli	Fbln2	6.81253867888463e-119	-0.881457268	0.18	0.665	1.78311387381126e-114	chr6-91472280-91474717	DEG with linked non-DAP
805	Sertoli	Fbln2	6.81253867888463e-119	-0.881457268	0.18	0.665	1.78311387381126e-114	chr6-90798241-90798510	DEG with linked non-DAP
806	Sertoli	Fbn2	2.1921319718788e-38	-0.682765616	0.215	0.477	5.73768622319557e-34	chr18-58196859-58197483	DEG with linked DAP
807	Sertoli	Fbn2	2.1921319718788e-38	-0.682765616	0.215	0.477	5.73768622319557e-34	chr18-57984673-57985317	DEG with linked DAP
808	Sertoli	Fbn2	2.1921319718788e-38	-0.682765616	0.215	0.477	5.73768622319557e-34	chr18-58090782-58091232	DEG with linked DAP
809	Sertoli	Fbn2	2.1921319718788e-38	-0.682765616	0.215	0.477	5.73768622319557e-34	chr18-58209047-58211386	DEG with linked DAP
810	Sertoli	Fbn2	2.1921319718788e-38	-0.682765616	0.215	0.477	5.73768622319557e-34	chr18-58055289-58056401	DEG with linked DAP
811	Sertoli	Fbn2	2.1921319718788e-38	-0.682765616	0.215	0.477	5.73768622319557e-34	chr18-58172726-58173586	DEG with linked DAP
812	Sertoli	Fbrsl1	1.04529338251497e-22	-0.31639008	0.228	0.43	2.73595089939469e-18	chr5-110447571-110449338	DEG with linked non-DAP
813	Sertoli	Fbrsl1	1.04529338251497e-22	-0.31639008	0.228	0.43	2.73595089939469e-18	chr5-110565164-110565660	DEG with linked non-DAP
814	Sertoli	Fbrsl1	1.04529338251497e-22	-0.31639008	0.228	0.43	2.73595089939469e-18	chr5-110473844-110474595	DEG with linked non-DAP
815	Sertoli	Fbrsl1	1.04529338251497e-22	-0.31639008	0.228	0.43	2.73595089939469e-18	chr5-110800839-110801286	DEG with linked non-DAP
816	Sertoli	Fbrsl1	1.04529338251497e-22	-0.31639008	0.228	0.43	2.73595089939469e-18	chr5-110099741-110102422	DEG with linked non-DAP
817	Sertoli	Fbrsl1	1.04529338251497e-22	-0.31639008	0.228	0.43	2.73595089939469e-18	chr5-110384265-110384887	DEG with linked non-DAP
818	Sertoli	Fbxl17	8.4900807167804e-17	-0.291384307	0.885	0.949	2.2221937268101e-12	NA	DEG with no linked-peak
819	Sertoli	Fgf13	1.62194082399194e-26	-0.304978593	0.025	0.153	4.24526791271651e-22	chrX-59133346-59135394	DEG with linked non-DAP
820	Sertoli	Fgf9	7.08985621400348e-250	-1.832574994	0.072	0.799	1.85569896545327e-245	chr14-57570726-57572006	DEG with linked non-DAP
821	Sertoli	Fgf9	7.08985621400348e-250	-1.832574994	0.072	0.799	1.85569896545327e-245	chr14-57989784-57990177	DEG with linked non-DAP
822	Sertoli	Fgf9	7.08985621400348e-250	-1.832574994	0.072	0.799	1.85569896545327e-245	chr14-58282727-58283153	DEG with linked non-DAP
823	Sertoli	Fgf9	7.08985621400348e-250	-1.832574994	0.072	0.799	1.85569896545327e-245	chr14-57954575-57955371	DEG with linked non-DAP
824	Sertoli	Fgf9	7.08985621400348e-250	-1.832574994	0.072	0.799	1.85569896545327e-245	chr14-57847928-57848968	DEG with linked non-DAP
825	Sertoli	Fgf9	7.08985621400348e-250	-1.832574994	0.072	0.799	1.85569896545327e-245	chr14-57689758-57690000	DEG with linked non-DAP
826	Sertoli	Fgf9	7.08985621400348e-250	-1.832574994	0.072	0.799	1.85569896545327e-245	chr14-58425837-58426685	DEG with linked non-DAP
827	Sertoli	Fgf9	7.08985621400348e-250	-1.832574994	0.072	0.799	1.85569896545327e-245	chr14-58389711-58390038	DEG with linked non-DAP
828	Sertoli	Fggy	4.95193966139604e-25	-0.382132039	0.216	0.427	1.2961206869738e-20	NA	DEG with no linked-peak
829	Sertoli	Fkbp1a	1.57395191605624e-36	-0.437849509	0.25	0.508	4.11966174508561e-32	chr2-151999666-152001453	DEG with linked DAP
830	Sertoli	Fkbp1a	1.57395191605624e-36	-0.437849509	0.25	0.508	4.11966174508561e-32	chr2-151541923-151543147	DEG with linked DAP
831	Sertoli	Fkbp1a	1.57395191605624e-36	-0.437849509	0.25	0.508	4.11966174508561e-32	chr2-151990817-151992231	DEG with linked DAP
832	Sertoli	Fkbp1a	1.57395191605624e-36	-0.437849509	0.25	0.508	4.11966174508561e-32	chr2-151562946-151563280	DEG with linked DAP
833	Sertoli	Fkbp1a	1.57395191605624e-36	-0.437849509	0.25	0.508	4.11966174508561e-32	chr2-151530105-151531287	DEG with linked DAP
834	Sertoli	Fkbp1a	1.57395191605624e-36	-0.437849509	0.25	0.508	4.11966174508561e-32	chr2-151544484-151545341	DEG with linked DAP
835	Sertoli	Flnb	1.68835474274447e-19	-0.339495642	0.278	0.463	4.41909970365938e-15	NA	DEG with no linked-peak
836	Sertoli	Fndc3b	1.85505481898956e-95	-0.853152655	0.812	0.959	4.85542048322327e-91	NA	DEG with no linked-peak
837	Sertoli	Foxn3	2.0069344277127e-23	-0.391244733	0.659	0.827	5.25295017109523e-19	NA	DEG with no linked-peak
838	Sertoli	Foxo3	8.11633774132804e-11	-0.315194118	0.485	0.612	2.1243702404152e-06	NA	DEG with no linked-peak
839	Sertoli	Foxp4	1.72994317199744e-20	-0.274251034	0.162	0.339	4.5279532583861e-16	chr17-47975116-47976848	DEG with linked DAP
840	Sertoli	Foxp4	1.72994317199744e-20	-0.274251034	0.162	0.339	4.5279532583861e-16	chr17-47865984-47866632	DEG with linked DAP
841	Sertoli	Foxp4	1.72994317199744e-20	-0.274251034	0.162	0.339	4.5279532583861e-16	chr17-47510893-47511932	DEG with linked DAP
842	Sertoli	Foxp4	1.72994317199744e-20	-0.274251034	0.162	0.339	4.5279532583861e-16	chr17-47595236-47596177	DEG with linked DAP
843	Sertoli	Foxp4	1.72994317199744e-20	-0.274251034	0.162	0.339	4.5279532583861e-16	chr17-48408377-48410747	DEG with linked DAP
844	Sertoli	Foxp4	1.72994317199744e-20	-0.274251034	0.162	0.339	4.5279532583861e-16	chr17-47501500-47502575	DEG with linked DAP
845	Sertoli	Foxp4	1.72994317199744e-20	-0.274251034	0.162	0.339	4.5279532583861e-16	chr17-47694187-47695711	DEG with linked DAP
846	Sertoli	Foxp4	1.72994317199744e-20	-0.274251034	0.162	0.339	4.5279532583861e-16	chr17-47687334-47689403	DEG with linked DAP
847	Sertoli	Foxp4	1.72994317199744e-20	-0.274251034	0.162	0.339	4.5279532583861e-16	chr17-47762516-47763482	DEG with linked DAP
848	Sertoli	Foxp4	1.72994317199744e-20	-0.274251034	0.162	0.339	4.5279532583861e-16	chr17-47593043-47593814	DEG with linked DAP
849	Sertoli	Frmd4a	1.36536746157196e-36	-0.401653176	0.091	0.311	3.57371279391846e-32	NA	DEG with no linked-peak
850	Sertoli	Fryl	2.67494668212285e-48	-0.595714552	0.423	0.698	7.00140544578834e-44	NA	DEG with no linked-peak
851	Sertoli	Fstl4	9.22219168632392e-144	-1.359976152	0.037	0.52	2.41381645197842e-139	NA	DEG with no linked-peak
852	Sertoli	Fxyd6	2.13313607136214e-26	-0.370867867	0.287	0.509	5.58327035318326e-22	NA	DEG with no linked-peak
853	Sertoli	Fyttd1	2.77663255394672e-17	-0.32593449	0.383	0.555	7.26755804670015e-13	NA	DEG with no linked-peak
854	Sertoli	Fzd3	3.67426306863662e-38	-0.515122041	0.369	0.629	9.6170161558495e-34	NA	DEG with no linked-peak
855	Sertoli	Gab1	4.07857657957663e-39	-0.525320182	0.511	0.781	1.06752663393839e-34	NA	DEG with no linked-peak
856	Sertoli	Gabrg3	2.099692845835e-10	-0.255688073	0.075	0.165	5.49573605468853e-06	NA	DEG with no linked-peak
857	Sertoli	Galnt7	9.28437212518271e-19	-0.366631543	0.52	0.698	2.43009156004532e-14	NA	DEG with no linked-peak
858	Sertoli	Garem1	5.17832600881699e-16	-0.269666066	0.187	0.343	1.35537504954776e-11	NA	DEG with no linked-peak
859	Sertoli	Gas7	1.3922971569028e-52	-0.574700473	0.412	0.771	3.6441985784774e-48	chr11-67819234-67820624	DEG with linked non-DAP
860	Sertoli	Gask1b	2.84392510695425e-12	-0.340961077	0.517	0.663	7.44368957494205e-08	NA	DEG with no linked-peak
861	Sertoli	Gata4	7.80813371572735e-29	-0.372923833	0.979	0.994	2.04370091875448e-24	chr14-63321377-63322573	DEG with linked non-DAP
862	Sertoli	Gata4	7.80813371572735e-29	-0.372923833	0.979	0.994	2.04370091875448e-24	chr14-63352568-63353961	DEG with linked non-DAP
863	Sertoli	Gata4	7.80813371572735e-29	-0.372923833	0.979	0.994	2.04370091875448e-24	chr14-63066440-63068276	DEG with linked non-DAP
864	Sertoli	Gata4	7.80813371572735e-29	-0.372923833	0.979	0.994	2.04370091875448e-24	chr14-63164081-63165190	DEG with linked non-DAP
865	Sertoli	Gata4	7.80813371572735e-29	-0.372923833	0.979	0.994	2.04370091875448e-24	chr14-63543087-63544538	DEG with linked non-DAP
866	Sertoli	Gatm	1.26106974735808e-64	-0.507765099	0.037	0.306	3.30072395673503e-60	chr2-122353133-122353360	DEG with linked non-DAP
867	Sertoli	Gatm	1.26106974735808e-64	-0.507765099	0.037	0.306	3.30072395673503e-60	chr2-122354265-122354906	DEG with linked non-DAP
868	Sertoli	Gatm	1.26106974735808e-64	-0.507765099	0.037	0.306	3.30072395673503e-60	chr2-122630208-122631790	DEG with linked non-DAP
869	Sertoli	Gatm	1.26106974735808e-64	-0.507765099	0.037	0.306	3.30072395673503e-60	chr2-122593400-122593670	DEG with linked non-DAP
870	Sertoli	Gatm	1.26106974735808e-64	-0.507765099	0.037	0.306	3.30072395673503e-60	chr2-122575197-122575885	DEG with linked non-DAP
871	Sertoli	Gatm	1.26106974735808e-64	-0.507765099	0.037	0.306	3.30072395673503e-60	chr2-122709665-122710041	DEG with linked non-DAP
872	Sertoli	Gatm	1.26106974735808e-64	-0.507765099	0.037	0.306	3.30072395673503e-60	chr2-122657564-122658334	DEG with linked non-DAP
873	Sertoli	Gatm	1.26106974735808e-64	-0.507765099	0.037	0.306	3.30072395673503e-60	chr2-122581188-122582072	DEG with linked non-DAP
874	Sertoli	Gatm	1.26106974735808e-64	-0.507765099	0.037	0.306	3.30072395673503e-60	chr2-122720414-122720903	DEG with linked non-DAP
875	Sertoli	Gatm	1.26106974735808e-64	-0.507765099	0.037	0.306	3.30072395673503e-60	chr2-122117434-122118974	DEG with linked non-DAP
876	Sertoli	Gatm	1.26106974735808e-64	-0.507765099	0.037	0.306	3.30072395673503e-60	chr2-122586276-122586563	DEG with linked non-DAP
877	Sertoli	Gatm	1.26106974735808e-64	-0.507765099	0.037	0.306	3.30072395673503e-60	chr2-122334164-122334546	DEG with linked non-DAP
878	Sertoli	Gatm	1.26106974735808e-64	-0.507765099	0.037	0.306	3.30072395673503e-60	chr2-122584545-122585463	DEG with linked non-DAP
879	Sertoli	Gatm	1.26106974735808e-64	-0.507765099	0.037	0.306	3.30072395673503e-60	chr2-122625610-122626380	DEG with linked non-DAP
880	Sertoli	Gatm	1.26106974735808e-64	-0.507765099	0.037	0.306	3.30072395673503e-60	chr2-122273274-122273786	DEG with linked non-DAP
881	Sertoli	Gdnf	3.42335074086205e-62	-0.39823503	0.016	0.253	8.96027822913232e-58	chr15-7798525-7799196	DEG with linked non-DAP
882	Sertoli	Gfra1	1.17266974814495e-51	-0.408924693	0.008	0.198	3.0693457987946e-47	NA	DEG with no linked-peak
883	Sertoli	Glcci1	5.78545865065631e-12	-0.274354928	0.234	0.373	1.51428594722278e-07	NA	DEG with no linked-peak
884	Sertoli	Glce	1.92059114494716e-43	-0.47017334	0.163	0.434	5.02695526278468e-39	NA	DEG with no linked-peak
885	Sertoli	Glis3	2.59920372817957e-74	-0.769277269	0.077	0.415	6.80315583813721e-70	NA	DEG with no linked-peak
886	Sertoli	Gls	9.32703987742841e-43	-0.684630834	0.355	0.626	2.44125941751811e-38	NA	DEG with no linked-peak
887	Sertoli	Gm10863	6.5491898974915e-181	-1.175532622	0.011	0.561	1.71418496376943e-176	NA	DEG with no linked-peak
888	Sertoli	Gm14226	5.94930079416e-48	-0.692483845	0.161	0.445	1.55716998986344e-43	chr2-155394308-155395100	DEG with linked non-DAP
889	Sertoli	Gm14226	5.94930079416e-48	-0.692483845	0.161	0.445	1.55716998986344e-43	chr2-155385107-155385417	DEG with linked non-DAP
890	Sertoli	Gm14226	5.94930079416e-48	-0.692483845	0.161	0.445	1.55716998986344e-43	chr2-154751913-154752258	DEG with linked non-DAP
891	Sertoli	Gm14226	5.94930079416e-48	-0.692483845	0.161	0.445	1.55716998986344e-43	chr2-154639137-154640045	DEG with linked non-DAP
892	Sertoli	Gm14226	5.94930079416e-48	-0.692483845	0.161	0.445	1.55716998986344e-43	chr2-154892111-154893410	DEG with linked non-DAP
893	Sertoli	Gm14226	5.94930079416e-48	-0.692483845	0.161	0.445	1.55716998986344e-43	chr2-155055930-155056846	DEG with linked non-DAP
894	Sertoli	Gm14226	5.94930079416e-48	-0.692483845	0.161	0.445	1.55716998986344e-43	chr2-155517304-155518484	DEG with linked non-DAP
895	Sertoli	Gm14226	5.94930079416e-48	-0.692483845	0.161	0.445	1.55716998986344e-43	chr2-155070849-155071318	DEG with linked non-DAP
896	Sertoli	Gm14226	5.94930079416e-48	-0.692483845	0.161	0.445	1.55716998986344e-43	chr2-155356676-155358307	DEG with linked non-DAP
897	Sertoli	Gm14226	5.94930079416e-48	-0.692483845	0.161	0.445	1.55716998986344e-43	chr2-154969571-154970356	DEG with linked non-DAP
898	Sertoli	Gm14226	5.94930079416e-48	-0.692483845	0.161	0.445	1.55716998986344e-43	chr2-154603152-154604097	DEG with linked non-DAP
899	Sertoli	Gm16759	2.1771851962688e-22	-0.259449075	0.1	0.265	5.69856453271395e-18	NA	DEG with no linked-peak
900	Sertoli	Gm2044	6.2001349719138e-54	-0.815510377	0.29	0.62	1.62282332754872e-49	chr7-139977925-139979395	DEG with linked non-DAP
901	Sertoli	Gm2044	6.2001349719138e-54	-0.815510377	0.29	0.62	1.62282332754872e-49	chr7-139963441-139964317	DEG with linked non-DAP
902	Sertoli	Gm2044	6.2001349719138e-54	-0.815510377	0.29	0.62	1.62282332754872e-49	chr7-140063130-140063374	DEG with linked non-DAP
903	Sertoli	Gm2044	6.2001349719138e-54	-0.815510377	0.29	0.62	1.62282332754872e-49	chr7-139961107-139961499	DEG with linked non-DAP
904	Sertoli	Gm2044	6.2001349719138e-54	-0.815510377	0.29	0.62	1.62282332754872e-49	chr7-139843732-139844143	DEG with linked non-DAP
905	Sertoli	Gm2044	6.2001349719138e-54	-0.815510377	0.29	0.62	1.62282332754872e-49	chr7-139872129-139872420	DEG with linked non-DAP
906	Sertoli	Gm2044	6.2001349719138e-54	-0.815510377	0.29	0.62	1.62282332754872e-49	chr7-140443270-140444560	DEG with linked non-DAP
907	Sertoli	Gm2044	6.2001349719138e-54	-0.815510377	0.29	0.62	1.62282332754872e-49	chr7-140124928-140126303	DEG with linked non-DAP
908	Sertoli	Gm2044	6.2001349719138e-54	-0.815510377	0.29	0.62	1.62282332754872e-49	chr7-139905408-139906245	DEG with linked non-DAP
909	Sertoli	Gm2044	6.2001349719138e-54	-0.815510377	0.29	0.62	1.62282332754872e-49	chr7-140137084-140138347	DEG with linked non-DAP
910	Sertoli	Gm2044	6.2001349719138e-54	-0.815510377	0.29	0.62	1.62282332754872e-49	chr7-139673083-139674226	DEG with linked non-DAP
911	Sertoli	Gm2044	6.2001349719138e-54	-0.815510377	0.29	0.62	1.62282332754872e-49	chr7-139957426-139958814	DEG with linked non-DAP
912	Sertoli	Gm2044	6.2001349719138e-54	-0.815510377	0.29	0.62	1.62282332754872e-49	chr7-139955229-139956874	DEG with linked non-DAP
913	Sertoli	Gm2044	6.2001349719138e-54	-0.815510377	0.29	0.62	1.62282332754872e-49	chr7-139883454-139883931	DEG with linked non-DAP
914	Sertoli	Gm20732	1.40307952462242e-17	-0.304760562	0.321	0.502	3.67242034774671e-13	NA	DEG with no linked-peak
915	Sertoli	Gm35188	1.16902185690003e-31	-0.469956564	0.4	0.647	3.05979780825013e-27	NA	DEG with no linked-peak
916	Sertoli	Gm35533	5.19128350111401e-12	-0.494809284	0.369	0.511	1.35876654358158e-07	NA	DEG with no linked-peak
917	Sertoli	Gm41335	2.27843170540093e-44	-0.414417165	0.014	0.189	5.9635671457164e-40	NA	DEG with no linked-peak
918	Sertoli	Gm4258	2.46725609217598e-16	-0.343976196	0.48	0.65	6.45779609566141e-12	NA	DEG with no linked-peak
919	Sertoli	Gmds	4.15601125693607e-34	-0.453488376	0.188	0.432	1.08779438639045e-29	NA	DEG with no linked-peak
920	Sertoli	Gnaq	1.27241420810069e-11	-0.254497844	0.891	0.934	3.33041694828274e-07	chr19-15923983-15926203	DEG with linked non-DAP
921	Sertoli	Gnaq	1.27241420810069e-11	-0.254497844	0.891	0.934	3.33041694828274e-07	chr19-15962985-15963554	DEG with linked non-DAP
922	Sertoli	Gnaq	1.27241420810069e-11	-0.254497844	0.891	0.934	3.33041694828274e-07	chr19-15981881-15982194	DEG with linked non-DAP
923	Sertoli	Gnb1	7.22349137546078e-12	-0.25940158	0.709	0.829	1.8906766326131e-07	NA	DEG with no linked-peak
924	Sertoli	Gpbp1l1	5.50717286279503e-23	-0.3291256	0.533	0.739	1.44144742510797e-18	NA	DEG with no linked-peak
925	Sertoli	Gpc4	3.85382962972162e-28	-0.716765435	0.492	0.698	1.00870136728334e-23	NA	DEG with no linked-peak
926	Sertoli	Gpc6	6.29924174889053e-109	-1.666660606	0.706	0.904	1.64876353535461e-104	chr14-117306332-117306657	DEG with linked non-DAP
927	Sertoli	Gpc6	6.29924174889053e-109	-1.666660606	0.706	0.904	1.64876353535461e-104	chr14-117362370-117362678	DEG with linked non-DAP
928	Sertoli	Gpc6	6.29924174889053e-109	-1.666660606	0.706	0.904	1.64876353535461e-104	chr14-117355382-117355618	DEG with linked non-DAP
929	Sertoli	Gpc6	6.29924174889053e-109	-1.666660606	0.706	0.904	1.64876353535461e-104	chr14-117121885-117122327	DEG with linked non-DAP
930	Sertoli	Gpm6b	2.2790971038275e-173	-1.575861721	0.157	0.755	5.96530875955811e-169	NA	DEG with no linked-peak
931	Sertoli	Gpr37	1.1194718502311e-12	-0.29655817	0.424	0.585	2.93010562079488e-08	chr6-25859818-25860298	DEG with linked non-DAP
932	Sertoli	Gprin3	2.7074248007738e-143	-0.970103835	0.023	0.493	7.08641367354533e-139	NA	DEG with no linked-peak
933	Sertoli	Grb10	5.79802087777056e-11	-0.310853064	0.788	0.834	1.51757398454767e-06	chr11-11781273-11782046	DEG with linked non-DAP
934	Sertoli	Grb10	5.79802087777056e-11	-0.310853064	0.788	0.834	1.51757398454767e-06	chr11-12434235-12435302	DEG with linked non-DAP
935	Sertoli	Grb10	5.79802087777056e-11	-0.310853064	0.788	0.834	1.51757398454767e-06	chr11-11854748-11856340	DEG with linked non-DAP
936	Sertoli	Grb10	5.79802087777056e-11	-0.310853064	0.788	0.834	1.51757398454767e-06	chr11-11808208-11810066	DEG with linked non-DAP
937	Sertoli	Grb14	2.50059115220625e-111	-1.129913433	0.219	0.689	6.54504728178464e-107	NA	DEG with no linked-peak
938	Sertoli	Greb1l	5.27058390739096e-20	-0.383589582	0.608	0.774	1.37952263192051e-15	chr18-10417887-10419138	DEG with linked non-DAP
939	Sertoli	Grem2	8.57132427641039e-85	-0.777069507	0.046	0.381	2.24345841610765e-80	chr1-174992144-174993183	DEG with linked non-DAP
940	Sertoli	Grip1	8.56532963881929e-16	-0.380293394	0.636	0.763	2.24188937966456e-11	NA	DEG with no linked-peak
941	Sertoli	Gsg1l	1.20636548507235e-26	-0.27608521	0.045	0.193	3.15754102062838e-22	NA	DEG with no linked-peak
942	Sertoli	Gstm2	7.00699288168778e-39	-0.472864761	0.221	0.487	1.83401031685296e-34	chr3-107895232-107896597	DEG with linked DAP
943	Sertoli	Gstm2	7.00699288168778e-39	-0.472864761	0.221	0.487	1.83401031685296e-34	chr3-107895232-107896597	DEG with linked DAP
944	Sertoli	Gstm2	7.00699288168778e-39	-0.472864761	0.221	0.487	1.83401031685296e-34	chr3-107895232-107896597	DEG with linked DAP
945	Sertoli	Gstm2	7.00699288168778e-39	-0.472864761	0.221	0.487	1.83401031685296e-34	chr3-107998445-107999288	DEG with linked DAP
946	Sertoli	Gstm2	7.00699288168778e-39	-0.472864761	0.221	0.487	1.83401031685296e-34	chr3-107998445-107999288	DEG with linked DAP
947	Sertoli	Gstm2	7.00699288168778e-39	-0.472864761	0.221	0.487	1.83401031685296e-34	chr3-107998445-107999288	DEG with linked DAP
948	Sertoli	Gstm2	7.00699288168778e-39	-0.472864761	0.221	0.487	1.83401031685296e-34	chr3-108364199-108365127	DEG with linked DAP
949	Sertoli	Gstm2	7.00699288168778e-39	-0.472864761	0.221	0.487	1.83401031685296e-34	chr3-108364199-108365127	DEG with linked DAP
950	Sertoli	Gstm2	7.00699288168778e-39	-0.472864761	0.221	0.487	1.83401031685296e-34	chr3-108364199-108365127	DEG with linked DAP
951	Sertoli	Gstm2	7.00699288168778e-39	-0.472864761	0.221	0.487	1.83401031685296e-34	chr3-107943224-107943990	DEG with linked DAP
952	Sertoli	Gstm2	7.00699288168778e-39	-0.472864761	0.221	0.487	1.83401031685296e-34	chr3-107943224-107943990	DEG with linked DAP
953	Sertoli	Gstm2	7.00699288168778e-39	-0.472864761	0.221	0.487	1.83401031685296e-34	chr3-107943224-107943990	DEG with linked DAP
954	Sertoli	Gstm2	7.00699288168778e-39	-0.472864761	0.221	0.487	1.83401031685296e-34	chr3-108017254-108018801	DEG with linked DAP
955	Sertoli	Gstm2	7.00699288168778e-39	-0.472864761	0.221	0.487	1.83401031685296e-34	chr3-108017254-108018801	DEG with linked DAP
956	Sertoli	Gstm2	7.00699288168778e-39	-0.472864761	0.221	0.487	1.83401031685296e-34	chr3-108017254-108018801	DEG with linked DAP
957	Sertoli	Gstm2	7.00699288168778e-39	-0.472864761	0.221	0.487	1.83401031685296e-34	chr3-108444056-108445611	DEG with linked DAP
958	Sertoli	Gstm2	7.00699288168778e-39	-0.472864761	0.221	0.487	1.83401031685296e-34	chr3-108444056-108445611	DEG with linked DAP
959	Sertoli	Gstm2	7.00699288168778e-39	-0.472864761	0.221	0.487	1.83401031685296e-34	chr3-108444056-108445611	DEG with linked DAP
960	Sertoli	Gstm2	7.00699288168778e-39	-0.472864761	0.221	0.487	1.83401031685296e-34	chr3-108371866-108373050	DEG with linked DAP
961	Sertoli	Gstm2	7.00699288168778e-39	-0.472864761	0.221	0.487	1.83401031685296e-34	chr3-108371866-108373050	DEG with linked DAP
962	Sertoli	Gstm2	7.00699288168778e-39	-0.472864761	0.221	0.487	1.83401031685296e-34	chr3-108371866-108373050	DEG with linked DAP
963	Sertoli	Gstm2	7.00699288168778e-39	-0.472864761	0.221	0.487	1.83401031685296e-34	chr3-107931213-107932095	DEG with linked DAP
964	Sertoli	Gstm2	7.00699288168778e-39	-0.472864761	0.221	0.487	1.83401031685296e-34	chr3-107931213-107932095	DEG with linked DAP
965	Sertoli	Gstm2	7.00699288168778e-39	-0.472864761	0.221	0.487	1.83401031685296e-34	chr3-107931213-107932095	DEG with linked DAP
966	Sertoli	Gstm2	7.00699288168778e-39	-0.472864761	0.221	0.487	1.83401031685296e-34	chr3-107680626-107681522	DEG with linked DAP
967	Sertoli	Gstm2	7.00699288168778e-39	-0.472864761	0.221	0.487	1.83401031685296e-34	chr3-107680626-107681522	DEG with linked DAP
968	Sertoli	Gstm2	7.00699288168778e-39	-0.472864761	0.221	0.487	1.83401031685296e-34	chr3-107680626-107681522	DEG with linked DAP
969	Sertoli	Gstm2	7.00699288168778e-39	-0.472864761	0.221	0.487	1.83401031685296e-34	chr3-107932287-107932707	DEG with linked DAP
970	Sertoli	Gstm2	7.00699288168778e-39	-0.472864761	0.221	0.487	1.83401031685296e-34	chr3-107932287-107932707	DEG with linked DAP
971	Sertoli	Gstm2	7.00699288168778e-39	-0.472864761	0.221	0.487	1.83401031685296e-34	chr3-107932287-107932707	DEG with linked DAP
972	Sertoli	Gstm2	7.00699288168778e-39	-0.472864761	0.221	0.487	1.83401031685296e-34	chr3-108174566-108175699	DEG with linked DAP
973	Sertoli	Gstm2	7.00699288168778e-39	-0.472864761	0.221	0.487	1.83401031685296e-34	chr3-108174566-108175699	DEG with linked DAP
974	Sertoli	Gstm2	7.00699288168778e-39	-0.472864761	0.221	0.487	1.83401031685296e-34	chr3-108174566-108175699	DEG with linked DAP
975	Sertoli	Gstm2	7.00699288168778e-39	-0.472864761	0.221	0.487	1.83401031685296e-34	chr3-107935605-107936339	DEG with linked DAP
976	Sertoli	Gstm2	7.00699288168778e-39	-0.472864761	0.221	0.487	1.83401031685296e-34	chr3-107935605-107936339	DEG with linked DAP
977	Sertoli	Gstm2	7.00699288168778e-39	-0.472864761	0.221	0.487	1.83401031685296e-34	chr3-107935605-107936339	DEG with linked DAP
978	Sertoli	Gstm2	7.00699288168778e-39	-0.472864761	0.221	0.487	1.83401031685296e-34	chr3-108371047-108371521	DEG with linked DAP
979	Sertoli	Gstm2	7.00699288168778e-39	-0.472864761	0.221	0.487	1.83401031685296e-34	chr3-108371047-108371521	DEG with linked DAP
980	Sertoli	Gstm2	7.00699288168778e-39	-0.472864761	0.221	0.487	1.83401031685296e-34	chr3-108371047-108371521	DEG with linked DAP
981	Sertoli	Gstm2	7.00699288168778e-39	-0.472864761	0.221	0.487	1.83401031685296e-34	chr3-107982226-107983185	DEG with linked DAP
982	Sertoli	Gstm2	7.00699288168778e-39	-0.472864761	0.221	0.487	1.83401031685296e-34	chr3-107982226-107983185	DEG with linked DAP
983	Sertoli	Gstm2	7.00699288168778e-39	-0.472864761	0.221	0.487	1.83401031685296e-34	chr3-107982226-107983185	DEG with linked DAP
984	Sertoli	Gstm2	7.00699288168778e-39	-0.472864761	0.221	0.487	1.83401031685296e-34	chr3-107873107-107873890	DEG with linked DAP
985	Sertoli	Gstm2	7.00699288168778e-39	-0.472864761	0.221	0.487	1.83401031685296e-34	chr3-107873107-107873890	DEG with linked DAP
986	Sertoli	Gstm2	7.00699288168778e-39	-0.472864761	0.221	0.487	1.83401031685296e-34	chr3-107873107-107873890	DEG with linked DAP
987	Sertoli	Gstm2	7.00699288168778e-39	-0.472864761	0.221	0.487	1.83401031685296e-34	chr3-107985758-107986911	DEG with linked DAP
988	Sertoli	Gstm2	7.00699288168778e-39	-0.472864761	0.221	0.487	1.83401031685296e-34	chr3-107985758-107986911	DEG with linked DAP
989	Sertoli	Gstm2	7.00699288168778e-39	-0.472864761	0.221	0.487	1.83401031685296e-34	chr3-107985758-107986911	DEG with linked DAP
990	Sertoli	Gstm2	7.00699288168778e-39	-0.472864761	0.221	0.487	1.83401031685296e-34	chr3-107945875-107946729	DEG with linked DAP
991	Sertoli	Gstm2	7.00699288168778e-39	-0.472864761	0.221	0.487	1.83401031685296e-34	chr3-107945875-107946729	DEG with linked DAP
992	Sertoli	Gstm2	7.00699288168778e-39	-0.472864761	0.221	0.487	1.83401031685296e-34	chr3-107945875-107946729	DEG with linked DAP
993	Sertoli	Gstm2	7.00699288168778e-39	-0.472864761	0.221	0.487	1.83401031685296e-34	chr3-107791261-107791473	DEG with linked DAP
994	Sertoli	Gstm2	7.00699288168778e-39	-0.472864761	0.221	0.487	1.83401031685296e-34	chr3-107791261-107791473	DEG with linked DAP
995	Sertoli	Gstm2	7.00699288168778e-39	-0.472864761	0.221	0.487	1.83401031685296e-34	chr3-107791261-107791473	DEG with linked DAP
996	Sertoli	Gstm2	7.00699288168778e-39	-0.472864761	0.221	0.487	1.83401031685296e-34	chr3-108294262-108294731	DEG with linked DAP
997	Sertoli	Gstm2	7.00699288168778e-39	-0.472864761	0.221	0.487	1.83401031685296e-34	chr3-108294262-108294731	DEG with linked DAP
998	Sertoli	Gstm2	7.00699288168778e-39	-0.472864761	0.221	0.487	1.83401031685296e-34	chr3-108294262-108294731	DEG with linked DAP
999	Sertoli	Gstm2	7.00699288168778e-39	-0.472864761	0.221	0.487	1.83401031685296e-34	chr3-108025121-108025418	DEG with linked DAP
1000	Sertoli	Gstm2	7.00699288168778e-39	-0.472864761	0.221	0.487	1.83401031685296e-34	chr3-108025121-108025418	DEG with linked DAP
1001	Sertoli	Gstm2	7.00699288168778e-39	-0.472864761	0.221	0.487	1.83401031685296e-34	chr3-108025121-108025418	DEG with linked DAP
1002	Sertoli	Gstm6	3.31937400166212e-35	-0.251829381	0.043	0.222	8.68812951195043e-31	chr3-107911009-107912126	DEG with linked DAP
1003	Sertoli	Gstm6	3.31937400166212e-35	-0.251829381	0.043	0.222	8.68812951195043e-31	chr3-107911009-107912126	DEG with linked DAP
1004	Sertoli	Gstm6	3.31937400166212e-35	-0.251829381	0.043	0.222	8.68812951195043e-31	chr3-108145411-108146460	DEG with linked DAP
1005	Sertoli	Gstm6	3.31937400166212e-35	-0.251829381	0.043	0.222	8.68812951195043e-31	chr3-108145411-108146460	DEG with linked DAP
1006	Sertoli	Gstm6	3.31937400166212e-35	-0.251829381	0.043	0.222	8.68812951195043e-31	chr3-107873107-107873890	DEG with linked DAP
1007	Sertoli	Gstm6	3.31937400166212e-35	-0.251829381	0.043	0.222	8.68812951195043e-31	chr3-107873107-107873890	DEG with linked DAP
1008	Sertoli	Gstm6	3.31937400166212e-35	-0.251829381	0.043	0.222	8.68812951195043e-31	chr3-108111193-108111872	DEG with linked DAP
1009	Sertoli	Gstm6	3.31937400166212e-35	-0.251829381	0.043	0.222	8.68812951195043e-31	chr3-108111193-108111872	DEG with linked DAP
1010	Sertoli	Gstm6	3.31937400166212e-35	-0.251829381	0.043	0.222	8.68812951195043e-31	chr3-107680626-107681522	DEG with linked DAP
1011	Sertoli	Gstm6	3.31937400166212e-35	-0.251829381	0.043	0.222	8.68812951195043e-31	chr3-107680626-107681522	DEG with linked DAP
1012	Sertoli	Gstm6	3.31937400166212e-35	-0.251829381	0.043	0.222	8.68812951195043e-31	chr3-107630613-107632285	DEG with linked DAP
1013	Sertoli	Gstm6	3.31937400166212e-35	-0.251829381	0.043	0.222	8.68812951195043e-31	chr3-107630613-107632285	DEG with linked DAP
1014	Sertoli	Gstm6	3.31937400166212e-35	-0.251829381	0.043	0.222	8.68812951195043e-31	chr3-108294262-108294731	DEG with linked DAP
1015	Sertoli	Gstm6	3.31937400166212e-35	-0.251829381	0.043	0.222	8.68812951195043e-31	chr3-108294262-108294731	DEG with linked DAP
1016	Sertoli	Gstm6	3.31937400166212e-35	-0.251829381	0.043	0.222	8.68812951195043e-31	chr3-107935605-107936339	DEG with linked DAP
1017	Sertoli	Gstm6	3.31937400166212e-35	-0.251829381	0.043	0.222	8.68812951195043e-31	chr3-107935605-107936339	DEG with linked DAP
1018	Sertoli	Gstm6	3.31937400166212e-35	-0.251829381	0.043	0.222	8.68812951195043e-31	chr3-108017254-108018801	DEG with linked DAP
1019	Sertoli	Gstm6	3.31937400166212e-35	-0.251829381	0.043	0.222	8.68812951195043e-31	chr3-108017254-108018801	DEG with linked DAP
1020	Sertoli	Gstm6	3.31937400166212e-35	-0.251829381	0.043	0.222	8.68812951195043e-31	chr3-107932287-107932707	DEG with linked DAP
1021	Sertoli	Gstm6	3.31937400166212e-35	-0.251829381	0.043	0.222	8.68812951195043e-31	chr3-107932287-107932707	DEG with linked DAP
1022	Sertoli	Gstm6	3.31937400166212e-35	-0.251829381	0.043	0.222	8.68812951195043e-31	chr3-107998445-107999288	DEG with linked DAP
1023	Sertoli	Gstm6	3.31937400166212e-35	-0.251829381	0.043	0.222	8.68812951195043e-31	chr3-107998445-107999288	DEG with linked DAP
1024	Sertoli	Gstm6	3.31937400166212e-35	-0.251829381	0.043	0.222	8.68812951195043e-31	chr3-107943224-107943990	DEG with linked DAP
1025	Sertoli	Gstm6	3.31937400166212e-35	-0.251829381	0.043	0.222	8.68812951195043e-31	chr3-107943224-107943990	DEG with linked DAP
1026	Sertoli	Gstm6	3.31937400166212e-35	-0.251829381	0.043	0.222	8.68812951195043e-31	chr3-107985758-107986911	DEG with linked DAP
1027	Sertoli	Gstm6	3.31937400166212e-35	-0.251829381	0.043	0.222	8.68812951195043e-31	chr3-107985758-107986911	DEG with linked DAP
1028	Sertoli	Gstm6	3.31937400166212e-35	-0.251829381	0.043	0.222	8.68812951195043e-31	chr3-108371866-108373050	DEG with linked DAP
1029	Sertoli	Gstm6	3.31937400166212e-35	-0.251829381	0.043	0.222	8.68812951195043e-31	chr3-108371866-108373050	DEG with linked DAP
1030	Sertoli	Gstm6	3.31937400166212e-35	-0.251829381	0.043	0.222	8.68812951195043e-31	chr3-107733149-107733759	DEG with linked DAP
1031	Sertoli	Gstm6	3.31937400166212e-35	-0.251829381	0.043	0.222	8.68812951195043e-31	chr3-107733149-107733759	DEG with linked DAP
1032	Sertoli	Gstm6	3.31937400166212e-35	-0.251829381	0.043	0.222	8.68812951195043e-31	chr3-107887709-107888392	DEG with linked DAP
1033	Sertoli	Gstm6	3.31937400166212e-35	-0.251829381	0.043	0.222	8.68812951195043e-31	chr3-107887709-107888392	DEG with linked DAP
1034	Sertoli	Gtf2f2	6.7877630123106e-13	-0.260171281	0.333	0.484	1.77662909084218e-08	NA	DEG with no linked-peak
1035	Sertoli	Hacd2	1.8782043434247e-79	-0.833431631	0.369	0.743	4.9160120484798e-75	NA	DEG with no linked-peak
1036	Sertoli	Hdac4	3.44645503265152e-22	-0.380968983	0.417	0.611	9.02075140246209e-18	NA	DEG with no linked-peak
1037	Sertoli	Hdhd5	9.13339615414647e-31	-0.286035308	0.091	0.286	2.3905751093863e-26	NA	DEG with no linked-peak
1038	Sertoli	Hectd2	2.12528711803007e-31	-0.268919749	0.046	0.211	5.5627265027319e-27	chr19-36368488-36368915	DEG with linked non-DAP
1039	Sertoli	Hectd2	2.12528711803007e-31	-0.268919749	0.046	0.211	5.5627265027319e-27	chr19-36630353-36630603	DEG with linked non-DAP
1040	Sertoli	Hip1	1.5815593080473e-25	-0.353779354	0.202	0.41	4.139573332883e-21	NA	DEG with no linked-peak
1041	Sertoli	Hipk2	1.03336558903029e-87	-0.981405595	0.475	0.822	2.70473109272789e-83	chr6-38532751-38534294	DEG with linked non-DAP
1042	Sertoli	Hipk2	1.03336558903029e-87	-0.981405595	0.475	0.822	2.70473109272789e-83	chr6-38605354-38606012	DEG with linked non-DAP
1043	Sertoli	Hipk2	1.03336558903029e-87	-0.981405595	0.475	0.822	2.70473109272789e-83	chr6-38547657-38547955	DEG with linked non-DAP
1044	Sertoli	Hipk2	1.03336558903029e-87	-0.981405595	0.475	0.822	2.70473109272789e-83	chr6-39235448-39236057	DEG with linked non-DAP
1045	Sertoli	Hipk2	1.03336558903029e-87	-0.981405595	0.475	0.822	2.70473109272789e-83	chr6-38510785-38511265	DEG with linked non-DAP
1046	Sertoli	Hipk2	1.03336558903029e-87	-0.981405595	0.475	0.822	2.70473109272789e-83	chr6-39318761-39319660	DEG with linked non-DAP
1047	Sertoli	Hipk2	1.03336558903029e-87	-0.981405595	0.475	0.822	2.70473109272789e-83	chr6-38550592-38552500	DEG with linked non-DAP
1048	Sertoli	Hipk2	1.03336558903029e-87	-0.981405595	0.475	0.822	2.70473109272789e-83	chr6-38534402-38535552	DEG with linked non-DAP
1049	Sertoli	Hivep3	1.63524011714152e-69	-0.836227824	0.104	0.429	4.2800774826062e-65	chr4-119247318-119248224	DEG with linked non-DAP
1050	Sertoli	Hmga2	1.98161312740915e-50	-0.63284537	0.914	0.975	5.18667419968072e-46	chr10-120584342-120584778	DEG with linked non-DAP
1051	Sertoli	Hmga2	1.98161312740915e-50	-0.63284537	0.914	0.975	5.18667419968072e-46	chr10-120147380-120147910	DEG with linked non-DAP
1052	Sertoli	Hmga2	1.98161312740915e-50	-0.63284537	0.914	0.975	5.18667419968072e-46	chr10-120195489-120196018	DEG with linked non-DAP
1053	Sertoli	Hmga2	1.98161312740915e-50	-0.63284537	0.914	0.975	5.18667419968072e-46	chr10-120182764-120183248	DEG with linked non-DAP
1054	Sertoli	Hmga2	1.98161312740915e-50	-0.63284537	0.914	0.975	5.18667419968072e-46	chr10-120112059-120113396	DEG with linked non-DAP
1055	Sertoli	Hmga2	1.98161312740915e-50	-0.63284537	0.914	0.975	5.18667419968072e-46	chr10-120635705-120636547	DEG with linked non-DAP
1056	Sertoli	Hmga2	1.98161312740915e-50	-0.63284537	0.914	0.975	5.18667419968072e-46	chr10-120674342-120675677	DEG with linked non-DAP
1057	Sertoli	Hmga2	1.98161312740915e-50	-0.63284537	0.914	0.975	5.18667419968072e-46	chr10-120279349-120280160	DEG with linked non-DAP
1058	Sertoli	Hmga2	1.98161312740915e-50	-0.63284537	0.914	0.975	5.18667419968072e-46	chr10-120280338-120280975	DEG with linked non-DAP
1059	Sertoli	Hmga2	1.98161312740915e-50	-0.63284537	0.914	0.975	5.18667419968072e-46	chr10-120875675-120877039	DEG with linked non-DAP
1060	Sertoli	Hmgcs2	1.06388186181946e-79	-1.000154012	0.277	0.697	2.78460438512625e-75	chr3-98059069-98059386	DEG with linked DAP
1061	Sertoli	Hmgcs2	1.06388186181946e-79	-1.000154012	0.277	0.697	2.78460438512625e-75	chr3-98353290-98353559	DEG with linked DAP
1062	Sertoli	Hmgcs2	1.06388186181946e-79	-1.000154012	0.277	0.697	2.78460438512625e-75	chr3-98319115-98319631	DEG with linked DAP
1063	Sertoli	Hmgcs2	1.06388186181946e-79	-1.000154012	0.277	0.697	2.78460438512625e-75	chr3-98416945-98417813	DEG with linked DAP
1064	Sertoli	Hmgcs2	1.06388186181946e-79	-1.000154012	0.277	0.697	2.78460438512625e-75	chr3-98070895-98071551	DEG with linked DAP
1065	Sertoli	Homer2	6.3656582543718e-52	-0.479331141	0.119	0.406	1.66614739149927e-47	chr7-81344434-81345680	DEG with linked non-DAP
1066	Sertoli	Homer2	6.3656582543718e-52	-0.479331141	0.119	0.406	1.66614739149927e-47	chr7-82177183-82177755	DEG with linked non-DAP
1067	Sertoli	Hs6st3	2.43750479984434e-35	-0.47308925	0.036	0.205	6.37992506311257e-31	NA	DEG with no linked-peak
1068	Sertoli	Hsd17b3	4.82306229051271e-37	-0.433893896	0.076	0.287	1.2623883239188e-32	chr13-64064020-64064737	DEG with linked non-DAP
1069	Sertoli	Hsd17b3	4.82306229051271e-37	-0.433893896	0.076	0.287	1.2623883239188e-32	chr13-64253390-64254095	DEG with linked non-DAP
1070	Sertoli	Hsd17b3	4.82306229051271e-37	-0.433893896	0.076	0.287	1.2623883239188e-32	chr13-64431614-64433169	DEG with linked non-DAP
1071	Sertoli	Hsd17b3	4.82306229051271e-37	-0.433893896	0.076	0.287	1.2623883239188e-32	chr13-64161215-64163132	DEG with linked non-DAP
1072	Sertoli	Hsd17b3	4.82306229051271e-37	-0.433893896	0.076	0.287	1.2623883239188e-32	chr13-63878871-63879713	DEG with linked non-DAP
1073	Sertoli	Hsd17b3	4.82306229051271e-37	-0.433893896	0.076	0.287	1.2623883239188e-32	chr13-64315495-64315785	DEG with linked non-DAP
1074	Sertoli	Hsd17b3	4.82306229051271e-37	-0.433893896	0.076	0.287	1.2623883239188e-32	chr13-64151959-64154201	DEG with linked non-DAP
1075	Sertoli	Hsd17b3	4.82306229051271e-37	-0.433893896	0.076	0.287	1.2623883239188e-32	chr13-64089096-64089302	DEG with linked non-DAP
1076	Sertoli	Hsd17b3	4.82306229051271e-37	-0.433893896	0.076	0.287	1.2623883239188e-32	chr13-64374896-64375823	DEG with linked non-DAP
1077	Sertoli	Hsd17b3	4.82306229051271e-37	-0.433893896	0.076	0.287	1.2623883239188e-32	chr13-64420890-64421810	DEG with linked non-DAP
1078	Sertoli	Hsd17b3	4.82306229051271e-37	-0.433893896	0.076	0.287	1.2623883239188e-32	chr13-64396861-64397209	DEG with linked non-DAP
1079	Sertoli	Hsd17b3	4.82306229051271e-37	-0.433893896	0.076	0.287	1.2623883239188e-32	chr13-64477464-64478480	DEG with linked non-DAP
1080	Sertoli	Hsd17b3	4.82306229051271e-37	-0.433893896	0.076	0.287	1.2623883239188e-32	chr13-63814351-63815889	DEG with linked non-DAP
1081	Sertoli	Hsd17b3	4.82306229051271e-37	-0.433893896	0.076	0.287	1.2623883239188e-32	chr13-63648980-63649416	DEG with linked non-DAP
1082	Sertoli	Hsd17b3	4.82306229051271e-37	-0.433893896	0.076	0.287	1.2623883239188e-32	chr13-64410449-64410933	DEG with linked non-DAP
1083	Sertoli	Hsd17b3	4.82306229051271e-37	-0.433893896	0.076	0.287	1.2623883239188e-32	chr13-64074473-64075146	DEG with linked non-DAP
1084	Sertoli	Hsd17b3	4.82306229051271e-37	-0.433893896	0.076	0.287	1.2623883239188e-32	chr13-64404472-64404851	DEG with linked non-DAP
1085	Sertoli	Iars2	3.16184640349567e-24	-0.324622732	0.228	0.431	8.27581677650957e-20	NA	DEG with no linked-peak
1086	Sertoli	Igsf3	1.37127693725483e-54	-0.492421209	0.151	0.456	3.58918025557079e-50	chr3-101454960-101455455	DEG with linked non-DAP
1087	Sertoli	Ipp	6.67910249649146e-25	-0.278491985	0.116	0.297	1.74818828743167e-20	NA	DEG with no linked-peak
1088	Sertoli	Iqch	1.45430852466986e-103	-0.778572771	0.035	0.415	3.8065071324709e-99	chr9-64084215-64085539	DEG with linked non-DAP
1089	Sertoli	Iqch	1.45430852466986e-103	-0.778572771	0.035	0.415	3.8065071324709e-99	chr9-64049417-64050697	DEG with linked non-DAP
1090	Sertoli	Iqgap2	3.09110469223774e-77	-0.79534338	0.065	0.394	8.09065742146306e-73	NA	DEG with no linked-peak
1091	Sertoli	Irf2	9.9324545581585e-23	-0.365973198	0.207	0.401	2.59972065605241e-18	NA	DEG with no linked-peak
1092	Sertoli	Itga4	4.41191066606245e-24	-0.287947896	0.049	0.19	1.15477349773519e-19	chr2-79634565-79636238	DEG with linked non-DAP
1093	Sertoli	Itga4	4.41191066606245e-24	-0.287947896	0.049	0.19	1.15477349773519e-19	chr2-78873967-78874295	DEG with linked non-DAP
1094	Sertoli	Itgav	4.48321712064048e-15	-0.278410823	0.392	0.563	1.17343724915644e-10	NA	DEG with no linked-peak
1095	Sertoli	Itgb8	1.43954965482313e-55	-0.487656281	0.051	0.307	3.76787726653406e-51	chr12-119041130-119041716	DEG with linked non-DAP
1096	Sertoli	Itgb8	1.43954965482313e-55	-0.487656281	0.051	0.307	3.76787726653406e-51	chr12-119352445-119352970	DEG with linked non-DAP
1097	Sertoli	Itgb8	1.43954965482313e-55	-0.487656281	0.051	0.307	3.76787726653406e-51	chr12-119237509-119239608	DEG with linked non-DAP
1098	Sertoli	Itgb8	1.43954965482313e-55	-0.487656281	0.051	0.307	3.76787726653406e-51	chr12-119053762-119055079	DEG with linked non-DAP
1099	Sertoli	Itpkb	1.48071978746359e-33	-0.399351319	0.116	0.332	3.87563597170721e-29	chr1-180406867-180407677	DEG with linked DAP
1100	Sertoli	Itpkb	1.48071978746359e-33	-0.399351319	0.116	0.332	3.87563597170721e-29	chr1-180421416-180422823	DEG with linked DAP
1101	Sertoli	Itpkb	1.48071978746359e-33	-0.399351319	0.116	0.332	3.87563597170721e-29	chr1-180255354-180256785	DEG with linked DAP
1102	Sertoli	Itpkb	1.48071978746359e-33	-0.399351319	0.116	0.332	3.87563597170721e-29	chr1-180195063-180196462	DEG with linked DAP
1103	Sertoli	Itpkb	1.48071978746359e-33	-0.399351319	0.116	0.332	3.87563597170721e-29	chr1-180307242-180308483	DEG with linked DAP
1104	Sertoli	Itpkb	1.48071978746359e-33	-0.399351319	0.116	0.332	3.87563597170721e-29	chr1-180179583-180180336	DEG with linked DAP
1105	Sertoli	Itpkb	1.48071978746359e-33	-0.399351319	0.116	0.332	3.87563597170721e-29	chr1-180329985-180332719	DEG with linked DAP
1106	Sertoli	Itpkb	1.48071978746359e-33	-0.399351319	0.116	0.332	3.87563597170721e-29	chr1-180414835-180415499	DEG with linked DAP
1107	Sertoli	Itpkb	1.48071978746359e-33	-0.399351319	0.116	0.332	3.87563597170721e-29	chr1-180384439-180384860	DEG with linked DAP
1108	Sertoli	Itpkb	1.48071978746359e-33	-0.399351319	0.116	0.332	3.87563597170721e-29	chr1-180371193-180371944	DEG with linked DAP
1109	Sertoli	Itpkb	1.48071978746359e-33	-0.399351319	0.116	0.332	3.87563597170721e-29	chr1-180497835-180498142	DEG with linked DAP
1110	Sertoli	Jun	9.99913251334778e-46	-0.381621199	0.074	0.316	2.61717294404365e-41	NA	DEG with no linked-peak
1111	Sertoli	Kcnh1	3.07650360432512e-87	-1.024857705	0.691	0.888	8.05244053396056e-83	chr1-191854585-191855899	DEG with linked non-DAP
1112	Sertoli	Kcnh1	3.07650360432512e-87	-1.024857705	0.691	0.888	8.05244053396056e-83	chr1-192400977-192401254	DEG with linked non-DAP
1113	Sertoli	Kcnh1	3.07650360432512e-87	-1.024857705	0.691	0.888	8.05244053396056e-83	chr1-192069930-192071157	DEG with linked non-DAP
1114	Sertoli	Kcnh1	3.07650360432512e-87	-1.024857705	0.691	0.888	8.05244053396056e-83	chr1-192207953-192208322	DEG with linked non-DAP
1115	Sertoli	Kcnh1	3.07650360432512e-87	-1.024857705	0.691	0.888	8.05244053396056e-83	chr1-191980984-191981916	DEG with linked non-DAP
1116	Sertoli	Kcnh1	3.07650360432512e-87	-1.024857705	0.691	0.888	8.05244053396056e-83	chr1-192061497-192062387	DEG with linked non-DAP
1117	Sertoli	Kcnh1	3.07650360432512e-87	-1.024857705	0.691	0.888	8.05244053396056e-83	chr1-191894286-191894832	DEG with linked non-DAP
1118	Sertoli	Kcnh1	3.07650360432512e-87	-1.024857705	0.691	0.888	8.05244053396056e-83	chr1-191868803-191869054	DEG with linked non-DAP
1119	Sertoli	Kcnh1	3.07650360432512e-87	-1.024857705	0.691	0.888	8.05244053396056e-83	chr1-191802040-191802689	DEG with linked non-DAP
1120	Sertoli	Kcnh1	3.07650360432512e-87	-1.024857705	0.691	0.888	8.05244053396056e-83	chr1-191863953-191865133	DEG with linked non-DAP
1121	Sertoli	Kcnh1	3.07650360432512e-87	-1.024857705	0.691	0.888	8.05244053396056e-83	chr1-191928364-191928563	DEG with linked non-DAP
1122	Sertoli	Kcnk2	8.54891758191094e-127	-1.405421122	0.073	0.539	2.23759368788937e-122	chr1-189087267-189088145	DEG with linked non-DAP
1123	Sertoli	Kcnk2	8.54891758191094e-127	-1.405421122	0.073	0.539	2.23759368788937e-122	chr1-189215013-189215875	DEG with linked non-DAP
1124	Sertoli	Kcnk2	8.54891758191094e-127	-1.405421122	0.073	0.539	2.23759368788937e-122	chr1-189833338-189833575	DEG with linked non-DAP
1125	Sertoli	Kcnk2	8.54891758191094e-127	-1.405421122	0.073	0.539	2.23759368788937e-122	chr1-189687417-189688907	DEG with linked non-DAP
1126	Sertoli	Kcnma1	3.07431042464915e-106	-1.403545912	0.237	0.68	8.04670010547668e-102	chr14-24067477-24068000	DEG with linked DAP
1127	Sertoli	Kcnma1	3.07431042464915e-106	-1.403545912	0.237	0.68	8.04670010547668e-102	chr14-23848387-23849646	DEG with linked DAP
1128	Sertoli	Kcnma1	3.07431042464915e-106	-1.403545912	0.237	0.68	8.04670010547668e-102	chr14-24490244-24491468	DEG with linked DAP
1129	Sertoli	Kcnma1	3.07431042464915e-106	-1.403545912	0.237	0.68	8.04670010547668e-102	chr14-23885242-23886477	DEG with linked DAP
1130	Sertoli	Kcnma1	3.07431042464915e-106	-1.403545912	0.237	0.68	8.04670010547668e-102	chr14-23605579-23606481	DEG with linked DAP
1131	Sertoli	Kcnma1	3.07431042464915e-106	-1.403545912	0.237	0.68	8.04670010547668e-102	chr14-23640510-23640976	DEG with linked DAP
1132	Sertoli	Kcnma1	3.07431042464915e-106	-1.403545912	0.237	0.68	8.04670010547668e-102	chr14-24453922-24454380	DEG with linked DAP
1133	Sertoli	Kctd1	4.88229011173725e-18	-0.321271894	0.212	0.386	1.27789061384611e-13	NA	DEG with no linked-peak
1134	Sertoli	Kctd14	1.08878423470748e-09	-0.25613914	0.963	0.986	2.84978385592337e-05	chr7-97617630-97617925	DEG with linked non-DAP
1135	Sertoli	Kctd14	1.08878423470748e-09	-0.25613914	0.963	0.986	2.84978385592337e-05	chr7-97445624-97447608	DEG with linked non-DAP
1136	Sertoli	Kctd14	1.08878423470748e-09	-0.25613914	0.963	0.986	2.84978385592337e-05	chr7-97189022-97189560	DEG with linked non-DAP
1137	Sertoli	Kctd14	1.08878423470748e-09	-0.25613914	0.963	0.986	2.84978385592337e-05	chr7-97220801-97221388	DEG with linked non-DAP
1138	Sertoli	Kctd14	1.08878423470748e-09	-0.25613914	0.963	0.986	2.84978385592337e-05	chr7-97151115-97151589	DEG with linked non-DAP
1139	Sertoli	Kctd14	1.08878423470748e-09	-0.25613914	0.963	0.986	2.84978385592337e-05	chr7-97391331-97392406	DEG with linked non-DAP
1140	Sertoli	Kctd14	1.08878423470748e-09	-0.25613914	0.963	0.986	2.84978385592337e-05	chr7-97480265-97481385	DEG with linked non-DAP
1141	Sertoli	Kctd14	1.08878423470748e-09	-0.25613914	0.963	0.986	2.84978385592337e-05	chr7-97460175-97461733	DEG with linked non-DAP
1142	Sertoli	Kctd14	1.08878423470748e-09	-0.25613914	0.963	0.986	2.84978385592337e-05	chr7-97850311-97851063	DEG with linked non-DAP
1143	Sertoli	Kctd14	1.08878423470748e-09	-0.25613914	0.963	0.986	2.84978385592337e-05	chr7-97012110-97013370	DEG with linked non-DAP
1144	Sertoli	Kctd8	2.86449797844008e-40	-1.130788617	0.093	0.317	7.49753700876906e-36	chr5-69164133-69164501	DEG with linked non-DAP
1145	Sertoli	Kdm7a	1.90467424878138e-50	-0.74330797	0.444	0.718	4.98529437876039e-46	chr6-38730208-38731004	DEG with linked non-DAP
1146	Sertoli	Kdm7a	1.90467424878138e-50	-0.74330797	0.444	0.718	4.98529437876039e-46	chr6-39317992-39318251	DEG with linked non-DAP
1147	Sertoli	Kdm7a	1.90467424878138e-50	-0.74330797	0.444	0.718	4.98529437876039e-46	chr6-39060882-39061555	DEG with linked non-DAP
1148	Sertoli	Khdrbs3	7.73892099826865e-26	-0.30117914	0.192	0.407	2.02558518208684e-21	NA	DEG with no linked-peak
1149	Sertoli	Kif13a	1.44841076376177e-13	-0.267449235	0.219	0.36	3.79107033307007e-09	chr13-46668871-46670497	DEG with linked non-DAP
1150	Sertoli	Kif21a	9.10312921139965e-63	-0.58714148	0.166	0.516	2.38265303979175e-58	NA	DEG with no linked-peak
1151	Sertoli	Kirrel3	9.22491177921885e-57	-0.419501291	0.106	0.415	2.41452840909274e-52	chr9-34193072-34193725	DEG with linked non-DAP
1152	Sertoli	Kremen1	6.43215301680965e-49	-0.546016049	0.219	0.52	1.68355173061976e-44	chr11-5761383-5762854	DEG with linked non-DAP
1153	Sertoli	Kremen1	6.43215301680965e-49	-0.546016049	0.219	0.52	1.68355173061976e-44	chr11-4802885-4804427	DEG with linked non-DAP
1154	Sertoli	Kremen1	6.43215301680965e-49	-0.546016049	0.219	0.52	1.68355173061976e-44	chr11-5505740-5506591	DEG with linked non-DAP
1155	Sertoli	Kremen1	6.43215301680965e-49	-0.546016049	0.219	0.52	1.68355173061976e-44	chr11-5139941-5141589	DEG with linked non-DAP
1156	Sertoli	Lama4	9.31844577891889e-200	-1.302325936	0.081	0.712	2.43900999817423e-195	chr10-38553475-38554509	DEG with linked non-DAP
1157	Sertoli	Lats2	2.20047375950657e-19	-0.324785386	0.355	0.547	5.7595200181325e-15	NA	DEG with no linked-peak
1158	Sertoli	Ldlrad3	7.77303807377308e-79	-0.781801786	0.203	0.586	2.03451498542937e-74	chr2-101914878-101915303	DEG with linked non-DAP
1159	Sertoli	Lgr5	1.06498400168099e-81	-1.161227231	0.218	0.624	2.78748912599982e-77	chr10-115484534-115484919	DEG with linked non-DAP
1160	Sertoli	Lgr5	1.06498400168099e-81	-1.161227231	0.218	0.624	2.78748912599982e-77	chr10-115383958-115385908	DEG with linked non-DAP
1161	Sertoli	Lifr	3.79839624740212e-40	-0.359805429	0.108	0.352	9.94192233795032e-36	NA	DEG with no linked-peak
1162	Sertoli	Lmo4	5.55029699354235e-28	-0.354048579	0.147	0.353	1.45273473508978e-23	chr3-143914105-143915362	DEG with linked non-DAP
1163	Sertoli	Lmo4	5.55029699354235e-28	-0.354048579	0.147	0.353	1.45273473508978e-23	chr3-144012648-144013787	DEG with linked non-DAP
1164	Sertoli	Lmo4	5.55029699354235e-28	-0.354048579	0.147	0.353	1.45273473508978e-23	chr3-144622892-144623746	DEG with linked non-DAP
1165	Sertoli	Lpcat2	2.90621960731706e-90	-0.931716111	0.201	0.61	7.60673920019167e-86	NA	DEG with no linked-peak
1166	Sertoli	Lpgat1	5.39815250274783e-13	-0.303318237	0.303	0.445	1.41291243606922e-08	chr1-191854585-191855899	DEG with linked non-DAP
1167	Sertoli	Lpgat1	5.39815250274783e-13	-0.303318237	0.303	0.445	1.41291243606922e-08	chr1-191437159-191437570	DEG with linked non-DAP
1168	Sertoli	Lpgat1	5.39815250274783e-13	-0.303318237	0.303	0.445	1.41291243606922e-08	chr1-191574259-191576451	DEG with linked non-DAP
1169	Sertoli	Lpgat1	5.39815250274783e-13	-0.303318237	0.303	0.445	1.41291243606922e-08	chr1-191863953-191865133	DEG with linked non-DAP
1170	Sertoli	Lpgat1	5.39815250274783e-13	-0.303318237	0.303	0.445	1.41291243606922e-08	chr1-191325310-191326934	DEG with linked non-DAP
1171	Sertoli	Lpgat1	5.39815250274783e-13	-0.303318237	0.303	0.445	1.41291243606922e-08	chr1-192136255-192138842	DEG with linked non-DAP
1172	Sertoli	Lpgat1	5.39815250274783e-13	-0.303318237	0.303	0.445	1.41291243606922e-08	chr1-191295603-191297266	DEG with linked non-DAP
1173	Sertoli	Lpgat1	5.39815250274783e-13	-0.303318237	0.303	0.445	1.41291243606922e-08	chr1-191506339-191507411	DEG with linked non-DAP
1174	Sertoli	Lpgat1	5.39815250274783e-13	-0.303318237	0.303	0.445	1.41291243606922e-08	chr1-191256576-191258352	DEG with linked non-DAP
1175	Sertoli	Lpin2	2.67828860220389e-61	-0.815804574	0.374	0.689	7.01015258740845e-57	chr17-70989786-70991373	DEG with linked non-DAP
1176	Sertoli	Lpin2	2.67828860220389e-61	-0.815804574	0.374	0.689	7.01015258740845e-57	chr17-71027081-71027678	DEG with linked non-DAP
1177	Sertoli	Lrba	4.52717014747646e-20	-0.350447446	0.56	0.76	1.18494151440049e-15	NA	DEG with no linked-peak
1178	Sertoli	Lrch1	2.20751822586652e-18	-0.294136662	0.281	0.466	5.77795820438302e-14	chr14-74925836-74926482	DEG with linked non-DAP
1179	Sertoli	Lrch1	2.20751822586652e-18	-0.294136662	0.281	0.466	5.77795820438302e-14	chr14-74902813-74903484	DEG with linked non-DAP
1180	Sertoli	Lrp4	6.14620577974288e-169	-1.385155147	0.114	0.702	1.6087079007899e-164	chr2-91112438-91112838	DEG with linked non-DAP
1181	Sertoli	Lrp4	6.14620577974288e-169	-1.385155147	0.114	0.702	1.6087079007899e-164	chr2-91652824-91653219	DEG with linked non-DAP
1182	Sertoli	Lrp4	6.14620577974288e-169	-1.385155147	0.114	0.702	1.6087079007899e-164	chr2-91930913-91933168	DEG with linked non-DAP
1183	Sertoli	Lrp4	6.14620577974288e-169	-1.385155147	0.114	0.702	1.6087079007899e-164	chr2-91182068-91184083	DEG with linked non-DAP
1184	Sertoli	Lrp4	6.14620577974288e-169	-1.385155147	0.114	0.702	1.6087079007899e-164	chr2-91236167-91237933	DEG with linked non-DAP
1185	Sertoli	Lrp4	6.14620577974288e-169	-1.385155147	0.114	0.702	1.6087079007899e-164	chr2-91856633-91857073	DEG with linked non-DAP
1186	Sertoli	Lrp4	6.14620577974288e-169	-1.385155147	0.114	0.702	1.6087079007899e-164	chr2-91504428-91505682	DEG with linked non-DAP
1187	Sertoli	Lrp4	6.14620577974288e-169	-1.385155147	0.114	0.702	1.6087079007899e-164	chr2-91129767-91131017	DEG with linked non-DAP
1188	Sertoli	Lrp4	6.14620577974288e-169	-1.385155147	0.114	0.702	1.6087079007899e-164	chr2-91769502-91770231	DEG with linked non-DAP
1189	Sertoli	Lrp4	6.14620577974288e-169	-1.385155147	0.114	0.702	1.6087079007899e-164	chr2-91117608-91118200	DEG with linked non-DAP
1190	Sertoli	Lrrc58	2.7016557052052e-13	-0.390353601	0.467	0.609	7.07131364280409e-09	chr16-37852321-37854289	DEG with linked non-DAP
1191	Sertoli	Lrrc8c	9.49882929812103e-55	-0.445988901	0.067	0.333	2.4862235804902e-50	chr5-105146178-105146808	DEG with linked DAP
1192	Sertoli	Lrrc8c	9.49882929812103e-55	-0.445988901	0.067	0.333	2.4862235804902e-50	chr5-105301278-105302012	DEG with linked DAP
1193	Sertoli	Lrrc8c	9.49882929812103e-55	-0.445988901	0.067	0.333	2.4862235804902e-50	chr5-105517967-105520269	DEG with linked DAP
1194	Sertoli	Lrrc8c	9.49882929812103e-55	-0.445988901	0.067	0.333	2.4862235804902e-50	chr5-105602079-105603104	DEG with linked DAP
1195	Sertoli	Lrrc8c	9.49882929812103e-55	-0.445988901	0.067	0.333	2.4862235804902e-50	chr5-105599401-105600197	DEG with linked DAP
1196	Sertoli	Lrrc8c	9.49882929812103e-55	-0.445988901	0.067	0.333	2.4862235804902e-50	chr5-105498435-105499006	DEG with linked DAP
1197	Sertoli	Lrrc8c	9.49882929812103e-55	-0.445988901	0.067	0.333	2.4862235804902e-50	chr5-105418204-105418854	DEG with linked DAP
1198	Sertoli	Lrrc8d	7.19722235857137e-57	-0.600699806	0.319	0.662	1.88380098013247e-52	NA	DEG with no linked-peak
1199	Sertoli	Macf1	2.48724753558055e-69	-0.61605829	0.863	0.964	6.51012169962853e-65	NA	DEG with no linked-peak
1200	Sertoli	Macrod2	3.61192301190453e-30	-0.685286189	0.23	0.451	9.45384729135893e-26	NA	DEG with no linked-peak
1201	Sertoli	Mageb18	3.32205017038482e-10	-0.430247426	0.136	0.243	8.69513411596522e-06	chrX-92679644-92680272	DEG with linked non-DAP
1202	Sertoli	Mageb18	3.32205017038482e-10	-0.430247426	0.136	0.243	8.69513411596522e-06	chrX-92698914-92699355	DEG with linked non-DAP
1203	Sertoli	Maged1	2.19660507434867e-57	-0.663118065	0.538	0.814	5.74939412160022e-53	chrX-94525990-94527129	DEG with linked non-DAP
1204	Sertoli	Maged1	2.19660507434867e-57	-0.663118065	0.538	0.814	5.74939412160022e-53	chrX-94212065-94213720	DEG with linked non-DAP
1205	Sertoli	Maged1	2.19660507434867e-57	-0.663118065	0.538	0.814	5.74939412160022e-53	chrX-94431660-94432307	DEG with linked non-DAP
1206	Sertoli	Maml2	2.30123383316328e-78	-1.125265813	0.08	0.419	6.02324943492156e-74	chr9-13246710-13247780	DEG with linked non-DAP
1207	Sertoli	Maml2	2.30123383316328e-78	-1.125265813	0.08	0.419	6.02324943492156e-74	chr9-13826293-13828392	DEG with linked non-DAP
1208	Sertoli	Mamld1	1.11002435422393e-130	-1.131833799	0.1	0.594	2.90537774474571e-126	chrX-71116025-71117178	DEG with linked non-DAP
1209	Sertoli	Man1a2	9.43785671050897e-16	-0.297137304	0.524	0.688	2.47026461540862e-11	NA	DEG with no linked-peak
1210	Sertoli	Man2a2	5.13188051096522e-39	-0.388661499	0.209	0.486	1.34321840494004e-34	chr7-80687657-80689452	DEG with linked non-DAP
1211	Sertoli	Map2	2.16531411023157e-25	-0.38690836	0.092	0.262	5.66749315212012e-21	chr1-66339914-66340504	DEG with linked non-DAP
1212	Sertoli	Map2	2.16531411023157e-25	-0.38690836	0.092	0.262	5.66749315212012e-21	chr1-66176055-66176288	DEG with linked non-DAP
1213	Sertoli	Map2	2.16531411023157e-25	-0.38690836	0.092	0.262	5.66749315212012e-21	chr1-66088260-66089257	DEG with linked non-DAP
1214	Sertoli	Map2	2.16531411023157e-25	-0.38690836	0.092	0.262	5.66749315212012e-21	chr1-66637950-66638676	DEG with linked non-DAP
1215	Sertoli	Map2	2.16531411023157e-25	-0.38690836	0.092	0.262	5.66749315212012e-21	chr1-66626367-66626953	DEG with linked non-DAP
1216	Sertoli	Map2k4	6.97023542495889e-20	-0.343964875	0.642	0.795	1.82438942012874e-15	chr11-66188262-66189177	DEG with linked non-DAP
1217	Sertoli	Map2k4	6.97023542495889e-20	-0.343964875	0.642	0.795	1.82438942012874e-15	chr11-65846174-65846773	DEG with linked non-DAP
1218	Sertoli	Map3k21	5.47215773080161e-56	-0.41757612	0.055	0.313	1.43228256446001e-51	NA	DEG with no linked-peak
1219	Sertoli	Map7	1.25146303809233e-33	-0.317514597	0.054	0.234	3.27557935590287e-29	chr10-20266752-20267730	DEG with linked non-DAP
1220	Sertoli	Map7	1.25146303809233e-33	-0.317514597	0.054	0.234	3.27557935590287e-29	chr10-20240699-20241259	DEG with linked non-DAP
1221	Sertoli	Map7	1.25146303809233e-33	-0.317514597	0.054	0.234	3.27557935590287e-29	chr10-20216041-20216298	DEG with linked non-DAP
1222	Sertoli	Map7	1.25146303809233e-33	-0.317514597	0.054	0.234	3.27557935590287e-29	chr10-20311439-20313307	DEG with linked non-DAP
1223	Sertoli	Mapk4	8.87075611541814e-100	-0.75096024	0.024	0.378	2.32183170564954e-95	NA	DEG with no linked-peak
1224	Sertoli	Mapkapk2	2.18416976984121e-14	-0.268209045	0.345	0.518	5.71684595558238e-10	NA	DEG with no linked-peak
1225	Sertoli	Mapre1	2.60138085913487e-17	-0.288610933	0.272	0.451	6.80885426069961e-13	NA	DEG with no linked-peak
1226	Sertoli	March3	5.76500251728963e-33	-0.418570508	0.067	0.255	1.50893175887539e-28	chr18-56977729-56978375	DEG with linked non-DAP
1227	Sertoli	Mast2	3.70698438012532e-64	-0.717208436	0.673	0.893	9.70266091654e-60	NA	DEG with no linked-peak
1228	Sertoli	Mbnl1	8.80031825370689e-13	-0.290704032	0.596	0.723	2.30339529972524e-08	NA	DEG with no linked-peak
1229	Sertoli	Mbnl2	3.17337164671471e-13	-0.284970196	0.785	0.865	8.30598294811109e-09	NA	DEG with no linked-peak
1230	Sertoli	Mboat2	9.00980708545249e-25	-0.472778276	0.604	0.775	2.35822690654633e-20	chr12-24837284-24838241	DEG with linked non-DAP
1231	Sertoli	Mbp	6.14605313193725e-50	-0.373560583	0.036	0.257	1.60866794675326e-45	chr18-82758603-82758859	DEG with linked non-DAP
1232	Sertoli	Mbp	6.14605313193725e-50	-0.373560583	0.036	0.257	1.60866794675326e-45	chr18-82418549-82419398	DEG with linked non-DAP
1233	Sertoli	Mdfic	9.15245178397607e-16	-0.351022451	0.427	0.612	2.3955627299379e-11	chr6-15737019-15737841	DEG with linked non-DAP
1234	Sertoli	Me1	8.53680375786247e-85	-1.274073592	0.342	0.723	2.23442301558292e-80	chr9-86594329-86594827	DEG with linked non-DAP
1235	Sertoli	Me1	8.53680375786247e-85	-1.274073592	0.342	0.723	2.23442301558292e-80	chr9-86745995-86746577	DEG with linked non-DAP
1236	Sertoli	Me1	8.53680375786247e-85	-1.274073592	0.342	0.723	2.23442301558292e-80	chr9-86571044-86572577	DEG with linked non-DAP
1237	Sertoli	Me1	8.53680375786247e-85	-1.274073592	0.342	0.723	2.23442301558292e-80	chr9-86466822-86467824	DEG with linked non-DAP
1238	Sertoli	Me1	8.53680375786247e-85	-1.274073592	0.342	0.723	2.23442301558292e-80	chr9-86525565-86525958	DEG with linked non-DAP
1239	Sertoli	Me1	8.53680375786247e-85	-1.274073592	0.342	0.723	2.23442301558292e-80	chr9-86583430-86584459	DEG with linked non-DAP
1240	Sertoli	Me1	8.53680375786247e-85	-1.274073592	0.342	0.723	2.23442301558292e-80	chr9-86716577-86717635	DEG with linked non-DAP
1241	Sertoli	Me1	8.53680375786247e-85	-1.274073592	0.342	0.723	2.23442301558292e-80	chr9-86592271-86593582	DEG with linked non-DAP
1242	Sertoli	Med12l	4.62228045008233e-32	-0.407628427	0.086	0.282	1.20983568500455e-27	NA	DEG with no linked-peak
1243	Sertoli	Mef2c	7.08258514517143e-25	-0.367552736	0.126	0.313	1.85379583589717e-20	chr13-83565443-83566497	DEG with linked non-DAP
1244	Sertoli	Mef2c	7.08258514517143e-25	-0.367552736	0.126	0.313	1.85379583589717e-20	chr13-83523233-83525027	DEG with linked non-DAP
1245	Sertoli	Mef2c	7.08258514517143e-25	-0.367552736	0.126	0.313	1.85379583589717e-20	chr13-83714809-83715603	DEG with linked non-DAP
1246	Sertoli	Mef2c	7.08258514517143e-25	-0.367552736	0.126	0.313	1.85379583589717e-20	chr13-83562991-83563578	DEG with linked non-DAP
1247	Sertoli	Mef2c	7.08258514517143e-25	-0.367552736	0.126	0.313	1.85379583589717e-20	chr13-83603385-83604609	DEG with linked non-DAP
1248	Sertoli	Megf9	3.29546062580468e-30	-0.367971937	0.124	0.332	8.62553864198118e-26	NA	DEG with no linked-peak
1249	Sertoli	Mertk	2.4740151310712e-69	-0.676725548	0.317	0.709	6.47548720406576e-65	chr2-129129030-129130493	DEG with linked non-DAP
1250	Sertoli	Mertk	2.4740151310712e-69	-0.676725548	0.317	0.709	6.47548720406576e-65	chr2-129181001-129181700	DEG with linked non-DAP
1251	Sertoli	Mertk	2.4740151310712e-69	-0.676725548	0.317	0.709	6.47548720406576e-65	chr2-128816967-128818865	DEG with linked non-DAP
1252	Sertoli	Mertk	2.4740151310712e-69	-0.676725548	0.317	0.709	6.47548720406576e-65	chr2-129197870-129199592	DEG with linked non-DAP
1253	Sertoli	Mertk	2.4740151310712e-69	-0.676725548	0.317	0.709	6.47548720406576e-65	chr2-128966664-128968413	DEG with linked non-DAP
1254	Sertoli	Mex3c	7.1731375724815e-39	-0.528567109	0.777	0.908	1.87749702822131e-34	chr18-73571708-73573811	DEG with linked non-DAP
1255	Sertoli	Mex3c	7.1731375724815e-39	-0.528567109	0.777	0.908	1.87749702822131e-34	chr18-73858872-73859485	DEG with linked non-DAP
1256	Sertoli	Mex3c	7.1731375724815e-39	-0.528567109	0.777	0.908	1.87749702822131e-34	chr18-73947918-73949065	DEG with linked non-DAP
1257	Sertoli	Mex3c	7.1731375724815e-39	-0.528567109	0.777	0.908	1.87749702822131e-34	chr18-73470742-73471390	DEG with linked non-DAP
1258	Sertoli	Mex3c	7.1731375724815e-39	-0.528567109	0.777	0.908	1.87749702822131e-34	chr18-73808037-73808780	DEG with linked non-DAP
1259	Sertoli	Mex3c	7.1731375724815e-39	-0.528567109	0.777	0.908	1.87749702822131e-34	chr18-73814754-73816183	DEG with linked non-DAP
1260	Sertoli	Mgat5	9.37278302663318e-22	-0.321911774	0.285	0.491	2.45323222939097e-17	chr1-127204400-127206585	DEG with linked non-DAP
1261	Sertoli	Mid2	2.06630316559635e-29	-0.271888306	0.033	0.179	5.40834190563189e-25	NA	DEG with no linked-peak
1262	Sertoli	Mitf	3.43325586757844e-43	-0.543973797	0.082	0.313	8.98620390779981e-39	chr6-97917981-97918867	DEG with linked DAP
1263	Sertoli	Mmd2	1.66039302818083e-113	-0.613666224	0.034	0.442	4.34591271196051e-109	NA	DEG with no linked-peak
1264	Sertoli	Mme	1.48053164419766e-15	-0.272842717	0.153	0.304	3.87514352552294e-11	NA	DEG with no linked-peak
1265	Sertoli	Mob3b	1.74068724215116e-44	-0.453467493	0.071	0.304	4.55607478760645e-40	chr4-35523472-35523804	DEG with linked non-DAP
1266	Sertoli	Mpp5	7.40465397266897e-12	-0.261123454	0.388	0.53	1.93809413080638e-07	NA	DEG with no linked-peak
1267	Sertoli	Mpp6	2.19796111221996e-24	-0.458064464	0.42	0.62	5.75294341512453e-20	NA	DEG with no linked-peak
1268	Sertoli	Mras	7.45201805194636e-22	-0.355244572	0.303	0.508	1.95049120491644e-17	chr9-99567986-99569344	DEG with linked non-DAP
1269	Sertoli	Mro	2.99305061904678e-48	-0.405475643	0.086	0.345	7.83401069029304e-44	chr18-73875531-73875746	DEG with linked non-DAP
1270	Sertoli	Mro	2.99305061904678e-48	-0.405475643	0.086	0.345	7.83401069029304e-44	chr18-73858872-73859485	DEG with linked non-DAP
1271	Sertoli	Mro	2.99305061904678e-48	-0.405475643	0.086	0.345	7.83401069029304e-44	chr18-73839629-73840253	DEG with linked non-DAP
1272	Sertoli	Mro	2.99305061904678e-48	-0.405475643	0.086	0.345	7.83401069029304e-44	chr18-73571708-73573811	DEG with linked non-DAP
1273	Sertoli	Mro	2.99305061904678e-48	-0.405475643	0.086	0.345	7.83401069029304e-44	chr18-74215407-74217265	DEG with linked non-DAP
1274	Sertoli	Mro	2.99305061904678e-48	-0.405475643	0.086	0.345	7.83401069029304e-44	chr18-74060719-74061234	DEG with linked non-DAP
1275	Sertoli	Mro	2.99305061904678e-48	-0.405475643	0.086	0.345	7.83401069029304e-44	chr18-73979117-73980246	DEG with linked non-DAP
1276	Sertoli	Mro	2.99305061904678e-48	-0.405475643	0.086	0.345	7.83401069029304e-44	chr18-73364975-73365853	DEG with linked non-DAP
1277	Sertoli	Mro	2.99305061904678e-48	-0.405475643	0.086	0.345	7.83401069029304e-44	chr18-73560249-73561702	DEG with linked non-DAP
1278	Sertoli	Mro	2.99305061904678e-48	-0.405475643	0.086	0.345	7.83401069029304e-44	chr18-73791611-73792754	DEG with linked non-DAP
1279	Sertoli	Mro	2.99305061904678e-48	-0.405475643	0.086	0.345	7.83401069029304e-44	chr18-73422030-73422627	DEG with linked non-DAP
1280	Sertoli	Mro	2.99305061904678e-48	-0.405475643	0.086	0.345	7.83401069029304e-44	chr18-73829503-73831173	DEG with linked non-DAP
1281	Sertoli	Mro	2.99305061904678e-48	-0.405475643	0.086	0.345	7.83401069029304e-44	chr18-73497422-73498255	DEG with linked non-DAP
1282	Sertoli	Msh3	2.34743159025757e-15	-0.28858383	0.364	0.533	6.14416744434016e-11	NA	DEG with no linked-peak
1283	Sertoli	Msi1	4.54876835486229e-37	-0.353724033	0.132	0.374	1.19059462920166e-32	chr5-115450219-115451157	DEG with linked non-DAP
1284	Sertoli	Mtm1	2.72312112562982e-19	-0.339113967	0.195	0.371	7.12749723422348e-15	NA	DEG with no linked-peak
1285	Sertoli	Mtus1	4.53920792733555e-21	-0.29612032	0.119	0.286	1.18809228290081e-16	chr8-40962712-40963891	DEG with linked non-DAP
1286	Sertoli	Mtus1	4.53920792733555e-21	-0.29612032	0.119	0.286	1.18809228290081e-16	chr8-40948890-40949912	DEG with linked non-DAP
1287	Sertoli	Mybl1	5.97581021004845e-131	-1.507648045	0.125	0.616	1.56410856437808e-126	chr1-9768312-9769420	DEG with linked non-DAP
1288	Sertoli	Myo10	4.54136777449041e-74	-0.705502662	0.556	0.856	1.18865760129512e-69	chr15-25315890-25316924	DEG with linked non-DAP
1289	Sertoli	Myo10	4.54136777449041e-74	-0.705502662	0.556	0.856	1.18865760129512e-69	chr15-25269131-25270864	DEG with linked non-DAP
1290	Sertoli	Myo10	4.54136777449041e-74	-0.705502662	0.556	0.856	1.18865760129512e-69	chr15-25494741-25495097	DEG with linked non-DAP
1291	Sertoli	Myo10	4.54136777449041e-74	-0.705502662	0.556	0.856	1.18865760129512e-69	chr15-25302541-25303108	DEG with linked non-DAP
1292	Sertoli	Myo18a	2.4789734582818e-50	-0.484239159	0.141	0.434	6.48846512970678e-46	NA	DEG with no linked-peak
1293	Sertoli	Naaladl2	8.32389733472524e-12	-0.287803926	0.195	0.325	2.17869688839098e-07	NA	DEG with no linked-peak
1294	Sertoli	Nabp1	3.75970233067075e-45	-0.415185487	0.062	0.292	9.84064488029761e-41	NA	DEG with no linked-peak
1295	Sertoli	Nadk	2.01300713043183e-30	-0.319481978	0.15	0.371	5.26884486319228e-26	NA	DEG with no linked-peak
1296	Sertoli	Nav1	6.86690748539988e-95	-0.930604199	0.21	0.636	1.79734436522856e-90	chr1-135461925-135462980	DEG with linked non-DAP
1297	Sertoli	Nav1	6.86690748539988e-95	-0.930604199	0.21	0.636	1.79734436522856e-90	chr1-135169369-135170683	DEG with linked non-DAP
1298	Sertoli	Nav1	6.86690748539988e-95	-0.930604199	0.21	0.636	1.79734436522856e-90	chr1-135237107-135237654	DEG with linked non-DAP
1299	Sertoli	Nav1	6.86690748539988e-95	-0.930604199	0.21	0.636	1.79734436522856e-90	chr1-135548563-135549275	DEG with linked non-DAP
1300	Sertoli	Nav1	6.86690748539988e-95	-0.930604199	0.21	0.636	1.79734436522856e-90	chr1-135584650-135586025	DEG with linked non-DAP
1301	Sertoli	Nav1	6.86690748539988e-95	-0.930604199	0.21	0.636	1.79734436522856e-90	chr1-135181177-135182108	DEG with linked non-DAP
1302	Sertoli	Nav1	6.86690748539988e-95	-0.930604199	0.21	0.636	1.79734436522856e-90	chr1-135778303-135779540	DEG with linked non-DAP
1303	Sertoli	Nbeal1	2.54191853193735e-13	-0.301082034	0.556	0.702	6.65321756549281e-09	NA	DEG with no linked-peak
1304	Sertoli	Nck2	4.15688620407323e-44	-0.516396429	0.372	0.672	1.08802339505413e-39	chr1-43544822-43545524	DEG with linked non-DAP
1305	Sertoli	Nckap1	3.74290080789247e-20	-0.341643545	0.545	0.725	9.79666857457776e-16	chr2-80463643-80464449	DEG with linked non-DAP
1306	Sertoli	Ncoa1	8.69141906079178e-20	-0.355420238	0.457	0.647	2.27489202497164e-15	NA	DEG with no linked-peak
1307	Sertoli	Ncoa7	1.72680782745695e-23	-0.520371266	0.509	0.693	4.51974680758582e-19	NA	DEG with no linked-peak
1308	Sertoli	Nedd4l	1.39665008818158e-15	-0.286040048	0.259	0.422	3.65559194080646e-11	chr18-64972007-64972626	DEG with linked non-DAP
1309	Sertoli	Nedd9	2.07552764665432e-67	-0.765077223	0.343	0.712	5.43248606235302e-63	chr13-41705455-41706104	DEG with linked non-DAP
1310	Sertoli	Nell1	1.10165069698568e-110	-1.958315509	0.051	0.458	2.88346053429031e-106	chr7-49832858-49834366	DEG with linked non-DAP
1311	Sertoli	Nell1	1.10165069698568e-110	-1.958315509	0.051	0.458	2.88346053429031e-106	chr7-49606383-49606997	DEG with linked non-DAP
1312	Sertoli	Nell1	1.10165069698568e-110	-1.958315509	0.051	0.458	2.88346053429031e-106	chr7-49527528-49528632	DEG with linked non-DAP
1313	Sertoli	Nell1	1.10165069698568e-110	-1.958315509	0.051	0.458	2.88346053429031e-106	chr7-49505848-49506684	DEG with linked non-DAP
1314	Sertoli	Nell1	1.10165069698568e-110	-1.958315509	0.051	0.458	2.88346053429031e-106	chr7-49605201-49605783	DEG with linked non-DAP
1315	Sertoli	Nell1	1.10165069698568e-110	-1.958315509	0.051	0.458	2.88346053429031e-106	chr7-49777468-49780291	DEG with linked non-DAP
1316	Sertoli	Nell1	1.10165069698568e-110	-1.958315509	0.051	0.458	2.88346053429031e-106	chr7-49508164-49508692	DEG with linked non-DAP
1317	Sertoli	Nell1	1.10165069698568e-110	-1.958315509	0.051	0.458	2.88346053429031e-106	chr7-49502450-49503054	DEG with linked non-DAP
1318	Sertoli	Nell1	1.10165069698568e-110	-1.958315509	0.051	0.458	2.88346053429031e-106	chr7-49839934-49841429	DEG with linked non-DAP
1319	Sertoli	Nell1	1.10165069698568e-110	-1.958315509	0.051	0.458	2.88346053429031e-106	chr7-49503406-49505300	DEG with linked non-DAP
1320	Sertoli	Neto2	1.01558188013774e-50	-0.695788052	0.192	0.491	2.65818401307253e-46	chr8-85912445-85912710	DEG with linked non-DAP
1321	Sertoli	Nhsl1	1.11808594461376e-72	-0.74709118	0.263	0.642	2.92647815143206e-68	NA	DEG with no linked-peak
1322	Sertoli	Nipal1	1.25476631691764e-70	-0.702844399	0.168	0.532	3.28422535790022e-66	chr5-72748404-72749346	DEG with linked non-DAP
1323	Sertoli	Nipal1	1.25476631691764e-70	-0.702844399	0.168	0.532	3.28422535790022e-66	chr5-72202630-72203874	DEG with linked non-DAP
1324	Sertoli	Nkain2	5.14720982144381e-188	-2.183373077	0.243	0.845	1.3472306986647e-183	NA	DEG with no linked-peak
1325	Sertoli	Nkd2	2.23755027073141e-39	-0.260348228	0.012	0.168	5.85656407861239e-35	chr13-74138963-74139722	DEG with linked non-DAP
1326	Sertoli	Notch2	4.18144473172908e-51	-0.598606917	0.295	0.604	1.09445134408277e-46	chr3-98104505-98105630	DEG with linked DAP
1327	Sertoli	Nr6a1	4.98942292576574e-32	-0.526274126	0.636	0.811	1.30593155658992e-27	NA	DEG with no linked-peak
1328	Sertoli	Nr6a1os	4.15747235182745e-18	-0.338809048	0.325	0.511	1.08817681336732e-13	NA	DEG with no linked-peak
1329	Sertoli	Nrbp2	3.31004608402855e-50	-0.377640182	0.072	0.328	8.66371462033633e-46	NA	DEG with no linked-peak
1330	Sertoli	Ntn1	6.59018141969272e-21	-0.258658919	0.012	0.103	1.72491408479037e-16	chr11-68324832-68325224	DEG with linked non-DAP
1331	Sertoli	Ntn1	6.59018141969272e-21	-0.258658919	0.012	0.103	1.72491408479037e-16	chr11-68635209-68635602	DEG with linked non-DAP
1332	Sertoli	Nudt4	2.98130095232285e-26	-0.339794221	0.232	0.452	7.80325711260984e-22	NA	DEG with no linked-peak
1333	Sertoli	Nup62cl	2.5918023438776e-19	-0.398332719	0.127	0.284	6.78378345486524e-15	chrX-140096750-140097638	DEG with linked non-DAP
1334	Sertoli	Nup98	1.75480153555555e-13	-0.280955415	0.529	0.666	4.5930175391631e-09	NA	DEG with no linked-peak
1335	Sertoli	Ola1	5.39724228330438e-14	-0.271714099	0.443	0.604	1.41267419523209e-09	NA	DEG with no linked-peak
1336	Sertoli	Oxr1	7.50657237509944e-55	-0.928971592	0.338	0.63	1.96477025345853e-50	NA	DEG with no linked-peak
1337	Sertoli	P4ha1	2.45079584634158e-23	-0.372060033	0.511	0.718	6.41471304821446e-19	chr10-59538067-59539857	DEG with linked non-DAP
1338	Sertoli	P4ha1	2.45079584634158e-23	-0.372060033	0.511	0.718	6.41471304821446e-19	chr10-59701802-59703273	DEG with linked non-DAP
1339	Sertoli	Pak3	1.30292024038889e-76	-1.341601668	0.227	0.605	3.41026343719389e-72	chrX-143461550-143462157	DEG with linked non-DAP
1340	Sertoli	Pak3	1.30292024038889e-76	-1.341601668	0.227	0.605	3.41026343719389e-72	chrX-143632234-143632767	DEG with linked non-DAP
1341	Sertoli	Pan3	2.6795909291761e-17	-0.32998107	0.861	0.916	7.01356129802552e-13	chr5-147461929-147462547	DEG with linked non-DAP
1342	Sertoli	Pappa	4.90817495986072e-30	-0.389911252	0.146	0.37	1.28466571399395e-25	chr4-64832949-64833165	DEG with linked non-DAP
1343	Sertoli	Pappa	4.90817495986072e-30	-0.389911252	0.146	0.37	1.28466571399395e-25	chr4-65259721-65259922	DEG with linked non-DAP
1344	Sertoli	Pappa	4.90817495986072e-30	-0.389911252	0.146	0.37	1.28466571399395e-25	chr4-65289160-65289436	DEG with linked non-DAP
1345	Sertoli	Pappa	4.90817495986072e-30	-0.389911252	0.146	0.37	1.28466571399395e-25	chr4-65279428-65280661	DEG with linked non-DAP
1346	Sertoli	Pappa	4.90817495986072e-30	-0.389911252	0.146	0.37	1.28466571399395e-25	chr4-65203345-65204118	DEG with linked non-DAP
1347	Sertoli	Pappa	4.90817495986072e-30	-0.389911252	0.146	0.37	1.28466571399395e-25	chr4-65604075-65605738	DEG with linked non-DAP
1348	Sertoli	Pappa	4.90817495986072e-30	-0.389911252	0.146	0.37	1.28466571399395e-25	chr4-65126623-65127374	DEG with linked non-DAP
1349	Sertoli	Papss1	8.44028271634977e-22	-0.294461645	0.187	0.374	2.20915959817739e-17	chr3-131824521-131824985	DEG with linked non-DAP
1350	Sertoli	Papss2	7.49157485744789e-32	-0.355992077	0.051	0.221	1.96084480318841e-27	chr19-33040478-33040945	DEG with linked non-DAP
1351	Sertoli	Papss2	7.49157485744789e-32	-0.355992077	0.051	0.221	1.96084480318841e-27	chr19-32669514-32669786	DEG with linked non-DAP
1352	Sertoli	Paqr5	5.72433276486334e-46	-0.28117478	0.007	0.175	1.49828685787533e-41	chr9-62342116-62344960	DEG with linked non-DAP
1353	Sertoli	Paqr5	5.72433276486334e-46	-0.28117478	0.007	0.175	1.49828685787533e-41	chr9-61945886-61947115	DEG with linked non-DAP
1354	Sertoli	Paqr8	4.07603961485162e-56	-0.444864832	0.052	0.308	1.06686260879126e-51	chr1-20757313-20758100	DEG with linked non-DAP
1355	Sertoli	Pard3b	5.976758138524e-142	-1.381293014	0.319	0.811	1.56435667517727e-137	NA	DEG with no linked-peak
1356	Sertoli	Pde11a	2.12746929606398e-44	-0.297443559	0.008	0.174	5.56843813551787e-40	chr2-75963485-75963870	DEG with linked non-DAP
1357	Sertoli	Pde2a	1.29804339405339e-58	-0.352345631	0.022	0.255	3.39749877959534e-54	NA	DEG with no linked-peak
1358	Sertoli	Pde4d	1.03004541737848e-35	-0.463440762	0.073	0.277	2.69604087544643e-31	chr13-108489402-108490949	DEG with linked DAP
1359	Sertoli	Pde5a	9.87303857220787e-68	-0.580324492	0.06	0.358	2.58416911588969e-63	chr3-122520815-122521153	DEG with linked non-DAP
1360	Sertoli	Pdlim5	4.08139663424017e-36	-0.364917041	0.144	0.389	1.06826475504602e-31	chr3-141943612-141944359	DEG with linked DAP
1361	Sertoli	Pdlim5	4.08139663424017e-36	-0.364917041	0.144	0.389	1.06826475504602e-31	chr3-142221520-142221756	DEG with linked DAP
1362	Sertoli	Peli1	5.57558850189585e-21	-0.413129823	0.525	0.72	1.45935453448622e-16	NA	DEG with no linked-peak
1363	Sertoli	Pex5l	6.24741196975131e-33	-0.284970196	0.007	0.133	1.63519760896271e-28	NA	DEG with no linked-peak
1364	Sertoli	Pgm3	6.490466005739e-25	-0.262695042	0.075	0.236	1.69881457234213e-20	chr9-86716577-86717635	DEG with linked non-DAP
1365	Sertoli	Pgm3	6.490466005739e-25	-0.262695042	0.075	0.236	1.69881457234213e-20	chr9-86571044-86572577	DEG with linked non-DAP
1366	Sertoli	Pgm3	6.490466005739e-25	-0.262695042	0.075	0.236	1.69881457234213e-20	chr9-86858603-86859739	DEG with linked non-DAP
1367	Sertoli	Pgp	2.39999499941083e-34	-0.344062453	0.146	0.383	6.2817469114579e-30	NA	DEG with no linked-peak
1368	Sertoli	Phf20	1.13770689024638e-18	-0.307522038	0.327	0.517	2.97783401453089e-14	chr2-155811568-155812286	DEG with linked non-DAP
1369	Sertoli	Phf20l1	4.98926865702333e-19	-0.342627883	0.575	0.748	1.30589117828929e-14	chr15-66443788-66444572	DEG with linked non-DAP
1370	Sertoli	Phf20l1	4.98926865702333e-19	-0.342627883	0.575	0.748	1.30589117828929e-14	chr15-66745239-66745763	DEG with linked non-DAP
1371	Sertoli	Phf20l1	4.98926865702333e-19	-0.342627883	0.575	0.748	1.30589117828929e-14	chr15-66491762-66492406	DEG with linked non-DAP
1372	Sertoli	Phf20l1	4.98926865702333e-19	-0.342627883	0.575	0.748	1.30589117828929e-14	chr15-66510357-66511114	DEG with linked non-DAP
1373	Sertoli	Phf20l1	4.98926865702333e-19	-0.342627883	0.575	0.748	1.30589117828929e-14	chr15-66676403-66677431	DEG with linked non-DAP
1374	Sertoli	Phf20l1	4.98926865702333e-19	-0.342627883	0.575	0.748	1.30589117828929e-14	chr15-66723119-66723775	DEG with linked non-DAP
1375	Sertoli	Phf8	1.32430040818044e-36	-0.51026854	0.418	0.684	3.46622388837148e-32	NA	DEG with no linked-peak
1376	Sertoli	Phgdh	7.00553704089853e-22	-0.266513291	0.162	0.347	1.83362926508478e-17	NA	DEG with no linked-peak
1377	Sertoli	Phldb2	2.74316140760926e-57	-0.704663644	0.702	0.897	7.17995066827649e-53	chr16-45944438-45944830	DEG with linked non-DAP
1378	Sertoli	Phldb2	2.74316140760926e-57	-0.704663644	0.702	0.897	7.17995066827649e-53	chr16-46146756-46147340	DEG with linked non-DAP
1379	Sertoli	Phldb2	2.74316140760926e-57	-0.704663644	0.702	0.897	7.17995066827649e-53	chr16-45906950-45907837	DEG with linked non-DAP
1380	Sertoli	Phldb2	2.74316140760926e-57	-0.704663644	0.702	0.897	7.17995066827649e-53	chr16-46284135-46285012	DEG with linked non-DAP
1381	Sertoli	Pip5k1b	3.90896095147485e-49	-0.758960341	0.442	0.724	1.02313143943903e-44	chr19-24415838-24417247	DEG with linked DAP
1382	Sertoli	Pitpnm2	2.12381084321013e-112	-0.721525514	0.055	0.478	5.55886250101819e-108	NA	DEG with no linked-peak
1383	Sertoli	Pkd2	7.3156597071257e-17	-0.362849287	0.546	0.707	1.91480077174308e-12	NA	DEG with no linked-peak
1384	Sertoli	Pkp4	1.42801506750046e-81	-1.22203894	0.217	0.588	3.7376866376757e-77	chr2-59406974-59408249	DEG with linked DAP
1385	Sertoli	Plaa	1.19724103433158e-16	-0.262527587	0.29	0.47	3.13365868325949e-12	NA	DEG with no linked-peak
1386	Sertoli	Plat	8.38111078193075e-79	-0.662412819	0.11	0.475	2.19367193606255e-74	chr8-22476004-22477576	DEG with linked non-DAP
1387	Sertoli	Plat	8.38111078193075e-79	-0.662412819	0.11	0.475	2.19367193606255e-74	chr8-23236937-23238399	DEG with linked non-DAP
1388	Sertoli	Plat	8.38111078193075e-79	-0.662412819	0.11	0.475	2.19367193606255e-74	chr8-22805191-22806097	DEG with linked non-DAP
1389	Sertoli	Plcl2	7.41720288400892e-17	-0.261294433	0.188	0.357	1.9413786828605e-12	NA	DEG with no linked-peak
1390	Sertoli	Plekha4	9.56543772935853e-43	-0.301448742	0.04	0.242	2.5036576712823e-38	chr7-45530234-45530920	DEG with linked non-DAP
1391	Sertoli	Plekha4	9.56543772935853e-43	-0.301448742	0.04	0.242	2.5036576712823e-38	chr7-45481179-45481897	DEG with linked non-DAP
1392	Sertoli	Plod2	3.72992513761316e-85	-0.820618077	0.214	0.611	9.76270605518868e-81	NA	DEG with no linked-peak
1393	Sertoli	Plpp3	3.12141229764009e-45	-0.497963919	0.275	0.594	8.16998454784317e-41	NA	DEG with no linked-peak
1394	Sertoli	Ppargc1a	1.61849385530347e-147	-1.179992796	0.038	0.533	4.23624581687129e-143	chr5-51917535-51918704	DEG with linked non-DAP
1395	Sertoli	Ppfibp1	1.02567191659738e-75	-0.987004933	0.32	0.656	2.68459367450199e-71	NA	DEG with no linked-peak
1396	Sertoli	Ppm1a	3.47883192602493e-15	-0.273971197	0.396	0.557	9.10549468317764e-11	chr12-72681970-72683568	DEG with linked non-DAP
1397	Sertoli	Ppp1r14c	2.50632480327642e-47	-0.366727993	0.019	0.21	6.56005454009569e-43	NA	DEG with no linked-peak
1398	Sertoli	Ppp1r16b	1.08468521859079e-159	-1.028516839	0.081	0.639	2.83905509113953e-155	NA	DEG with no linked-peak
1399	Sertoli	Ppp1r9a	9.22229535187665e-33	-0.427867376	0.813	0.943	2.41384358540019e-28	NA	DEG with no linked-peak
1400	Sertoli	Ppp4r4	1.90988896970591e-19	-0.296009272	0.074	0.211	4.99894338930824e-15	NA	DEG with no linked-peak
1401	Sertoli	Ppt1	7.13285755117665e-60	-0.757629727	0.459	0.77	1.86695413544498e-55	chr4-122852558-122853173	DEG with linked non-DAP
1402	Sertoli	Ppt1	7.13285755117665e-60	-0.757629727	0.459	0.77	1.86695413544498e-55	chr4-122838068-122838537	DEG with linked non-DAP
1403	Sertoli	Prickle1	4.87196271432279e-75	-1.130739001	0.25	0.606	1.27518752084685e-70	NA	DEG with no linked-peak
1404	Sertoli	Prkar2b	1.62977785592378e-14	-0.362256197	0.199	0.343	4.26578056009489e-10	chr12-32104110-32104859	DEG with linked non-DAP
1405	Sertoli	Prkar2b	1.62977785592378e-14	-0.362256197	0.199	0.343	4.26578056009489e-10	chr12-32102329-32102731	DEG with linked non-DAP
1406	Sertoli	Prkar2b	1.62977785592378e-14	-0.362256197	0.199	0.343	4.26578056009489e-10	chr12-32066806-32067507	DEG with linked non-DAP
1407	Sertoli	Prkcb	8.98077048867999e-25	-0.514237555	0.268	0.484	2.3506268677071e-20	chr7-122240146-122240777	DEG with linked non-DAP
1408	Sertoli	Prkce	2.19210365109301e-22	-0.386393929	0.593	0.78	5.73761209637084e-18	NA	DEG with no linked-peak
1409	Sertoli	Prkd1	2.15913167609049e-12	-0.251484774	0.791	0.877	5.65131124899924e-08	NA	DEG with no linked-peak
1410	Sertoli	Prmt3	3.64739447290549e-63	-0.625139505	0.29	0.635	9.54669029338283e-59	chr7-49331597-49332732	DEG with linked non-DAP
1411	Sertoli	Prpf40a	1.26837184192554e-11	-0.264996129	0.669	0.788	3.31983645905592e-07	chr2-52951781-52952539	DEG with linked non-DAP
1412	Sertoli	Prrc2c	1.51934393794347e-27	-0.370669748	0.902	0.952	3.97673082317324e-23	NA	DEG with no linked-peak
1413	Sertoli	Psmd14	1.58991723246842e-12	-0.279435048	0.495	0.637	4.16144936426284e-08	NA	DEG with no linked-peak
1414	Sertoli	Ptbp3	7.44301121938949e-20	-0.362360228	0.568	0.74	1.948133756563e-15	chr4-59782897-59784712	DEG with linked non-DAP
1415	Sertoli	Ptch1	8.7792420167081e-46	-0.721964643	0.299	0.573	2.29787880545318e-41	chr13-63507774-63508092	DEG with linked non-DAP
1416	Sertoli	Ptch1	8.7792420167081e-46	-0.721964643	0.299	0.573	2.29787880545318e-41	chr13-63512721-63513875	DEG with linked non-DAP
1417	Sertoli	Ptch1	8.7792420167081e-46	-0.721964643	0.299	0.573	2.29787880545318e-41	chr13-63565741-63566591	DEG with linked non-DAP
1418	Sertoli	Ptgds	2.18276655679345e-44	-0.369859093	0.045	0.255	5.71317318575118e-40	chr2-25815429-25815836	DEG with linked DAP
1419	Sertoli	Ptgds	2.18276655679345e-44	-0.369859093	0.045	0.255	5.71317318575118e-40	chr2-25815429-25815836	DEG with linked DAP
1420	Sertoli	Ptgds	2.18276655679345e-44	-0.369859093	0.045	0.255	5.71317318575118e-40	chr2-25815429-25815836	DEG with linked DAP
1421	Sertoli	Ptgds	2.18276655679345e-44	-0.369859093	0.045	0.255	5.71317318575118e-40	chr2-25467481-25468353	DEG with linked DAP
1422	Sertoli	Ptgds	2.18276655679345e-44	-0.369859093	0.045	0.255	5.71317318575118e-40	chr2-25467481-25468353	DEG with linked DAP
1423	Sertoli	Ptgds	2.18276655679345e-44	-0.369859093	0.045	0.255	5.71317318575118e-40	chr2-25467481-25468353	DEG with linked DAP
1424	Sertoli	Ptgds	2.18276655679345e-44	-0.369859093	0.045	0.255	5.71317318575118e-40	chr2-25966696-25967447	DEG with linked DAP
1425	Sertoli	Ptgds	2.18276655679345e-44	-0.369859093	0.045	0.255	5.71317318575118e-40	chr2-25966696-25967447	DEG with linked DAP
1426	Sertoli	Ptgds	2.18276655679345e-44	-0.369859093	0.045	0.255	5.71317318575118e-40	chr2-25966696-25967447	DEG with linked DAP
1427	Sertoli	Ptgds	2.18276655679345e-44	-0.369859093	0.045	0.255	5.71317318575118e-40	chr2-25546110-25547299	DEG with linked DAP
1428	Sertoli	Ptgds	2.18276655679345e-44	-0.369859093	0.045	0.255	5.71317318575118e-40	chr2-25546110-25547299	DEG with linked DAP
1429	Sertoli	Ptgds	2.18276655679345e-44	-0.369859093	0.045	0.255	5.71317318575118e-40	chr2-25546110-25547299	DEG with linked DAP
1430	Sertoli	Ptgds	2.18276655679345e-44	-0.369859093	0.045	0.255	5.71317318575118e-40	chr2-25862738-25864464	DEG with linked DAP
1431	Sertoli	Ptgds	2.18276655679345e-44	-0.369859093	0.045	0.255	5.71317318575118e-40	chr2-25862738-25864464	DEG with linked DAP
1432	Sertoli	Ptgds	2.18276655679345e-44	-0.369859093	0.045	0.255	5.71317318575118e-40	chr2-25862738-25864464	DEG with linked DAP
1433	Sertoli	Ptgds	2.18276655679345e-44	-0.369859093	0.045	0.255	5.71317318575118e-40	chr2-25621158-25622227	DEG with linked DAP
1434	Sertoli	Ptgds	2.18276655679345e-44	-0.369859093	0.045	0.255	5.71317318575118e-40	chr2-25621158-25622227	DEG with linked DAP
1435	Sertoli	Ptgds	2.18276655679345e-44	-0.369859093	0.045	0.255	5.71317318575118e-40	chr2-25621158-25622227	DEG with linked DAP
1436	Sertoli	Ptgds	2.18276655679345e-44	-0.369859093	0.045	0.255	5.71317318575118e-40	chr2-25024953-25025624	DEG with linked DAP
1437	Sertoli	Ptgds	2.18276655679345e-44	-0.369859093	0.045	0.255	5.71317318575118e-40	chr2-25024953-25025624	DEG with linked DAP
1438	Sertoli	Ptgds	2.18276655679345e-44	-0.369859093	0.045	0.255	5.71317318575118e-40	chr2-25024953-25025624	DEG with linked DAP
1439	Sertoli	Ptgds	2.18276655679345e-44	-0.369859093	0.045	0.255	5.71317318575118e-40	chr2-25125876-25127788	DEG with linked DAP
1440	Sertoli	Ptgds	2.18276655679345e-44	-0.369859093	0.045	0.255	5.71317318575118e-40	chr2-25125876-25127788	DEG with linked DAP
1441	Sertoli	Ptgds	2.18276655679345e-44	-0.369859093	0.045	0.255	5.71317318575118e-40	chr2-25125876-25127788	DEG with linked DAP
1442	Sertoli	Ptgds	2.18276655679345e-44	-0.369859093	0.045	0.255	5.71317318575118e-40	chr2-24974506-24976313	DEG with linked DAP
1443	Sertoli	Ptgds	2.18276655679345e-44	-0.369859093	0.045	0.255	5.71317318575118e-40	chr2-24974506-24976313	DEG with linked DAP
1444	Sertoli	Ptgds	2.18276655679345e-44	-0.369859093	0.045	0.255	5.71317318575118e-40	chr2-24974506-24976313	DEG with linked DAP
1445	Sertoli	Ptgds	2.18276655679345e-44	-0.369859093	0.045	0.255	5.71317318575118e-40	chr2-25460104-25461528	DEG with linked DAP
1446	Sertoli	Ptgds	2.18276655679345e-44	-0.369859093	0.045	0.255	5.71317318575118e-40	chr2-25460104-25461528	DEG with linked DAP
1447	Sertoli	Ptgds	2.18276655679345e-44	-0.369859093	0.045	0.255	5.71317318575118e-40	chr2-25460104-25461528	DEG with linked DAP
1448	Sertoli	Ptgds	2.18276655679345e-44	-0.369859093	0.045	0.255	5.71317318575118e-40	chr2-25240413-25241604	DEG with linked DAP
1449	Sertoli	Ptgds	2.18276655679345e-44	-0.369859093	0.045	0.255	5.71317318575118e-40	chr2-25240413-25241604	DEG with linked DAP
1450	Sertoli	Ptgds	2.18276655679345e-44	-0.369859093	0.045	0.255	5.71317318575118e-40	chr2-25240413-25241604	DEG with linked DAP
1451	Sertoli	Ptk2	1.0114632221688e-28	-0.430639331	0.673	0.831	2.64740383770461e-24	chr15-73730133-73730785	DEG with linked non-DAP
1452	Sertoli	Ptk2b	8.02321164815603e-94	-0.873455763	0.177	0.612	2.09999541678836e-89	NA	DEG with no linked-peak
1453	Sertoli	Ptpn9	2.21865089616396e-16	-0.265656721	0.332	0.518	5.80709685561954e-12	NA	DEG with no linked-peak
1454	Sertoli	Ptprd	4.2736912938942e-180	-1.534461657	0.803	0.988	1.11859595926387e-175	NA	DEG with no linked-peak
1455	Sertoli	Ptpre	5.20216985012283e-125	-0.902512486	0.075	0.542	1.36161593657115e-120	chr7-135596981-135598305	DEG with linked non-DAP
1456	Sertoli	Ptprm	2.78354144010349e-50	-0.54836532	0.058	0.298	7.28564136532689e-46	chr17-67235565-67235983	DEG with linked DAP
1457	Sertoli	Ptprm	2.78354144010349e-50	-0.54836532	0.058	0.298	7.28564136532689e-46	chr17-67445627-67446055	DEG with linked DAP
1458	Sertoli	Ptprm	2.78354144010349e-50	-0.54836532	0.058	0.298	7.28564136532689e-46	chr17-67064530-67064981	DEG with linked DAP
1459	Sertoli	Ptprm	2.78354144010349e-50	-0.54836532	0.058	0.298	7.28564136532689e-46	chr17-67628468-67630096	DEG with linked DAP
1460	Sertoli	Ptprm	2.78354144010349e-50	-0.54836532	0.058	0.298	7.28564136532689e-46	chr17-66988560-66989400	DEG with linked DAP
1461	Sertoli	Ptprt	1.27649654176815e-27	-0.302935299	0.008	0.117	3.34110204842396e-23	NA	DEG with no linked-peak
1462	Sertoli	Pxdn	1.2949592293228e-37	-0.450478183	0.324	0.591	3.38942628682949e-33	chr12-30238156-30238739	DEG with linked non-DAP
1463	Sertoli	Qk	5.36342436517147e-162	-1.117594802	0.991	0.999	1.40382269333998e-157	chr17-10341740-10343307	DEG with linked non-DAP
1464	Sertoli	Rab11fip3	2.58875180743623e-16	-0.277470789	0.19	0.348	6.77579898078358e-12	NA	DEG with no linked-peak
1465	Sertoli	Rab31	7.85281788432444e-41	-0.654852686	0.409	0.684	2.05539655304308e-36	NA	DEG with no linked-peak
1466	Sertoli	Rab40c	1.73364830681737e-18	-0.291490149	0.286	0.47	4.53765107826377e-14	chr17-26021641-26022450	DEG with linked non-DAP
1467	Sertoli	Rai1	1.08741572798331e-29	-0.41811172	0.345	0.59	2.84620192642351e-25	NA	DEG with no linked-peak
1468	Sertoli	Ralgapa2	2.48894414591704e-123	-1.460600256	0.371	0.794	6.51456240752325e-119	chr2-146423180-146424383	DEG with linked non-DAP
1469	Sertoli	Ralgapa2	2.48894414591704e-123	-1.460600256	0.371	0.794	6.51456240752325e-119	chr2-146810500-146811125	DEG with linked non-DAP
1470	Sertoli	Ralgapa2	2.48894414591704e-123	-1.460600256	0.371	0.794	6.51456240752325e-119	chr2-146280947-146282260	DEG with linked non-DAP
1471	Sertoli	Ranbp17	6.12261515837303e-15	-0.287123618	0.304	0.47	1.60253329155256e-10	NA	DEG with no linked-peak
1472	Sertoli	Rangap1	8.66409463432405e-37	-0.387220254	0.131	0.364	2.26774012958798e-32	NA	DEG with no linked-peak
1473	Sertoli	Rap2a	7.68956891096505e-25	-0.250711828	0.087	0.256	2.01266776675599e-20	NA	DEG with no linked-peak
1474	Sertoli	Rapgef2	6.00225077205041e-14	-0.301462992	0.591	0.717	1.57102911707648e-09	NA	DEG with no linked-peak
1475	Sertoli	Rapgef4	6.36362168891091e-81	-0.666410461	0.046	0.375	1.66561434085554e-76	NA	DEG with no linked-peak
1476	Sertoli	Rasgef1b	1.98697270321974e-33	-0.438125476	0.233	0.489	5.20070235340736e-29	chr5-99216524-99217014	DEG with linked non-DAP
1477	Sertoli	Rasgef1b	1.98697270321974e-33	-0.438125476	0.233	0.489	5.20070235340736e-29	chr5-99225760-99226811	DEG with linked non-DAP
1478	Sertoli	Rasl12	5.75270677781072e-50	-0.30360437	0.018	0.217	1.50571347202418e-45	chr9-65409901-65410206	DEG with linked non-DAP
1479	Sertoli	Rbbp8	9.23137953960297e-14	-0.37667319	0.5	0.66	2.41622128069568e-09	NA	DEG with no linked-peak
1480	Sertoli	Rcl1	5.60729406823877e-21	-0.254194364	0.102	0.258	1.46765314942081e-16	NA	DEG with no linked-peak
1481	Sertoli	Rcn1	9.87757647882612e-50	-0.521642916	0.201	0.504	2.58535686756795e-45	chr2-105100346-105101298	DEG with linked non-DAP
1482	Sertoli	Rcn1	9.87757647882612e-50	-0.521642916	0.201	0.504	2.58535686756795e-45	chr2-105130239-105131058	DEG with linked non-DAP
1483	Sertoli	Rel	3.14429035505089e-33	-0.373755484	0.088	0.287	8.2298655753102e-29	NA	DEG with no linked-peak
1484	Sertoli	Rere	9.15576493404555e-24	-0.331117739	0.982	0.996	2.39642991383708e-19	chr4-150757232-150759676	DEG with linked DAP
1485	Sertoli	Rere	9.15576493404555e-24	-0.331117739	0.982	0.996	2.39642991383708e-19	chr4-150167839-150168764	DEG with linked DAP
1486	Sertoli	Rere	9.15576493404555e-24	-0.331117739	0.982	0.996	2.39642991383708e-19	chr4-150158160-150158504	DEG with linked DAP
1487	Sertoli	Rere	9.15576493404555e-24	-0.331117739	0.982	0.996	2.39642991383708e-19	chr4-150280526-150282491	DEG with linked DAP
1488	Sertoli	Rev3l	1.59095609956424e-60	-0.817316414	0.891	0.963	4.16416849499945e-56	chr10-40226083-40226727	DEG with linked non-DAP
1489	Sertoli	Rev3l	1.59095609956424e-60	-0.817316414	0.891	0.963	4.16416849499945e-56	chr10-39924612-39924978	DEG with linked non-DAP
1490	Sertoli	Rev3l	1.59095609956424e-60	-0.817316414	0.891	0.963	4.16416849499945e-56	chr10-39518753-39519190	DEG with linked non-DAP
1491	Sertoli	Rev3l	1.59095609956424e-60	-0.817316414	0.891	0.963	4.16416849499945e-56	chr10-39730931-39733197	DEG with linked non-DAP
1492	Sertoli	Rev3l	1.59095609956424e-60	-0.817316414	0.891	0.963	4.16416849499945e-56	chr10-39683375-39683845	DEG with linked non-DAP
1493	Sertoli	Rev3l	1.59095609956424e-60	-0.817316414	0.891	0.963	4.16416849499945e-56	chr10-39502185-39502603	DEG with linked non-DAP
1494	Sertoli	Rev3l	1.59095609956424e-60	-0.817316414	0.891	0.963	4.16416849499945e-56	chr10-39378099-39378698	DEG with linked non-DAP
1495	Sertoli	Rexo5	1.32946501995425e-14	-0.314437105	0.208	0.354	3.47974174322825e-10	NA	DEG with no linked-peak
1496	Sertoli	Rian	1.94632100398013e-10	-0.340749593	0.362	0.491	5.09430059581759e-06	NA	DEG with no linked-peak
1497	Sertoli	Rif1	1.09001922544416e-22	-0.358281553	0.621	0.791	2.85301632067756e-18	NA	DEG with no linked-peak
1498	Sertoli	Rims2	2.42807442690988e-30	-0.386387564	0.027	0.17	6.35524200499393e-26	chr15-39216758-39217680	DEG with linked non-DAP
1499	Sertoli	Rin3	3.29190207703716e-52	-0.527052684	0.179	0.491	8.61622449643705e-48	NA	DEG with no linked-peak
1500	Sertoli	Rnf144a	6.24844736161791e-26	-0.398054653	0.361	0.594	1.63546861242987e-21	NA	DEG with no linked-peak
1501	Sertoli	Rnf180	1.63726208463039e-31	-0.312408696	0.04	0.201	4.28536978031158e-27	chr13-105299691-105300293	DEG with linked non-DAP
1502	Sertoli	Rnf180	1.63726208463039e-31	-0.312408696	0.04	0.201	4.28536978031158e-27	chr13-105289966-105290520	DEG with linked non-DAP
1503	Sertoli	Rnf181	8.94187222559613e-33	-0.323279553	0.151	0.38	2.34044563632753e-28	chr6-71911557-71912437	DEG with linked non-DAP
1504	Sertoli	Rnf217	2.15456285392585e-45	-0.550872892	0.253	0.535	5.63935281386552e-41	chr10-31325435-31325944	DEG with linked non-DAP
1505	Sertoli	Robo1	7.16708127590228e-08	-0.563920856	0.798	0.824	0.001875912	chr16-72593645-72593844	DEG with linked non-DAP
1506	Sertoli	Robo1	7.16708127590228e-08	-0.563920856	0.798	0.824	0.001875912	chr16-72701695-72702102	DEG with linked non-DAP
1507	Sertoli	Ror2	5.73229999860599e-53	-0.54982632	0.115	0.401	1.50037220163513e-48	chr13-53176592-53177678	DEG with linked non-DAP
1508	Sertoli	Rora	1.4217187735784e-33	-0.841598645	0.772	0.866	3.7212067179641e-29	NA	DEG with no linked-peak
1509	Sertoli	Rp9	3.09124463058059e-16	-0.296807561	0.331	0.511	8.09102369608164e-12	NA	DEG with no linked-peak
1510	Sertoli	Rras2	6.19431219574356e-14	-0.300392382	0.369	0.532	1.62129927411392e-09	NA	DEG with no linked-peak
1511	Sertoli	Rreb1	2.42368342143057e-46	-0.679596427	0.856	0.947	6.34374898725238e-42	chr13-37586154-37586797	DEG with linked non-DAP
1512	Sertoli	Rreb1	2.42368342143057e-46	-0.679596427	0.856	0.947	6.34374898725238e-42	chr13-38150940-38153030	DEG with linked non-DAP
1513	Sertoli	Rreb1	2.42368342143057e-46	-0.679596427	0.856	0.947	6.34374898725238e-42	chr13-38148301-38148627	DEG with linked non-DAP
1514	Sertoli	Rreb1	2.42368342143057e-46	-0.679596427	0.856	0.947	6.34374898725238e-42	chr13-37561971-37563084	DEG with linked non-DAP
1515	Sertoli	Rrm1	2.91267609074866e-26	-0.367014849	0.241	0.461	7.62363839992554e-22	NA	DEG with no linked-peak
1516	Sertoli	Rtl4	7.69203896981796e-25	-0.426019708	0.074	0.239	2.01331427996015e-20	NA	DEG with no linked-peak
1517	Sertoli	Rtn4rl1	5.54878690179626e-57	-0.34526388	0.007	0.212	1.45233948367615e-52	chr11-75509522-75511097	DEG with linked non-DAP
1518	Sertoli	Rtn4rl1	5.54878690179626e-57	-0.34526388	0.007	0.212	1.45233948367615e-52	chr11-75548962-75550170	DEG with linked non-DAP
1519	Sertoli	Rtn4rl1	5.54878690179626e-57	-0.34526388	0.007	0.212	1.45233948367615e-52	chr11-75015230-75015848	DEG with linked non-DAP
1520	Sertoli	Rtn4rl1	5.54878690179626e-57	-0.34526388	0.007	0.212	1.45233948367615e-52	chr11-75234158-75235321	DEG with linked non-DAP
1521	Sertoli	Rtn4rl1	5.54878690179626e-57	-0.34526388	0.007	0.212	1.45233948367615e-52	chr11-74946057-74946958	DEG with linked non-DAP
1522	Sertoli	Rtn4rl1	5.54878690179626e-57	-0.34526388	0.007	0.212	1.45233948367615e-52	chr11-75460873-75463366	DEG with linked non-DAP
1523	Sertoli	Rtn4rl1	5.54878690179626e-57	-0.34526388	0.007	0.212	1.45233948367615e-52	chr11-74829770-74831093	DEG with linked non-DAP
1524	Sertoli	Rufy3	4.01935932143e-32	-0.459519831	0.409	0.666	1.05202710879109e-27	NA	DEG with no linked-peak
1525	Sertoli	Rundc3b	2.4929303729776e-29	-0.325167791	0.091	0.282	6.52499595823157e-25	NA	DEG with no linked-peak
1526	Sertoli	Samd5	2.32703796986406e-37	-0.388881423	0.024	0.189	6.09078918232219e-33	chr10-9900220-9902281	DEG with linked non-DAP
1527	Sertoli	Sat2	3.49214216101446e-39	-0.376196127	0.179	0.447	9.14033289223924e-35	chr11-69125050-69125682	DEG with linked non-DAP
1528	Sertoli	Sat2	3.49214216101446e-39	-0.376196127	0.179	0.447	9.14033289223924e-35	chr11-69757855-69759779	DEG with linked non-DAP
1529	Sertoli	Sat2	3.49214216101446e-39	-0.376196127	0.179	0.447	9.14033289223924e-35	chr11-69670922-69672769	DEG with linked non-DAP
1530	Sertoli	Sat2	3.49214216101446e-39	-0.376196127	0.179	0.447	9.14033289223924e-35	chr11-69395092-69396409	DEG with linked non-DAP
1531	Sertoli	Scarb2	5.76888659839778e-27	-0.286975332	0.131	0.329	1.50994837826464e-22	NA	DEG with no linked-peak
1532	Sertoli	Scd2	9.12943627910918e-14	-0.307797149	0.631	0.769	2.38953865169404e-09	chr19-44474005-44474612	DEG with linked non-DAP
1533	Sertoli	Scd2	9.12943627910918e-14	-0.307797149	0.631	0.769	2.38953865169404e-09	chr19-44247321-44248819	DEG with linked non-DAP
1534	Sertoli	Scd2	9.12943627910918e-14	-0.307797149	0.631	0.769	2.38953865169404e-09	chr19-44311606-44312323	DEG with linked non-DAP
1535	Sertoli	Scrn1	2.1374506012296e-50	-0.347270486	0.031	0.248	5.59456320365836e-46	chr6-54391542-54392060	DEG with linked non-DAP
1536	Sertoli	Scrn1	2.1374506012296e-50	-0.347270486	0.031	0.248	5.59456320365836e-46	chr6-54296010-54296355	DEG with linked non-DAP
1537	Sertoli	Scrn1	2.1374506012296e-50	-0.347270486	0.031	0.248	5.59456320365836e-46	chr6-54811800-54812210	DEG with linked non-DAP
1538	Sertoli	Sel1l3	3.26696265470594e-27	-0.53022954	0.418	0.648	8.55094805242734e-23	NA	DEG with no linked-peak
1539	Sertoli	Sema5a	3.24162981438806e-196	-1.905658039	0.29	0.876	8.48464187617931e-192	chr15-32226442-32227449	DEG with linked non-DAP
1540	Sertoli	Sema5a	3.24162981438806e-196	-1.905658039	0.29	0.876	8.48464187617931e-192	chr15-32235185-32235493	DEG with linked non-DAP
1541	Sertoli	Sema5a	3.24162981438806e-196	-1.905658039	0.29	0.876	8.48464187617931e-192	chr15-32067925-32068890	DEG with linked non-DAP
1542	Sertoli	Sema5a	3.24162981438806e-196	-1.905658039	0.29	0.876	8.48464187617931e-192	chr15-32333367-32333917	DEG with linked non-DAP
1543	Sertoli	Sema5a	3.24162981438806e-196	-1.905658039	0.29	0.876	8.48464187617931e-192	chr15-32494004-32495241	DEG with linked non-DAP
1544	Sertoli	Sept11	3.13543116897215e-72	-0.922434284	0.431	0.768	8.2066775416677e-68	chr5-93149219-93149799	DEG with linked non-DAP
1545	Sertoli	Sept7	1.81969688903255e-35	-0.507183856	0.524	0.733	4.76287463735378e-31	NA	DEG with no linked-peak
1546	Sertoli	Serinc5	1.26863812958858e-14	-0.287475963	0.414	0.59	3.32053344038516e-10	chr13-92704051-92704732	DEG with linked non-DAP
1547	Sertoli	Serpine2	5.478136627686e-123	-0.981472622	0.1	0.569	1.43384748093053e-118	chr1-80032922-80034011	DEG with linked non-DAP
1548	Sertoli	Serpine2	5.478136627686e-123	-0.981472622	0.1	0.569	1.43384748093053e-118	chr1-80339611-80341393	DEG with linked non-DAP
1549	Sertoli	Serpine2	5.478136627686e-123	-0.981472622	0.1	0.569	1.43384748093053e-118	chr1-79998803-79999422	DEG with linked non-DAP
1550	Sertoli	Serpine2	5.478136627686e-123	-0.981472622	0.1	0.569	1.43384748093053e-118	chr1-79802758-79803389	DEG with linked non-DAP
1551	Sertoli	Serpine2	5.478136627686e-123	-0.981472622	0.1	0.569	1.43384748093053e-118	chr1-79860864-79861670	DEG with linked non-DAP
1552	Sertoli	Serpine2	5.478136627686e-123	-0.981472622	0.1	0.569	1.43384748093053e-118	chr1-79874315-79875284	DEG with linked non-DAP
1553	Sertoli	Sgip1	9.1462848395656e-49	-0.446637932	0.015	0.206	2.3939485939079e-44	NA	DEG with no linked-peak
1554	Sertoli	Sgk3	2.20949062933979e-45	-0.536859514	0.236	0.528	5.78312077323397e-41	chr1-9847418-9848824	DEG with linked non-DAP
1555	Sertoli	Sgk3	2.20949062933979e-45	-0.536859514	0.236	0.528	5.78312077323397e-41	chr1-9602113-9603399	DEG with linked non-DAP
1556	Sertoli	Sgk3	2.20949062933979e-45	-0.536859514	0.236	0.528	5.78312077323397e-41	chr1-9747376-9748945	DEG with linked non-DAP
1557	Sertoli	Sgk3	2.20949062933979e-45	-0.536859514	0.236	0.528	5.78312077323397e-41	chr1-9852875-9853668	DEG with linked non-DAP
1558	Sertoli	Sgk3	2.20949062933979e-45	-0.536859514	0.236	0.528	5.78312077323397e-41	chr1-9699613-9701203	DEG with linked non-DAP
1559	Sertoli	Sgk3	2.20949062933979e-45	-0.536859514	0.236	0.528	5.78312077323397e-41	chr1-9768312-9769420	DEG with linked non-DAP
1560	Sertoli	Sgk3	2.20949062933979e-45	-0.536859514	0.236	0.528	5.78312077323397e-41	chr1-9544767-9546560	DEG with linked non-DAP
1561	Sertoli	Sgms1	1.38370633552223e-17	-0.355815151	0.844	0.923	3.62171296259589e-13	NA	DEG with no linked-peak
1562	Sertoli	Sh3bp5	3.26301496901767e-25	-0.332260632	0.193	0.399	8.54061537990686e-21	NA	DEG with no linked-peak
1563	Sertoli	Sh3d19	5.92067745188956e-53	-0.670473893	0.449	0.76	1.54967811625757e-48	chr3-86129618-86130209	DEG with linked non-DAP
1564	Sertoli	Sh3d19	5.92067745188956e-53	-0.670473893	0.449	0.76	1.54967811625757e-48	chr3-86020753-86021377	DEG with linked non-DAP
1565	Sertoli	Sh3gl2	3.78558316631383e-57	-0.60340367	0.01	0.219	9.90838537950983e-53	chr4-85201128-85201784	DEG with linked DAP
1566	Sertoli	Sh3gl2	3.78558316631383e-57	-0.60340367	0.01	0.219	9.90838537950983e-53	chr4-84883630-84885743	DEG with linked DAP
1567	Sertoli	Sh3gl2	3.78558316631383e-57	-0.60340367	0.01	0.219	9.90838537950983e-53	chr4-85309314-85309911	DEG with linked DAP
1568	Sertoli	Sh3gl2	3.78558316631383e-57	-0.60340367	0.01	0.219	9.90838537950983e-53	chr4-85232137-85233377	DEG with linked DAP
1569	Sertoli	Sh3gl2	3.78558316631383e-57	-0.60340367	0.01	0.219	9.90838537950983e-53	chr4-85204963-85206258	DEG with linked DAP
1570	Sertoli	Sh3gl2	3.78558316631383e-57	-0.60340367	0.01	0.219	9.90838537950983e-53	chr4-85650925-85651214	DEG with linked DAP
1571	Sertoli	Sh3gl2	3.78558316631383e-57	-0.60340367	0.01	0.219	9.90838537950983e-53	chr4-85164666-85165062	DEG with linked DAP
1572	Sertoli	Sh3gl2	3.78558316631383e-57	-0.60340367	0.01	0.219	9.90838537950983e-53	chr4-84763140-84763402	DEG with linked DAP
1573	Sertoli	Sh3pxd2a	3.45996395366637e-20	-0.310590987	0.303	0.503	9.05610965232635e-16	chr19-47138659-47139252	DEG with linked non-DAP
1574	Sertoli	Sh3pxd2a	3.45996395366637e-20	-0.310590987	0.303	0.503	9.05610965232635e-16	chr19-47645375-47645933	DEG with linked non-DAP
1575	Sertoli	Sh3pxd2a	3.45996395366637e-20	-0.310590987	0.303	0.503	9.05610965232635e-16	chr19-47730454-47732281	DEG with linked non-DAP
1576	Sertoli	Sh3pxd2a	3.45996395366637e-20	-0.310590987	0.303	0.503	9.05610965232635e-16	chr19-47228307-47229761	DEG with linked non-DAP
1577	Sertoli	Sh3pxd2a	3.45996395366637e-20	-0.310590987	0.303	0.503	9.05610965232635e-16	chr19-47107387-47107973	DEG with linked non-DAP
1578	Sertoli	Sh3pxd2a	3.45996395366637e-20	-0.310590987	0.303	0.503	9.05610965232635e-16	chr19-47136932-47138620	DEG with linked non-DAP
1579	Sertoli	Sh3tc2	7.30186924059213e-38	-0.568758361	0.543	0.769	1.91119125503258e-33	NA	DEG with no linked-peak
1580	Sertoli	Shroom2	1.61958327912412e-27	-0.363594961	0.28	0.524	4.23909727477947e-23	NA	DEG with no linked-peak
1581	Sertoli	Shtn1	4.07893019394958e-34	-0.299753414	0.065	0.26	1.06761918896436e-29	NA	DEG with no linked-peak
1582	Sertoli	Simc1	2.14153782389782e-26	-0.395802117	0.233	0.456	5.60526110027017e-22	chr13-54686916-54688487	DEG with linked non-DAP
1583	Sertoli	Sinhcaf	9.02997754580741e-30	-0.366594728	0.246	0.491	2.36350632283963e-25	NA	DEG with no linked-peak
1584	Sertoli	Sipa1l1	1.688322796793e-45	-0.62921667	0.299	0.584	4.41901608832599e-41	chr12-81910433-81910690	DEG with linked non-DAP
1585	Sertoli	Slc16a7	2.22340027026948e-31	-0.34009445	0.042	0.206	5.81952786740334e-27	NA	DEG with no linked-peak
1586	Sertoli	Slc20a2	9.52061720020391e-12	-0.250424341	0.369	0.511	2.49192634598137e-07	NA	DEG with no linked-peak
1587	Sertoli	Slc25a13	6.04618666757364e-21	-0.310180759	0.201	0.391	1.58252889837072e-16	NA	DEG with no linked-peak
1588	Sertoli	Slc26a7	2.25894171297639e-29	-0.296330058	0.018	0.148	5.91255403954441e-25	chr4-14362028-14362799	DEG with linked non-DAP
1589	Sertoli	Slc26a7	2.25894171297639e-29	-0.296330058	0.018	0.148	5.91255403954441e-25	chr4-14545912-14546136	DEG with linked non-DAP
1590	Sertoli	Slc35d1	1.14648965321159e-14	-0.267832635	0.221	0.375	3.00082201831601e-10	chr4-103313149-103314627	DEG with linked non-DAP
1591	Sertoli	Slc38a1	7.67750155165548e-46	-0.579317482	0.462	0.744	2.0095092561303e-41	NA	DEG with no linked-peak
1592	Sertoli	Slc44a1	7.46409057383243e-41	-0.499983087	0.305	0.588	1.9536510667949e-36	NA	DEG with no linked-peak
1593	Sertoli	Slc45a4	6.73005368621528e-18	-0.282443073	0.318	0.508	1.76152425182999e-13	NA	DEG with no linked-peak
1594	Sertoli	Slc4a7	6.2118448960791e-12	-0.261586825	0.546	0.686	1.62588828309974e-07	chr14-14520952-14521854	DEG with linked non-DAP
1595	Sertoli	Slc4a7	6.2118448960791e-12	-0.261586825	0.546	0.686	1.62588828309974e-07	chr14-14803647-14804785	DEG with linked non-DAP
1596	Sertoli	Slc5a3	1.8682888265845e-28	-0.299264531	0.126	0.327	4.89005917470228e-24	NA	DEG with no linked-peak
1597	Sertoli	Slco3a1	2.75250578258789e-106	-0.821100403	0.04	0.43	7.20440863534554e-102	chr7-74366301-74366840	DEG with linked non-DAP
1598	Sertoli	Slco3a1	2.75250578258789e-106	-0.821100403	0.04	0.43	7.20440863534554e-102	chr7-74256028-74257022	DEG with linked non-DAP
1599	Sertoli	Slco3a1	2.75250578258789e-106	-0.821100403	0.04	0.43	7.20440863534554e-102	chr7-74115989-74116440	DEG with linked non-DAP
1600	Sertoli	Slco3a1	2.75250578258789e-106	-0.821100403	0.04	0.43	7.20440863534554e-102	chr7-74944609-74945014	DEG with linked non-DAP
1601	Sertoli	Slit3	1.22515729150833e-24	-0.441229513	0.138	0.328	3.2067266947939e-20	chr11-35477309-35478133	DEG with linked non-DAP
1602	Sertoli	Slit3	1.22515729150833e-24	-0.441229513	0.138	0.328	3.2067266947939e-20	chr11-35120692-35121976	DEG with linked non-DAP
1603	Sertoli	Slmap	1.17072870370762e-42	-0.632925843	0.632	0.843	3.06426530908431e-38	NA	DEG with no linked-peak
1604	Sertoli	Smad1	1.42937216537983e-25	-0.302346117	0.108	0.291	3.74123870566517e-21	NA	DEG with no linked-peak
1605	Sertoli	Smad7	7.4238300437796e-11	-0.279911906	0.524	0.66	1.94311327565887e-06	chr18-75397698-75398800	DEG with linked non-DAP
1606	Sertoli	Smad7	7.4238300437796e-11	-0.279911906	0.524	0.66	1.94311327565887e-06	chr18-75380102-75381057	DEG with linked non-DAP
1607	Sertoli	Smad7	7.4238300437796e-11	-0.279911906	0.524	0.66	1.94311327565887e-06	chr18-75501837-75504137	DEG with linked non-DAP
1608	Sertoli	Smad7	7.4238300437796e-11	-0.279911906	0.524	0.66	1.94311327565887e-06	chr18-75377859-75378167	DEG with linked non-DAP
1609	Sertoli	Smad7	7.4238300437796e-11	-0.279911906	0.524	0.66	1.94311327565887e-06	chr18-75298050-75298711	DEG with linked non-DAP
1610	Sertoli	Smad7	7.4238300437796e-11	-0.279911906	0.524	0.66	1.94311327565887e-06	chr18-75342128-75343550	DEG with linked non-DAP
1611	Sertoli	Smad7	7.4238300437796e-11	-0.279911906	0.524	0.66	1.94311327565887e-06	chr18-75350393-75350633	DEG with linked non-DAP
1612	Sertoli	Smad7	7.4238300437796e-11	-0.279911906	0.524	0.66	1.94311327565887e-06	chr18-74969775-74970757	DEG with linked non-DAP
1613	Sertoli	Smad7	7.4238300437796e-11	-0.279911906	0.524	0.66	1.94311327565887e-06	chr18-75366312-75367920	DEG with linked non-DAP
1614	Sertoli	Smad7	7.4238300437796e-11	-0.279911906	0.524	0.66	1.94311327565887e-06	chr18-75695101-75698202	DEG with linked non-DAP
1615	Sertoli	Smad7	7.4238300437796e-11	-0.279911906	0.524	0.66	1.94311327565887e-06	chr18-75404860-75406032	DEG with linked non-DAP
1616	Sertoli	Smad7	7.4238300437796e-11	-0.279911906	0.524	0.66	1.94311327565887e-06	chr18-75652988-75653723	DEG with linked non-DAP
1617	Sertoli	Sntb1	8.94778966437936e-21	-0.443618963	0.17	0.355	2.34199446675465e-16	NA	DEG with no linked-peak
1618	Sertoli	Sntb2	3.08217242064517e-59	-0.784551904	0.67	0.875	8.06727809379668e-55	chr8-106615632-106616002	DEG with linked non-DAP
1619	Sertoli	Sntb2	3.08217242064517e-59	-0.784551904	0.67	0.875	8.06727809379668e-55	chr8-106907374-106907819	DEG with linked non-DAP
1620	Sertoli	Sntb2	3.08217242064517e-59	-0.784551904	0.67	0.875	8.06727809379668e-55	chr8-107164335-107164852	DEG with linked non-DAP
1621	Sertoli	Sntb2	3.08217242064517e-59	-0.784551904	0.67	0.875	8.06727809379668e-55	chr8-107208878-107209783	DEG with linked non-DAP
1622	Sertoli	Sntb2	3.08217242064517e-59	-0.784551904	0.67	0.875	8.06727809379668e-55	chr8-107389139-107390069	DEG with linked non-DAP
1623	Sertoli	Sntb2	3.08217242064517e-59	-0.784551904	0.67	0.875	8.06727809379668e-55	chr8-107390496-107390988	DEG with linked non-DAP
1624	Sertoli	Sntb2	3.08217242064517e-59	-0.784551904	0.67	0.875	8.06727809379668e-55	chr8-106644317-106645242	DEG with linked non-DAP
1625	Sertoli	Sntb2	3.08217242064517e-59	-0.784551904	0.67	0.875	8.06727809379668e-55	chr8-107218292-107218972	DEG with linked non-DAP
1626	Sertoli	Snx7	2.02971442837939e-16	-0.250564264	0.171	0.327	5.3125745448402e-12	NA	DEG with no linked-peak
1627	Sertoli	Socs2	6.57908497192513e-68	-0.634379027	0.102	0.431	1.72200970055168e-63	chr10-94942834-94945628	DEG with linked non-DAP
1628	Sertoli	Socs2	6.57908497192513e-68	-0.634379027	0.102	0.431	1.72200970055168e-63	chr10-95762712-95763078	DEG with linked non-DAP
1629	Sertoli	Socs2	6.57908497192513e-68	-0.634379027	0.102	0.431	1.72200970055168e-63	chr10-95711676-95712835	DEG with linked non-DAP
1630	Sertoli	Socs2	6.57908497192513e-68	-0.634379027	0.102	0.431	1.72200970055168e-63	chr10-95048875-95049143	DEG with linked non-DAP
1631	Sertoli	Socs2	6.57908497192513e-68	-0.634379027	0.102	0.431	1.72200970055168e-63	chr10-95336498-95337698	DEG with linked non-DAP
1632	Sertoli	Socs2	6.57908497192513e-68	-0.634379027	0.102	0.431	1.72200970055168e-63	chr10-95414323-95418182	DEG with linked non-DAP
1633	Sertoli	Socs2	6.57908497192513e-68	-0.634379027	0.102	0.431	1.72200970055168e-63	chr10-95204290-95204953	DEG with linked non-DAP
1634	Sertoli	Socs2	6.57908497192513e-68	-0.634379027	0.102	0.431	1.72200970055168e-63	chr10-95513987-95515936	DEG with linked non-DAP
1635	Sertoli	Socs2	6.57908497192513e-68	-0.634379027	0.102	0.431	1.72200970055168e-63	chr10-95348003-95348794	DEG with linked non-DAP
1636	Sertoli	Sorbs2	4.41995611179448e-25	-0.326249935	0.047	0.191	1.15687931270109e-20	chr8-45714413-45715595	DEG with linked non-DAP
1637	Sertoli	Sorbs2	4.41995611179448e-25	-0.326249935	0.047	0.191	1.15687931270109e-20	chr8-45661364-45662115	DEG with linked non-DAP
1638	Sertoli	Sorbs2	4.41995611179448e-25	-0.326249935	0.047	0.191	1.15687931270109e-20	chr8-45999104-46000594	DEG with linked non-DAP
1639	Sertoli	Sorbs2	4.41995611179448e-25	-0.326249935	0.047	0.191	1.15687931270109e-20	chr8-45584744-45585495	DEG with linked non-DAP
1640	Sertoli	Sorbs2	4.41995611179448e-25	-0.326249935	0.047	0.191	1.15687931270109e-20	chr8-45658205-45659908	DEG with linked non-DAP
1641	Sertoli	Sorbs2	4.41995611179448e-25	-0.326249935	0.047	0.191	1.15687931270109e-20	chr8-45934329-45935127	DEG with linked non-DAP
1642	Sertoli	Sorbs3	1.07973273325661e-26	-0.34711442	0.212	0.431	2.82609245602584e-22	chr14-70190454-70190776	DEG with linked non-DAP
1643	Sertoli	Sort1	1.99060922527226e-44	-0.419038275	0.104	0.357	5.21022058622763e-40	NA	DEG with no linked-peak
1644	Sertoli	Sox10	1.60296247341272e-49	-0.281455712	0.006	0.184	4.19559397791044e-45	chr15-79151846-79153246	DEG with linked DAP
1645	Sertoli	Sox13	3.81830489552365e-58	-0.461563791	0.097	0.394	9.9940312335436e-54	NA	DEG with no linked-peak
1646	Sertoli	Sox6	5.46789389558144e-171	-1.77101767	0.353	0.901	1.43116654822949e-166	NA	DEG with no linked-peak
1647	Sertoli	Sox9	2.89687488685185e-142	-1.096859779	0.198	0.75	7.58228032884604e-138	chr11-112849570-112850764	DEG with linked DAP
1648	Sertoli	Sox9	2.89687488685185e-142	-1.096859779	0.198	0.75	7.58228032884604e-138	chr11-112787850-112788709	DEG with linked DAP
1649	Sertoli	Sparc	1.27789439831366e-30	-0.466949487	0.728	0.902	3.34476079814618e-26	chr11-54939514-54939889	DEG with linked non-DAP
1650	Sertoli	Sparc	1.27789439831366e-30	-0.466949487	0.728	0.902	3.34476079814618e-26	chr11-55468547-55470386	DEG with linked non-DAP
1651	Sertoli	Sparc	1.27789439831366e-30	-0.466949487	0.728	0.902	3.34476079814618e-26	chr11-55446399-55447298	DEG with linked non-DAP
1652	Sertoli	Spata6	4.92964163824908e-30	-0.50371484	0.291	0.53	1.29028440239531e-25	NA	DEG with no linked-peak
1653	Sertoli	Spats2l	3.49707246139629e-82	-0.695179932	0.069	0.419	9.15323746045866e-78	NA	DEG with no linked-peak
1654	Sertoli	Specc1	2.65714583903662e-39	-0.359925347	0.062	0.271	6.95481351909444e-35	NA	DEG with no linked-peak
1655	Sertoli	Spint2	2.27810834710337e-35	-0.437498957	0.284	0.548	5.96272078770836e-31	chr7-28919730-28920244	DEG with linked non-DAP
1656	Sertoli	Spire1	3.84556639394605e-72	-0.77094019	0.315	0.673	1.00653854795144e-67	chr18-67288095-67290206	DEG with linked non-DAP
1657	Sertoli	Spire1	3.84556639394605e-72	-0.77094019	0.315	0.673	1.00653854795144e-67	chr18-67244853-67246225	DEG with linked non-DAP
1658	Sertoli	Spire1	3.84556639394605e-72	-0.77094019	0.315	0.673	1.00653854795144e-67	chr18-67761733-67763361	DEG with linked non-DAP
1659	Sertoli	Spire1	3.84556639394605e-72	-0.77094019	0.315	0.673	1.00653854795144e-67	chr18-67447974-67449853	DEG with linked non-DAP
1660	Sertoli	Spp1	5.07949577743099e-15	-0.292832314	0.316	0.489	1.32950722478479e-10	NA	DEG with no linked-peak
1661	Sertoli	Src	2.64525026828483e-20	-0.252492572	0.163	0.34	6.92367805220872e-16	NA	DEG with no linked-peak
1662	Sertoli	Srgap3	6.80119117792288e-17	-0.338585537	0.283	0.455	1.78014377890953e-12	chr6-112864624-112866220	DEG with linked non-DAP
1663	Sertoli	Srsf10	5.71666946394618e-14	-0.27774787	0.542	0.673	1.49628106549327e-09	NA	DEG with no linked-peak
1664	Sertoli	Ssh2	6.27607130683617e-10	-0.258840464	0.363	0.484	1.6426989038513e-05	NA	DEG with no linked-peak
1665	Sertoli	St3gal4	3.69160510290875e-164	-1.363705982	0.47	0.927	9.66240719635336e-160	chr9-35038613-35039644	DEG with linked non-DAP
1666	Sertoli	St3gal4	3.69160510290875e-164	-1.363705982	0.47	0.927	9.66240719635336e-160	chr9-35175126-35176451	DEG with linked non-DAP
1667	Sertoli	St3gal4	3.69160510290875e-164	-1.363705982	0.47	0.927	9.66240719635336e-160	chr9-35266962-35268561	DEG with linked non-DAP
1668	Sertoli	St3gal4	3.69160510290875e-164	-1.363705982	0.47	0.927	9.66240719635336e-160	chr9-35335420-35336324	DEG with linked non-DAP
1669	Sertoli	St3gal4	3.69160510290875e-164	-1.363705982	0.47	0.927	9.66240719635336e-160	chr9-35492899-35493762	DEG with linked non-DAP
1670	Sertoli	St3gal4	3.69160510290875e-164	-1.363705982	0.47	0.927	9.66240719635336e-160	chr9-34872507-34872752	DEG with linked non-DAP
1671	Sertoli	St3gal4	3.69160510290875e-164	-1.363705982	0.47	0.927	9.66240719635336e-160	chr9-35111731-35112640	DEG with linked non-DAP
1672	Sertoli	St3gal4	3.69160510290875e-164	-1.363705982	0.47	0.927	9.66240719635336e-160	chr9-35342397-35342705	DEG with linked non-DAP
1673	Sertoli	St3gal4	3.69160510290875e-164	-1.363705982	0.47	0.927	9.66240719635336e-160	chr9-35210389-35211889	DEG with linked non-DAP
1674	Sertoli	St3gal4	3.69160510290875e-164	-1.363705982	0.47	0.927	9.66240719635336e-160	chr9-35574183-35574667	DEG with linked non-DAP
1675	Sertoli	St3gal5	8.30377948760673e-13	-0.316261964	0.6	0.748	2.17343124308619e-08	NA	DEG with no linked-peak
1676	Sertoli	St6gal1	2.09035530064389e-22	-0.388724429	0.777	0.898	5.47129596390533e-18	NA	DEG with no linked-peak
1677	Sertoli	Stag1	1.18660270305539e-23	-0.381975934	0.94	0.969	3.10581391497718e-19	NA	DEG with no linked-peak
1678	Sertoli	Stau2	2.62139192309072e-10	-0.251710646	0.535	0.657	6.86123121949766e-06	NA	DEG with no linked-peak
1679	Sertoli	Stim1	3.25027327221838e-169	-1.443640993	0.753	0.979	8.50726526270439e-165	chr7-101867963-101869479	DEG with linked DAP
1680	Sertoli	Stim1	3.25027327221838e-169	-1.443640993	0.753	0.979	8.50726526270439e-165	chr7-101871301-101871682	DEG with linked DAP
1681	Sertoli	Stim1	3.25027327221838e-169	-1.443640993	0.753	0.979	8.50726526270439e-165	chr7-102686721-102687916	DEG with linked DAP
1682	Sertoli	Stim1	3.25027327221838e-169	-1.443640993	0.753	0.979	8.50726526270439e-165	chr7-102064580-102065916	DEG with linked DAP
1683	Sertoli	Stim1	3.25027327221838e-169	-1.443640993	0.753	0.979	8.50726526270439e-165	chr7-102467537-102467947	DEG with linked DAP
1684	Sertoli	Stim1	3.25027327221838e-169	-1.443640993	0.753	0.979	8.50726526270439e-165	chr7-102012590-102013088	DEG with linked DAP
1685	Sertoli	Stim1	3.25027327221838e-169	-1.443640993	0.753	0.979	8.50726526270439e-165	chr7-101969501-101971422	DEG with linked DAP
1686	Sertoli	Stim1	3.25027327221838e-169	-1.443640993	0.753	0.979	8.50726526270439e-165	chr7-101895652-101897283	DEG with linked DAP
1687	Sertoli	Stim1	3.25027327221838e-169	-1.443640993	0.753	0.979	8.50726526270439e-165	chr7-102440942-102442799	DEG with linked DAP
1688	Sertoli	Stim1	3.25027327221838e-169	-1.443640993	0.753	0.979	8.50726526270439e-165	chr7-102209379-102211065	DEG with linked DAP
1689	Sertoli	Stim1	3.25027327221838e-169	-1.443640993	0.753	0.979	8.50726526270439e-165	chr7-101875715-101876503	DEG with linked DAP
1690	Sertoli	Stim1	3.25027327221838e-169	-1.443640993	0.753	0.979	8.50726526270439e-165	chr7-102098992-102099223	DEG with linked DAP
1691	Sertoli	Stim1	3.25027327221838e-169	-1.443640993	0.753	0.979	8.50726526270439e-165	chr7-101866944-101867635	DEG with linked DAP
1692	Sertoli	Stim1	3.25027327221838e-169	-1.443640993	0.753	0.979	8.50726526270439e-165	chr7-101933298-101934440	DEG with linked DAP
1693	Sertoli	Stim1	3.25027327221838e-169	-1.443640993	0.753	0.979	8.50726526270439e-165	chr7-102426037-102426618	DEG with linked DAP
1694	Sertoli	Stim1	3.25027327221838e-169	-1.443640993	0.753	0.979	8.50726526270439e-165	chr7-101905249-101906483	DEG with linked DAP
1695	Sertoli	Stk39	5.36722799179145e-16	-0.28305108	0.568	0.744	1.40481825457149e-11	chr2-68756483-68757237	DEG with linked non-DAP
1696	Sertoli	Stk39	5.36722799179145e-16	-0.28305108	0.568	0.744	1.40481825457149e-11	chr2-68301434-68302514	DEG with linked non-DAP
1697	Sertoli	Stk39	5.36722799179145e-16	-0.28305108	0.568	0.744	1.40481825457149e-11	chr2-68470670-68472730	DEG with linked non-DAP
1698	Sertoli	Stk39	5.36722799179145e-16	-0.28305108	0.568	0.744	1.40481825457149e-11	chr2-68432857-68433240	DEG with linked non-DAP
1699	Sertoli	Stox2	1.20183312175185e-22	-0.339264917	0.175	0.37	3.14567801287328e-18	NA	DEG with no linked-peak
1700	Sertoli	Stxbp6	9.03457385551541e-62	-0.836197799	0.374	0.725	2.3647093609426e-57	NA	DEG with no linked-peak
1701	Sertoli	Susd1	1.06868928837316e-21	-0.255855645	0.108	0.272	2.7971873433879e-17	NA	DEG with no linked-peak
1702	Sertoli	Svil	3.53160246371284e-44	-0.661385248	0.481	0.744	9.24361628852199e-40	NA	DEG with no linked-peak
1703	Sertoli	Synj2	8.78998753807803e-129	-0.86238252	0.088	0.575	2.30069133821654e-124	chr17-5965131-5965691	DEG with linked DAP
1704	Sertoli	Synrg	2.6182861373e-16	-0.289443672	0.232	0.398	6.85310213576903e-12	chr11-83978667-83979361	DEG with linked non-DAP
1705	Sertoli	Synrg	2.6182861373e-16	-0.289443672	0.232	0.398	6.85310213576903e-12	chr11-84120957-84121941	DEG with linked non-DAP
1706	Sertoli	Tacc1	1.22243712430037e-116	-1.026775994	0.254	0.734	3.19960692914378e-112	NA	DEG with no linked-peak
1707	Sertoli	Taf4b	3.07478650792439e-24	-0.283877659	0.067	0.219	8.0479462058413e-20	NA	DEG with no linked-peak
1708	Sertoli	Tafa2	2.26598693480556e-120	-2.365181502	0.117	0.579	5.93099420316006e-116	NA	DEG with no linked-peak
1709	Sertoli	Tafa5	2.72400725548041e-62	-0.412301427	0.03	0.284	7.12981659049442e-58	NA	DEG with no linked-peak
1710	Sertoli	Tanc1	1.220178349774e-16	-0.364537453	0.345	0.517	3.19369481269846e-12	NA	DEG with no linked-peak
1711	Sertoli	Tbc1d5	8.8939470142093e-14	-0.275975451	0.775	0.871	2.32790169149914e-09	NA	DEG with no linked-peak
1712	Sertoli	Tbcd	1.53504625771168e-13	-0.290327406	0.248	0.398	4.01783007493455e-09	chr11-121131056-121131459	DEG with linked non-DAP
1713	Sertoli	Tead1	3.12107911953056e-22	-0.372454111	0.808	0.904	8.16911248745928e-18	chr7-112543051-112543809	DEG with linked non-DAP
1714	Sertoli	Tent5c	7.89908635469732e-55	-0.400447413	0.026	0.251	2.06750686247848e-50	NA	DEG with no linked-peak
1715	Sertoli	Tesc	4.67481846013961e-54	-0.390237093	0.046	0.292	1.22358698375694e-49	NA	DEG with no linked-peak
1716	Sertoli	Thada	1.1641697002321e-28	-0.480590433	0.464	0.682	3.0470977733875e-24	NA	DEG with no linked-peak
1717	Sertoli	Thsd4	7.75455329499618e-53	-0.753176396	0.212	0.532	2.0296767794323e-48	NA	DEG with no linked-peak
1718	Sertoli	Tiam1	3.65720444038193e-60	-0.728727757	0.435	0.74	9.57236690225566e-56	chr16-89795586-89796831	DEG with linked non-DAP
1719	Sertoli	Tiam1	3.65720444038193e-60	-0.728727757	0.435	0.74	9.57236690225566e-56	chr16-90166365-90166914	DEG with linked non-DAP
1720	Sertoli	Tiam1	3.65720444038193e-60	-0.728727757	0.435	0.74	9.57236690225566e-56	chr16-90219870-90221677	DEG with linked non-DAP
1721	Sertoli	Tiam1	3.65720444038193e-60	-0.728727757	0.435	0.74	9.57236690225566e-56	chr16-90011455-90012468	DEG with linked non-DAP
1722	Sertoli	Tiam1	3.65720444038193e-60	-0.728727757	0.435	0.74	9.57236690225566e-56	chr16-90142323-90144804	DEG with linked non-DAP
1723	Sertoli	Tiam1	3.65720444038193e-60	-0.728727757	0.435	0.74	9.57236690225566e-56	chr16-90283206-90285310	DEG with linked non-DAP
1724	Sertoli	Tiam1	3.65720444038193e-60	-0.728727757	0.435	0.74	9.57236690225566e-56	chr16-90045211-90045807	DEG with linked non-DAP
1725	Sertoli	Tinagl1	9.69724773222323e-39	-0.303814732	0.049	0.245	2.53815762143211e-34	NA	DEG with no linked-peak
1726	Sertoli	Tiparp	5.64103153430303e-23	-0.433148684	0.342	0.543	1.47648359378847e-18	chr3-65973901-65975647	DEG with linked non-DAP
1727	Sertoli	Tiparp	5.64103153430303e-23	-0.433148684	0.342	0.543	1.47648359378847e-18	chr3-65928686-65930791	DEG with linked non-DAP
1728	Sertoli	Tjp2	1.9660646492713e-51	-0.476935452	0.115	0.395	5.14597761300269e-47	NA	DEG with no linked-peak
1729	Sertoli	Tle4	5.35025515855e-16	-0.336552646	0.694	0.827	1.40037578519888e-11	NA	DEG with no linked-peak
1730	Sertoli	Tmcc3	3.01336114836666e-70	-0.680413942	0.058	0.365	7.88717146973491e-66	NA	DEG with no linked-peak
1731	Sertoli	Tmeff1	2.14962964350471e-27	-0.458472868	0.52	0.719	5.62644062890922e-23	NA	DEG with no linked-peak
1732	Sertoli	Tmem117	2.44082421557335e-72	-0.696723839	0.038	0.332	6.38861330184169e-68	chr15-94687765-94688350	DEG with linked non-DAP
1733	Sertoli	Tmem117	2.44082421557335e-72	-0.696723839	0.038	0.332	6.38861330184169e-68	chr15-94708785-94709470	DEG with linked non-DAP
1734	Sertoli	Tmem117	2.44082421557335e-72	-0.696723839	0.038	0.332	6.38861330184169e-68	chr15-94651649-94652468	DEG with linked non-DAP
1735	Sertoli	Tmem64	1.22803780156791e-28	-0.309597882	0.135	0.34	3.21426614182385e-24	chr4-15233595-15234883	DEG with linked non-DAP
1736	Sertoli	Tmem64	1.22803780156791e-28	-0.309597882	0.135	0.34	3.21426614182385e-24	chr4-15197987-15198312	DEG with linked non-DAP
1737	Sertoli	Tmtc1	5.47299142259642e-33	-0.304163761	0.089	0.293	1.43250077495039e-28	NA	DEG with no linked-peak
1738	Sertoli	Tnik	2.23449772285654e-52	-0.765993359	0.185	0.489	5.84857433980471e-48	chr3-28225691-28226608	DEG with linked non-DAP
1739	Sertoli	Tnik	2.23449772285654e-52	-0.765993359	0.185	0.489	5.84857433980471e-48	chr3-28262356-28264849	DEG with linked non-DAP
1740	Sertoli	Tnik	2.23449772285654e-52	-0.765993359	0.185	0.489	5.84857433980471e-48	chr3-28170186-28171635	DEG with linked non-DAP
1741	Sertoli	Tnik	2.23449772285654e-52	-0.765993359	0.185	0.489	5.84857433980471e-48	chr3-27876802-27877507	DEG with linked non-DAP
1742	Sertoli	Tnik	2.23449772285654e-52	-0.765993359	0.185	0.489	5.84857433980471e-48	chr3-27839250-27840614	DEG with linked non-DAP
1743	Sertoli	Tnik	2.23449772285654e-52	-0.765993359	0.185	0.489	5.84857433980471e-48	chr3-28743180-28743700	DEG with linked non-DAP
1744	Sertoli	Tnik	2.23449772285654e-52	-0.765993359	0.185	0.489	5.84857433980471e-48	chr3-28705291-28706260	DEG with linked non-DAP
1745	Sertoli	Tnik	2.23449772285654e-52	-0.765993359	0.185	0.489	5.84857433980471e-48	chr3-27766873-27767729	DEG with linked non-DAP
1746	Sertoli	Tnik	2.23449772285654e-52	-0.765993359	0.185	0.489	5.84857433980471e-48	chr3-28301159-28302562	DEG with linked non-DAP
1747	Sertoli	Tnks	1.81472269123545e-12	-0.294787054	0.524	0.67	4.74985517203968e-08	chr8-35277291-35277525	DEG with linked non-DAP
1748	Sertoli	Tnrc18	6.7930534870826e-14	-0.354059652	0.723	0.81	1.778013819709e-09	NA	DEG with no linked-peak
1749	Sertoli	Tom1l2	1.0526939531567e-14	-0.260472663	0.241	0.402	2.75532115299234e-10	chr11-60210025-60211120	DEG with linked non-DAP
1750	Sertoli	Tom1l2	1.0526939531567e-14	-0.260472663	0.241	0.402	2.75532115299234e-10	chr11-60416595-60418238	DEG with linked non-DAP
1751	Sertoli	Tom1l2	1.0526939531567e-14	-0.260472663	0.241	0.402	2.75532115299234e-10	chr11-60175200-60177720	DEG with linked non-DAP
1752	Sertoli	Tom1l2	1.0526939531567e-14	-0.260472663	0.241	0.402	2.75532115299234e-10	chr11-60744588-60744939	DEG with linked non-DAP
1753	Sertoli	Tom1l2	1.0526939531567e-14	-0.260472663	0.241	0.402	2.75532115299234e-10	chr11-60139027-60141406	DEG with linked non-DAP
1754	Sertoli	Tom1l2	1.0526939531567e-14	-0.260472663	0.241	0.402	2.75532115299234e-10	chr11-60114126-60115880	DEG with linked non-DAP
1755	Sertoli	Tpd52	4.67804155806083e-51	-0.581031659	0.232	0.543	1.22443059740684e-46	NA	DEG with no linked-peak
1756	Sertoli	Tpd52l1	6.80112795045334e-164	-1.300681885	0.201	0.771	1.78012722975166e-159	NA	DEG with no linked-peak
1757	Sertoli	Trak1	5.37961504809215e-25	-0.339384853	0.241	0.451	1.40806044268764e-20	chr9-121856837-121858350	DEG with linked non-DAP
1758	Sertoli	Trank1	2.80872175108846e-173	-1.460672442	0.245	0.837	7.35154831129893e-169	chr9-111311030-111313050	DEG with linked DAP
1759	Sertoli	Trank1	2.80872175108846e-173	-1.460672442	0.245	0.837	7.35154831129893e-169	chr9-111296384-111297052	DEG with linked DAP
1760	Sertoli	Trim27	1.51060815354016e-19	-0.251848793	0.166	0.34	3.95386578107601e-15	NA	DEG with no linked-peak
1761	Sertoli	Trio	5.36719090045175e-31	-0.457108692	0.713	0.853	1.40480854628424e-26	NA	DEG with no linked-peak
1762	Sertoli	Trpc3	1.41337107027087e-31	-0.289485677	0.035	0.191	3.69935743932697e-27	chr3-36796954-36797401	DEG with linked non-DAP
1763	Sertoli	Trpc3	1.41337107027087e-31	-0.289485677	0.035	0.191	3.69935743932697e-27	chr3-37167805-37169400	DEG with linked non-DAP
1764	Sertoli	Trpc3	1.41337107027087e-31	-0.289485677	0.035	0.191	3.69935743932697e-27	chr3-36496518-36497186	DEG with linked non-DAP
1765	Sertoli	Trpc3	1.41337107027087e-31	-0.289485677	0.035	0.191	3.69935743932697e-27	chr3-36571188-36572760	DEG with linked non-DAP
1766	Sertoli	Trpc3	1.41337107027087e-31	-0.289485677	0.035	0.191	3.69935743932697e-27	chr3-37072974-37073556	DEG with linked non-DAP
1767	Sertoli	Trpc3	1.41337107027087e-31	-0.289485677	0.035	0.191	3.69935743932697e-27	chr3-36474981-36477054	DEG with linked non-DAP
1768	Sertoli	Trpc3	1.41337107027087e-31	-0.289485677	0.035	0.191	3.69935743932697e-27	chr3-36862340-36863759	DEG with linked non-DAP
1769	Sertoli	Trpc3	1.41337107027087e-31	-0.289485677	0.035	0.191	3.69935743932697e-27	chr3-36725542-36727017	DEG with linked non-DAP
1770	Sertoli	Trpm3	2.29130479712648e-51	-0.517924661	0.013	0.209	5.99726117599886e-47	NA	DEG with no linked-peak
1771	Sertoli	Trpm7	1.0495263554864e-21	-0.341322154	0.749	0.867	2.74703028285009e-17	NA	DEG with no linked-peak
1772	Sertoli	Tspan15	1.17375119905202e-28	-0.368386204	0.212	0.44	3.07217638839876e-24	chr10-61936002-61937501	DEG with linked non-DAP
1773	Sertoli	Tspan15	1.17375119905202e-28	-0.368386204	0.212	0.44	3.07217638839876e-24	chr10-61845428-61846150	DEG with linked non-DAP
1774	Sertoli	Tspan15	1.17375119905202e-28	-0.368386204	0.212	0.44	3.07217638839876e-24	chr10-62182666-62183784	DEG with linked non-DAP
1775	Sertoli	Tspan7	2.41236841641495e-19	-0.41308834	0.364	0.557	6.31413309312448e-15	NA	DEG with no linked-peak
1776	Sertoli	Ttc39c	5.67519970731359e-62	-0.66781267	0.157	0.484	1.48542677139226e-57	NA	DEG with no linked-peak
1777	Sertoli	Tuba1a	1.82814982064909e-15	-0.254076188	0.162	0.308	4.78499934056692e-11	chr15-98566996-98569091	DEG with linked non-DAP
1778	Sertoli	Tuba1a	1.82814982064909e-15	-0.254076188	0.162	0.308	4.78499934056692e-11	chr15-99240186-99240413	DEG with linked non-DAP
1779	Sertoli	Tuba1a	1.82814982064909e-15	-0.254076188	0.162	0.308	4.78499934056692e-11	chr15-98533109-98534760	DEG with linked non-DAP
1780	Sertoli	Tulp4	1.85974923632845e-14	-0.309726295	0.375	0.533	4.86770765116608e-10	chr17-6117216-6117674	DEG with linked non-DAP
1781	Sertoli	Tyro3	1.54548748691814e-40	-0.341363546	0.106	0.35	4.04515894825954e-36	chr2-119476390-119478535	DEG with linked non-DAP
1782	Sertoli	Tyro3	1.54548748691814e-40	-0.341363546	0.106	0.35	4.04515894825954e-36	chr2-119744194-119745158	DEG with linked non-DAP
1783	Sertoli	Tyro3	1.54548748691814e-40	-0.341363546	0.106	0.35	4.04515894825954e-36	chr2-119804118-119805467	DEG with linked non-DAP
1784	Sertoli	Uba6	1.5113775977033e-20	-0.376697434	0.387	0.57	3.95587972422861e-16	NA	DEG with no linked-peak
1785	Sertoli	Ube2e1	1.03104869779134e-24	-0.444711309	0.243	0.442	2.69866686159906e-20	NA	DEG with no linked-peak
1786	Sertoli	Ube2e2	1.07259864125856e-35	-0.649449003	0.668	0.83	2.80741968363016e-31	NA	DEG with no linked-peak
1787	Sertoli	Ube2e3	2.28015002088492e-19	-0.347155027	0.75	0.878	5.9680646646642e-15	NA	DEG with no linked-peak
1788	Sertoli	Uck2	1.3484756983506e-40	-0.446378114	0.184	0.452	3.52950029286287e-36	chr1-167230762-167231866	DEG with linked non-DAP
1789	Sertoli	Unc13b	3.62995124966338e-27	-0.44731323	0.306	0.545	9.50103440086894e-23	chr4-43533046-43533758	DEG with linked non-DAP
1790	Sertoli	Unc13b	3.62995124966338e-27	-0.44731323	0.306	0.545	9.50103440086894e-23	chr4-43256561-43256954	DEG with linked non-DAP
1791	Sertoli	Unc13b	3.62995124966338e-27	-0.44731323	0.306	0.545	9.50103440086894e-23	chr4-43257608-43257822	DEG with linked non-DAP
1792	Sertoli	Unc13b	3.62995124966338e-27	-0.44731323	0.306	0.545	9.50103440086894e-23	chr4-43019576-43020457	DEG with linked non-DAP
1793	Sertoli	Unc13b	3.62995124966338e-27	-0.44731323	0.306	0.545	9.50103440086894e-23	chr4-43441695-43443828	DEG with linked non-DAP
1794	Sertoli	Unc13b	3.62995124966338e-27	-0.44731323	0.306	0.545	9.50103440086894e-23	chr4-43082523-43083423	DEG with linked non-DAP
1795	Sertoli	Unc13b	3.62995124966338e-27	-0.44731323	0.306	0.545	9.50103440086894e-23	chr4-43039652-43040599	DEG with linked non-DAP
1796	Sertoli	Unc13b	3.62995124966338e-27	-0.44731323	0.306	0.545	9.50103440086894e-23	chr4-43492447-43493913	DEG with linked non-DAP
1797	Sertoli	Unc13b	3.62995124966338e-27	-0.44731323	0.306	0.545	9.50103440086894e-23	chr4-42997713-42997949	DEG with linked non-DAP
1798	Sertoli	Unc13b	3.62995124966338e-27	-0.44731323	0.306	0.545	9.50103440086894e-23	chr4-43258163-43259166	DEG with linked non-DAP
1799	Sertoli	Unc79	2.11595789275151e-24	-0.301802254	0.105	0.28	5.53830818848779e-20	NA	DEG with no linked-peak
1800	Sertoli	Usp37	2.6906158121002e-40	-0.534938721	0.564	0.783	7.04241782659106e-36	NA	DEG with no linked-peak
1801	Sertoli	Usp53	2.23533257712031e-87	-1.107955566	0.422	0.769	5.8507594873547e-83	chr3-123054021-123054542	DEG with linked DAP
1802	Sertoli	Usp53	2.23533257712031e-87	-1.107955566	0.422	0.769	5.8507594873547e-83	chr3-123334820-123335865	DEG with linked DAP
1803	Sertoli	Usp53	2.23533257712031e-87	-1.107955566	0.422	0.769	5.8507594873547e-83	chr3-123385121-123386461	DEG with linked DAP
1804	Sertoli	Usp53	2.23533257712031e-87	-1.107955566	0.422	0.769	5.8507594873547e-83	chr3-123060491-123060803	DEG with linked DAP
1805	Sertoli	Usp53	2.23533257712031e-87	-1.107955566	0.422	0.769	5.8507594873547e-83	chr3-123072385-123073969	DEG with linked DAP
1806	Sertoli	Usp53	2.23533257712031e-87	-1.107955566	0.422	0.769	5.8507594873547e-83	chr3-123115796-123116499	DEG with linked DAP
1807	Sertoli	Utrn	3.98003862166163e-48	-0.494423561	0.826	0.958	1.04173530883371e-43	chr10-12986898-12987423	DEG with linked non-DAP
1808	Sertoli	Utrn	3.98003862166163e-48	-0.494423561	0.826	0.958	1.04173530883371e-43	chr10-12502057-12503031	DEG with linked non-DAP
1809	Sertoli	Uxs1	2.95368214409541e-27	-0.36564487	0.236	0.455	7.73096764395531e-23	NA	DEG with no linked-peak
1810	Sertoli	Vcan	3.11167187902229e-52	-0.922830415	0.199	0.501	8.14448997615295e-48	chr13-90088667-90090232	DEG with linked non-DAP
1811	Sertoli	Vcpip1	4.69739230319301e-55	-0.713011719	0.407	0.703	1.22949546143774e-50	NA	DEG with no linked-peak
1812	Sertoli	Vdac3	1.69460666638529e-26	-0.400054459	0.666	0.845	4.43546348859686e-22	NA	DEG with no linked-peak
1813	Sertoli	Vim	1.29053082261357e-17	-0.307287495	0.478	0.658	3.37783537510877e-13	NA	DEG with no linked-peak
1814	Sertoli	Vps26a	2.11416828352483e-36	-0.364024677	0.126	0.358	5.53362406529789e-32	NA	DEG with no linked-peak
1815	Sertoli	Vstm4	5.09265488002644e-42	-0.443073489	0.125	0.376	1.33295148829812e-37	chr14-32684592-32685480	DEG with linked non-DAP
1816	Sertoli	Wipf3	1.14647341797269e-57	-0.471141807	0.091	0.389	3.00077952420173e-53	NA	DEG with no linked-peak
1817	Sertoli	Wrn	6.32380580746464e-14	-0.325081964	0.341	0.488	1.65519293204579e-09	NA	DEG with no linked-peak
1818	Sertoli	Wt1os	1.04932957812995e-11	-0.323969852	0.74	0.846	2.74651523779734e-07	NA	DEG with no linked-peak
1819	Sertoli	Wwp1	4.27702780046972e-11	-0.273971197	0.368	0.506	1.11946925649494e-06	NA	DEG with no linked-peak
1820	Sertoli	Wwp2	1.04281746047407e-66	-0.672090004	0.19	0.543	2.72947042104482e-62	chr8-107544037-107545237	DEG with linked DAP
1821	Sertoli	Xylt1	1.55474820186665e-81	-1.036723052	0.412	0.761	4.06939794356578e-77	NA	DEG with no linked-peak
1822	Sertoli	Ywhaq	1.32745825603084e-50	-0.710439162	0.525	0.779	3.47448923933512e-46	NA	DEG with no linked-peak
1823	Sertoli	Zan	3.11777433957372e-59	-0.365257985	0.013	0.235	8.16046255640026e-55	chr5-137966307-137967007	DEG with linked DAP
1824	Sertoli	Zbtb20	1.85325817080388e-12	-0.292707326	0.883	0.929	4.85071793626208e-08	chr16-42874469-42876787	DEG with linked non-DAP
1825	Sertoli	Zbtb46	1.88985729508313e-14	-0.30642626	0.802	0.883	4.94651248415059e-10	chr2-181033260-181033674	DEG with linked non-DAP
1826	Sertoli	Zbtb46	1.88985729508313e-14	-0.30642626	0.802	0.883	4.94651248415059e-10	chr2-181519421-181520984	DEG with linked non-DAP
1827	Sertoli	Zbtb46	1.88985729508313e-14	-0.30642626	0.802	0.883	4.94651248415059e-10	chr2-181462989-181463425	DEG with linked non-DAP
1828	Sertoli	Zbtb46	1.88985729508313e-14	-0.30642626	0.802	0.883	4.94651248415059e-10	chr2-181495913-181497913	DEG with linked non-DAP
1829	Sertoli	Zbtb46	1.88985729508313e-14	-0.30642626	0.802	0.883	4.94651248415059e-10	chr2-181510326-181510672	DEG with linked non-DAP
1830	Sertoli	Zbtb46	1.88985729508313e-14	-0.30642626	0.802	0.883	4.94651248415059e-10	chr2-181863798-181865167	DEG with linked non-DAP
1831	Sertoli	Zbtb46	1.88985729508313e-14	-0.30642626	0.802	0.883	4.94651248415059e-10	chr2-181342546-181343402	DEG with linked non-DAP
1832	Sertoli	Zbtb46	1.88985729508313e-14	-0.30642626	0.802	0.883	4.94651248415059e-10	chr2-181644141-181644961	DEG with linked non-DAP
1833	Sertoli	Zbtb46	1.88985729508313e-14	-0.30642626	0.802	0.883	4.94651248415059e-10	chr2-181423880-181424264	DEG with linked non-DAP
1834	Sertoli	Zbtb46	1.88985729508313e-14	-0.30642626	0.802	0.883	4.94651248415059e-10	chr2-181136741-181137256	DEG with linked non-DAP
1835	Sertoli	Zc3h7b	8.73092777440998e-18	-0.287229703	0.219	0.394	2.28523303567407e-13	chr15-81857771-81860269	DEG with linked non-DAP
1836	Sertoli	Zc3h7b	8.73092777440998e-18	-0.287229703	0.219	0.394	2.28523303567407e-13	chr15-82146412-82148045	DEG with linked non-DAP
1837	Sertoli	Zc3h7b	8.73092777440998e-18	-0.287229703	0.219	0.394	2.28523303567407e-13	chr15-81855969-81856473	DEG with linked non-DAP
1838	Sertoli	Zc3h7b	8.73092777440998e-18	-0.287229703	0.219	0.394	2.28523303567407e-13	chr15-81794564-81795448	DEG with linked non-DAP
1839	Sertoli	Zc3h7b	8.73092777440998e-18	-0.287229703	0.219	0.394	2.28523303567407e-13	chr15-81584558-81586740	DEG with linked non-DAP
1840	Sertoli	Zc3h7b	8.73092777440998e-18	-0.287229703	0.219	0.394	2.28523303567407e-13	chr15-81759284-81760052	DEG with linked non-DAP
1841	Sertoli	Zc3h7b	8.73092777440998e-18	-0.287229703	0.219	0.394	2.28523303567407e-13	chr15-81787011-81788063	DEG with linked non-DAP
1842	Sertoli	Zc3h7b	8.73092777440998e-18	-0.287229703	0.219	0.394	2.28523303567407e-13	chr15-81626082-81626869	DEG with linked non-DAP
1843	Sertoli	Zc3h7b	8.73092777440998e-18	-0.287229703	0.219	0.394	2.28523303567407e-13	chr15-82022049-82022990	DEG with linked non-DAP
1844	Sertoli	Zc3h7b	8.73092777440998e-18	-0.287229703	0.219	0.394	2.28523303567407e-13	chr15-81801995-81803366	DEG with linked non-DAP
1845	Sertoli	Zc3h7b	8.73092777440998e-18	-0.287229703	0.219	0.394	2.28523303567407e-13	chr15-81465594-81467042	DEG with linked non-DAP
1846	Sertoli	Zc3h7b	8.73092777440998e-18	-0.287229703	0.219	0.394	2.28523303567407e-13	chr15-81959762-81961349	DEG with linked non-DAP
1847	Sertoli	Zc3h7b	8.73092777440998e-18	-0.287229703	0.219	0.394	2.28523303567407e-13	chr15-81728885-81730537	DEG with linked non-DAP
1848	Sertoli	Zdhhc2	2.69334830557328e-10	-0.259193561	0.493	0.629	7.04956985500751e-06	NA	DEG with no linked-peak
1849	Sertoli	Zdhhc21	3.1933844159318e-24	-0.341465082	0.206	0.407	8.35836437025989e-20	chr4-82874712-82875227	DEG with linked non-DAP
1850	Sertoli	Zfc3h1	2.43127450311326e-12	-0.272206386	0.51	0.643	6.36361788444865e-08	NA	DEG with no linked-peak
1851	Sertoli	Zfhx3	2.5555963479437e-22	-0.388653196	0.564	0.758	6.68901788110783e-18	NA	DEG with no linked-peak
1852	Sertoli	Zfp326	7.99099502807661e-25	-0.400541618	0.524	0.708	2.09156303864877e-20	chr5-105523184-105523741	DEG with linked non-DAP
1853	Sertoli	Zfp462	3.61287077416723e-12	-0.261183758	0.834	0.906	9.45632796430532e-08	chr4-55147864-55148151	DEG with linked non-DAP
1854	Sertoli	Zfp462	3.61287077416723e-12	-0.261183758	0.834	0.906	9.45632796430532e-08	chr4-55356650-55357295	DEG with linked non-DAP
1855	Sertoli	Zfp462	3.61287077416723e-12	-0.261183758	0.834	0.906	9.45632796430532e-08	chr4-55348930-55350823	DEG with linked non-DAP
1856	Sertoli	Zfp532	9.28076775636519e-56	-0.594322661	0.616	0.871	2.42914815255102e-51	chr18-65631739-65632920	DEG with linked non-DAP
1857	Sertoli	Zfp532	9.28076775636519e-56	-0.594322661	0.616	0.871	2.42914815255102e-51	chr18-65921578-65922206	DEG with linked non-DAP
1858	Sertoli	Zfp532	9.28076775636519e-56	-0.594322661	0.616	0.871	2.42914815255102e-51	chr18-65744643-65745485	DEG with linked non-DAP
1859	Sertoli	Zfp532	9.28076775636519e-56	-0.594322661	0.616	0.871	2.42914815255102e-51	chr18-65822369-65823903	DEG with linked non-DAP
1860	Sertoli	Zfp608	1.46937063687541e-60	-0.455773627	0.029	0.278	3.8459307049577e-56	chr18-55256594-55257474	DEG with linked DAP
1861	Sertoli	Zfp608	1.46937063687541e-60	-0.455773627	0.029	0.278	3.8459307049577e-56	chr18-55377609-55378118	DEG with linked DAP
1862	Sertoli	Zfp608	1.46937063687541e-60	-0.455773627	0.029	0.278	3.8459307049577e-56	chr18-55133553-55134502	DEG with linked DAP
1863	Sertoli	Zfp609	4.43790112358662e-34	-0.483204067	0.693	0.855	1.16157624008756e-29	NA	DEG with no linked-peak
1864	Sertoli	Zfp704	8.2241575317638e-14	-0.309806958	0.614	0.753	2.15259099236386e-09	NA	DEG with no linked-peak
1865	Sertoli	Zfp827	1.76859449362548e-12	-0.280636062	0.658	0.78	4.62911922761534e-08	chr8-79102585-79103470	DEG with linked DAP
1866	Sertoli	Zfp827	1.76859449362548e-12	-0.280636062	0.658	0.78	4.62911922761534e-08	chr8-79028575-79031215	DEG with linked DAP
1867	Sertoli	Zmiz1	2.6565992681306e-36	-0.535844993	0.387	0.622	6.95338292440504e-32	chr14-25554560-25555916	DEG with linked non-DAP
1868	Sertoli	Znrf2	4.77583631038711e-19	-0.34209804	0.362	0.557	1.25002739588072e-14	chr6-54496213-54496589	DEG with linked non-DAP
1869	Sertoli	Znrf3	4.22911088694573e-70	-0.932844238	0.672	0.897	1.10692748354918e-65	chr11-5381189-5381959	DEG with linked non-DAP
1870	Sertoli	Znrf3	4.22911088694573e-70	-0.932844238	0.672	0.897	1.10692748354918e-65	chr11-5761383-5762854	DEG with linked non-DAP
1871	Sertoli	Znrf3	4.22911088694573e-70	-0.932844238	0.672	0.897	1.10692748354918e-65	chr11-4997871-4998560	DEG with linked non-DAP
1872	Sertoli	Znrf3	4.22911088694573e-70	-0.932844238	0.672	0.897	1.10692748354918e-65	chr11-5296437-5297877	DEG with linked non-DAP
1873	Sertoli	Znrf3	4.22911088694573e-70	-0.932844238	0.672	0.897	1.10692748354918e-65	chr11-5425980-5426624	DEG with linked non-DAP
