# Supplementary material for: Single-nucleus multiomics of murine gonads reveals transcriptional regulatory network underlying supporting lineage differentiation
Source: Sci Adv. 2026 Jan 2;12(1):eaea7403. doi: 10.1126/sciadv.aea7403 (PMC12758517; doi:10.1126/sciadv.aea7403)
Supplement: Supplementary file 2 — Data S1 to S8 [file sciadv.aea7403_data_s1_to_s8.zip › aea7403_data_s7.csv]

	cluster	peak	p_val	avg_log2FC	pct.1	pct.2	p_val_adj	linked gene	annotation
1	pre-G	chr11-89815386-89816203	1.79401153907946e-09	-1.845497666	0.019	0.062	0.000623392	Ankfn1	DAP with linked non-DEG
2	pre-G	chr1-58117072-58118362	1.36246991453138e-08	-1.788076118	0.019	0.062	0.004734379	Aox3	DAP with linked non-DEG
3	pre-G	chr1-63896138-63897341	1.10588959863556e-07	-1.683886175	0.019	0.058	0.038428005	Klf7	DAP with linked DEG
4	pre-G	chr1-12405450-12407827	7.70606129157005e-08	-1.686672917	0.02	0.06	0.026777407	Sulf1	DAP with linked DEG
5	pre-G	chr14-60409258-60410808	2.72799027817664e-10	-1.311735135	0.051	0.114	9.47935701812208e-05	NA	DAP with no linked-gene
6	pre-G	chr16-88387104-88387910	7.53803671205245e-08	-4.477303108	0.001	0.017	0.026193547	NA	DAP with no linked-gene
7	pre-G	chr7-86276388-86277593	5.97420629390309e-08	-2.163939351	0.01	0.041	0.020759471	NA	DAP with no linked-gene
8	pre-G	chr16-53129761-53131330	4.53220752535623e-09	-2.155350471	0.011	0.049	0.001574874	NA	DAP with no linked-gene
9	pre-G	chr3-153886320-153887613	1.64474992154827e-08	-1.696941125	0.021	0.065	0.005715259	NA	DAP with no linked-gene
10	PSC	chr17-65648412-65649426	8.84474397862264e-08	1.611986158	0.105	0.036	0.030734159	Rab31	DAP with linked non-DEG
11	PSC	chr17-65648412-65649426	8.84474397862264e-08	1.611986158	0.105	0.036	0.030734159	Vapa	DAP with linked DEG
12	PSC	chr13-31807792-31808528	1.27504466590483e-07	3.148968637	0.053	0.006	0.04430589	NA	DAP with no linked-gene
