# Supplementary material for: Single-nucleus multiomics of murine gonads reveals transcriptional regulatory network underlying supporting lineage differentiation
Source: Sci Adv. 2026 Jan 2;12(1):eaea7403. doi: 10.1126/sciadv.aea7403 (PMC12758517; doi:10.1126/sciadv.aea7403)
Supplement: Supplementary file 2 — Data S1 to S8 [file sciadv.aea7403_data_s1_to_s8.zip › aea7403_data_s8.csv]

	cluster	peak	p_val	avg_log2FC	pct.1	pct.2	p_val_adj	linked gene	annotation
1	PSC	chr8-84413660-84416229	4.6697066632413e-09	0.419104216	0.091	0.073	0.001622653	4930432K21Rik	DAP with linked non-DEG
2	PSC	chr14-100283452-100286556	1.13035742791299e-19	0.474580233	0.206	0.163	3.92782250838346e-14	4930517O19Rik	DAP with linked non-DEG
3	PSC	chr13-71327622-71328543	2.08977355030788e-08	1.111353442	0.023	0.011	0.00726165	Adamts16	DAP with linked non-DEG
4	PSC	chr9-59271119-59272301	1.52227594789453e-09	0.296460909	0.145	0.125	0.000528968	Adpgk	DAP with linked non-DEG
5	PSC	chr8-71665116-71666117	1.21782210278249e-09	0.690386742	0.052	0.034	0.000423175	Ankle1	DAP with linked non-DEG
6	PSC	chr1-10348128-10349409	4.72522744619937e-12	0.529523312	0.095	0.07	1.64194565914259e-06	Arfgef1	DAP with linked DEG
7	PSC	chr8-84413660-84416229	4.6697066632413e-09	0.419104216	0.091	0.073	0.001622653	Asf1b	DAP with linked non-DEG
8	PSC	chr5-67426212-67428390	7.09902650939114e-12	0.439540072	0.108	0.089	2.46680522661578e-06	Atp8a1	DAP with linked non-DEG
9	PSC	chr2-168764988-168767439	4.91402611179649e-17	0.566469646	0.127	0.092	1.7075503634576e-11	Atp9a	DAP with linked non-DEG
10	PSC	chr13-55329176-55330763	8.06297486646143e-12	0.323748469	0.174	0.151	2.80176282147235e-06	B230219D22Rik	DAP with linked non-DEG
11	PSC	chr19-5695562-5696657	3.02697240441252e-08	0.838947138	0.036	0.021	0.010518275	Banf1	DAP with linked non-DEG
12	PSC	chr5-67606890-67608939	4.29388780033115e-08	0.389779254	0.093	0.076	0.014920616	Bend4	DAP with linked non-DEG
13	PSC	chr5-67426212-67428390	7.09902650939114e-12	0.439540072	0.108	0.089	2.46680522661578e-06	Bend4	DAP with linked non-DEG
14	PSC	chr1-55362171-55364191	1.41110671526981e-08	0.459629628	0.086	0.069	0.004903384	Boll	DAP with linked non-DEG
15	PSC	chr9-114562279-114565062	2.56185401985886e-08	0.357221574	0.098	0.082	0.008902058	C130032M10Rik	DAP with linked non-DEG
16	PSC	chr8-84413660-84416229	4.6697066632413e-09	0.419104216	0.091	0.073	0.001622653	Cacna1a	DAP with linked non-DEG
17	PSC	chr14-12820905-12823263	4.42497464092898e-09	0.553255348	0.075	0.055	0.001537612	Cadps	DAP with linked non-DEG
18	PSC	chr4-138453193-138455638	9.88206231009304e-09	0.351020152	0.116	0.098	0.003433868	Camk2n1	DAP with linked non-DEG
19	PSC	chr2-154427279-154428460	1.91715559435213e-08	0.526844253	0.059	0.043	0.006661828	Cbfa2t2	DAP with linked non-DEG
20	PSC	chr8-87471829-87473657	2.31821451395561e-09	0.31092861	0.154	0.134	0.000805545	Cbln1	DAP with linked non-DEG
21	PSC	chr11-28692187-28693175	8.1804646996166e-08	1.835353279	0.012	0.004	0.028425888	Ccdc85a	DAP with linked non-DEG
22	PSC	chr10-43578303-43580263	7.55063695981138e-14	0.457097502	0.148	0.118	2.62373308398006e-08	Cd24a	DAP with linked non-DEG
23	PSC	chr19-5695562-5696657	3.02697240441252e-08	0.838947138	0.036	0.021	0.010518275	Cdca5	DAP with linked non-DEG
24	PSC	chr4-88937653-88938946	2.7764181792347e-09	0.548799169	0.071	0.053	0.000964764	Cdkn2a	DAP with linked non-DEG
25	PSC	chr4-89310120-89311334	1.28381995094178e-08	0.405975608	0.094	0.076	0.004461082	Cdkn2a	DAP with linked non-DEG
26	PSC	chr4-89310120-89311334	1.28381995094178e-08	0.405975608	0.094	0.076	0.004461082	Cdkn2b	DAP with linked non-DEG
27	PSC	chr4-88937653-88938946	2.7764181792347e-09	0.548799169	0.071	0.053	0.000964764	Cdkn2b	DAP with linked non-DEG
28	PSC	chr2-167706185-167707127	8.57393592929873e-12	0.777862571	0.062	0.039	2.97931412639237e-06	Cebpb	DAP with linked non-DEG
29	PSC	chr5-110377752-110379479	2.72006260681389e-08	0.885435549	0.032	0.018	0.00945181	Chek2	DAP with linked non-DEG
30	PSC	chr5-134985163-134987132	1.6907726721782e-17	0.756668494	0.095	0.062	5.87518141991843e-12	Cldn3	DAP with linked non-DEG
31	PSC	chr11-69965079-69965715	8.70639264280592e-09	1.170053078	0.022	0.01	0.003025341	Cldn7	DAP with linked non-DEG
32	PSC	chr9-114562279-114565062	2.56185401985886e-08	0.357221574	0.098	0.082	0.008902058	Cnot10	DAP with linked non-DEG
33	PSC	chr2-65237646-65239544	1.4263549740336e-07	0.315856202	0.12	0.106	0.049563696	Cobll1	DAP with linked non-DEG
34	PSC	chr8-105622011-105623476	1.10881649961683e-09	0.542331842	0.081	0.06	0.000385297	Ctcf	DAP with linked non-DEG
35	PSC	chr4-56673451-56674613	5.83598182750712e-10	0.739576806	0.052	0.033	0.000202792	Ctnnal1	DAP with linked non-DEG
36	PSC	chr13-64064020-64064737	2.38907961799629e-10	1.700317553	0.017	0.006	8.3016933105944e-05	Ctsl	DAP with linked non-DEG
37	PSC	chr9-58036011-58036590	1.22078229984065e-07	1.068287834	0.024	0.012	0.042420354	Cyp11a1	DAP with linked non-DEG
38	PSC	chr9-58036772-58037548	6.00280766609445e-14	0.913902378	0.061	0.034	2.08588562185283e-08	Cyp11a1	DAP with linked non-DEG
39	PSC	chr6-84588607-84589298	4.11743251112966e-11	0.74801872	0.059	0.037	1.43074603612989e-05	Cyp26b1	DAP with linked non-DEG
40	PSC	chr1-89929901-89931638	1.61626763717994e-14	0.679030578	0.083	0.056	5.61628759905471e-09	D130058E05Rik	DAP with linked non-DEG
41	PSC	chr3-86919515-86921140	4.0561395642498e-08	0.374358217	0.1	0.085	0.014094477	Dclk2	DAP with linked non-DEG
42	PSC	chr14-63410396-63411745	6.49294238926819e-08	1.863278632	0.011	0.003	0.022562001	Defb30	DAP with linked non-DEG
43	PSC	chr14-61680825-61683156	6.4224513346338e-13	0.314138696	0.233	0.205	2.23170550201523e-07	Dleu2	DAP with linked non-DEG
44	PSC	chr19-25504969-25506996	6.17185086259321e-09	0.39002602	0.097	0.078	0.002144626	Dmrt1	DAP with linked DEG
45	PSC	chr14-121801060-121801566	4.44904586538124e-15	0.597202055	0.105	0.073	1.545976702532e-09	Dock9	DAP with linked DEG
46	PSC	chr9-45430017-45431749	3.20725045216488e-08	0.739283234	0.045	0.028	0.011144714	Dscaml1	DAP with linked non-DEG
47	PSC	chr2-154427279-154428460	1.91715559435213e-08	0.526844253	0.059	0.043	0.006661828	E2f1	DAP with linked non-DEG
48	PSC	chr19-59891150-59892048	2.90215661200895e-26	1.426569013	0.063	0.025	1.00845589032393e-20	E330013P04Rik	DAP with linked DEG
49	PSC	chr2-154427279-154428460	1.91715559435213e-08	0.526844253	0.059	0.043	0.006661828	Eif2s2	DAP with linked non-DEG
50	PSC	chr3-51357658-51359581	1.34223876977324e-16	0.539303133	0.128	0.098	4.66407838914656e-11	Elf2	DAP with linked non-DEG
51	PSC	chr3-129213474-129214904	6.28667284778116e-13	0.501802455	0.135	0.104	2.18452451451124e-07	Elovl6	DAP with linked non-DEG
52	PSC	chr19-59891150-59892048	2.90215661200895e-26	1.426569013	0.063	0.025	1.00845589032393e-20	Emx2	DAP with linked non-DEG
53	PSC	chr2-25180148-25181938	1.16019937124762e-10	0.494455384	0.088	0.068	4.03151878517979e-05	Entpd2	DAP with linked non-DEG
54	PSC	chr17-87635526-87637277	4.03056171388345e-08	0.390225605	0.074	0.06	0.014005597	Epcam	DAP with linked non-DEG
55	PSC	chr5-91095260-91095664	1.76120780539996e-09	1.705045245	0.016	0.005	0.000611993	Ereg	DAP with linked DEG
56	PSC	chr5-91073594-91074965	3.97553967739012e-09	0.275001235	0.17	0.15	0.00138144	Ereg	DAP with linked DEG
57	PSC	chr4-11387761-11388489	1.43038147230543e-07	0.736473797	0.038	0.025	0.049703611	Esrp1	DAP with linked non-DEG
58	PSC	chr14-63410396-63411745	6.49294238926819e-08	1.863278632	0.011	0.003	0.022562001	Fam167a	DAP with linked non-DEG
59	PSC	chr9-55540528-55541276	2.00410572001409e-08	0.580871209	0.058	0.041	0.006963967	Fbxo22	DAP with linked non-DEG
60	PSC	chr5-134985163-134987132	1.6907726721782e-17	0.756668494	0.095	0.062	5.87518141991843e-12	Fkbp6	DAP with linked non-DEG
61	PSC	chr4-11387761-11388489	1.43038147230543e-07	0.736473797	0.038	0.025	0.049703611	Fsbp	DAP with linked non-DEG
62	PSC	chr13-51937647-51938843	1.35011382591933e-11	0.432776047	0.126	0.1	4.69144302799578e-06	Gadd45g	DAP with linked DEG
63	PSC	chr13-51849133-51849832	1.95498280239769e-26	0.897312858	0.106	0.062	6.79327199091161e-21	Gadd45g	DAP with linked DEG
64	PSC	chr14-63352568-63353961	7.78130450533049e-08	0.420248793	0.085	0.068	0.027038866	Gata4	DAP with linked DEG
65	PSC	chr14-63410396-63411745	6.49294238926819e-08	1.863278632	0.011	0.003	0.022562001	Gata4	DAP with linked DEG
66	PSC	chr8-71665116-71666117	1.21782210278249e-09	0.690386742	0.052	0.034	0.000423175	Gm16091	DAP with linked non-DEG
67	PSC	chr8-87471829-87473657	2.31821451395561e-09	0.31092861	0.154	0.134	0.000805545	Gm2694	DAP with linked non-DEG
68	PSC	chr8-87471829-87473657	2.31821451395561e-09	0.31092861	0.154	0.134	0.000805545	Gm27016	DAP with linked non-DEG
69	PSC	chr11-11854748-11856340	2.03670242484443e-08	0.881115355	0.035	0.021	0.007077235	Grb10	DAP with linked non-DEG
70	PSC	chr16-9992883-9995665	5.48545070032585e-09	0.406569731	0.106	0.087	0.001906112	Grin2a	DAP with linked non-DEG
71	PSC	chr12-91611650-91612880	7.23086240893419e-12	0.530332998	0.108	0.079	2.5126162241685e-06	Gtf2a1	DAP with linked DEG
72	PSC	chr6-52213063-52213758	1.92106520212309e-13	0.921689511	0.055	0.031	6.67541341759742e-08	Hoxa3	DAP with linked non-DEG
73	PSC	chr1-35905242-35906369	3.42306616125975e-09	0.626962223	0.062	0.043	0.001189464	Hs6st1	DAP with linked DEG
74	PSC	chr13-64064020-64064737	2.38907961799629e-10	1.700317553	0.017	0.006	8.3016933105944e-05	Hsd17b3	DAP with linked non-DEG
75	PSC	chr19-58859409-58861442	9.40994956570386e-08	0.267549737	0.125	0.115	0.032698163	Hspa12a	DAP with linked non-DEG
76	PSC	chr1-55362171-55364191	1.41110671526981e-08	0.459629628	0.086	0.069	0.004903384	Hspe1	DAP with linked non-DEG
77	PSC	chr5-35646997-35648309	1.7581299149947e-08	0.672074265	0.054	0.035	0.006109238	Htra3	DAP with linked non-DEG
78	PSC	chr19-37433957-37436065	7.87926381926968e-11	0.575873971	0.084	0.061	2.73792598823892e-05	Ide	DAP with linked non-DEG
79	PSC	chr8-82657099-82657885	5.71041218991466e-10	0.956536169	0.039	0.021	0.000198428	Il15	DAP with linked DEG
80	PSC	chr9-55540528-55541276	2.00410572001409e-08	0.580871209	0.058	0.041	0.006963967	Isl2	DAP with linked non-DEG
81	PSC	chr12-112928314-112930308	3.16861225839025e-08	0.308808496	0.131	0.112	0.011010452	Jag2	DAP with linked non-DEG
82	PSC	chr7-44603263-44604897	9.47030073213814e-09	0.702438714	0.047	0.031	0.003290787	Kcnc3	DAP with linked non-DEG
83	PSC	chr7-97317414-97318364	9.45375675693151e-10	0.629094991	0.064	0.043	0.000328504	Kctd14	DAP with linked DEG
84	PSC	chr7-97460175-97461733	1.58388908126634e-09	0.447154283	0.097	0.077	0.000550378	Kctd14	DAP with linked DEG
85	PSC	chr19-37433957-37436065	7.87926381926968e-11	0.575873971	0.084	0.061	2.73792598823892e-05	Kif11	DAP with linked non-DEG
86	PSC	chr17-26507539-26509366	9.14838888424434e-14	0.298360152	0.245	0.224	3.17892791144164e-08	Kifc5b	DAP with linked non-DEG
87	PSC	chr14-100283452-100286556	1.13035742791299e-19	0.474580233	0.206	0.163	3.92782250838346e-14	Klf12	DAP with linked non-DEG
88	PSC	chr8-12873050-12874463	3.81785044005605e-09	0.457625508	0.094	0.074	0.001326646	Lamp1	DAP with linked non-DEG
89	PSC	chr6-142485575-142486121	5.31975185802628e-08	0.848178059	0.03	0.017	0.01848534	Ldhb	DAP with linked DEG
90	PSC	chr3-85886638-85888729	3.79812928841324e-15	0.409728945	0.193	0.16	1.31979295578427e-09	Lrba	DAP with linked non-DEG
91	PSC	chr5-105699310-105700904	1.55962859184426e-13	0.315756301	0.211	0.183	5.41947541237001e-08	Lrrc8d	DAP with linked non-DEG
92	PSC	chr19-5695562-5696657	3.02697240441252e-08	0.838947138	0.036	0.021	0.010518275	Malat1	DAP with linked non-DEG
93	PSC	chr8-12873050-12874463	3.81785044005605e-09	0.457625508	0.094	0.074	0.001326646	Mcf2l	DAP with linked non-DEG
94	PSC	chr2-116066576-116067670	1.73959573885014e-08	0.392202927	0.093	0.075	0.006044834	Meis2	DAP with linked non-DEG
95	PSC	chr2-25180148-25181938	1.16019937124762e-10	0.494455384	0.088	0.068	4.03151878517979e-05	Mrpl41	DAP with linked non-DEG
96	PSC	chr17-87635526-87637277	4.03056171388345e-08	0.390225605	0.074	0.06	0.014005597	Msh2	DAP with linked non-DEG
97	PSC	chr17-87635526-87637277	4.03056171388345e-08	0.390225605	0.074	0.06	0.014005597	Msh6	DAP with linked non-DEG
98	PSC	chr9-59271119-59272301	1.52227594789453e-09	0.296460909	0.145	0.125	0.000528968	Myo9a	DAP with linked non-DEG
99	PSC	chr3-51357658-51359581	1.34223876977324e-16	0.539303133	0.128	0.098	4.66407838914656e-11	Naa15	DAP with linked non-DEG
100	PSC	chr9-49796537-49799234	2.58083343539585e-08	0.267817348	0.175	0.159	0.008968009	Ncam1	DAP with linked non-DEG
101	PSC	chr2-25180148-25181938	1.16019937124762e-10	0.494455384	0.088	0.068	4.03151878517979e-05	Ndor1	DAP with linked non-DEG
102	PSC	chr4-11387761-11388489	1.43038147230543e-07	0.736473797	0.038	0.025	0.049703611	Ndufaf6	DAP with linked non-DEG
103	PSC	chr9-59271119-59272301	1.52227594789453e-09	0.296460909	0.145	0.125	0.000528968	Neo1	DAP with linked non-DEG
104	PSC	chr2-25180148-25181938	1.16019937124762e-10	0.494455384	0.088	0.068	4.03151878517979e-05	Nrarp	DAP with linked non-DEG
105	PSC	chr9-55540528-55541276	2.00410572001409e-08	0.580871209	0.058	0.041	0.006963967	Nrg4	DAP with linked non-DEG
106	PSC	chr13-36425546-36426712	3.46926136210024e-08	0.482868308	0.069	0.053	0.012055163	Nrn1	DAP with linked non-DEG
107	PSC	chr7-44603263-44604897	9.47030073213814e-09	0.702438714	0.047	0.031	0.003290787	Nup62	DAP with linked non-DEG
108	PSC	chr15-36163855-36165508	1.53204008683222e-16	0.606416575	0.113	0.082	5.32360949572895e-11	Pabpc1	DAP with linked non-DEG
109	PSC	chr1-168382106-168383250	9.18532605451992e-08	0.520936141	0.059	0.043	0.03191763	Pbx1	DAP with linked non-DEG
110	PSC	chr19-40270246-40272094	3.18654254423097e-13	0.61671806	0.091	0.064	1.1072757359821e-07	Pdlim1	DAP with linked non-DEG
111	PSC	chr9-65201176-65202624	9.57970699709737e-15	0.462606635	0.147	0.118	3.32880448588638e-09	Pif1	DAP with linked non-DEG
112	PSC	chr3-129213474-129214904	6.28667284778116e-13	0.501802455	0.135	0.104	2.18452451451124e-07	Pitx2	DAP with linked non-DEG
113	PSC	chr9-37053602-37055350	8.12285912979981e-11	0.542965487	0.088	0.066	2.82257170471849e-05	Pknox2	DAP with linked non-DEG
114	PSC	chr4-11387761-11388489	1.43038147230543e-07	0.736473797	0.038	0.025	0.049703611	Plekhf2	DAP with linked non-DEG
115	PSC	chr2-25180148-25181938	1.16019937124762e-10	0.494455384	0.088	0.068	4.03151878517979e-05	Pnpla7	DAP with linked non-DEG
116	PSC	chr7-44603263-44604897	9.47030073213814e-09	0.702438714	0.047	0.031	0.003290787	Pold1	DAP with linked non-DEG
117	PSC	chr5-110377752-110379479	2.72006260681389e-08	0.885435549	0.032	0.018	0.00945181	Pole	DAP with linked non-DEG
118	PSC	chr13-64064020-64064737	2.38907961799629e-10	1.700317553	0.017	0.006	8.3016933105944e-05	Ptch1	DAP with linked non-DEG
119	PSC	chr5-110377752-110379479	2.72006260681389e-08	0.885435549	0.032	0.018	0.00945181	Pxmp2	DAP with linked non-DEG
120	PSC	chr19-59891150-59892048	2.90215661200895e-26	1.426569013	0.063	0.025	1.00845589032393e-20	Rab11fip2	DAP with linked non-DEG
121	PSC	chr17-65648412-65649426	1.8360749542766e-17	0.744021458	0.105	0.067	6.38008505486803e-12	Rab31	DAP with linked DEG
122	PSC	chr12-79499054-79499275	4.52706430606605e-08	0.494894944	0.07	0.054	0.015730869	Rad51b	DAP with linked DEG
123	PSC	chr4-11387761-11388489	1.43038147230543e-07	0.736473797	0.038	0.025	0.049703611	Rad54b	DAP with linked non-DEG
124	PSC	chr4-73773411-73774731	8.09612916999465e-30	1.307371089	0.083	0.035	2.81328344463559e-24	Rasef	DAP with linked DEG
125	PSC	chr5-99617283-99618107	4.05565275462826e-08	1.104325821	0.025	0.012	0.014092785	Rasgef1b	DAP with linked non-DEG
126	PSC	chr8-71375324-71376121	3.62003068321243e-09	0.53997787	0.069	0.052	0.001257906	Rpl18a	DAP with linked non-DEG
127	PSC	chr3-85886638-85888729	3.79812928841324e-15	0.409728945	0.193	0.16	1.31979295578427e-09	Rps3a1	DAP with linked non-DEG
128	PSC	chr2-168764988-168767439	4.91402611179649e-17	0.566469646	0.127	0.092	1.7075503634576e-11	Sall4	DAP with linked non-DEG
129	PSC	chr2-25180148-25181938	1.16019937124762e-10	0.494455384	0.088	0.068	4.03151878517979e-05	Sapcd2	DAP with linked non-DEG
130	PSC	chr9-55540528-55541276	2.00410572001409e-08	0.580871209	0.058	0.041	0.006963967	Scaper	DAP with linked non-DEG
131	PSC	chr11-109472198-109474335	1.54826650759417e-17	0.460129062	0.176	0.14	5.37999387391362e-12	Slc16a6	DAP with linked non-DEG
132	PSC	chr8-40868984-40869750	6.51191570051053e-09	1.034820058	0.026	0.013	0.002262793	Slc7a2	DAP with linked DEG
133	PSC	chr11-35120692-35121976	6.05863076248938e-09	0.605413995	0.06	0.042	0.002105283	Slit3	DAP with linked DEG
134	PSC	chr6-30172934-30175008	7.44203916365241e-10	0.499703962	0.096	0.073	0.0002586	Smo	DAP with linked non-DEG
135	PSC	chr17-14278882-14281123	4.135198938358e-08	0.535281183	0.073	0.056	0.014369196	Smoc2	DAP with linked non-DEG
136	PSC	chr10-43578303-43580263	7.55063695981138e-14	0.457097502	0.148	0.118	2.62373308398006e-08	Sobp	DAP with linked non-DEG
137	PSC	chr19-40270246-40272094	3.18654254423097e-13	0.61671806	0.091	0.064	1.1072757359821e-07	Sorbs1	DAP with linked non-DEG
138	PSC	chr11-35120692-35121976	6.05863076248938e-09	0.605413995	0.06	0.042	0.002105283	Spdl1	DAP with linked non-DEG
139	PSC	chr11-30197421-30198805	1.49227477753401e-14	0.529014586	0.122	0.093	5.18543101071404e-09	Sptbn1	DAP with linked non-DEG
140	PSC	chr14-121801060-121801566	4.44904586538124e-15	0.597202055	0.105	0.073	1.545976702532e-09	Stk24	DAP with linked non-DEG
141	PSC	chr16-37583801-37585709	1.29173298024612e-09	0.448804723	0.092	0.073	0.000448858	Stxbp5l	DAP with linked non-DEG
142	PSC	chr8-84413660-84416229	4.6697066632413e-09	0.419104216	0.091	0.073	0.001622653	Syce2	DAP with linked non-DEG
143	PSC	chr5-134985163-134987132	1.6907726721782e-17	0.756668494	0.095	0.062	5.87518141991843e-12	Tbl2	DAP with linked non-DEG
144	PSC	chr14-63410396-63411745	6.49294238926819e-08	1.863278632	0.011	0.003	0.022562001	Tdh	DAP with linked non-DEG
145	PSC	chr8-12873050-12874463	3.81785044005605e-09	0.457625508	0.094	0.074	0.001326646	Tfdp1	DAP with linked non-DEG
146	PSC	chr6-30172934-30175008	7.44203916365241e-10	0.499703962	0.096	0.073	0.0002586	Tmem209	DAP with linked non-DEG
147	PSC	chr3-9003677-9004866	1.2919336333644e-07	0.45110043	0.085	0.068	0.044892756	Tpd52	DAP with linked non-DEG
148	PSC	chr9-114562279-114565062	2.56185401985886e-08	0.357221574	0.098	0.082	0.008902058	Trim71	DAP with linked non-DEG
149	PSC	chr9-114949643-114950557	1.05308529425451e-12	0.814825427	0.058	0.035	3.65931343474029e-07	Trim71	DAP with linked non-DEG
150	PSC	chr4-11387761-11388489	1.43038147230543e-07	0.736473797	0.038	0.025	0.049703611	Trp53inp1	DAP with linked non-DEG
151	PSC	chr2-25180148-25181938	1.16019937124762e-10	0.494455384	0.088	0.068	4.03151878517979e-05	Tubb4b	DAP with linked non-DEG
152	PSC	chr12-33956650-33958961	3.62252295302508e-09	0.460448845	0.091	0.07	0.001258772	Twist1	DAP with linked non-DEG
153	PSC	chr17-65648412-65649426	1.8360749542766e-17	0.744021458	0.105	0.067	6.38008505486803e-12	Vapa	DAP with linked DEG
154	PSC	chr18-76058485-76058958	1.34396566083476e-34	1.331197494	0.09	0.038	4.67007907655167e-29	Zbtb7c	DAP with linked DEG
155	PSC	chr13-54948430-54950334	2.1406199706759e-08	0.395390547	0.1	0.083	0.007438333	Zfp346	DAP with linked non-DEG
156	PSC	chr12-80106381-80107514	2.73720778806134e-11	0.510794789	0.092	0.069	9.51138648234495e-06	Zfp36l1	DAP with linked DEG
157	PSC	chr2-168764988-168767439	4.91402611179649e-17	0.566469646	0.127	0.092	1.7075503634576e-11	Zfp64	DAP with linked non-DEG
158	PSC	chr2-25180148-25181938	1.16019937124762e-10	0.494455384	0.088	0.068	4.03151878517979e-05	Zmynd19	DAP with linked non-DEG
159	PSC	chr13-98112578-98113535	7.99807953370744e-08	0.733974997	0.037	0.023	0.027792127	NA	DAP with no linked-gene
160	PSC	chr1-105765517-105766376	3.92209733100572e-10	0.997054124	0.036	0.018	0.000136287	NA	DAP with no linked-gene
161	PSC	chr1-107941638-107942351	1.06496340405026e-13	1.162592529	0.04	0.019	3.70058808456403e-08	NA	DAP with no linked-gene
162	PSC	chr1-130462004-130463277	5.09350800177825e-09	0.492212504	0.078	0.059	0.001769918	NA	DAP with no linked-gene
163	PSC	chr1-172499659-172501515	3.91241544711042e-11	0.420252139	0.128	0.103	1.35950568163916e-05	NA	DAP with no linked-gene
164	PSC	chr1-179604072-179604885	4.88606928079456e-08	1.357101365	0.017	0.007	0.016978358	NA	DAP with no linked-gene
165	PSC	chr1-180105080-180105809	9.64000306532694e-10	0.766252472	0.047	0.029	0.000334976	NA	DAP with no linked-gene
166	PSC	chr1-180749615-180750003	2.654657893165e-08	1.631708339	0.015	0.005	0.009224538	NA	DAP with no linked-gene
167	PSC	chr1-182349233-182350167	7.29809740104348e-13	1.319930835	0.03	0.013	2.53597937540159e-07	NA	DAP with no linked-gene
168	PSC	chr1-188082753-188083252	4.55557778505999e-08	1.490758802	0.015	0.005	0.015829949	NA	DAP with no linked-gene
169	PSC	chr1-190168670-190169664	5.92389453582359e-09	0.66089676	0.051	0.035	0.002058464	NA	DAP with no linked-gene
170	PSC	chr1-191097112-191098894	1.03076445763285e-07	0.415750176	0.083	0.068	0.035817519	NA	DAP with no linked-gene
171	PSC	chr1-192744913-192746007	2.70459961561666e-20	1.291627327	0.055	0.024	9.39807797432556e-15	NA	DAP with no linked-gene
172	PSC	chr1-193152510-193154037	2.58598835866144e-08	0.360355781	0.097	0.082	0.008985922	NA	DAP with no linked-gene
173	PSC	chr1-24285737-24287161	1.2570089256473e-11	0.634987074	0.071	0.048	4.36791746528553e-06	NA	DAP with no linked-gene
174	PSC	chr1-38377617-38378637	4.49755515563385e-08	0.560041937	0.057	0.041	0.01562833	NA	DAP with no linked-gene
175	PSC	chr1-38447324-38448190	1.08656773275087e-07	0.636213858	0.045	0.031	0.037756599	NA	DAP with no linked-gene
176	PSC	chr1-54193892-54195329	1.36749438882321e-08	0.382650533	0.1	0.082	0.004751838	NA	DAP with no linked-gene
177	PSC	chr1-6039695-6040575	5.24718442801945e-08	1.397008972	0.016	0.006	0.018233179	NA	DAP with no linked-gene
178	PSC	chr1-86531685-86532857	7.91263685096299e-11	0.483727718	0.109	0.083	2.74952261615687e-05	NA	DAP with no linked-gene
179	PSC	chr10-120147380-120147910	2.67731480586136e-10	2.024289003	0.014	0.004	9.30326735314735e-05	NA	DAP with no linked-gene
180	PSC	chr10-120787087-120787573	4.58396964220414e-08	1.615380583	0.015	0.005	0.015928607	NA	DAP with no linked-gene
181	PSC	chr10-121276675-121277509	6.7742429335782e-08	0.714615044	0.036	0.023	0.023539478	NA	DAP with no linked-gene
182	PSC	chr10-123146924-123147575	6.38864122670931e-11	0.930288292	0.043	0.024	2.21995699666309e-05	NA	DAP with no linked-gene
183	PSC	chr10-123263631-123266039	6.41538180222295e-09	0.438860158	0.081	0.065	0.002229249	NA	DAP with no linked-gene
184	PSC	chr10-125800476-125801224	3.17370945793383e-12	1.792989855	0.019	0.006	1.10281643099014e-06	NA	DAP with no linked-gene
185	PSC	chr10-22644105-22645553	9.20133476557999e-09	0.557240197	0.061	0.043	0.003197326	NA	DAP with no linked-gene
186	PSC	chr10-33811388-33812224	2.05419886488042e-08	1.118745024	0.023	0.011	0.007138033	NA	DAP with no linked-gene
187	PSC	chr10-42904138-42904615	1.29242396629703e-10	1.54410217	0.02	0.007	4.49097941928724e-05	NA	DAP with no linked-gene
188	PSC	chr10-44490543-44491458	5.76967076049631e-08	0.445639901	0.07	0.054	0.02004874	NA	DAP with no linked-gene
189	PSC	chr10-51961442-51962618	1.11926024683554e-07	0.879033495	0.029	0.016	0.038892615	NA	DAP with no linked-gene
190	PSC	chr10-59195552-59197092	4.91809369650547e-09	0.781200923	0.043	0.027	0.001708964	NA	DAP with no linked-gene
191	PSC	chr10-62337960-62338961	6.98308259394794e-13	0.651895719	0.08	0.055	2.426516455158e-07	NA	DAP with no linked-gene
192	PSC	chr10-78037125-78037564	1.98675415054104e-10	1.470719242	0.023	0.009	6.90367266000753e-05	NA	DAP with no linked-gene
193	PSC	chr10-80627592-80628133	3.58944407362297e-10	0.619968595	0.07	0.048	0.000124728	NA	DAP with no linked-gene
194	PSC	chr10-8287000-8288027	6.39916085260247e-14	1.074275992	0.045	0.022	2.22361240886657e-08	NA	DAP with no linked-gene
195	PSC	chr10-99262627-99264077	2.30978759241814e-10	0.325538249	0.168	0.147	8.02616541551416e-05	NA	DAP with no linked-gene
196	PSC	chr11-101352127-101352590	3.20768465880477e-08	1.831012941	0.011	0.003	0.011146223	NA	DAP with no linked-gene
197	PSC	chr11-102437002-102438801	3.33846305747468e-08	0.334840734	0.12	0.102	0.011600658	NA	DAP with no linked-gene
198	PSC	chr11-10797845-10798272	7.20226539271722e-09	2.090676013	0.011	0.003	0.002502679	NA	DAP with no linked-gene
199	PSC	chr11-109485269-109486372	2.48767147457226e-09	0.847620068	0.043	0.025	0.000864429	NA	DAP with no linked-gene
200	PSC	chr11-115249737-115251644	3.54966976846932e-11	0.602929877	0.079	0.055	1.23345699949656e-05	NA	DAP with no linked-gene
201	PSC	chr11-120045249-120046182	6.23968972457714e-08	0.714274821	0.045	0.029	0.021681986	NA	DAP with no linked-gene
202	PSC	chr11-21168143-21169780	1.60257253968926e-10	0.844420919	0.043	0.025	5.56869918953923e-05	NA	DAP with no linked-gene
203	PSC	chr11-22001172-22002258	3.12736323641481e-11	0.520220043	0.089	0.066	1.0867118142056e-05	NA	DAP with no linked-gene
204	PSC	chr11-28734602-28735588	1.33552896155654e-07	1.300577028	0.017	0.008	0.046407628	NA	DAP with no linked-gene
205	PSC	chr17-56726901-56728556	1.89865346387453e-08	0.612887359	0.062	0.041	0.006597536	NA	DAP with no linked-gene
206	PSC	chr11-5061512-5062813	3.55390893760023e-10	0.434377798	0.108	0.086	0.000123493	NA	DAP with no linked-gene
207	PSC	chr11-5380074-5380630	1.21760365657238e-10	1.446772776	0.024	0.009	4.23099006604055e-05	NA	DAP with no linked-gene
208	PSC	chr11-57732346-57733110	1.00878411615541e-07	0.835981668	0.032	0.019	0.035053735	NA	DAP with no linked-gene
209	PSC	chr11-63913859-63914960	4.65707719577594e-15	0.679586659	0.092	0.063	1.6182644693742e-09	NA	DAP with no linked-gene
210	PSC	chr11-69947198-69949218	2.4726051246566e-09	0.303824402	0.174	0.156	0.000859193	NA	DAP with no linked-gene
211	PSC	chr11-73018301-73019786	1.55226205980534e-08	0.304332881	0.15	0.131	0.005393878	NA	DAP with no linked-gene
212	PSC	chr11-73283303-73284956	3.09433119642581e-09	1.603458693	0.017	0.006	0.001075234	NA	DAP with no linked-gene
213	PSC	chr11-82030040-82030542	3.46672460021634e-09	1.894715713	0.014	0.004	0.001204635	NA	DAP with no linked-gene
214	PSC	chr11-94992637-94993546	2.22968527635595e-11	0.486946562	0.106	0.081	7.74782188254546e-06	NA	DAP with no linked-gene
215	PSC	chr11-96317933-96320177	1.64740297455241e-09	0.47080007	0.089	0.069	0.000572448	NA	DAP with no linked-gene
216	PSC	chr11-96482618-96483055	1.3781923135073e-09	1.555334781	0.019	0.006	0.000478901	NA	DAP with no linked-gene
217	PSC	chr11-97210500-97211273	5.42394021934429e-08	0.776710213	0.037	0.023	0.018847379	NA	DAP with no linked-gene
218	PSC	chr11-97574459-97575994	7.15262111951637e-08	0.391156487	0.091	0.075	0.024854285	NA	DAP with no linked-gene
219	PSC	chr11-97628188-97629992	5.9859494252261e-10	0.365668952	0.14	0.117	0.000208003	NA	DAP with no linked-gene
220	PSC	chr12-103583775-103584118	6.98503418115318e-09	1.47695897	0.016	0.006	0.002427195	NA	DAP with no linked-gene
221	PSC	chr12-106082065-106083409	3.49358340595383e-17	1.046838251	0.068	0.034	1.21396782981786e-11	NA	DAP with no linked-gene
222	PSC	chr12-112163799-112165414	4.74809601203529e-11	0.45358637	0.119	0.092	1.64989214274208e-05	NA	DAP with no linked-gene
223	PSC	chr12-112678451-112679499	1.59535019948376e-10	0.504497488	0.092	0.07	5.54360264067615e-05	NA	DAP with no linked-gene
224	PSC	chr12-113139666-113141046	1.74843210931648e-11	0.344674791	0.173	0.149	6.07553931505838e-06	NA	DAP with no linked-gene
225	PSC	chr12-118848162-118850295	7.75350864296009e-08	0.495060286	0.059	0.045	0.02694228	NA	DAP with no linked-gene
226	PSC	chr12-17625777-17626517	8.42950542621301e-13	1.313417576	0.031	0.013	2.92912669302763e-07	NA	DAP with no linked-gene
227	PSC	chr12-21451302-21452377	1.96570645889057e-20	1.634758039	0.041	0.014	6.83053508867588e-15	NA	DAP with no linked-gene
228	PSC	chr12-28804614-28805614	1.37333203096373e-07	0.81719131	0.034	0.02	0.047721228	NA	DAP with no linked-gene
229	PSC	chr12-49383061-49385729	6.12481355802226e-14	0.646732616	0.088	0.062	2.12828083920937e-08	NA	DAP with no linked-gene
230	PSC	chr12-56695167-56696026	1.14165925748036e-08	0.526051519	0.073	0.054	0.003967095	NA	DAP with no linked-gene
231	PSC	chr12-73545267-73546821	7.37112046894216e-08	0.503606158	0.063	0.046	0.025613538	NA	DAP with no linked-gene
232	PSC	chr19-41670298-41671405	4.15055299406709e-13	1.364281091	0.031	0.013	1.4422549071434e-07	NA	DAP with no linked-gene
233	PSC	chr19-46478366-46479640	4.2554235940862e-08	0.884078579	0.036	0.021	0.014786959	NA	DAP with no linked-gene
234	PSC	chr12-85473065-85474781	2.5944934234405e-08	0.285116906	0.143	0.128	0.009015475	NA	DAP with no linked-gene
235	PSC	chr12-98573964-98575412	7.54863479443393e-08	0.4818038	0.066	0.051	0.026230374	NA	DAP with no linked-gene
236	PSC	chr13-101532344-101533557	4.17784914283095e-09	0.549288641	0.061	0.044	0.00145174	NA	DAP with no linked-gene
237	PSC	chr13-16023172-16024084	8.821528222413e-12	0.810243063	0.048	0.029	3.06534873436518e-06	NA	DAP with no linked-gene
238	PSC	chr13-22005654-22007319	7.07670471072915e-08	0.381367147	0.089	0.071	0.024590487	NA	DAP with no linked-gene
239	PSC	chr13-31806035-31807423	3.11473877285639e-12	0.436367723	0.139	0.112	1.082325002486e-06	NA	DAP with no linked-gene
240	PSC	chr13-31807792-31808528	9.07257781992553e-16	0.969824472	0.053	0.028	3.15258470375682e-10	NA	DAP with no linked-gene
241	PSC	chr13-31810689-31812049	5.08175367885281e-12	0.679267885	0.069	0.046	1.76583317709617e-06	NA	DAP with no linked-gene
242	PSC	chr13-33523331-33524100	1.77075865302353e-10	1.896240107	0.016	0.004	6.15312070545881e-05	NA	DAP with no linked-gene
243	PSC	chr13-34129380-34130867	4.66255733806264e-11	0.330823096	0.17	0.148	1.6201687366167e-05	NA	DAP with no linked-gene
244	PSC	chr13-34131034-34132511	6.63245088318796e-14	0.579664365	0.09	0.064	2.30467719514457e-08	NA	DAP with no linked-gene
245	PSC	chr13-48662339-48663555	8.68363328215171e-08	0.432324176	0.07	0.055	0.030174323	NA	DAP with no linked-gene
246	PSC	chr13-51399673-51401427	7.8414832306581e-11	0.49600473	0.091	0.069	2.72479780040523e-05	NA	DAP with no linked-gene
247	PSC	chr2-130634662-130636305	7.57322793243482e-09	0.375812993	0.104	0.085	0.002631583	NA	DAP with no linked-gene
248	PSC	chr2-136712887-136714514	1.24827083808842e-09	0.453021111	0.106	0.083	0.000433755	NA	DAP with no linked-gene
249	PSC	chr13-52221711-52224052	4.45791349320762e-08	0.385840143	0.09	0.075	0.015490581	NA	DAP with no linked-gene
250	PSC	chr13-56611668-56612039	4.9997533985561e-08	1.039915729	0.026	0.013	0.017373393	NA	DAP with no linked-gene
251	PSC	chr13-57114071-57114724	2.8181910090654e-15	1.439783522	0.034	0.013	9.79279102785089e-10	NA	DAP with no linked-gene
252	PSC	chr13-63272101-63273318	4.13851155638297e-08	0.305486017	0.122	0.105	0.014380707	NA	DAP with no linked-gene
253	PSC	chr13-76753485-76754160	8.13528103318959e-08	1.112359041	0.021	0.01	0.028268881	NA	DAP with no linked-gene
254	PSC	chr13-78162759-78164056	6.79733666188235e-11	0.442343264	0.119	0.095	2.36197252995419e-05	NA	DAP with no linked-gene
255	PSC	chr13-83729388-83729957	1.04039709603419e-08	0.818322228	0.039	0.023	0.003615224	NA	DAP with no linked-gene
256	PSC	chr13-9011582-9012222	3.67281954898457e-25	0.449298563	0.294	0.242	1.2762497009789e-19	NA	DAP with no linked-gene
257	PSC	chr13-98353792-98356001	1.01181896255933e-10	0.372808711	0.137	0.113	3.51591912204928e-05	NA	DAP with no linked-gene
258	PSC	chr14-16447400-16447923	7.59823137017374e-11	1.660958057	0.02	0.006	2.64027142766482e-05	NA	DAP with no linked-gene
259	PSC	chr14-31564499-31565280	5.36484858335539e-09	0.875377917	0.035	0.02	0.001864204	NA	DAP with no linked-gene
260	PSC	chr14-32164262-32166116	9.49299099822759e-08	0.268716773	0.138	0.122	0.03298672	NA	DAP with no linked-gene
261	PSC	chr14-44858400-44859580	3.71419656711189e-09	1.089298403	0.025	0.012	0.001290628	NA	DAP with no linked-gene
262	PSC	chr14-47296175-47296498	5.97559076565e-08	0.964672649	0.029	0.016	0.020764282	NA	DAP with no linked-gene
263	PSC	chr14-51912481-51914684	3.23354966140052e-08	0.386347087	0.098	0.081	0.0112361	NA	DAP with no linked-gene
264	PSC	chr14-54663453-54663814	3.7824326319208e-09	1.433423215	0.02	0.008	0.001314339	NA	DAP with no linked-gene
265	PSC	chr3-101327135-101327679	2.98133140438519e-10	1.326754774	0.025	0.01	0.000103597	NA	DAP with no linked-gene
266	PSC	chr3-145649042-145650511	6.11403429520429e-08	0.372850342	0.096	0.081	0.021245352	NA	DAP with no linked-gene
267	PSC	chr14-67234148-67234768	2.66243079249175e-08	0.450275191	0.079	0.064	0.009251548	NA	DAP with no linked-gene
268	PSC	chr14-68123042-68125309	1.3267258792201e-08	0.442371401	0.077	0.062	0.004610173	NA	DAP with no linked-gene
269	PSC	chr14-76508095-76508415	1.03767349869639e-10	1.193999051	0.032	0.015	3.60575975694515e-05	NA	DAP with no linked-gene
270	PSC	chr15-101327078-101327821	1.01950119754782e-07	0.74152993	0.043	0.027	0.035426137	NA	DAP with no linked-gene
271	PSC	chr15-28404563-28405007	1.12955043337919e-07	1.097171613	0.02	0.01	0.039250183	NA	DAP with no linked-gene
272	PSC	chr15-31366689-31368160	1.16850248196213e-07	0.477181039	0.07	0.053	0.040603708	NA	DAP with no linked-gene
273	PSC	chr15-34292510-34293205	3.34662048651663e-08	0.63351338	0.045	0.031	0.011629004	NA	DAP with no linked-gene
274	PSC	chr15-36999320-36999995	1.27054625042536e-13	1.141309199	0.04	0.018	4.41495763829057e-08	NA	DAP with no linked-gene
275	PSC	chr15-56692123-56693518	4.90486506036421e-09	0.553086989	0.066	0.047	0.001704367	NA	DAP with no linked-gene
276	PSC	chr15-62197908-62198875	4.23942578327913e-12	1.560389072	0.025	0.009	1.47313686830275e-06	NA	DAP with no linked-gene
277	PSC	chr15-75530791-75531997	1.09579876540532e-11	1.417777326	0.024	0.009	3.80773633996868e-06	NA	DAP with no linked-gene
278	PSC	chr15-75746417-75748903	5.0014648233295e-13	0.289894066	0.265	0.239	1.73793400413465e-07	NA	DAP with no linked-gene
279	PSC	chr15-78435472-78435868	8.88335672107232e-08	0.613343754	0.051	0.035	0.030868332	NA	DAP with no linked-gene
280	PSC	chr15-84104918-84106572	1.63923073189497e-13	0.88937242	0.052	0.03	5.69608090872523e-08	NA	DAP with no linked-gene
281	PSC	chr15-90332771-90334171	1.03540113399039e-08	0.839501066	0.039	0.024	0.003597864	NA	DAP with no linked-gene
282	PSC	chr15-93591854-93592350	4.08817211249748e-09	0.586981765	0.065	0.045	0.001420578	NA	DAP with no linked-gene
283	PSC	chr16-11198416-11198872	9.87070767830469e-10	1.162727751	0.03	0.014	0.000342992	NA	DAP with no linked-gene
284	PSC	chr16-19759851-19761522	2.2170148548618e-12	0.390701357	0.136	0.112	7.70379406841654e-07	NA	DAP with no linked-gene
285	PSC	chr16-31428444-31430218	1.27477522129275e-10	0.327972599	0.183	0.159	4.4296526777091e-05	NA	DAP with no linked-gene
286	PSC	chr16-40327952-40328839	5.39054693511243e-11	0.94412027	0.041	0.023	1.87313420174754e-05	NA	DAP with no linked-gene
287	PSC	chr16-50519418-50520097	4.40876856730924e-11	1.208860133	0.03	0.014	1.53198094561145e-05	NA	DAP with no linked-gene
288	PSC	chr16-72825718-72826519	1.64589620660705e-08	1.448752964	0.019	0.007	0.005719242	NA	DAP with no linked-gene
289	PSC	chr16-78300945-78302944	5.54317825916415e-11	0.353366751	0.163	0.138	1.92617129738565e-05	NA	DAP with no linked-gene
290	PSC	chr16-87664862-87666004	1.23817226327173e-09	1.098504112	0.027	0.013	0.000430246	NA	DAP with no linked-gene
291	PSC	chr16-89973661-89974121	2.51290045227785e-08	1.413154095	0.018	0.007	0.008731952	NA	DAP with no linked-gene
292	PSC	chr16-90337939-90338414	5.38594531191592e-10	1.224350492	0.028	0.013	0.000187154	NA	DAP with no linked-gene
293	PSC	chr16-90338920-90340574	7.66140783604243e-14	0.882769505	0.064	0.036	2.66222430190721e-08	NA	DAP with no linked-gene
294	PSC	chr16-94051982-94052467	3.65938298844808e-12	1.955242613	0.019	0.005	1.27158069774088e-06	NA	DAP with no linked-gene
295	PSC	chr16-94497834-94498433	7.10596325820837e-09	0.879851889	0.038	0.021	0.002469216	NA	DAP with no linked-gene
296	PSC	chr16-97762740-97764127	1.40101175879177e-11	0.575366737	0.084	0.061	4.86830571003757e-06	NA	DAP with no linked-gene
297	PSC	chr17-12118303-12120056	8.67825733844538e-09	0.349087446	0.13	0.11	0.003015564	NA	DAP with no linked-gene
298	PSC	chr17-14539898-14541222	6.89018128814392e-09	1.025175925	0.028	0.015	0.002394235	NA	DAP with no linked-gene
299	PSC	chr17-36982239-36983278	2.80292361004988e-09	1.023901164	0.031	0.016	0.000973974	NA	DAP with no linked-gene
300	PSC	chr17-62880550-62883575	7.58529774168341e-12	0.28350917	0.242	0.222	2.63577718576886e-06	NA	DAP with no linked-gene
301	PSC	chr17-65122652-65123109	2.24775106392831e-08	1.557577466	0.016	0.006	0.007810598	NA	DAP with no linked-gene
302	PSC	chr5-107749236-107749901	7.06341758692049e-12	2.122057161	0.014	0.003	2.45443166019107e-06	NA	DAP with no linked-gene
303	PSC	chr17-79353510-79356286	5.7404081883627e-08	0.296288696	0.133	0.119	0.019947057	NA	DAP with no linked-gene
304	PSC	chr18-22343309-22346044	2.24286999898792e-08	0.259849104	0.18	0.165	0.007793637	NA	DAP with no linked-gene
305	PSC	chr18-24140247-24141016	1.19417784960154e-07	0.566233331	0.047	0.034	0.041495889	NA	DAP with no linked-gene
306	PSC	chr18-34005415-34007777	3.12298284847211e-12	0.338296605	0.185	0.158	1.08518969510133e-06	NA	DAP with no linked-gene
307	PSC	chr18-3656155-3657266	1.67468887996824e-10	0.869193899	0.047	0.027	5.81929265455762e-05	NA	DAP with no linked-gene
308	PSC	chr18-46197858-46199667	2.58098814040303e-09	0.290572946	0.157	0.142	0.000896855	NA	DAP with no linked-gene
309	PSC	chr18-51796453-51797289	6.74666882069292e-08	0.86554669	0.029	0.017	0.023443662	NA	DAP with no linked-gene
310	PSC	chr18-54991873-54993274	1.5127373310765e-08	0.421960956	0.088	0.07	0.005256535	NA	DAP with no linked-gene
311	PSC	chr18-57785978-57786627	4.65455310820946e-09	0.902416722	0.038	0.021	0.001617387	NA	DAP with no linked-gene
312	PSC	chr18-73533214-73533827	7.53199366294829e-08	0.695562008	0.041	0.027	0.026172548	NA	DAP with no linked-gene
313	PSC	chr18-75818759-75820913	4.79213867524866e-08	0.283465452	0.142	0.125	0.016651963	NA	DAP with no linked-gene
314	PSC	chr5-136236173-136237158	4.1243314100478e-28	1.126173758	0.088	0.044	1.43314330002046e-22	NA	DAP with no linked-gene
315	PSC	chr18-76171467-76172311	6.91380033420596e-08	0.626947486	0.044	0.029	0.024024419	NA	DAP with no linked-gene
316	PSC	chr19-10413208-10414625	1.13273000640983e-07	0.578075489	0.041	0.029	0.039360669	NA	DAP with no linked-gene
317	PSC	chr19-17355844-17356870	1.46329658446793e-09	0.532576044	0.07	0.053	0.000508474	NA	DAP with no linked-gene
318	PSC	chr5-30711050-30712157	4.99250753833825e-08	0.512329159	0.073	0.054	0.017348215	NA	DAP with no linked-gene
319	PSC	chr19-27216605-27219274	5.36200323595179e-08	0.33712956	0.104	0.09	0.018632157	NA	DAP with no linked-gene
320	PSC	chr19-32343914-32345031	2.96450823483773e-09	0.675254297	0.049	0.032	0.001030122	NA	DAP with no linked-gene
321	PSC	chr5-53233169-53233431	1.21989582249055e-07	1.82828017	0.01	0.003	0.04238955	NA	DAP with no linked-gene
322	PSC	chr19-5792866-5794355	1.2785668300452e-07	0.331920903	0.097	0.081	0.044428279	NA	DAP with no linked-gene
323	PSC	chr19-5794590-5795326	1.55023897436797e-08	0.594242358	0.053	0.037	0.005386848	NA	DAP with no linked-gene
324	PSC	chr19-59335125-59335887	1.01052592899481e-09	1.370632794	0.021	0.009	0.000351143	NA	DAP with no linked-gene
325	PSC	chr19-59782693-59783442	1.04178549017127e-13	1.923519966	0.021	0.006	3.62004831052163e-08	NA	DAP with no linked-gene
326	PSC	chr5-93132092-93132604	1.20533136212025e-10	1.108419833	0.03	0.015	4.18834568366356e-05	NA	DAP with no linked-gene
327	PSC	chr19-6389410-6390391	1.14730732833021e-07	0.555946729	0.056	0.04	0.039867209	NA	DAP with no linked-gene
328	PSC	chr2-101441500-101442241	6.00056916444854e-08	1.60691047	0.014	0.005	0.020851078	NA	DAP with no linked-gene
329	PSC	chr2-122302436-122303153	7.80169750983696e-08	0.680140092	0.04	0.026	0.027109729	NA	DAP with no linked-gene
330	PSC	chr6-29340980-29341706	9.28834660563645e-09	0.925800388	0.028	0.015	0.003227561	NA	DAP with no linked-gene
331	PSC	chr2-14263618-14264337	7.32726303045514e-08	0.916451453	0.028	0.015	0.02546114	NA	DAP with no linked-gene
332	PSC	chr2-153075755-153076330	9.96798426173301e-08	1.042429068	0.026	0.013	0.03463725	NA	DAP with no linked-gene
333	PSC	chr2-153446647-153446943	2.25168456227484e-08	0.806863824	0.042	0.025	0.007824266	NA	DAP with no linked-gene
334	PSC	chr2-166127577-166128256	6.0804024500595e-09	1.008677034	0.028	0.014	0.002112849	NA	DAP with no linked-gene
335	PSC	chr2-167291562-167293967	1.7484350882336e-10	0.628638698	0.066	0.045	6.07554966634853e-05	NA	DAP with no linked-gene
336	PSC	chr6-91662272-91662816	1.56377713299927e-10	0.90458817	0.043	0.024	5.4338909706025e-05	NA	DAP with no linked-gene
337	PSC	chr7-136485433-136486044	3.92633652940909e-16	1.463551675	0.037	0.014	1.36434304892172e-10	NA	DAP with no linked-gene
338	PSC	chr2-25291500-25293184	4.53408336350667e-08	0.602148254	0.051	0.035	0.01575526	NA	DAP with no linked-gene
339	PSC	chr2-28449180-28449648	3.89515108927638e-14	1.678580601	0.027	0.009	1.3535065762572e-08	NA	DAP with no linked-gene
340	PSC	chr2-30985198-30985753	2.62470898992061e-08	0.523268712	0.068	0.05	0.00912047	NA	DAP with no linked-gene
341	PSC	chr2-57114158-57115424	8.539627417374e-13	0.493959496	0.12	0.092	2.9673924331262e-07	NA	DAP with no linked-gene
342	PSC	chr2-72875479-72876011	2.22376383550151e-08	0.667781226	0.049	0.032	0.007727246	NA	DAP with no linked-gene
343	PSC	chr2-73012641-73012988	3.29242741895103e-12	0.886894892	0.048	0.028	1.1440691416742e-06	NA	DAP with no linked-gene
344	PSC	chr2-75861023-75861460	5.40149033456997e-09	1.201233578	0.022	0.01	0.001876937	NA	DAP with no linked-gene
345	PSC	chr2-92659088-92660288	2.60498338230173e-08	1.335010903	0.021	0.009	0.009051927	NA	DAP with no linked-gene
346	PSC	chr7-45341172-45341688	5.24238183220576e-10	0.795067118	0.047	0.03	0.000182165	NA	DAP with no linked-gene
347	PSC	chr7-45639658-45640016	7.66879839025124e-10	0.747155137	0.054	0.035	0.000266479	NA	DAP with no linked-gene
348	PSC	chr3-152522582-152523532	6.82569669329378e-12	0.956302357	0.043	0.024	2.37182721546919e-06	NA	DAP with no linked-gene
349	PSC	chr3-16197992-16199248	3.40071663354699e-08	0.810340221	0.04	0.023	0.01181698	NA	DAP with no linked-gene
350	PSC	chr3-35254852-35255509	7.52998519851136e-10	2.185864593	0.013	0.003	0.000261656	NA	DAP with no linked-gene
351	PSC	chr3-41564465-41566311	3.17101371014192e-11	0.273905569	0.217	0.194	1.10187969906866e-05	NA	DAP with no linked-gene
352	PSC	chr3-52186996-52188147	1.75188418511669e-08	0.534282647	0.061	0.045	0.006087535	NA	DAP with no linked-gene
353	PSC	chr3-6040903-6041855	4.57121852692538e-09	0.745849517	0.048	0.03	0.00158843	NA	DAP with no linked-gene
354	PSC	chr3-68564946-68565420	2.70576670538389e-08	1.089316423	0.022	0.011	0.009402133	NA	DAP with no linked-gene
355	PSC	chr3-87682442-87682970	3.80845038451743e-08	1.698068077	0.014	0.005	0.013233794	NA	DAP with no linked-gene
356	PSC	chr3-88492366-88493465	1.55474322480805e-10	0.337840017	0.169	0.148	5.40249949472424e-05	NA	DAP with no linked-gene
357	PSC	chr4-119523295-119524887	6.93227028168992e-08	0.656026795	0.045	0.03	0.024088599	NA	DAP with no linked-gene
358	PSC	chr4-120267104-120269048	1.79076051232365e-09	0.510118881	0.089	0.067	0.000622262	NA	DAP with no linked-gene
359	PSC	chr4-130833814-130834528	2.23532569577559e-08	0.859111911	0.035	0.02	0.007767421	NA	DAP with no linked-gene
360	PSC	chr4-133448606-133449587	5.65639797069403e-11	0.731824556	0.055	0.035	1.96551344884661e-05	NA	DAP with no linked-gene
361	PSC	chr4-134078439-134079083	5.15491096503992e-08	0.524521543	0.065	0.048	0.017912542	NA	DAP with no linked-gene
362	PSC	chr4-136112343-136112607	5.17066065637698e-08	1.47565839	0.017	0.006	0.01796727	NA	DAP with no linked-gene
363	PSC	chr4-138249402-138251013	7.08093823032278e-10	0.449579063	0.106	0.084	0.000246052	NA	DAP with no linked-gene
364	PSC	chr4-140833945-140834749	2.24738575282159e-18	0.982562698	0.07	0.038	7.8093283831921e-13	NA	DAP with no linked-gene
365	PSC	chr4-151385718-151387677	2.02962377874792e-23	0.773995525	0.121	0.076	7.0526381875822e-18	NA	DAP with no linked-gene
366	PSC	chr4-152106806-152108680	1.56203555713078e-12	0.513550684	0.122	0.092	5.4278392556959e-07	NA	DAP with no linked-gene
367	PSC	chr4-21678088-21680059	4.77146621204867e-09	0.462386134	0.076	0.059	0.001658013	NA	DAP with no linked-gene
368	PSC	chr4-43956962-43958607	9.52840900054178e-08	0.304973632	0.128	0.116	0.033109792	NA	DAP with no linked-gene
369	PSC	chr4-7391647-7391866	2.85467913835519e-09	0.827892505	0.035	0.021	0.000991958	NA	DAP with no linked-gene
370	PSC	chr8-84558878-84559815	3.64426794824245e-08	0.847983938	0.034	0.02	0.012663284	NA	DAP with no linked-gene
371	PSC	chr5-101664124-101665697	1.90423276966942e-17	0.569438797	0.141	0.104	6.61692323968577e-12	NA	DAP with no linked-gene
372	PSC	chr5-113164239-113165823	1.94568893498754e-10	0.613652072	0.073	0.05	6.76097719574147e-05	NA	DAP with no linked-gene
373	PSC	chr5-113832356-113833135	1.02072781907652e-08	0.762773069	0.037	0.024	0.003546876	NA	DAP with no linked-gene
374	PSC	chr5-113933517-113934285	5.55466226545912e-08	0.513673051	0.063	0.048	0.019301618	NA	DAP with no linked-gene
375	PSC	chr5-114049347-114049775	5.25854507948828e-18	1.891252766	0.031	0.009	1.82726553694598e-12	NA	DAP with no linked-gene
376	PSC	chr5-121838952-121839246	2.12658128661012e-09	0.891790418	0.035	0.02	0.000738955	NA	DAP with no linked-gene
377	PSC	chr5-123149239-123150554	9.26983748552392e-11	0.391311253	0.136	0.109	3.22112947865728e-05	NA	DAP with no linked-gene
378	PSC	chr5-125055916-125058823	1.88428699356657e-10	0.329306017	0.171	0.148	6.5476146595948e-05	NA	DAP with no linked-gene
379	PSC	chr5-134209841-134210577	5.55284254190794e-10	1.070524056	0.033	0.017	0.000192953	NA	DAP with no linked-gene
380	PSC	chr5-139931921-139933133	8.2757467347986e-08	0.483755573	0.073	0.056	0.028756979	NA	DAP with no linked-gene
381	PSC	chr5-15933661-15935718	5.34160846808698e-08	0.257287677	0.151	0.138	0.018561288	NA	DAP with no linked-gene
382	PSC	chr5-28165145-28167173	3.17716391790373e-10	0.478729841	0.09	0.07	0.000110402	NA	DAP with no linked-gene
383	PSC	chr5-35388184-35389469	2.67951622790522e-09	0.440526855	0.089	0.07	0.000931092	NA	DAP with no linked-gene
384	PSC	chr5-35812839-35814443	3.99223502033593e-09	0.373541109	0.112	0.092	0.001387242	NA	DAP with no linked-gene
385	PSC	chr5-36944255-36944757	1.12579935085877e-07	1.061556702	0.025	0.012	0.039119839	NA	DAP with no linked-gene
386	PSC	chr5-37241588-37242518	2.23813666966903e-10	0.918779345	0.035	0.02	7.77718920659942e-05	NA	DAP with no linked-gene
387	PSC	chr5-53212542-53214291	4.44623533234992e-08	0.41148621	0.083	0.067	0.015450001	NA	DAP with no linked-gene
388	PSC	chr9-78519883-78522009	1.92114160878531e-08	0.252756799	0.156	0.14	0.006675679	NA	DAP with no linked-gene
389	PSC	chrX-12005390-12007649	2.15409813222077e-09	0.431670061	0.098	0.077	0.000748517	NA	DAP with no linked-gene
390	PSC	chr5-72647230-72648606	1.64063610322335e-13	0.655669616	0.082	0.056	5.70096436328567e-08	NA	DAP with no linked-gene
391	PSC	chr5-80266269-80267147	1.65207763809234e-12	0.935060469	0.051	0.028	5.74072198072517e-07	NA	DAP with no linked-gene
392	PSC	chr5-8778069-8778628	8.39704325319799e-12	2.941972561	0.011	0.002	2.9178465748375e-06	NA	DAP with no linked-gene
393	PSC	chr5-92559641-92561038	4.04109269107412e-08	0.529346973	0.067	0.05	0.014042191	NA	DAP with no linked-gene
394	PSC	chr7-45615025-45617577	8.81021958406492e-08	0.464922591	0.077	0.059	0.030614192	NA	DAP with no linked-gene
395	PSC	chr6-114888493-114889420	7.53459730026552e-09	0.465194322	0.081	0.063	0.00261816	NA	DAP with no linked-gene
396	PSC	chr7-47900598-47902710	3.57631363910203e-19	1.81046782	0.035	0.011	1.24271534488337e-13	NA	DAP with no linked-gene
397	PSC	chr6-145275717-145276809	1.29155667814476e-10	0.405574542	0.122	0.1	4.48796572305134e-05	NA	DAP with no linked-gene
398	PSC	chr6-28717219-28718096	1.0013239106326e-08	0.560241558	0.065	0.048	0.00347945	NA	DAP with no linked-gene
399	PSC	chr6-29164055-29165062	4.94468022424609e-09	0.487702931	0.077	0.06	0.001718202	NA	DAP with no linked-gene
400	PSC	chr9-110895813-110896999	4.91088515357401e-08	0.806881066	0.035	0.021	0.017064589	NA	DAP with no linked-gene
401	PSC	chr6-52157799-52159610	6.55633659093707e-12	0.420950495	0.131	0.105	2.27822862030177e-06	NA	DAP with no linked-gene
402	PSC	chr6-52172265-52172934	2.9422417923977e-11	0.629301745	0.069	0.049	1.02238488923132e-05	NA	DAP with no linked-gene
403	PSC	chr6-52203187-52204777	1.66316997422907e-16	0.682854906	0.105	0.07	5.77926618494989e-11	NA	DAP with no linked-gene
404	PSC	chr6-52216880-52217786	5.40291440012991e-14	0.769390109	0.068	0.041	1.87743171032914e-08	NA	DAP with no linked-gene
405	PSC	chr6-52225542-52226315	1.4720731310788e-10	0.698571538	0.057	0.038	5.11523331952917e-05	NA	DAP with no linked-gene
406	PSC	chr6-52259646-52261422	5.5931773795869e-08	0.542854141	0.053	0.038	0.019435452	NA	DAP with no linked-gene
407	PSC	chr6-53286383-53288378	8.90576117863279e-08	0.403898207	0.081	0.064	0.030946184	NA	DAP with no linked-gene
408	PSC	chr6-64574421-64574843	2.48499410180158e-09	1.289962879	0.023	0.01	0.000863498	NA	DAP with no linked-gene
409	PSC	chr6-70955910-70957340	2.37151219140993e-10	0.655177669	0.061	0.04	8.24064913832081e-05	NA	DAP with no linked-gene
410	PSC	chr6-7712699-7713857	4.05678824641988e-09	1.087350754	0.03	0.015	0.001409673	NA	DAP with no linked-gene
411	PSC	chr6-83710356-83712239	8.71704401015322e-08	0.433796206	0.089	0.07	0.03029042	NA	DAP with no linked-gene
412	PSC	chr6-97582301-97583135	9.59093012195151e-09	0.637845099	0.053	0.036	0.003332704	NA	DAP with no linked-gene
413	PSC	chr7-126565626-126566903	1.64040978438701e-08	0.280067821	0.151	0.134	0.005700178	NA	DAP with no linked-gene
414	PSC	chr7-136193203-136193673	3.91436181690979e-08	2.136843128	0.01	0.002	0.01360182	NA	DAP with no linked-gene
415	PSC	chr7-136423799-136424766	4.83891243665586e-18	1.037214234	0.057	0.03	1.68144948805136e-12	NA	DAP with no linked-gene
416	PSC	chr8-34806395-34808302	3.18306283356719e-09	0.25378435	0.196	0.18	0.001106067	NA	DAP with no linked-gene
417	PSC	chr7-137308959-137310416	2.62448326979955e-09	0.611211457	0.061	0.043	0.000911969	NA	DAP with no linked-gene
418	PSC	chr7-137313605-137315192	1.4626739465905e-12	0.439445948	0.129	0.101	5.08257256331001e-07	NA	DAP with no linked-gene
419	PSC	chr7-142025710-142026420	6.60973822661525e-17	1.422546746	0.039	0.015	2.2967848876754e-11	NA	DAP with no linked-gene
420	PSC	chr7-142094238-142095978	3.88696449522329e-18	0.567627613	0.141	0.102	1.35066185762266e-12	NA	DAP with no linked-gene
421	PSC	chr7-27337369-27337909	2.52289730104641e-12	0.812432509	0.055	0.033	8.76668968654112e-07	NA	DAP with no linked-gene
422	PSC	chr7-30609968-30610416	7.93798272851715e-11	1.321373875	0.026	0.012	2.75832992841878e-05	NA	DAP with no linked-gene
423	PSC	chr7-44224903-44225606	3.60350127359548e-11	1.03964285	0.038	0.02	1.25216264005533e-05	NA	DAP with no linked-gene
424	PSC	chr8-105700306-105702137	2.07784541950691e-09	0.267556383	0.194	0.177	0.00072202	NA	DAP with no linked-gene
425	PSC	chr8-113655034-113655662	6.95493305063789e-11	1.391082764	0.024	0.009	2.41673491110091e-05	NA	DAP with no linked-gene
426	PSC	chr7-46179231-46180398	1.62846477136373e-08	0.763981521	0.043	0.027	0.005658671	NA	DAP with no linked-gene
427	PSC	chr7-52017974-52018196	7.39109869729521e-08	0.549958026	0.055	0.04	0.025682959	NA	DAP with no linked-gene
428	PSC	chr7-82869712-82870100	1.20096771966861e-08	0.534575017	0.067	0.049	0.004173183	NA	DAP with no linked-gene
429	PSC	chr7-93079431-93081271	2.26268733353779e-09	0.349729789	0.131	0.111	0.00078625	NA	DAP with no linked-gene
430	PSC	chr8-123268344-123268740	6.8168042063123e-13	1.888924159	0.018	0.005	2.36873720963043e-07	NA	DAP with no linked-gene
431	PSC	chr8-124791544-124794715	5.51949757357024e-09	0.276027743	0.166	0.148	0.001917943	NA	DAP with no linked-gene
432	PSC	chr8-105070660-105071863	3.93084695889805e-22	1.725514735	0.039	0.012	1.36591035551269e-16	NA	DAP with no linked-gene
433	PSC	chr8-107791825-107792663	1.30469957282714e-07	0.676065916	0.044	0.028	0.045336353	NA	DAP with no linked-gene
434	PSC	chr8-110039232-110040025	1.23864405462591e-07	0.850446037	0.032	0.018	0.043041023	NA	DAP with no linked-gene
435	PSC	chr8-25276927-25277522	1.20539727433808e-09	0.812401745	0.044	0.026	0.000418857	NA	DAP with no linked-gene
436	PSC	chr8-11792180-11792619	4.25796544044556e-08	1.384673065	0.016	0.006	0.014795791	NA	DAP with no linked-gene
437	PSC	chr8-120536960-120539217	4.65505456956683e-09	0.258651502	0.18	0.165	0.001617562	NA	DAP with no linked-gene
438	PSC	chr8-121460897-121461819	5.09741698237164e-11	1.016755179	0.04	0.021	1.77127594011941e-05	NA	DAP with no linked-gene
439	PSC	chr8-121897890-121898851	8.00511933824261e-08	0.634658956	0.043	0.03	0.027816589	NA	DAP with no linked-gene
440	PSC	chr8-122460227-122461994	8.70713838959252e-09	0.470846974	0.085	0.067	0.0030256	NA	DAP with no linked-gene
441	PSC	chr8-125785136-125785834	8.57254069020817e-08	1.230692243	0.022	0.01	0.029788293	NA	DAP with no linked-gene
442	PSC	chr8-12956320-12957271	4.46642891005785e-13	1.101035696	0.046	0.022	1.55201704981145e-07	NA	DAP with no linked-gene
443	PSC	chr9-30843943-30844892	4.53426913912028e-09	0.733101955	0.044	0.028	0.001575591	NA	DAP with no linked-gene
444	PSC	chr8-43257658-43258307	9.73225290445612e-08	1.650040841	0.011	0.004	0.033818119	NA	DAP with no linked-gene
445	PSC	chr8-67950019-67950562	5.19724085482962e-08	0.97920339	0.029	0.015	0.018059632	NA	DAP with no linked-gene
446	PSC	chr8-69027140-69028328	5.02073022263295e-08	0.703844953	0.041	0.026	0.017446284	NA	DAP with no linked-gene
447	PSC	chr8-88459113-88459520	7.24892839024855e-10	1.200322051	0.024	0.011	0.000251889	NA	DAP with no linked-gene
448	PSC	chrX-116270825-116271276	7.77427773870514e-08	2.194371598	0.01	0.002	0.027014449	NA	DAP with no linked-gene
449	PSC	chr9-31890031-31890507	3.5205188792316e-08	1.098831426	0.023	0.011	0.012233275	NA	DAP with no linked-gene
450	PSC	chr9-14842310-14842993	1.1875097910531e-08	1.067495796	0.026	0.013	0.004126418	NA	DAP with no linked-gene
451	PSC	chr9-4283618-4284412	2.00689447368641e-08	1.183126907	0.023	0.011	0.006973657	NA	DAP with no linked-gene
452	PSC	chr8-87217299-87218028	1.95139638473049e-12	1.527802766	0.024	0.009	6.78080972748073e-07	NA	DAP with no linked-gene
453	PSC	chr9-39602430-39604426	1.69936179537257e-08	0.407670311	0.094	0.076	0.005905027	NA	DAP with no linked-gene
454	PSC	chr9-41943003-41943639	1.32314573407858e-08	0.95337271	0.031	0.016	0.004597733	NA	DAP with no linked-gene
455	PSC	chrX-36327656-36330449	1.82118368555024e-08	0.602605144	0.063	0.046	0.00632834	NA	DAP with no linked-gene
456	PSC	chr9-56634891-56636632	9.84783575155625e-08	0.273288265	0.133	0.12	0.034219752	NA	DAP with no linked-gene
457	pre-G	chr18-11470295-11471467	8.18538110630718e-13	-0.696962154	0.114	0.196	2.84429715372515e-07	1010001N08Rik	DAP with linked non-DEG
458	pre-G	chr18-11473523-11474187	2.46831269271926e-15	-1.325528354	0.033	0.087	8.57701636029551e-10	1010001N08Rik	DAP with linked non-DEG
459	pre-G	chr4-125935899-125937072	2.10715774652626e-17	-1.304377474	0.036	0.09	7.32205709551678e-12	2610028E06Rik	DAP with linked DEG
460	pre-G	chr4-125697349-125698099	1.76284210951852e-11	-2.272657708	0.006	0.027	6.12561190426042e-06	2610028E06Rik	DAP with linked DEG
461	pre-G	chr4-125921303-125922789	1.46238880886069e-12	-0.845581011	0.079	0.148	5.08158175246956e-07	2610028E06Rik	DAP with linked DEG
462	pre-G	chr1-160064148-160065030	4.6094571337125e-22	-2.155839558	0.012	0.057	1.60171721210809e-16	4930523C07Rik	DAP with linked DEG
463	pre-G	chr1-159931870-159933212	3.00375680555208e-33	-1.990047984	0.022	0.092	1.04376043357727e-27	4930523C07Rik	DAP with linked DEG
464	pre-G	chr8-56982394-56983426	4.34743945247482e-10	-1.668940864	0.011	0.038	0.000151067	5033428I22Rik	DAP with linked non-DEG
465	pre-G	chr7-139955229-139956874	2.63934942978931e-09	-0.817213375	0.064	0.12	0.000917134	5830411N06Rik	DAP with linked non-DEG
466	pre-G	chr2-75223764-75225109	4.60612578324936e-08	-2.12950739	0.004	0.017	0.016005596	A330043C09Rik	DAP with linked non-DEG
467	pre-G	chr10-115123136-115123885	1.01576037072306e-09	-0.8195803	0.065	0.122	0.000352961	A930009A15Rik	DAP with linked non-DEG
468	pre-G	chr10-115485767-115486948	3.04650983083997e-20	-2.615136883	0.006	0.041	1.05861646856943e-14	A930009A15Rik	DAP with linked non-DEG
469	pre-G	chr18-74740561-74742172	5.86158289520876e-15	-0.786717141	0.098	0.176	2.03681213234162e-09	Acaa2	DAP with linked non-DEG
470	pre-G	chr9-54660665-54662428	1.28145832608981e-07	-1.013265064	0.03	0.064	0.044528755	Acsbg1	DAP with linked non-DEG
471	pre-G	chr9-54306948-54307576	1.74447026574369e-10	-1.33985954	0.021	0.055	6.06177250291944e-05	Acsbg1	DAP with linked non-DEG
472	pre-G	chr11-46064672-46066120	1.64852730214313e-19	-1.98116336	0.012	0.052	5.72838509585207e-14	Adam19	DAP with linked non-DEG
473	pre-G	chr13-70833875-70834307	2.88401473480591e-09	-2.463202852	0.003	0.017	0.001002152	Adamts16	DAP with linked DEG
474	pre-G	chr13-70837331-70837773	2.61957841229325e-14	-2.030902634	0.009	0.038	9.10264204595718e-09	Adamts16	DAP with linked DEG
475	pre-G	chr7-67053810-67054660	7.95464390025189e-19	-2.591420557	0.005	0.036	2.76411943567903e-13	Adamts17	DAP with linked DEG
476	pre-G	chr18-58835667-58838055	7.27446944442076e-22	-1.08652109	0.071	0.156	2.52776901489455e-16	Adamts19	DAP with linked DEG
477	pre-G	chr18-58442160-58443034	6.09917479308582e-13	-1.551380422	0.018	0.055	2.11937175297543e-07	Adamts19	DAP with linked DEG
478	pre-G	chr18-58750024-58751060	5.06562995288392e-71	-3.895431526	0.006	0.09	1.76023042417787e-65	Adamts19	DAP with linked DEG
479	pre-G	chr18-58439444-58440164	9.55894191981267e-10	-1.491329777	0.015	0.044	0.000332159	Adamts19	DAP with linked DEG
480	pre-G	chr18-58817927-58819122	7.54583505748271e-35	-2.951522391	0.007	0.059	2.62206449494938e-29	Adamts19	DAP with linked DEG
481	pre-G	chr18-59005613-59006630	1.53917731300361e-12	-1.864504056	0.01	0.037	5.34841028609059e-07	Adamts19	DAP with linked DEG
482	pre-G	chr18-58401740-58402846	6.39558909315487e-17	-1.508899609	0.026	0.075	2.22237127603492e-11	Adamts19	DAP with linked DEG
483	pre-G	chr18-58778369-58779522	5.20805261225234e-49	-3.092098694	0.009	0.081	1.8097201619685e-43	Adamts19	DAP with linked DEG
484	pre-G	chr4-85743188-85744163	3.88916534710994e-08	-2.290883325	0.003	0.016	0.013514266	Adamtsl1	DAP with linked non-DEG
485	pre-G	chr13-69306000-69307731	2.68917665444183e-09	-1.505206722	0.013	0.039	0.000934449	Adcy2	DAP with linked DEG
486	pre-G	chr14-21064093-21064657	3.34464840191022e-08	-1.320544055	0.016	0.042	0.011622151	Adk	DAP with linked DEG
487	pre-G	chr7-110641475-110642767	7.88048162447416e-09	-0.614070804	0.117	0.191	0.002738349	Adm	DAP with linked non-DEG
488	pre-G	chr1-134711084-134711731	1.24816280975724e-11	-1.627062484	0.013	0.042	4.33717853948496e-06	Adora1	DAP with linked non-DEG
489	pre-G	chrX-69099949-69100983	4.04407005161559e-09	-1.408210028	0.015	0.041	0.001405254	Aff2	DAP with linked non-DEG
490	pre-G	chr13-4112939-4114460	1.74885294462695e-20	-2.471765724	0.007	0.041	6.07700165463694e-15	Akr1c14	DAP with linked non-DEG
491	pre-G	chr13-4172608-4173494	3.07000797396803e-15	-1.512427414	0.02	0.058	1.06678172083428e-09	Akr1c14	DAP with linked non-DEG
492	pre-G	chr16-52849361-52850430	4.47802654886671e-08	-1.210924474	0.018	0.043	0.015560471	Alcam	DAP with linked DEG
493	pre-G	chr19-20528672-20529624	3.0543206193778e-11	-1.764823983	0.011	0.038	1.0613306004245e-05	Aldh1a1	DAP with linked DEG
494	pre-G	chr13-18926692-18927208	1.34905594020458e-07	-2.181873319	0.003	0.015	0.04687767	Amph	DAP with linked DEG
495	pre-G	chr11-89815386-89816203	6.10761939643248e-20	-1.81704274	0.019	0.067	2.12230612596934e-14	Ankfn1	DAP with linked non-DEG
496	pre-G	chr7-144656141-144656800	4.64569637518736e-11	-1.823744781	0.009	0.032	1.61430980493198e-05	Ano1	DAP with linked DEG
497	pre-G	chr15-95930827-95932019	1.95749643868917e-08	-1.006039317	0.031	0.064	0.006802006	Ano6	DAP with linked non-DEG
498	pre-G	chr1-58117072-58118362	5.2190631088741e-31	-2.046756515	0.019	0.081	1.81354614438712e-25	Aox3	DAP with linked non-DEG
499	pre-G	chr16-84995102-84995998	2.64436445579851e-12	-1.978651567	0.008	0.033	9.18876982923145e-07	App	DAP with linked DEG
500	pre-G	chr14-33288319-33289329	2.42654662524917e-12	-1.249329459	0.028	0.07	8.43188554074709e-07	Arhgap22	DAP with linked non-DEG
501	pre-G	chr14-33304925-33306069	4.79623103244891e-16	-1.106418777	0.052	0.116	1.66661834031051e-10	Arhgap22	DAP with linked non-DEG
502	pre-G	chr5-102626326-102627147	3.46998974123069e-13	-1.649383468	0.014	0.044	1.20576938523155e-07	Arhgap24	DAP with linked non-DEG
503	pre-G	chr18-39097743-39098309	1.06251135348814e-12	-1.801613245	0.01	0.038	3.69206757666828e-07	Arhgap26	DAP with linked DEG
504	pre-G	chr3-122095790-122096678	2.15423691309312e-40	-2.103132838	0.022	0.096	7.48565013746164e-35	Arhgap29	DAP with linked DEG
505	pre-G	chr9-9247938-9249108	1.07891300657186e-07	-1.601467197	0.008	0.026	0.037490609	Arhgap42	DAP with linked DEG
506	pre-G	chr11-68864543-68865375	1.82518291232743e-09	-1.296222948	0.019	0.049	0.000634224	Arhgef15	DAP with linked non-DEG
507	pre-G	chr18-46920193-46922033	5.45992626784245e-08	-1.330055582	0.015	0.039	0.018972425	Arl14epl	DAP with linked non-DEG
508	pre-G	chr15-57660747-57661971	5.68577973896079e-10	-0.916491397	0.047	0.094	0.000197572	Atad2	DAP with linked non-DEG
509	pre-G	chr16-30471876-30472816	2.29280290802956e-08	-1.496860336	0.01	0.03	0.007967146	Atp13a3	DAP with linked non-DEG
510	pre-G	chr19-57436259-57437460	1.60965479469301e-17	-1.527559634	0.025	0.074	5.59330896333902e-12	Atrnl1	DAP with linked non-DEG
511	pre-G	chr13-46005618-46007169	8.23051025332612e-22	-1.169052573	0.057	0.132	2.85997885537703e-16	Atxn1	DAP with linked DEG
512	pre-G	chr13-45872119-45872788	6.55326483231411e-08	-1.657507248	0.008	0.027	0.022771612	Atxn1	DAP with linked DEG
513	pre-G	chr11-108494621-108495503	1.78688953745544e-12	-1.46154815	0.019	0.054	6.20917310922703e-07	Axin2	DAP with linked non-DEG
514	pre-G	chr11-108796016-108797054	1.23923393673321e-13	-2.120347671	0.007	0.033	4.30615204505741e-08	Axin2	DAP with linked non-DEG
515	pre-G	chr12-109417097-109418159	3.99568985087121e-11	-0.868423488	0.061	0.117	1.38844228782998e-05	B830012L14Rik	DAP with linked non-DEG
516	pre-G	chr16-97370052-97371191	7.71978416032167e-13	-1.385798746	0.023	0.063	2.68250919894938e-07	Bace2	DAP with linked non-DEG
517	pre-G	chr4-32188428-32189676	8.73660697609755e-38	-1.90844332	0.029	0.11	3.03583987508926e-32	Bach2	DAP with linked DEG
518	pre-G	chr4-32137782-32138596	5.38280333281933e-25	-1.944172405	0.019	0.077	1.87044341610472e-19	Bach2	DAP with linked DEG
519	pre-G	chr18-3665745-3667823	7.69042382998191e-23	-1.016036644	0.082	0.178	2.67230692456126e-17	Bambi	DAP with linked non-DEG
520	pre-G	chr3-122430584-122431331	8.19553850470652e-08	-1.711586376	0.008	0.026	0.028478267	Bcar3	DAP with linked non-DEG
521	pre-G	chr2-133149655-133150600	2.54408746989666e-08	-1.507857885	0.013	0.036	0.008840322	Bmp2	DAP with linked non-DEG
522	pre-G	chr2-133499425-133500327	2.68710674656492e-15	-1.874492572	0.012	0.045	9.33729287830113e-10	Bmp2	DAP with linked non-DEG
523	pre-G	chr2-133692507-133693774	1.94554725281094e-09	-1.028826672	0.037	0.078	0.000676048	Bmp2	DAP with linked non-DEG
524	pre-G	chr9-75838846-75839978	1.38875332591118e-21	-1.799064372	0.018	0.067	4.82570949454245e-16	Bmp5	DAP with linked DEG
525	pre-G	chr2-25638767-25639388	2.95363963033575e-21	-1.7574521	0.019	0.07	1.02634546694722e-15	Bmyc	DAP with linked non-DEG
526	pre-G	chr16-44632211-44633513	1.85100612188663e-10	-1.281010349	0.023	0.059	6.43196862263775e-05	Boc	DAP with linked DEG
527	pre-G	chr14-30637011-30638461	3.6001164044957e-08	-0.870300269	0.043	0.082	0.012509864	Cacna1d	DAP with linked DEG
528	pre-G	chr11-94428069-94429494	4.53750174961237e-09	-1.090694845	0.031	0.072	0.001576714	Cacna1g	DAP with linked non-DEG
529	pre-G	chr9-107369340-107370541	1.61120195788183e-10	-1.166036039	0.029	0.069	5.59868512334569e-05	Cacna2d2	DAP with linked non-DEG
530	pre-G	chr2-14542925-14544031	2.25331507913395e-09	-1.356675177	0.016	0.044	0.000782993	Cacnb2	DAP with linked DEG
531	pre-G	chr4-15724918-15725829	3.05233490726248e-25	-3.944914183	0.002	0.033	1.0606405952501e-19	Calb1	DAP with linked non-DEG
532	pre-G	chr6-34633019-34634268	6.52342473362011e-11	-1.597775281	0.014	0.042	2.26679224356198e-05	Cald1	DAP with linked DEG
533	pre-G	chr5-130562799-130563662	1.93748132876117e-20	-2.5349988	0.007	0.041	6.73245699524574e-15	Caln1	DAP with linked non-DEG
534	pre-G	chr2-5417010-5417946	1.40613367354418e-07	-1.195302859	0.019	0.046	0.048861036	Camk1d	DAP with linked non-DEG
535	pre-G	chr6-17170264-17172209	2.05836478052625e-12	-1.144668867	0.035	0.082	7.15250885761162e-07	Cav1	DAP with linked non-DEG
536	pre-G	chr6-17172940-17173463	1.06322926850154e-16	-2.465768862	0.006	0.035	3.69456222365258e-11	Cav1	DAP with linked non-DEG
537	pre-G	chr8-87835313-87836065	3.95852169028273e-11	-1.252336742	0.027	0.066	1.37552690954789e-05	Cbln1	DAP with linked non-DEG
538	pre-G	chr18-66475232-66476835	1.46778427266147e-13	-1.146922255	0.043	0.097	5.10033017985769e-08	Ccbe1	DAP with linked DEG
539	pre-G	chr18-66112749-66113889	8.55500869960838e-22	-1.475588145	0.034	0.1	2.97273719798342e-16	Ccbe1	DAP with linked DEG
540	pre-G	chr2-77143314-77144088	5.12580912457581e-08	-2.106596602	0.004	0.017	0.017811418	Ccdc141	DAP with linked non-DEG
541	pre-G	chr2-102899656-102900685	1.06383949421104e-09	-1.712814693	0.01	0.033	0.000369668	Cd44	DAP with linked DEG
542	pre-G	chr7-143015400-143017178	7.67091919533519e-16	-1.184282943	0.043	0.102	2.66552935659105e-10	Cd81	DAP with linked non-DEG
543	pre-G	chr7-143388428-143390477	6.09938759487184e-13	-0.791322022	0.096	0.175	2.11944569840404e-07	Cd81	DAP with linked non-DEG
544	pre-G	chr15-18903195-18904554	3.29279639827381e-16	-1.186284451	0.04	0.098	1.14419735645418e-10	Cdh10	DAP with linked non-DEG
545	pre-G	chr8-102495613-102497416	2.62152095939942e-10	-2.072244624	0.006	0.027	9.10939210576906e-05	Cdh11	DAP with linked non-DEG
546	pre-G	chr8-102595829-102597318	3.67890839694729e-16	-1.657882725	0.018	0.06	1.27836548431323e-10	Cdh11	DAP with linked non-DEG
547	pre-G	chr10-60622602-60623737	4.47867383542096e-12	-0.717742763	0.095	0.166	1.55627197770125e-06	Cdh23	DAP with linked non-DEG
548	pre-G	chr10-60710281-60711802	2.66296780175893e-12	-0.963057086	0.051	0.105	9.25341366594203e-07	Cdh23	DAP with linked non-DEG
549	pre-G	chr10-60742892-60743461	8.20565448313675e-09	-1.210849763	0.021	0.05	0.002851342	Cdh23	DAP with linked non-DEG
550	pre-G	chr5-5483222-5483995	9.01544145612717e-09	-1.52311927	0.012	0.035	0.003132731	Cdk14	DAP with linked DEG
551	pre-G	chr5-5439439-5441155	1.43812976834157e-23	-1.515111674	0.033	0.098	4.99728522552171e-18	Cdk14	DAP with linked DEG
552	pre-G	chr5-4959410-4959820	1.36064638261182e-08	-1.962074608	0.006	0.023	0.004728042	Cdk14	DAP with linked DEG
553	pre-G	chr5-3465718-3466876	1.28604796250385e-19	-1.33484564	0.038	0.101	4.46882376250651e-14	Cdk6	DAP with linked DEG
554	pre-G	chr6-134951115-134951771	7.59147075218212e-11	-1.613672458	0.011	0.035	2.63792221432201e-05	Cdkn1b	DAP with linked DEG
555	pre-G	chr6-134961318-134963023	8.41296493664658e-17	-0.725388542	0.14	0.239	2.92337912101064e-11	Cdkn1b	DAP with linked DEG
556	pre-G	chr7-143363934-143365796	4.08155728402914e-11	-0.851512753	0.065	0.125	1.41827993284087e-05	Cdkn1c	DAP with linked non-DEG
557	pre-G	chr9-35345985-35347152	1.98681762495116e-22	-1.20378482	0.054	0.128	6.90389322406154e-17	Cdon	DAP with linked non-DEG
558	pre-G	chr2-7093359-7094794	9.68442541331222e-09	-1.521516733	0.01	0.03	0.003365193	Celf2	DAP with linked DEG
559	pre-G	chr18-25693549-25694776	6.3997042345295e-10	-1.516558888	0.016	0.045	0.00022238	Celf4	DAP with linked non-DEG
560	pre-G	chr11-108494621-108495503	1.78688953745544e-12	-1.46154815	0.019	0.054	6.20917310922703e-07	Cep112	DAP with linked DEG
561	pre-G	chr10-92890801-92891901	6.66383509744499e-28	-2.684725048	0.008	0.051	2.31558273883567e-22	Cfap54	DAP with linked non-DEG
562	pre-G	chr10-92934221-92934991	1.13509898005851e-17	-1.54212391	0.024	0.071	3.9442986908563e-12	Cfap54	DAP with linked non-DEG
563	pre-G	chr3-94793577-94794694	2.11936721340574e-11	-0.976858401	0.05	0.103	7.36448316150295e-06	Cgn	DAP with linked non-DEG
564	pre-G	chr3-95179642-95180642	1.48755256469241e-08	-0.830357024	0.052	0.096	0.005169022	Cgn	DAP with linked non-DEG
565	pre-G	chr7-63315806-63316877	1.04789571839555e-24	-1.808251679	0.021	0.077	3.64128043706676e-19	Chrna7	DAP with linked non-DEG
566	pre-G	chr10-82990479-82991283	9.36552888902e-16	-1.521865256	0.022	0.066	3.25438080600111e-10	Chst11	DAP with linked non-DEG
567	pre-G	chr9-40297715-40298440	1.59270869871588e-12	-1.054120851	0.038	0.082	5.53442382173288e-07	Clmp	DAP with linked non-DEG
568	pre-G	chr9-40460510-40461257	7.72378363287891e-10	-1.005968912	0.038	0.081	0.00026839	Clmp	DAP with linked non-DEG
569	pre-G	chr7-126543714-126544765	3.06364150123724e-11	-1.132103174	0.029	0.067	1.06456946705742e-05	Cln3	DAP with linked non-DEG
570	pre-G	chr14-65907154-65907745	1.53433074473615e-08	-2.055275655	0.005	0.019	0.005331569	Clu	DAP with linked non-DEG
571	pre-G	chr16-57900369-57901841	1.08012070835533e-23	-2.005684015	0.015	0.063	3.75325744342853e-18	Cmss1	DAP with linked non-DEG
572	pre-G	chr19-46803728-46805101	1.97470119224268e-20	-1.66135418	0.021	0.07	6.86179043786446e-15	Cnnm2	DAP with linked DEG
573	pre-G	chr6-106126380-106127348	3.37747456979631e-15	-1.735655167	0.015	0.052	1.17362175088567e-09	Cntn4	DAP with linked DEG
574	pre-G	chr6-104353642-104355810	4.23552040117834e-11	-1.228702932	0.027	0.067	1.47177980660345e-05	Cntn6	DAP with linked non-DEG
575	pre-G	chr1-24390201-24391161	1.12542961501581e-11	-1.83518014	0.009	0.035	3.91069909773769e-06	Col19a1	DAP with linked DEG
576	pre-G	chr8-11233784-11234881	3.10604084960698e-08	-1.27019856	0.017	0.042	0.010793026	Col4a1	DAP with linked non-DEG
577	pre-G	chr8-11233784-11234881	3.10604084960698e-08	-1.27019856	0.017	0.042	0.010793026	Col4a2	DAP with linked non-DEG
578	pre-G	chr1-45836768-45838110	7.71571693656006e-10	-1.872538651	0.008	0.029	0.00026811	Col5a2	DAP with linked DEG
579	pre-G	chr10-76668343-76669483	5.44891058791513e-12	-1.12646176	0.037	0.084	1.89341469564169e-06	Col6a2	DAP with linked non-DEG
580	pre-G	chr6-30559414-30560615	3.04258282727935e-08	-0.824969226	0.053	0.098	0.010572519	Cpa2	DAP with linked non-DEG
581	pre-G	chr8-64619825-64621394	9.80995732903668e-18	-0.924786497	0.082	0.165	3.40881302248031e-12	Cpe	DAP with linked non-DEG
582	pre-G	chr10-85204214-85205718	2.38281081529885e-23	-1.873945569	0.018	0.071	8.2799101615412e-18	Cry1	DAP with linked non-DEG
583	pre-G	chr14-57282324-57284441	1.01505277157957e-40	-1.960983371	0.028	0.112	3.52715612332326e-35	Cryl1	DAP with linked non-DEG
584	pre-G	chr8-68486066-68486912	8.6843654082844e-10	-1.73831003	0.009	0.031	0.000301769	Csgalnact1	DAP with linked DEG
585	pre-G	chr8-69204456-69205089	9.13244180541935e-11	-1.336300598	0.02	0.051	3.17338654075614e-05	Csgalnact1	DAP with linked DEG
586	pre-G	chr8-68542705-68543766	1.34030707159074e-11	-0.94551749	0.052	0.103	4.65736602771708e-06	Csgalnact1	DAP with linked DEG
587	pre-G	chr8-68279039-68280026	1.5857601525825e-11	-0.831051865	0.07	0.132	5.5102786662013e-06	Csgalnact1	DAP with linked DEG
588	pre-G	chr8-69163651-69164520	6.89725680818506e-08	-1.045181207	0.03	0.065	0.023966933	Csgalnact1	DAP with linked DEG
589	pre-G	chr2-148800947-148801902	3.28769329623875e-18	-1.200730635	0.046	0.111	1.14242410504352e-12	Cst12	DAP with linked non-DEG
590	pre-G	chr2-148800947-148801902	3.28769329623875e-18	-1.200730635	0.046	0.111	1.14242410504352e-12	Cst13	DAP with linked non-DEG
591	pre-G	chr2-148798635-148799938	2.08516847361814e-17	-1.225359659	0.043	0.105	7.245647670552e-12	Cst13	DAP with linked non-DEG
592	pre-G	chr2-148798635-148799938	2.08516847361814e-17	-1.225359659	0.043	0.105	7.245647670552e-12	Cst3	DAP with linked non-DEG
593	pre-G	chr2-148800947-148801902	3.28769329623875e-18	-1.200730635	0.046	0.111	1.14242410504352e-12	Cst8	DAP with linked DEG
594	pre-G	chr2-148798635-148799938	2.08516847361814e-17	-1.225359659	0.043	0.105	7.245647670552e-12	Cst8	DAP with linked DEG
595	pre-G	chr2-148798635-148799938	2.08516847361814e-17	-1.225359659	0.043	0.105	7.245647670552e-12	Cst9	DAP with linked non-DEG
596	pre-G	chr2-85011828-85012963	2.62831939073772e-09	-0.723164679	0.081	0.139	0.000913302	Ctnnd1	DAP with linked non-DEG
597	pre-G	chr3-105014338-105015548	3.20506635202295e-49	-2.407594221	0.019	0.106	1.11371248133269e-43	Cttnbp2nl	DAP with linked DEG
598	pre-G	chr4-57915213-57916885	2.78540420319772e-12	-0.822290845	0.082	0.153	9.67886179548159e-07	D630039A03Rik	DAP with linked non-DEG
599	pre-G	chr4-103754326-103755623	9.2398795471507e-19	-1.252501928	0.045	0.109	3.21071954444166e-13	Dab1	DAP with linked DEG
600	pre-G	chr4-104066399-104067313	1.36057488246645e-13	-1.150451892	0.039	0.09	4.72779363033856e-08	Dab1	DAP with linked DEG
601	pre-G	chr4-103728137-103729368	1.30846096935799e-19	-1.907803264	0.015	0.061	4.5467055993736e-14	Dab1	DAP with linked DEG
602	pre-G	chr17-50006258-50007380	2.34917116569278e-16	-1.542076027	0.021	0.063	8.16301742510755e-11	Dazl	DAP with linked non-DEG
603	pre-G	chr3-55211799-55212749	2.3492831793309e-14	-1.457545235	0.021	0.061	8.16340665569799e-09	Dclk1	DAP with linked non-DEG
604	pre-G	chr6-36850309-36851301	7.51943520289824e-11	-2.373931266	0.004	0.022	2.61289094147909e-05	Dgki	DAP with linked non-DEG
605	pre-G	chr12-110351267-110352592	1.86261585901273e-35	-2.588288289	0.011	0.071	6.47231071769037e-30	Dio3os	DAP with linked non-DEG
606	pre-G	chr8-36527515-36528878	1.15596555299432e-07	-1.430263266	0.012	0.034	0.040168069	Dlc1	DAP with linked DEG
607	pre-G	chr8-36677402-36678473	2.40533270026256e-11	-1.188164062	0.029	0.07	8.35817033350734e-06	Dlc1	DAP with linked DEG
608	pre-G	chr17-70396906-70398035	1.04501515270826e-07	-2.088102257	0.004	0.02	0.036312709	Dlgap1	DAP with linked non-DEG
609	pre-G	chr2-156782708-156784637	2.37221673118004e-09	-0.601451438	0.125	0.204	0.00082431	Dlgap4	DAP with linked non-DEG
610	pre-G	chr12-109073706-109074564	1.07928149017408e-08	-2.04044027	0.005	0.023	0.003750341	Dlk1	DAP with linked non-DEG
611	pre-G	chr12-109417097-109418159	3.99568985087121e-11	-0.868423488	0.061	0.117	1.38844228782998e-05	Dlk1	DAP with linked non-DEG
612	pre-G	chr14-77929168-77929626	9.01270507841231e-11	-1.930507234	0.008	0.031	3.1317798241721e-05	Dnajc15	DAP with linked DEG
613	pre-G	chr14-77867747-77868830	7.57500653291577e-28	-2.255462566	0.013	0.063	2.63220114509024e-22	Dnajc15	DAP with linked DEG
614	pre-G	chr11-75875446-75876994	4.33665394841801e-17	-1.072503387	0.054	0.121	1.50692219726603e-11	Doc2b	DAP with linked non-DEG
615	pre-G	chr11-34390749-34391277	2.62002472557475e-08	-1.515546352	0.011	0.031	0.009104193	Dock2	DAP with linked non-DEG
616	pre-G	chr1-124019847-124021193	8.20826559872654e-16	-2.145411577	0.008	0.039	2.85224917157349e-10	Dpp10	DAP with linked DEG
617	pre-G	chr14-66823685-66825112	8.33013917877237e-13	-0.834089639	0.079	0.151	2.89459841253572e-07	Dpysl2	DAP with linked non-DEG
618	pre-G	chr12-3568293-3569069	4.42722779314812e-10	-0.734281274	0.085	0.148	0.00015384	Dtnb	DAP with linked non-DEG
619	pre-G	chr6-5679522-5680594	8.48206955953097e-13	-1.849525629	0.01	0.037	2.94739194089362e-07	Dync1i1	DAP with linked DEG
620	pre-G	chr6-5766027-5766508	5.04154041707705e-08	-2.866218563	0.002	0.012	0.017518597	Dync1i1	DAP with linked DEG
621	pre-G	chr6-5781996-5782904	8.49818753107178e-09	-2.031948913	0.005	0.02	0.002952993	Dync1i1	DAP with linked DEG
622	pre-G	chr6-5794099-5794925	6.61371059462612e-18	-2.359280817	0.007	0.039	2.29816522597366e-12	Dync1i1	DAP with linked DEG
623	pre-G	chr6-5762597-5763484	4.82214923077921e-08	-1.723621335	0.007	0.024	0.016756245	Dync1i1	DAP with linked DEG
624	pre-G	chr11-109144021-109145529	4.82408104331355e-10	-1.274494846	0.024	0.064	0.00016763	E030025P04Rik	DAP with linked non-DEG
625	pre-G	chr4-59636419-59636948	4.83447231429065e-11	-1.565175177	0.014	0.044	1.67990661213129e-05	E130308A19Rik	DAP with linked DEG
626	pre-G	chr19-59697506-59698154	1.37968284142369e-11	-1.462895795	0.016	0.049	4.79419092152113e-06	E330013P04Rik	DAP with linked non-DEG
627	pre-G	chr19-59850200-59851723	4.88082531126033e-10	-0.984356692	0.044	0.091	0.000169601	E330013P04Rik	DAP with linked non-DEG
628	pre-G	chr19-59939213-59940121	4.77083074082903e-08	-1.028408306	0.029	0.064	0.016577921	E330013P04Rik	DAP with linked non-DEG
629	pre-G	chr19-60311285-60312167	9.40277914912809e-11	-1.852386681	0.008	0.031	3.26732471263478e-05	E330013P04Rik	DAP with linked non-DEG
630	pre-G	chr10-58651189-58653348	2.3917872676702e-18	-1.116723202	0.058	0.131	8.31110198706379e-13	Edar	DAP with linked non-DEG
631	pre-G	chr1-87622522-87623550	9.40370983893061e-08	-1.148398205	0.021	0.05	0.032676481	Efhd1	DAP with linked non-DEG
632	pre-G	chr5-140157482-140158646	6.67022055559083e-16	-0.891926345	0.083	0.16	2.31780158975948e-10	Elfn1	DAP with linked non-DEG
633	pre-G	chr19-59697506-59698154	1.37968284142369e-11	-1.462895795	0.016	0.049	4.79419092152113e-06	Emx2	DAP with linked non-DEG
634	pre-G	chr19-59850200-59851723	4.88082531126033e-10	-0.984356692	0.044	0.091	0.000169601	Emx2	DAP with linked non-DEG
635	pre-G	chr19-59939213-59940121	4.77083074082903e-08	-1.028408306	0.029	0.064	0.016577921	Emx2	DAP with linked non-DEG
636	pre-G	chr13-97616835-97618604	1.99784931365432e-19	-1.29494019	0.043	0.108	6.9422266875517e-14	Enc1	DAP with linked non-DEG
637	pre-G	chr15-54919523-54921400	4.0475977865906e-09	-1.013104492	0.035	0.074	0.00140648	Enpp2	DAP with linked DEG
638	pre-G	chr15-54865687-54867456	1.53601607280048e-31	-1.183015485	0.076	0.18	5.33742545057075e-26	Enpp2	DAP with linked DEG
639	pre-G	chr17-87173896-87175411	4.17037657539151e-15	-0.981882479	0.061	0.127	1.44914330429992e-09	Epcam	DAP with linked non-DEG
640	pre-G	chr4-29139989-29141000	8.63101365369089e-15	-1.066884974	0.049	0.107	2.99914777945278e-09	Epha7	DAP with linked DEG
641	pre-G	chr11-106013371-106014447	5.79695507087034e-41	-1.850846872	0.033	0.123	2.01435493280138e-35	Ern1	DAP with linked non-DEG
642	pre-G	chr13-12616272-12617233	1.57691258536802e-11	-1.032766487	0.039	0.085	5.47953469726607e-06	Ero1lb	DAP with linked non-DEG
643	pre-G	chr15-102062939-102063709	2.25894238443786e-08	-1.856097063	0.006	0.021	0.007849486	Espl1	DAP with linked non-DEG
644	pre-G	chr10-4992643-4994264	1.72578702911116e-19	-1.491008244	0.028	0.085	5.9968510581069e-14	Esr1	DAP with linked DEG
645	pre-G	chr10-4891250-4892679	2.34116289980004e-35	-2.367436499	0.014	0.076	8.13518990237017e-30	Esr1	DAP with linked DEG
646	pre-G	chr12-86498347-86499414	2.68882146123518e-09	-1.766325673	0.008	0.028	0.000934325	Esrrb	DAP with linked non-DEG
647	pre-G	chr1-133252808-133253881	7.69418377783064e-11	-1.114723515	0.035	0.077	2.67361345003948e-05	Etnk2	DAP with linked non-DEG
648	pre-G	chr9-33000636-33002508	9.57707991124266e-13	-1.79239621	0.012	0.043	3.32789161295816e-07	Ets1	DAP with linked DEG
649	pre-G	chr9-32873607-32875221	3.99720939418278e-33	-2.251261799	0.015	0.076	1.3889703063376e-27	Ets1	DAP with linked DEG
650	pre-G	chr1-151213744-151215169	1.01381937468515e-28	-1.573058084	0.035	0.111	3.52287025412469e-23	Fam129a	DAP with linked non-DEG
651	pre-G	chr1-151495659-151496196	9.24238577340434e-14	-1.590776532	0.017	0.055	3.21159042047141e-08	Fam129a	DAP with linked non-DEG
652	pre-G	chr1-151626168-151627033	5.71169772719951e-19	-1.645216662	0.021	0.07	1.98472928473592e-13	Fam129a	DAP with linked non-DEG
653	pre-G	chr1-151740705-151741919	9.18394262951672e-10	-1.316031351	0.018	0.047	0.000319128	Fam129a	DAP with linked non-DEG
654	pre-G	chr11-109809173-109810186	4.85966244627077e-08	-1.294516438	0.016	0.04	0.016886598	Fam20a	DAP with linked non-DEG
655	pre-G	chr9-16149557-16150667	5.08439875374391e-15	-2.387646426	0.005	0.031	1.7667523009447e-09	Fat3	DAP with linked non-DEG
656	pre-G	chr9-16801704-16802543	3.43789024532975e-08	-2.426350446	0.003	0.016	0.011946153	Fat3	DAP with linked non-DEG
657	pre-G	chr3-38722585-38724074	3.85896803382307e-09	-0.828890056	0.056	0.106	0.001340934	Fat4	DAP with linked DEG
658	pre-G	chr3-38953471-38954592	1.85237826423032e-10	-0.851829901	0.063	0.12	6.43673661146071e-05	Fat4	DAP with linked DEG
659	pre-G	chr3-38904113-38905225	1.56941788249766e-14	-1.709408356	0.016	0.054	5.45349172899701e-09	Fat4	DAP with linked DEG
660	pre-G	chr3-38884948-38886596	3.43748539056495e-09	-0.625624835	0.114	0.184	0.001194475	Fat4	DAP with linked DEG
661	pre-G	chr6-91200056-91201427	3.88287281355138e-11	-1.093961138	0.036	0.08	1.3492400596169e-05	Fbln2	DAP with linked non-DEG
662	pre-G	chr2-125799940-125801383	4.78438806132641e-11	-1.250167134	0.026	0.064	1.66250308549001e-05	Fbn1	DAP with linked non-DEG
663	pre-G	chr7-133066715-133067804	6.31473093238283e-09	-1.039283427	0.034	0.074	0.002194274	Fgfr2	DAP with linked DEG
664	pre-G	chr7-132849374-132849960	4.4985278778623e-15	-1.400028752	0.026	0.068	1.56317095963898e-09	Fgfr2	DAP with linked DEG
665	pre-G	chr7-133401550-133402462	6.73435377213392e-11	-1.497722349	0.014	0.042	2.34008692050995e-05	Fgfr2	DAP with linked DEG
666	pre-G	chr18-24869741-24870793	4.56576400894643e-23	-2.07478744	0.014	0.062	1.58653450664875e-17	Fhod3	DAP with linked DEG
667	pre-G	chr17-28803111-28803767	5.3568204038726e-11	-1.067370343	0.041	0.088	1.86141473803967e-05	Fkbp5	DAP with linked DEG
668	pre-G	chr17-28506604-28508002	8.15200948992766e-09	-0.593944128	0.114	0.183	0.002832701	Fkbp5	DAP with linked DEG
669	pre-G	chr19-7181801-7183029	3.47192967923126e-14	-0.912344299	0.073	0.144	1.20644348458767e-08	Flrt1	DAP with linked non-DEG
670	pre-G	chr9-98664153-98664934	1.28174770147399e-18	-1.909688511	0.014	0.054	4.45388100046691e-13	Foxl2	DAP with linked non-DEG
671	pre-G	chr9-98615000-98616821	5.72205893413707e-12	-0.972007531	0.052	0.109	1.98832964872862e-06	Foxl2	DAP with linked non-DEG
672	pre-G	chr9-98651489-98652161	5.57390912728739e-27	-1.466536469	0.04	0.117	1.93684981309546e-21	Foxl2	DAP with linked non-DEG
673	pre-G	chr17-47762516-47763482	4.29414754362308e-08	-1.371272301	0.014	0.038	0.014921519	Foxp4	DAP with linked non-DEG
674	pre-G	chr5-96616499-96617808	2.23020874566601e-10	-1.137625287	0.031	0.069	7.74964085987752e-05	Fras1	DAP with linked DEG
675	pre-G	chr4-82622217-82623082	4.81468148908083e-10	-1.679822599	0.011	0.036	0.000167303	Frem1	DAP with linked non-DEG
676	pre-G	chr3-53626567-53627560	4.94353476101394e-08	-1.362200341	0.013	0.034	0.017178042	Frem2	DAP with linked non-DEG
677	pre-G	chr12-70718528-70719521	2.04858962874336e-15	-2.392822162	0.006	0.034	7.11854167143887e-10	Frmd6	DAP with linked non-DEG
678	pre-G	chr17-88965440-88966631	9.23019342373775e-08	-1.445351129	0.011	0.032	0.032073538	Fshr	DAP with linked non-DEG
679	pre-G	chr13-114514195-114515760	2.52500472787277e-08	-1.494844228	0.011	0.034	0.008774013	Fst	DAP with linked DEG
680	pre-G	chr13-114145629-114146521	7.36578310862279e-14	-1.123469491	0.042	0.095	2.55949914349979e-08	Fst	DAP with linked DEG
681	pre-G	chr13-114458234-114459711	8.98740206642211e-08	-0.616630971	0.1	0.161	0.031229874	Fst	DAP with linked DEG
682	pre-G	chr13-114165355-114167131	3.89497562043152e-22	-1.39560785	0.039	0.106	1.35344560346565e-16	Fst	DAP with linked DEG
683	pre-G	chr5-71811173-71812201	3.20587008741135e-09	-1.551001379	0.012	0.037	0.001113992	Gabra4	DAP with linked non-DEG
684	pre-G	chr5-71679234-71680182	6.02045863155382e-09	-1.834031973	0.006	0.023	0.002092019	Gabrb1	DAP with linked DEG
685	pre-G	chr5-71811173-71812201	3.20587008741135e-09	-1.551001379	0.012	0.037	0.001113992	Gabrb1	DAP with linked DEG
686	pre-G	chr7-57703255-57704233	6.14567690096283e-19	-1.694091918	0.018	0.063	2.13553053793107e-13	Gabrg3	DAP with linked DEG
687	pre-G	chr8-57610739-57612040	6.30866215485616e-13	-1.108792993	0.039	0.086	2.19216546888019e-07	Galnt7	DAP with linked non-DEG
688	pre-G	chr8-57695652-57696794	4.18920124723448e-08	-1.417369303	0.013	0.037	0.014556846	Galnt7	DAP with linked non-DEG
689	pre-G	chr13-60225285-60227420	1.37646626694547e-08	-0.846955911	0.051	0.098	0.004783014	Gas1	DAP with linked non-DEG
690	pre-G	chr8-13515774-13516522	3.4011472478632e-18	-1.292310234	0.037	0.093	1.18184765142375e-12	Gas6	DAP with linked non-DEG
691	pre-G	chr11-67616216-67617352	2.92841481230894e-08	-0.943771282	0.044	0.089	0.010175802	Gas7	DAP with linked non-DEG
692	pre-G	chr14-63054467-63055359	1.38984663421148e-07	-0.794335673	0.054	0.096	0.048295086	Gata4	DAP with linked non-DEG
693	pre-G	chr18-11470295-11471467	8.18538110630718e-13	-0.696962154	0.114	0.196	2.84429715372515e-07	Gata6	DAP with linked non-DEG
694	pre-G	chr18-11473523-11474187	2.46831269271926e-15	-1.325528354	0.033	0.087	8.57701636029551e-10	Gata6	DAP with linked non-DEG
695	pre-G	chr9-26860167-26861230	6.74733358450977e-08	-2.020262661	0.005	0.021	0.023445972	Glb1l3	DAP with linked non-DEG
696	pre-G	chr1-119209109-119210159	1.09107661639616e-07	-0.874279456	0.042	0.08	0.037913276	Gli2	DAP with linked non-DEG
697	pre-G	chr13-15129907-15131262	6.95236093586702e-14	-2.738239079	0.004	0.025	2.41584113979975e-08	Gli3	DAP with linked DEG
698	pre-G	chr9-49975815-49976687	2.57321158263973e-16	-1.905503947	0.012	0.048	8.94152426793566e-11	Gm11149	DAP with linked non-DEG
699	pre-G	chr9-49989502-49990545	1.89605971882652e-11	-0.927489017	0.056	0.11	6.58852311396432e-06	Gm11149	DAP with linked non-DEG
700	pre-G	chr7-139957426-139958814	8.45094545347094e-23	-0.943063873	0.097	0.196	2.93657678089935e-17	Gm16201	DAP with linked non-DEG
701	pre-G	chr7-139955229-139956874	2.63934942978931e-09	-0.817213375	0.064	0.12	0.000917134	Gm2044	DAP with linked non-DEG
702	pre-G	chr7-139957426-139958814	8.45094545347094e-23	-0.943063873	0.097	0.196	2.93657678089935e-17	Gm2044	DAP with linked non-DEG
703	pre-G	chr9-101861664-101863451	2.00770923970101e-21	-1.559572752	0.027	0.084	6.97648845157504e-16	Gm29521	DAP with linked non-DEG
704	pre-G	chr9-101716069-101716830	1.3901896480313e-07	-1.325748276	0.015	0.039	0.048307005	Gm29521	DAP with linked non-DEG
705	pre-G	chr19-16439062-16440353	1.34720676036998e-09	-1.021510035	0.037	0.079	0.000468134	Gna14	DAP with linked non-DEG
706	pre-G	chr14-19866940-19868005	3.76915625842779e-26	-1.596512026	0.032	0.099	1.30972526245978e-20	Gng2	DAP with linked DEG
707	pre-G	chrX-52217023-52217843	9.38333382956702e-14	-1.393455473	0.022	0.062	3.26056775576709e-08	Gpc4	DAP with linked DEG
708	pre-G	chr7-118937366-118938588	1.12400905352612e-18	-1.321488514	0.037	0.096	3.90576285964523e-13	Gprc5b	DAP with linked non-DEG
709	pre-G	chr6-59270890-59272005	1.21929191489133e-07	-1.402177579	0.011	0.032	0.042368565	Gprin3	DAP with linked non-DEG
710	pre-G	chr9-40297715-40298440	1.59270869871588e-12	-1.054120851	0.038	0.082	5.53442382173288e-07	Gramd1b	DAP with linked non-DEG
711	pre-G	chr9-40460510-40461257	7.72378363287891e-10	-1.005968912	0.038	0.081	0.00026839	Gramd1b	DAP with linked non-DEG
712	pre-G	chr18-10422430-10423068	2.37498558298129e-19	-1.958839181	0.013	0.055	8.25271865302254e-14	Greb1l	DAP with linked DEG
713	pre-G	chr18-10417887-10419138	8.17246144963864e-13	-0.995430989	0.046	0.099	2.83980776682768e-07	Greb1l	DAP with linked DEG
714	pre-G	chr1-174992144-174993183	1.32562451483307e-17	-1.562344917	0.025	0.076	4.6063463453677e-12	Grem2	DAP with linked non-DEG
715	pre-G	chr16-88359164-88360580	7.35360124957425e-23	-2.400091171	0.009	0.049	2.55526613020831e-17	Grik1	DAP with linked non-DEG
716	pre-G	chr3-107935605-107936339	1.82780168476576e-14	-1.622321774	0.016	0.051	6.3513366843083e-09	Gstm1	DAP with linked non-DEG
717	pre-G	chr3-107945875-107946729	1.37154624956962e-08	-1.572250009	0.01	0.03	0.004765917	Gstm1	DAP with linked non-DEG
718	pre-G	chr3-107935605-107936339	1.82780168476576e-14	-1.622321774	0.016	0.051	6.3513366843083e-09	Gstm2	DAP with linked non-DEG
719	pre-G	chr3-107945875-107946729	1.37154624956962e-08	-1.572250009	0.01	0.03	0.004765917	Gstm2	DAP with linked non-DEG
720	pre-G	chr3-107982226-107983185	3.3914589877997e-14	-1.112500983	0.041	0.094	1.17848112637558e-08	Gstm2	DAP with linked non-DEG
721	pre-G	chr3-107935605-107936339	1.82780168476576e-14	-1.622321774	0.016	0.051	6.3513366843083e-09	Gstm6	DAP with linked non-DEG
722	pre-G	chr3-107945875-107946729	1.37154624956962e-08	-1.572250009	0.01	0.03	0.004765917	Gstm6	DAP with linked non-DEG
723	pre-G	chr3-107935605-107936339	1.82780168476576e-14	-1.622321774	0.016	0.051	6.3513366843083e-09	Gstm7	DAP with linked non-DEG
724	pre-G	chr3-107945875-107946729	1.37154624956962e-08	-1.572250009	0.01	0.03	0.004765917	Gstm7	DAP with linked non-DEG
725	pre-G	chr6-101046266-101047477	9.07029668957999e-18	-1.349971994	0.033	0.087	3.1517920451787e-12	Gxylt2	DAP with linked non-DEG
726	pre-G	chr8-56982394-56983426	4.34743945247482e-10	-1.668940864	0.011	0.038	0.000151067	Hand2	DAP with linked non-DEG
727	pre-G	chr7-103870496-103871020	1.32885853602573e-10	-3.021758924	0.002	0.015	4.61758408390901e-05	Hbb-bs	DAP with linked non-DEG
728	pre-G	chr7-103870496-103871020	1.32885853602573e-10	-3.021758924	0.002	0.015	4.61758408390901e-05	Hbb-bt	DAP with linked non-DEG
729	pre-G	chr7-103870496-103871020	1.32885853602573e-10	-3.021758924	0.002	0.015	4.61758408390901e-05	Hbb-y	DAP with linked non-DEG
730	pre-G	chr1-54690150-54691072	3.02975352630822e-08	-1.467221507	0.012	0.034	0.010527939	Hecw2	DAP with linked non-DEG
731	pre-G	chr8-80288323-80289792	2.15808886149368e-14	-1.577403991	0.019	0.058	7.49903508036131e-09	Hhip	DAP with linked non-DEG
732	pre-G	chr9-76126239-76126932	1.00146251263346e-08	-2.35628777	0.003	0.017	0.003479932	Hmgcll1	DAP with linked DEG
733	pre-G	chr9-75838846-75839978	1.38875332591118e-21	-1.799064372	0.018	0.067	4.82570949454245e-16	Hmgcll1	DAP with linked DEG
734	pre-G	chr3-98317048-98317597	8.54838337998563e-08	-1.196089982	0.019	0.046	0.02970435	Hmgcs2	DAP with linked DEG
735	pre-G	chr8-56733100-56734006	4.45403607465083e-25	-2.8955131	0.006	0.046	1.54771072540005e-19	Hpgd	DAP with linked non-DEG
736	pre-G	chr5-39620259-39620982	7.00620827002641e-11	-1.314583281	0.021	0.056	2.43455228071013e-05	Hs3st1	DAP with linked non-DEG
737	pre-G	chr11-64164455-64165424	7.13291810456772e-19	-0.999604572	0.076	0.159	2.47858204756571e-13	Hs3st3a1	DAP with linked DEG
738	pre-G	chr11-64288826-64289933	2.70252512018145e-29	-2.352809654	0.012	0.065	9.39086941386252e-24	Hs3st3a1	DAP with linked DEG
739	pre-G	chr11-64207072-64208078	5.35652849220729e-09	-1.668401314	0.009	0.031	0.001861313	Hs3st3a1	DAP with linked DEG
740	pre-G	chr11-64168242-64169200	2.04083891098202e-17	-1.588718572	0.021	0.065	7.09160908982588e-12	Hs3st3a1	DAP with linked DEG
741	pre-G	chr11-64434634-64436745	9.21847361381635e-15	-0.78784984	0.1	0.183	3.20328130369697e-09	Hs3st3a1	DAP with linked DEG
742	pre-G	chr11-64164455-64165424	7.13291810456772e-19	-0.999604572	0.076	0.159	2.47858204756571e-13	Hs3st3b1	DAP with linked non-DEG
743	pre-G	chr11-64168242-64169200	2.04083891098202e-17	-1.588718572	0.021	0.065	7.09160908982588e-12	Hs3st3b1	DAP with linked non-DEG
744	pre-G	chr11-64207072-64208078	5.35652849220729e-09	-1.668401314	0.009	0.031	0.001861313	Hs3st3b1	DAP with linked non-DEG
745	pre-G	chr11-64288826-64289933	2.70252512018145e-29	-2.352809654	0.012	0.065	9.39086941386252e-24	Hs3st3b1	DAP with linked non-DEG
746	pre-G	chr11-101483774-101484617	4.12287028096053e-10	-1.224485418	0.023	0.058	0.000143264	Hsd17b1	DAP with linked non-DEG
747	pre-G	chr5-104035666-104036351	5.26797805816352e-13	-2.36908048	0.005	0.026	1.83054335554095e-07	Hsd17b11	DAP with linked DEG
748	pre-G	chr10-86299908-86301457	3.51002000857484e-08	-0.636503258	0.094	0.154	0.012196793	Hsp90b1	DAP with linked non-DEG
749	pre-G	chr10-86331296-86332561	3.86349049347015e-19	-1.50391612	0.027	0.079	1.34250499412347e-13	Hsp90b1	DAP with linked non-DEG
750	pre-G	chr2-34526454-34527721	1.8560751013167e-39	-2.10340272	0.022	0.097	6.44958256581034e-34	Hspa5	DAP with linked non-DEG
751	pre-G	chr2-34568998-34569585	1.05585500472296e-16	-2.521947963	0.005	0.034	3.66893776316159e-11	Hspa5	DAP with linked non-DEG
752	pre-G	chr7-130976040-130976978	4.26334129657618e-12	-1.022916632	0.046	0.098	1.48144715044077e-06	Htra1	DAP with linked non-DEG
753	pre-G	chr5-35672736-35673559	5.26836369350019e-10	-1.351791108	0.017	0.045	0.000183068	Htra3	DAP with linked non-DEG
754	pre-G	chr7-140502648-140503870	2.82865057848572e-10	-1.67281766	0.01	0.033	9.82913646265111e-05	Ifitm1	DAP with linked non-DEG
755	pre-G	chr7-140756156-140757178	1.25615232297412e-18	-2.340207122	0.007	0.04	4.36494089948662e-13	Ifitm1	DAP with linked non-DEG
756	pre-G	chr1-72755478-72756353	1.34299917977072e-11	-1.27593518	0.026	0.067	4.66672069982629e-06	Igfbp2	DAP with linked DEG
757	pre-G	chr16-38980431-38981004	7.1197838730949e-13	-1.537442631	0.017	0.05	2.47401809914238e-07	Igsf11	DAP with linked non-DEG
758	pre-G	chr16-38985280-38985769	8.0663627276318e-15	-2.004141545	0.009	0.038	2.80294005241114e-09	Igsf11	DAP with linked non-DEG
759	pre-G	chr16-39001288-39002405	1.66116962382682e-25	-1.486554427	0.037	0.109	5.77231526735464e-20	Igsf11	DAP with linked non-DEG
760	pre-G	chr16-26538425-26539579	3.71405949312047e-08	-2.249104441	0.004	0.018	0.0129058	Il1rap	DAP with linked non-DEG
761	pre-G	chr13-15543055-15544797	1.05496577514432e-09	-1.251108664	0.021	0.054	0.000366585	Inhba	DAP with linked non-DEG
762	pre-G	chr8-81526850-81528114	1.05280892529925e-11	-2.195194686	0.007	0.031	3.65835309407609e-06	Inpp4b	DAP with linked non-DEG
763	pre-G	chr14-62780351-62781180	4.66517968359727e-11	-1.812472225	0.009	0.035	1.6210799623548e-05	Ints6	DAP with linked DEG
764	pre-G	chr8-91618395-91619045	4.68948662008654e-22	-1.865458749	0.017	0.066	1.62952625818077e-16	Irx3	DAP with linked DEG
765	pre-G	chr8-91631832-91632581	9.57125334603731e-30	-2.256151546	0.014	0.068	3.32586696894778e-24	Irx3	DAP with linked DEG
766	pre-G	chr8-91800845-91802614	8.97027376098611e-16	-0.724161647	0.129	0.227	3.11703557783626e-10	Irx3	DAP with linked DEG
767	pre-G	chr8-91629435-91630555	1.30827280148838e-15	-1.35625232	0.029	0.076	4.54605174425189e-10	Irx3	DAP with linked DEG
768	pre-G	chr8-91660497-91661679	4.17271503145123e-12	-0.933181368	0.061	0.119	1.44995588270383e-06	Irx3	DAP with linked DEG
769	pre-G	chr8-92219013-92219913	5.40225802906504e-32	-3.627899318	0.003	0.045	1.87720363122967e-26	Irx3	DAP with linked DEG
770	pre-G	chr8-91595348-91596208	4.31549160295627e-10	-1.629179061	0.011	0.037	0.000149957	Irx3	DAP with linked DEG
771	pre-G	chr8-91645240-91645859	1.06571300499095e-15	-1.615535724	0.018	0.058	3.70319283539279e-10	Irx3	DAP with linked DEG
772	pre-G	chr8-91476865-91477804	1.17129335809232e-19	-1.475432985	0.029	0.085	4.07006872536711e-14	Irx3	DAP with linked DEG
773	pre-G	chr8-91592283-91594205	4.06093387754849e-16	-1.269387134	0.037	0.092	1.41111360843994e-10	Irx3	DAP with linked DEG
774	pre-G	chr8-91800845-91802614	8.97027376098611e-16	-0.724161647	0.129	0.227	3.11703557783626e-10	Irx3os	DAP with linked non-DEG
775	pre-G	chr8-91631832-91632581	9.57125334603731e-30	-2.256151546	0.014	0.068	3.32586696894778e-24	Irx3os	DAP with linked non-DEG
776	pre-G	chr2-71374172-71375313	4.91621378098162e-19	-1.396567795	0.032	0.089	1.7083105456844e-13	Itga6	DAP with linked non-DEG
777	pre-G	chr2-71689946-71691439	9.1121737591142e-28	-1.11084547	0.083	0.185	3.1663436986858e-22	Itga6	DAP with linked non-DEG
778	pre-G	chr2-71697230-71698664	3.91740885357391e-08	-1.086166482	0.025	0.055	0.013612408	Itga6	DAP with linked non-DEG
779	pre-G	chr12-119084477-119085212	1.05994674937358e-15	-2.499027683	0.005	0.032	3.68315596206078e-10	Itgb8	DAP with linked non-DEG
780	pre-G	chr12-119160486-119161604	4.26062630866119e-08	-1.114704576	0.023	0.053	0.014805037	Itgb8	DAP with linked non-DEG
781	pre-G	chr12-119163784-119164389	2.96905163279769e-12	-3.085021965	0.002	0.019	1.03170090662271e-06	Itgb8	DAP with linked non-DEG
782	pre-G	chr2-10217474-10218360	1.35260106649824e-09	-1.459584119	0.014	0.039	0.000470009	Itih5	DAP with linked non-DEG
783	pre-G	chr1-180307242-180308483	4.19109208104708e-11	-1.253514943	0.025	0.063	1.45634163178265e-05	Itpkb	DAP with linked non-DEG
784	pre-G	chr6-146526364-146527118	4.48085365896664e-17	-2.761863041	0.004	0.03	1.55702943368602e-11	Itpr2	DAP with linked DEG
785	pre-G	chr6-146491343-146492289	2.77260794113813e-19	-1.891925679	0.015	0.057	9.63439670426384e-14	Itpr2	DAP with linked DEG
786	pre-G	chr12-4664810-4665925	4.15869970734924e-11	-2.715071242	0.003	0.018	1.44508576780825e-05	Itsn2	DAP with linked non-DEG
787	pre-G	chr19-25105125-25106076	1.7332562053913e-09	-1.029418311	0.038	0.079	0.000602281	Kank1	DAP with linked non-DEG
788	pre-G	chr17-33828659-33829365	5.2350352353875e-08	-0.79917858	0.051	0.091	0.018190962	Kank3	DAP with linked non-DEG
789	pre-G	chr14-21598602-21600488	1.03547943518899e-10	-1.03600176	0.039	0.085	3.59813571536646e-05	Kat6b	DAP with linked non-DEG
790	pre-G	chr14-21562714-21564152	4.63099064469068e-13	-0.851849055	0.08	0.152	1.60919978417034e-07	Kat6b	DAP with linked non-DEG
791	pre-G	chr2-107518588-107520141	2.24199150427229e-15	-2.131458157	0.009	0.039	7.79058417862058e-10	Kcna4	DAP with linked non-DEG
792	pre-G	chr1-15682939-15684037	4.18229385113296e-13	-1.594161297	0.016	0.052	1.45328437886094e-07	Kcnb2	DAP with linked DEG
793	pre-G	chr1-15630903-15632089	6.20647245388297e-09	-2.0014593	0.006	0.022	0.002156656	Kcnb2	DAP with linked DEG
794	pre-G	chr6-21258503-21259709	1.24023898676048e-09	-1.109538421	0.029	0.065	0.000430964	Kcnd2	DAP with linked DEG
795	pre-G	chr17-83694316-83695205	5.63916272483184e-21	-1.869433148	0.016	0.063	1.95952445943819e-15	Kcng3	DAP with linked DEG
796	pre-G	chr11-33781194-33782348	2.01456124317287e-09	-0.999900493	0.038	0.078	0.00070003	Kcnip1	DAP with linked DEG
797	pre-G	chr5-49078091-49079171	2.51258954602202e-13	-3.899988471	0.001	0.015	8.7308717839946e-08	Kcnip4	DAP with linked DEG
798	pre-G	chr5-30525519-30526907	1.6264642793803e-11	-1.301587396	0.025	0.065	5.65171940120465e-06	Kcnk3	DAP with linked non-DEG
799	pre-G	chr7-143363934-143365796	4.08155728402914e-11	-0.851512753	0.065	0.125	1.41827993284087e-05	Kcnq1	DAP with linked DEG
800	pre-G	chr7-143121997-143122763	9.82844441863518e-11	-1.406919083	0.018	0.05	3.41523700880944e-05	Kcnq1	DAP with linked DEG
801	pre-G	chr7-143180523-143181231	2.7435851677274e-10	-1.331702567	0.019	0.05	9.53354692007757e-05	Kcnq1	DAP with linked DEG
802	pre-G	chr2-25638767-25639388	2.95363963033575e-21	-1.7574521	0.019	0.07	1.02634546694722e-15	Kcnt1	DAP with linked non-DEG
803	pre-G	chr7-97519788-97520525	5.24380874240318e-24	-2.448738314	0.009	0.05	1.82214488085397e-18	Kctd14	DAP with linked non-DEG
804	pre-G	chr7-97500129-97501537	2.30363658432337e-12	-1.662279852	0.012	0.04	8.00479158503607e-07	Kctd14	DAP with linked non-DEG
805	pre-G	chr6-71684013-71685342	1.31532904261991e-10	-0.92240063	0.049	0.098	4.5705711237478e-05	Kdm3a	DAP with linked non-DEG
806	pre-G	chr15-69220068-69220813	3.35139768950298e-13	-2.725998419	0.004	0.024	1.16456042613694e-07	Khdrbs3	DAP with linked DEG
807	pre-G	chr15-68962560-68963862	1.08751041123167e-25	-2.552057685	0.008	0.051	3.77893555246837e-20	Khdrbs3	DAP with linked DEG
808	pre-G	chr2-143004684-143005383	3.77319605310614e-26	-2.910177977	0.005	0.042	1.31112903051359e-20	Kif16b	DAP with linked DEG
809	pre-G	chr18-6275200-6276761	2.09168434612384e-09	-0.714928541	0.081	0.14	0.000726829	Kif5b	DAP with linked non-DEG
810	pre-G	chr10-99799172-99800116	1.60462824297329e-25	-2.245898941	0.013	0.063	5.57584245009575e-20	Kitl	DAP with linked non-DEG
811	pre-G	chr10-99849924-99850831	7.88223977758858e-11	-2.351423488	0.004	0.023	2.73896008911537e-05	Kitl	DAP with linked non-DEG
812	pre-G	chr10-99894800-99895226	4.15399177176937e-21	-2.418113054	0.007	0.042	1.44344983081328e-15	Kitl	DAP with linked non-DEG
813	pre-G	chr1-63896138-63897341	1.61648548433303e-39	-2.253490167	0.019	0.093	5.61704458523463e-34	Klf7	DAP with linked DEG
814	pre-G	chr1-63902053-63904230	1.48340019566497e-11	-0.881773001	0.061	0.12	5.15459316990643e-06	Klf7	DAP with linked DEG
815	pre-G	chrX-23498943-23500066	1.99882616126097e-12	-2.17411028	0.006	0.029	6.94562108645768e-07	Klhl13	DAP with linked DEG
816	pre-G	chr5-65005547-65006616	8.09339280564489e-15	-1.101732578	0.047	0.106	2.81233259906952e-09	Klhl5	DAP with linked non-DEG
817	pre-G	chr5-104035666-104036351	5.26797805816352e-13	-2.36908048	0.005	0.026	1.83054335554095e-07	Klhl8	DAP with linked non-DEG
818	pre-G	chr17-67651211-67652525	2.47268055942772e-18	-1.295116584	0.042	0.104	8.5921940419274e-13	Lama1	DAP with linked DEG
819	pre-G	chr17-67732997-67734222	5.52709444192283e-11	-1.124634687	0.032	0.076	1.92058241215155e-05	Lama1	DAP with linked DEG
820	pre-G	chr15-34390725-34391599	3.76491439795753e-09	-1.83674707	0.008	0.028	0.001308251	Laptm4b	DAP with linked non-DEG
821	pre-G	chr5-45902771-45903734	1.7440104532469e-32	-2.926330483	0.007	0.053	6.060174723465e-27	Lcorl	DAP with linked DEG
822	pre-G	chr2-110067733-110069679	9.43115981072996e-28	-1.432941053	0.045	0.127	3.2771865668315e-22	Lgr4	DAP with linked non-DEG
823	pre-G	chr10-115123136-115123885	1.01576037072306e-09	-0.8195803	0.065	0.122	0.000352961	Lgr5	DAP with linked DEG
824	pre-G	chr10-115485767-115486948	3.04650983083997e-20	-2.615136883	0.006	0.041	1.05861646856943e-14	Lgr5	DAP with linked DEG
825	pre-G	chr13-94142881-94143884	4.12883589357186e-10	-1.019202133	0.041	0.089	0.000143471	Lhfpl2	DAP with linked DEG
826	pre-G	chr1-138420584-138421805	4.21546844180401e-30	-2.068354942	0.018	0.082	1.46481205150027e-24	Lhx9	DAP with linked non-DEG
827	pre-G	chr1-138433412-138434210	3.46022439858592e-15	-2.346884239	0.006	0.032	1.20237607514263e-09	Lhx9	DAP with linked non-DEG
828	pre-G	chr1-138438290-138439342	3.37237035891145e-18	-1.854966713	0.014	0.053	1.17184811416635e-12	Lhx9	DAP with linked non-DEG
829	pre-G	chr1-139100799-139102232	3.22704083158849e-09	-1.179292848	0.027	0.063	0.001121348	Lhx9	DAP with linked non-DEG
830	pre-G	chr1-139287496-139288333	4.96558143287164e-08	-0.989162034	0.035	0.073	0.017254651	Lhx9	DAP with linked non-DEG
831	pre-G	chr1-139291638-139292628	1.67864479900323e-10	-1.068489993	0.039	0.086	5.83303887981638e-05	Lhx9	DAP with linked non-DEG
832	pre-G	chr17-17550216-17551463	1.30147413841874e-09	-1.506925864	0.012	0.037	0.000452243	Lix1	DAP with linked non-DEG
833	pre-G	chr14-101904632-101905337	2.93127515627552e-11	-2.791894382	0.002	0.018	1.0185741476784e-05	Lmo7	DAP with linked non-DEG
834	pre-G	chr14-15397529-15398388	8.56764213696417e-18	-1.846451049	0.014	0.051	2.977127127963e-12	Lrrc3b	DAP with linked non-DEG
835	pre-G	chr6-107528997-107531351	3.10656370057084e-15	-0.848931067	0.093	0.176	1.07948428749286e-09	Lrrn1	DAP with linked DEG
836	pre-G	chr6-107378199-107379039	2.06963704372088e-11	-2.968863637	0.002	0.018	7.19167828137349e-06	Lrrn1	DAP with linked DEG
837	pre-G	chr6-107518657-107519637	1.81759083362133e-17	-2.745464338	0.004	0.032	6.31585550820908e-12	Lrrn1	DAP with linked DEG
838	pre-G	chr6-107523771-107524429	7.03768467871604e-08	-1.407649236	0.012	0.034	0.024454899	Lrrn1	DAP with linked DEG
839	pre-G	chr7-30968630-30969010	3.21484884658836e-08	-1.162431418	0.022	0.051	0.011171118	Lsr	DAP with linked non-DEG
840	pre-G	chr2-49952301-49953179	3.93125852077709e-10	-1.414817107	0.018	0.047	0.000136605	Lypd6	DAP with linked DEG
841	pre-G	chr2-50445541-50446897	1.49753501026632e-21	-1.719592551	0.022	0.074	5.20370953042394e-16	Lypd6	DAP with linked DEG
842	pre-G	chr2-50190967-50191803	4.23315626338044e-09	-1.142978784	0.025	0.059	0.001470958	Lypd6	DAP with linked DEG
843	pre-G	chr2-50185993-50187492	4.0520657969693e-09	-0.791271912	0.064	0.118	0.001408032	Lypd6	DAP with linked DEG
844	pre-G	chr2-49815412-49816164	4.79949990803379e-30	-1.874017784	0.023	0.089	1.66775422554312e-24	Lypd6	DAP with linked DEG
845	pre-G	chr2-50185993-50187492	4.0520657969693e-09	-0.791271912	0.064	0.118	0.001408032	Lypd6b	DAP with linked DEG
846	pre-G	chr2-50190967-50191803	4.23315626338044e-09	-1.142978784	0.025	0.059	0.001470958	Lypd6b	DAP with linked DEG
847	pre-G	chr2-49952301-49953179	3.93125852077709e-10	-1.414817107	0.018	0.047	0.000136605	Lypd6b	DAP with linked DEG
848	pre-G	chr2-49785719-49786370	6.87018276957094e-10	-1.424439117	0.016	0.044	0.000238729	Lypd6b	DAP with linked DEG
849	pre-G	chr2-49815412-49816164	4.79949990803379e-30	-1.874017784	0.023	0.089	1.66775422554312e-24	Lypd6b	DAP with linked DEG
850	pre-G	chr7-67435607-67437535	2.48749764063698e-22	-1.120321086	0.066	0.152	8.6436811765674e-17	Lysmd4	DAP with linked non-DEG
851	pre-G	chr7-67446352-67447220	7.70196435307769e-10	-0.759470048	0.079	0.141	0.000267632	Lysmd4	DAP with linked non-DEG
852	pre-G	chr8-69204456-69205089	9.13244180541935e-11	-1.336300598	0.02	0.051	3.17338654075614e-05	Lzts1	DAP with linked non-DEG
853	pre-G	chr8-69163651-69164520	6.89725680818506e-08	-1.045181207	0.03	0.065	0.023966933	Lzts1	DAP with linked non-DEG
854	pre-G	chr6-94390145-94391547	4.02996397287384e-09	-0.970656731	0.04	0.083	0.001400352	Magi1	DAP with linked non-DEG
855	pre-G	chr5-19679725-19680759	2.58538398367039e-32	-2.438509989	0.013	0.071	8.98382153565705e-27	Magi2	DAP with linked non-DEG
856	pre-G	chr5-19245787-19247052	1.94366242913449e-10	-1.503939033	0.015	0.045	6.753935391878e-05	Magi2	DAP with linked non-DEG
857	pre-G	chr19-5432778-5434097	2.55482505292911e-09	-0.794166317	0.061	0.109	0.000887763	Malat1	DAP with linked non-DEG
858	pre-G	chrX-71116025-71117178	1.36473792429941e-08	-2.050528521	0.004	0.019	0.00474226	Mamld1	DAP with linked non-DEG
859	pre-G	chrX-71527319-71528136	1.0260356287505e-07	-1.273184613	0.017	0.043	0.035653199	Mamld1	DAP with linked non-DEG
860	pre-G	chr10-53960836-53961666	4.77509470385056e-15	-1.97086069	0.01	0.04	1.65927378316751e-09	Man1a	DAP with linked DEG
861	pre-G	chr10-54364891-54365694	6.13003267608436e-13	-2.035881131	0.008	0.033	2.13009440444917e-07	Man1a	DAP with linked DEG
862	pre-G	chr13-112077701-112078572	3.83658122379825e-11	-1.334874251	0.021	0.056	1.33315442655154e-05	Map3k1	DAP with linked non-DEG
863	pre-G	chr13-112188829-112190218	1.03819315164478e-13	-1.105201072	0.041	0.095	3.60756547299287e-08	Map3k1	DAP with linked non-DEG
864	pre-G	chr2-34569878-34570951	1.06746282288006e-11	-1.654330818	0.012	0.042	3.70927319008477e-06	Mapkap1	DAP with linked non-DEG
865	pre-G	chr10-37193811-37195271	1.35373896983866e-08	-1.376090275	0.014	0.039	0.00470404	Marcks	DAP with linked non-DEG
866	pre-G	chrX-51051098-51052537	8.51585193415877e-35	-2.182733564	0.017	0.083	2.95913080934116e-29	Mbnl3	DAP with linked DEG
867	pre-G	chr18-73829503-73831173	1.56069940455597e-11	-0.905907614	0.061	0.118	5.42319632592132e-06	Me2	DAP with linked non-DEG
868	pre-G	chr7-67729697-67731006	2.36874070359006e-09	-1.729827825	0.008	0.026	0.000823102	Mef2a	DAP with linked DEG
869	pre-G	chr7-67446352-67447220	7.70196435307769e-10	-0.759470048	0.079	0.141	0.000267632	Mef2a	DAP with linked DEG
870	pre-G	chr7-67435607-67437535	2.48749764063698e-22	-1.120321086	0.066	0.152	8.6436811765674e-17	Mef2a	DAP with linked DEG
871	pre-G	chr12-109417097-109418159	3.99568985087121e-11	-0.868423488	0.061	0.117	1.38844228782998e-05	Meg3	DAP with linked DEG
872	pre-G	chr6-30528687-30529653	9.02491924737827e-13	-1.088247594	0.044	0.098	3.13602406467524e-07	Mest	DAP with linked non-DEG
873	pre-G	chr10-40839595-40840931	3.15007710586755e-11	-0.886852011	0.062	0.119	1.09460454313239e-05	Mettl24	DAP with linked non-DEG
874	pre-G	chr4-141020705-141021870	2.91031183358729e-10	-0.991557144	0.039	0.082	0.000101129	Mfap2	DAP with linked non-DEG
875	pre-G	chr7-79190074-79191488	8.02131980757099e-08	-1.110890215	0.023	0.054	0.027872883	Mfge8	DAP with linked non-DEG
876	pre-G	chr7-112297634-112298877	2.28337986629704e-08	-1.011499621	0.033	0.072	0.007934403	Mical2	DAP with linked non-DEG
877	pre-G	chr16-77233216-77233899	2.6460048411188e-20	-2.153951744	0.011	0.05	9.19446992216167e-15	Mir99ahg	DAP with linked DEG
878	pre-G	chr12-109417097-109418159	3.99568985087121e-11	-0.868423488	0.061	0.117	1.38844228782998e-05	Mirg	DAP with linked non-DEG
879	pre-G	chr4-88003087-88003973	8.54893078709132e-11	-1.17426269	0.027	0.064	2.97062521455243e-05	Mllt3	DAP with linked DEG
880	pre-G	chr4-88266656-88267605	4.14236253768832e-13	-1.527269985	0.017	0.054	1.43940884640863e-07	Mllt3	DAP with linked DEG
881	pre-G	chr3-63412233-63414087	4.61409823271482e-16	-1.359250405	0.032	0.087	1.60332992439491e-10	Mme	DAP with linked DEG
882	pre-G	chr3-63397968-63399383	1.76913376192629e-09	-1.85982892	0.009	0.031	0.000614747	Mme	DAP with linked DEG
883	pre-G	chr11-83454066-83454966	5.99517412992781e-20	-1.222505683	0.046	0.11	2.08323308253796e-14	Mmp28	DAP with linked non-DEG
884	pre-G	chr4-81453248-81454803	2.17761270492312e-14	-1.245034183	0.033	0.081	7.56687750770212e-09	Mpdz	DAP with linked DEG
885	pre-G	chr4-81671750-81672618	5.47980092143966e-08	-1.751194758	0.007	0.025	0.019041486	Mpdz	DAP with linked DEG
886	pre-G	chr12-78643269-78644493	6.9728943240822e-12	-1.668022892	0.013	0.043	2.4229761842037e-06	Mpp5	DAP with linked non-DEG
887	pre-G	chr11-88330516-88331552	5.31308406067399e-08	-0.89094651	0.041	0.081	0.01846217	Msi2	DAP with linked non-DEG
888	pre-G	chr5-37978666-37979902	1.19705111731853e-16	-1.067426498	0.058	0.127	4.1595730750143e-11	Msx1	DAP with linked non-DEG
889	pre-G	chr17-83694316-83695205	5.63916272483184e-21	-1.869433148	0.016	0.063	1.95952445943819e-15	Mta3	DAP with linked non-DEG
890	pre-G	chr13-12616272-12617233	1.57691258536802e-11	-1.032766487	0.039	0.085	5.47953469726607e-06	Mtr	DAP with linked non-DEG
891	pre-G	chr2-156782708-156784637	2.37221673118004e-09	-0.601451438	0.125	0.204	0.00082431	Myl9	DAP with linked non-DEG
892	pre-G	chr16-34958312-34959021	2.73323606406809e-09	-1.232425544	0.023	0.056	0.000949759	Mylk	DAP with linked non-DEG
893	pre-G	chr18-74329986-74331714	7.53946718251827e-13	-1.177579837	0.033	0.077	2.61985175391736e-07	Myo5b	DAP with linked non-DEG
894	pre-G	chr18-74723779-74724674	1.23783405974139e-08	-0.993519974	0.034	0.071	0.004301288	Myo5b	DAP with linked non-DEG
895	pre-G	chr11-65471616-65472379	2.90132151706604e-23	-2.890758367	0.005	0.039	1.00816570735769e-17	Myocd	DAP with linked non-DEG
896	pre-G	chr7-48824588-48825515	7.10852572827841e-16	-2.006697494	0.01	0.043	2.47010606269082e-10	Nav2	DAP with linked non-DEG
897	pre-G	chr9-49989502-49990545	1.89605971882652e-11	-0.927489017	0.056	0.11	6.58852311396432e-06	Ncam1	DAP with linked non-DEG
898	pre-G	chr9-49975815-49976687	2.57321158263973e-16	-1.905503947	0.012	0.048	8.94152426793566e-11	Ncam1	DAP with linked non-DEG
899	pre-G	chr10-31272666-31273720	3.46778360223722e-10	-1.908213187	0.008	0.028	0.0001205	Ncoa7	DAP with linked non-DEG
900	pre-G	chr15-66926764-66927661	7.13462224859396e-12	-1.067733948	0.039	0.085	2.47917421205267e-06	Ndrg1	DAP with linked non-DEG
901	pre-G	chr3-125273041-125273945	2.22706401958886e-30	-2.832000825	0.007	0.053	7.73871340846834e-25	Ndst4	DAP with linked DEG
902	pre-G	chr6-12104463-12105647	1.79005305997064e-50	-2.817915912	0.012	0.088	6.22016587543899e-45	Ndufa4	DAP with linked non-DEG
903	pre-G	chr1-138438290-138439342	3.37237035891145e-18	-1.854966713	0.014	0.053	1.17184811416635e-12	Nek7	DAP with linked DEG
904	pre-G	chr1-139100799-139102232	3.22704083158849e-09	-1.179292848	0.027	0.063	0.001121348	Nek7	DAP with linked DEG
905	pre-G	chr1-138420584-138421805	4.21546844180401e-30	-2.068354942	0.018	0.082	1.46481205150027e-24	Nek7	DAP with linked DEG
906	pre-G	chr1-191295603-191297266	1.34060912496137e-16	-0.899881078	0.079	0.155	4.65841561787201e-11	Nenf	DAP with linked non-DEG
907	pre-G	chr1-191318633-191319539	1.90077061184949e-10	-0.797238189	0.075	0.138	6.60489276058521e-05	Nenf	DAP with linked non-DEG
908	pre-G	chr8-107128853-107130092	4.92215546947129e-12	-0.907076938	0.062	0.123	1.71037519330923e-06	Nfat5	DAP with linked non-DEG
909	pre-G	chr4-82915756-82917354	6.54075014160728e-17	-1.520864826	0.025	0.073	2.2728125629564e-11	Nfib	DAP with linked non-DEG
910	pre-G	chrX-162084985-162086216	6.49566692630512e-08	-1.236618181	0.017	0.044	0.022571468	Nhs	DAP with linked non-DEG
911	pre-G	chr10-18482302-18483257	4.12316538168007e-08	-0.90050535	0.042	0.079	0.014327381	Nhsl1	DAP with linked non-DEG
912	pre-G	chr8-88578596-88579588	1.05105003137596e-25	-1.958267715	0.019	0.074	3.65224120152676e-20	Nkd1	DAP with linked DEG
913	pre-G	chr2-153547890-153549913	2.60454457932635e-09	-0.63519599	0.111	0.179	0.00090504	Nol4l	DAP with linked non-DEG
914	pre-G	chr2-38718190-38719740	5.00966622033186e-24	-0.835937673	0.136	0.256	1.74078386657202e-18	Nr5a1	DAP with linked non-DEG
915	pre-G	chr2-38718190-38719740	5.00966622033186e-24	-0.835937673	0.136	0.256	1.74078386657202e-18	Nr6a1	DAP with linked non-DEG
916	pre-G	chr8-31541402-31542450	3.10440348674409e-31	-2.062504065	0.018	0.082	1.07873364559127e-25	Nrg1	DAP with linked non-DEG
917	pre-G	chr13-36465707-36467051	2.66461635121529e-08	-1.001553737	0.031	0.067	0.009259142	Nrn1	DAP with linked non-DEG
918	pre-G	chr13-37216246-37217409	2.48443584079243e-11	-1.216704024	0.03	0.071	8.63304188137757e-06	Nrn1	DAP with linked non-DEG
919	pre-G	chr12-88800691-88801944	6.31876543343875e-09	-1.229647393	0.022	0.053	0.002195676	Nrxn3	DAP with linked DEG
920	pre-G	chr10-84298130-84299106	8.92221548602019e-14	-2.016811778	0.009	0.037	3.10033604815973e-08	Nuak1	DAP with linked non-DEG
921	pre-G	chr10-95116459-95118104	8.9743737426768e-18	-0.845299259	0.104	0.197	3.11846025997405e-12	Nudt4	DAP with linked non-DEG
922	pre-G	chr15-41465540-41466446	6.23475659742316e-14	-1.434249543	0.022	0.063	2.16648439625559e-08	Oxr1	DAP with linked DEG
923	pre-G	chr15-41493185-41494419	1.46308058407193e-10	-1.623935196	0.012	0.039	5.08398556756233e-05	Oxr1	DAP with linked DEG
924	pre-G	chr8-61641936-61642933	4.71851375887194e-28	-1.471505071	0.039	0.115	1.63961275350161e-22	Palld	DAP with linked DEG
925	pre-G	chr1-97986438-97987287	1.47426644838643e-09	-2.982783388	0.002	0.015	0.000512285	Pam	DAP with linked DEG
926	pre-G	chr4-65415279-65416639	5.93917376921795e-08	-1.409786974	0.013	0.037	0.020637738	Pappa	DAP with linked non-DEG
927	pre-G	chr1-158992429-158993278	2.06185668730464e-08	-1.731278071	0.008	0.028	0.007164643	Pappa2	DAP with linked non-DEG
928	pre-G	chr7-112297634-112298877	2.28337986629704e-08	-1.011499621	0.033	0.072	0.007934403	Parva	DAP with linked non-DEG
929	pre-G	chr10-108336500-108337043	9.03716597203151e-09	-2.055527001	0.005	0.021	0.00314028	Pawr	DAP with linked non-DEG
930	pre-G	chr2-24416128-24417725	1.1470544092644e-07	-0.849538695	0.043	0.084	0.03985842	Pax8	DAP with linked non-DEG
931	pre-G	chr2-24433188-24434355	6.78478986576487e-13	-0.871027611	0.073	0.138	2.35761270650531e-07	Pax8	DAP with linked non-DEG
932	pre-G	chr2-34526454-34527721	1.8560751013167e-39	-2.10340272	0.022	0.097	6.44958256581034e-34	Pbx3	DAP with linked DEG
933	pre-G	chr17-8908642-8909601	1.77920169566357e-25	-2.269320639	0.011	0.056	6.18245901217656e-20	Pde10a	DAP with linked DEG
934	pre-G	chr17-8907005-8907885	1.59071603464842e-20	-1.397673385	0.033	0.091	5.52749961299806e-15	Pde10a	DAP with linked DEG
935	pre-G	chr2-79965899-79967361	3.67187524010288e-09	-0.985707034	0.035	0.072	0.001275922	Pde1a	DAP with linked DEG
936	pre-G	chr2-79982828-79984267	3.61076786610953e-10	-1.001945173	0.04	0.085	0.000125469	Pde1a	DAP with linked DEG
937	pre-G	chr13-108453003-108453850	6.66302170616622e-08	-0.829381876	0.052	0.098	0.023153001	Pde4d	DAP with linked DEG
938	pre-G	chr13-95270632-95271622	1.71691081199318e-13	-1.85805337	0.01	0.039	5.96600753505451e-08	Pde8b	DAP with linked DEG
939	pre-G	chr13-95113583-95114483	4.88669358273875e-11	-2.379017765	0.004	0.023	1.69805271959797e-05	Pde8b	DAP with linked DEG
940	pre-G	chr13-95249357-95250483	7.11390905652469e-08	-1.033975852	0.027	0.059	0.024719767	Pde8b	DAP with linked DEG
941	pre-G	chr13-95534973-95536339	2.91834306950763e-10	-0.99615658	0.043	0.089	0.000101408	Pde8b	DAP with linked DEG
942	pre-G	chr2-129686720-129687817	2.56122147206044e-21	-1.415297641	0.039	0.103	8.89986043218923e-16	Pdyn	DAP with linked non-DEG
943	pre-G	chr15-12874986-12876438	1.71373890740605e-14	-1.584091086	0.017	0.057	5.95498564239993e-09	Pdzd2	DAP with linked DEG
944	pre-G	chr9-56363480-56364481	3.50054562697331e-08	-1.522292866	0.01	0.031	0.012163871	Peak1	DAP with linked DEG
945	pre-G	chr9-56497188-56497897	4.68172456660558e-12	-1.151590241	0.033	0.078	1.62682906102694e-06	Peak1	DAP with linked DEG
946	pre-G	chr9-56310920-56312767	1.94217463935131e-11	-1.593433058	0.013	0.04	6.7487655455499e-06	Peak1	DAP with linked DEG
947	pre-G	chr14-48198066-48199143	9.72593063893763e-10	-1.615133577	0.011	0.035	0.000337962	Peli2	DAP with linked non-DEG
948	pre-G	chr6-12104463-12105647	1.79005305997064e-50	-2.817915912	0.012	0.088	6.22016587543899e-45	Phf14	DAP with linked DEG
949	pre-G	chr6-12247337-12248918	1.95958801292525e-29	-2.051003059	0.018	0.076	6.80927440671331e-24	Phf14	DAP with linked DEG
950	pre-G	chr6-12180552-12181664	2.429023055437e-28	-1.916126384	0.021	0.082	8.44049076418528e-23	Phf14	DAP with linked DEG
951	pre-G	chr2-34569878-34570951	1.06746282288006e-11	-1.654330818	0.012	0.042	3.70927319008477e-06	Phf19	DAP with linked non-DEG
952	pre-G	chr2-60500611-60501778	9.31585621060215e-08	-1.42625063	0.012	0.034	0.032371203	Pla2r1	DAP with linked DEG
953	pre-G	chr2-60540902-60542301	1.92894889180062e-14	-1.133611765	0.04	0.091	6.70280805667338e-09	Pla2r1	DAP with linked DEG
954	pre-G	chr8-117670084-117671072	2.14102092592871e-11	-1.419310126	0.02	0.054	7.43972656446339e-06	Plcg2	DAP with linked non-DEG
955	pre-G	chr3-63878347-63879604	2.43907969084805e-13	-1.059452283	0.045	0.099	8.47543606374335e-08	Plch1	DAP with linked non-DEG
956	pre-G	chr1-176204494-176205184	5.26086235525767e-08	-2.882266463	0.002	0.012	0.018280708	Pld5	DAP with linked DEG
957	pre-G	chr1-176375822-176376352	1.16586850996248e-16	-2.435850254	0.007	0.036	4.05121819184313e-11	Pld5	DAP with linked DEG
958	pre-G	chr1-176379575-176380225	4.89242146560544e-09	-2.477684575	0.003	0.017	0.001700043	Pld5	DAP with linked DEG
959	pre-G	chr1-176437950-176438788	2.67295616363733e-73	-3.429746854	0.009	0.103	9.28812172521519e-68	Pld5	DAP with linked DEG
960	pre-G	chr1-176468364-176469104	1.23765180858698e-20	-2.390575634	0.008	0.045	4.30065438706848e-15	Pld5	DAP with linked DEG
961	pre-G	chr1-176146806-176147371	2.86216063346369e-08	-1.670764754	0.008	0.026	0.009945579	Pld5	DAP with linked DEG
962	pre-G	chr1-176437123-176437667	2.79068188953597e-16	-3.048220515	0.003	0.025	9.69720096385407e-11	Pld5	DAP with linked DEG
963	pre-G	chr1-176376613-176377469	3.15404415329129e-31	-2.362210736	0.013	0.068	1.09598303260642e-25	Pld5	DAP with linked DEG
964	pre-G	chr1-133252808-133253881	7.69418377783064e-11	-1.114723515	0.035	0.077	2.67361345003948e-05	Plekha6	DAP with linked non-DEG
965	pre-G	chr2-164861668-164862720	3.7415096246119e-08	-0.976653551	0.03	0.063	0.013001185	Pltp	DAP with linked non-DEG
966	pre-G	chr6-31627764-31628840	2.1317274469172e-13	-0.960826425	0.056	0.116	7.40743311892022e-08	Podxl	DAP with linked non-DEG
967	pre-G	chr6-71911557-71912437	6.41913915990948e-08	-0.835811459	0.049	0.092	0.022305546	Polr1a	DAP with linked non-DEG
968	pre-G	chr3-69778535-69780055	1.50566458326731e-20	-2.309316126	0.009	0.045	5.23195857716641e-15	Ppm1l	DAP with linked DEG
969	pre-G	chr3-69323938-69324564	2.85858269569009e-11	-1.798477613	0.008	0.03	9.9331460801187e-06	Ppm1l	DAP with linked DEG
970	pre-G	chr3-69261634-69263857	1.00417570864439e-23	-1.360884728	0.043	0.115	3.48935996118297e-18	Ppm1l	DAP with linked DEG
971	pre-G	chr3-69290012-69291030	2.13758935272132e-09	-1.397961535	0.014	0.039	0.00074278	Ppm1l	DAP with linked DEG
972	pre-G	chr2-158673419-158674721	1.3128242414891e-07	-0.866320327	0.042	0.082	0.045618673	Ppp1r16b	DAP with linked non-DEG
973	pre-G	chr4-122820299-122821638	1.04640348884814e-08	-0.810159313	0.053	0.099	0.003636095	Ppt1	DAP with linked non-DEG
974	pre-G	chr12-50712136-50713188	5.51996408555515e-11	-1.162596525	0.033	0.076	1.91810472026913e-05	Prkd1	DAP with linked DEG
975	pre-G	chr15-10211138-10212248	1.6179561069977e-12	-2.118838752	0.007	0.029	5.62215477840095e-07	Prlr	DAP with linked non-DEG
976	pre-G	chr2-34569878-34570951	1.06746282288006e-11	-1.654330818	0.012	0.042	3.70927319008477e-06	Psmd5	DAP with linked non-DEG
977	pre-G	chr3-119938193-119939783	6.51334070099445e-09	-1.146545327	0.026	0.059	0.002263288	Ptbp2	DAP with linked non-DEG
978	pre-G	chr3-119948671-119950598	9.30803637956447e-08	-0.868440433	0.052	0.099	0.03234403	Ptbp2	DAP with linked non-DEG
979	pre-G	chr4-117104669-117106194	1.30766516450901e-49	-1.841530364	0.04	0.149	4.54394029689415e-44	Ptch2	DAP with linked non-DEG
980	pre-G	chr17-42156331-42157465	1.73546008754268e-10	-0.921776625	0.054	0.106	6.03046348519769e-05	Ptchd4	DAP with linked non-DEG
981	pre-G	chr2-167594153-167594985	1.99344776702141e-17	-1.208387654	0.044	0.106	6.92693197323435e-12	Ptgis	DAP with linked non-DEG
982	pre-G	chr6-36850309-36851301	7.51943520289824e-11	-2.373931266	0.004	0.022	2.61289094147909e-05	Ptn	DAP with linked non-DEG
983	pre-G	chr1-119386169-119386726	1.5140644600995e-09	-1.107914474	0.029	0.064	0.000526115	Ptpn4	DAP with linked non-DEG
984	pre-G	chr14-11198708-11200182	1.65181052682293e-21	-1.506835156	0.033	0.094	5.73979380913067e-16	Ptprg	DAP with linked non-DEG
985	pre-G	chr6-137341585-137342257	7.38861978937164e-15	-1.970471762	0.01	0.042	2.5674345475098e-09	Ptpro	DAP with linked DEG
986	pre-G	chr6-137364212-137365047	3.50772380625397e-09	-1.802332747	0.007	0.025	0.001218881	Ptpro	DAP with linked DEG
987	pre-G	chr6-137144363-137145792	9.64706627182491e-09	-0.792134907	0.058	0.108	0.003352211	Ptpro	DAP with linked DEG
988	pre-G	chr6-137338371-137339696	9.76514336870767e-22	-1.883876446	0.018	0.069	3.39324084347538e-16	Ptpro	DAP with linked DEG
989	pre-G	chr1-155795476-155797737	1.87769544219073e-20	-0.951742187	0.082	0.171	6.52471000729645e-15	Qsox1	DAP with linked non-DEG
990	pre-G	chr19-59850200-59851723	4.88082531126033e-10	-0.984356692	0.044	0.091	0.000169601	Rab11fip2	DAP with linked non-DEG
991	pre-G	chr19-59939213-59940121	4.77083074082903e-08	-1.028408306	0.029	0.064	0.016577921	Rab11fip2	DAP with linked non-DEG
992	pre-G	chr12-11754019-11755273	1.87303212906996e-08	-1.34532803	0.016	0.041	0.006508506	Rad51ap2	DAP with linked non-DEG
993	pre-G	chr11-101189196-101190672	1.69927603293232e-13	-0.820447374	0.083	0.156	5.90472932303486e-08	Ramp2	DAP with linked non-DEG
994	pre-G	chr5-99453360-99454768	9.42523819919308e-19	-1.126435814	0.056	0.126	3.27512889564661e-13	Rasgef1b	DAP with linked non-DEG
995	pre-G	chr9-117192227-117193418	8.82110792288749e-09	-1.307822122	0.017	0.044	0.003065203	Rbms3	DAP with linked non-DEG
996	pre-G	chr6-71684013-71685342	1.31532904261991e-10	-0.92240063	0.049	0.098	4.5705711237478e-05	Reep1	DAP with linked non-DEG
997	pre-G	chr6-71911557-71912437	6.41913915990948e-08	-0.835811459	0.049	0.092	0.022305546	Reep1	DAP with linked non-DEG
998	pre-G	chr6-137144363-137145792	9.64706627182491e-09	-0.792134907	0.058	0.108	0.003352211	Rerg	DAP with linked non-DEG
999	pre-G	chr6-118263455-118264356	3.88521339842206e-10	-2.222489061	0.005	0.023	0.000135005	Ret	DAP with linked non-DEG
1000	pre-G	chr12-82664155-82665232	1.88214937374348e-11	-1.979673904	0.007	0.029	6.54018675135252e-06	Rgs6	DAP with linked non-DEG
1001	pre-G	chr12-109417097-109418159	3.99568985087121e-11	-0.868423488	0.061	0.117	1.38844228782998e-05	Rian	DAP with linked DEG
1002	pre-G	chr10-92595227-92596390	6.53031165133385e-29	-1.468094639	0.044	0.124	2.26918534416374e-23	Rmst	DAP with linked DEG
1003	pre-G	chr10-91828427-91829416	4.75081484228363e-20	-1.757559909	0.019	0.067	1.65083689547093e-14	Rmst	DAP with linked DEG
1004	pre-G	chr10-92094586-92095394	4.66837143739725e-09	-1.376809778	0.016	0.044	0.001622189	Rmst	DAP with linked DEG
1005	pre-G	chr1-39598562-39599591	6.58921904598852e-26	-2.454434688	0.009	0.052	2.28965478019532e-20	Rnf149	DAP with linked DEG
1006	pre-G	chr1-105146838-105148438	3.74834344240206e-08	-0.737121406	0.064	0.112	0.013024931	Rnf152	DAP with linked DEG
1007	pre-G	chr6-71911557-71912437	6.41913915990948e-08	-0.835811459	0.049	0.092	0.022305546	Rnf181	DAP with linked non-DEG
1008	pre-G	chr13-43648351-43649299	2.16835103106326e-09	-0.988317681	0.041	0.085	0.000753469	Rnf182	DAP with linked non-DEG
1009	pre-G	chr11-119188215-119189040	1.38816718797734e-07	-0.844839637	0.045	0.087	0.048236728	Rnf213	DAP with linked non-DEG
1010	pre-G	chr11-87689175-87690067	5.33984065930317e-18	-1.541844771	0.025	0.075	1.85551453149796e-12	Rnf43	DAP with linked DEG
1011	pre-G	chr11-87682905-87683600	3.0388216325997e-21	-2.057333323	0.013	0.057	1.05594493500391e-15	Rnf43	DAP with linked DEG
1012	pre-G	chr11-87709264-87710742	2.30298694198738e-13	-0.943125709	0.064	0.132	8.00253417536485e-08	Rnf43	DAP with linked DEG
1013	pre-G	chr16-74514029-74515157	2.679888804141e-11	-1.16510798	0.032	0.074	9.31221161106934e-06	Robo2	DAP with linked non-DEG
1014	pre-G	chr11-114691200-114693014	1.01075252561088e-14	-0.981035252	0.06	0.125	3.51221341361897e-09	Rpl38	DAP with linked non-DEG
1015	pre-G	chr7-114086293-114087909	1.63707506542226e-12	-1.14948273	0.038	0.088	5.68859029108253e-07	Rras2	DAP with linked non-DEG
1016	pre-G	chr16-92370998-92372407	6.1972516214237e-08	-1.209234658	0.017	0.043	0.02153452	Runx1	DAP with linked non-DEG
1017	pre-G	chr16-93020813-93021948	3.23179773712677e-11	-1.513277039	0.015	0.043	1.1230012366855e-05	Runx1	DAP with linked non-DEG
1018	pre-G	chr10-9621075-9622809	1.99571378826998e-10	-1.770597547	0.009	0.031	6.93480605716993e-05	Samd5	DAP with linked DEG
1019	pre-G	chr1-15912984-15913734	5.12293597642207e-13	-2.033064826	0.008	0.033	1.78014340776702e-07	Sbspon	DAP with linked non-DEG
1020	pre-G	chr1-15925287-15927682	7.7325850744095e-11	-1.066553857	0.036	0.078	2.68695732458119e-05	Sbspon	DAP with linked non-DEG
1021	pre-G	chr4-120594340-120595506	2.27258930291756e-16	-1.532416988	0.022	0.067	7.8969069392431e-11	Scmh1	DAP with linked DEG
1022	pre-G	chr6-54553822-54554877	6.17301045235146e-10	-1.306108661	0.021	0.054	0.000214503	Scrn1	DAP with linked non-DEG
1023	pre-G	chr5-141225046-141226203	6.62081033419476e-12	-1.905182864	0.009	0.032	2.30063227897767e-06	Sdk1	DAP with linked DEG
1024	pre-G	chr8-117670084-117671072	2.14102092592871e-11	-1.419310126	0.02	0.054	7.43972656446339e-06	Sdr42e1	DAP with linked non-DEG
1025	pre-G	chr5-13548952-13549939	1.24564314815274e-16	-1.180419099	0.046	0.109	4.32842309335856e-11	Sema3a	DAP with linked DEG
1026	pre-G	chr16-35630410-35631322	1.3152043164855e-25	-1.499448749	0.037	0.107	4.57013771913965e-20	Sema5b	DAP with linked DEG
1027	pre-G	chr16-35502137-35503244	1.06164305605411e-10	-1.246820163	0.025	0.061	3.68905037332963e-05	Sema5b	DAP with linked DEG
1028	pre-G	chr3-95179642-95180642	1.48755256469241e-08	-0.830357024	0.052	0.096	0.005169022	Sema6c	DAP with linked non-DEG
1029	pre-G	chr9-24973703-24975163	6.75781331380975e-27	-0.952951144	0.113	0.233	2.34823875934918e-21	Sept7	DAP with linked non-DEG
1030	pre-G	chr2-29105053-29106088	8.46395719999142e-11	-1.234262023	0.026	0.061	2.94109816763902e-05	Setx	DAP with linked non-DEG
1031	pre-G	chr8-38533665-38534500	1.12080994287893e-16	-3.56554686	0.002	0.023	3.89464643001283e-11	Sgcz	DAP with linked DEG
1032	pre-G	chr8-68542705-68543766	1.34030707159074e-11	-0.94551749	0.052	0.103	4.65736602771708e-06	Sh2d4a	DAP with linked DEG
1033	pre-G	chr8-68279039-68280026	1.5857601525825e-11	-0.831051865	0.07	0.132	5.5102786662013e-06	Sh2d4a	DAP with linked DEG
1034	pre-G	chr8-68132651-68133864	6.67001537905735e-24	-1.539780122	0.033	0.098	2.31773029399174e-18	Sh2d4a	DAP with linked DEG
1035	pre-G	chr8-68138649-68139300	6.53956795312273e-20	-2.814646189	0.005	0.034	2.27240177019085e-14	Sh2d4a	DAP with linked DEG
1036	pre-G	chr11-66702950-66703971	1.97994120908707e-13	-1.74112246	0.012	0.042	6.87999871039621e-08	Shisa6	DAP with linked DEG
1037	pre-G	chr11-66405581-66406183	1.91000986011091e-09	-1.752691569	0.008	0.028	0.0006637	Shisa6	DAP with linked DEG
1038	pre-G	chr11-66487347-66488217	6.17963237088612e-11	-0.93336186	0.052	0.104	2.14732955439736e-05	Shisa6	DAP with linked DEG
1039	pre-G	chr16-12187301-12188357	1.06174546882962e-13	-1.325943966	0.028	0.074	3.68940624236259e-08	Shisa9	DAP with linked DEG
1040	pre-G	chr10-40177370-40178019	1.15263743071742e-24	-2.056539384	0.015	0.065	4.00524217612843e-19	Slc16a10	DAP with linked DEG
1041	pre-G	chr10-40175258-40175895	3.10475474843111e-09	-1.487137394	0.014	0.04	0.001078856	Slc16a10	DAP with linked DEG
1042	pre-G	chr10-125108279-125109607	2.05323583993758e-15	-2.605655679	0.005	0.03	7.13468655840709e-10	Slc16a7	DAP with linked non-DEG
1043	pre-G	chr2-132163132-132164408	2.24827493768415e-21	-1.286761304	0.041	0.105	7.81241816721176e-16	Slc23a2	DAP with linked DEG
1044	pre-G	chr10-52857751-52859504	5.49506948037151e-10	-1.113925371	0.031	0.07	0.000190945	Slc35f1	DAP with linked DEG
1045	pre-G	chr19-38420387-38421164	1.27776845999101e-13	-1.03008611	0.049	0.105	4.44005373319977e-08	Slc35g1	DAP with linked non-DEG
1046	pre-G	chr10-83358488-83359004	2.17907748391603e-08	-1.074856132	0.029	0.065	0.007571967	Slc41a2	DAP with linked non-DEG
1047	pre-G	chr3-50512248-50513174	9.01859011918354e-12	-0.881061256	0.064	0.122	3.13382478756449e-06	Slc7a11	DAP with linked non-DEG
1048	pre-G	chr4-154023634-154024427	2.25600343800827e-27	-1.174289322	0.071	0.168	7.83927354656304e-22	Smim1	DAP with linked non-DEG
1049	pre-G	chr6-60836158-60837053	4.71339361415661e-12	-1.267369348	0.024	0.063	1.63783358001521e-06	Snca	DAP with linked non-DEG
1050	pre-G	chr1-93208998-93210704	1.27432511782541e-07	-0.823123004	0.048	0.09	0.044280886	Sned1	DAP with linked non-DEG
1051	pre-G	chr10-43166094-43166561	8.86783987599053e-11	-1.301659787	0.023	0.059	3.08144133930857e-05	Sobp	DAP with linked DEG
1052	pre-G	chr10-43180306-43181319	1.11435692621823e-11	-1.362577682	0.022	0.06	3.8722231650694e-06	Sobp	DAP with linked DEG
1053	pre-G	chr10-95116459-95118104	8.9743737426768e-18	-0.845299259	0.104	0.197	3.11846025997405e-12	Socs2	DAP with linked non-DEG
1054	pre-G	chr8-45507358-45508565	5.46609325922837e-08	-1.502010223	0.011	0.033	0.018993854	Sorbs2	DAP with linked DEG
1055	pre-G	chr8-45609881-45611436	1.17193557403081e-26	-1.578488751	0.034	0.104	4.07230032942095e-21	Sorbs2	DAP with linked DEG
1056	pre-G	chr8-45275412-45276618	6.94282981542884e-11	-1.660248381	0.012	0.039	2.41252921841429e-05	Sorbs2	DAP with linked DEG
1057	pre-G	chr8-45554099-45554988	8.72069269312738e-26	-2.176137781	0.013	0.062	3.03030990047137e-20	Sorbs2	DAP with linked DEG
1058	pre-G	chr8-45714413-45715595	1.51307939804888e-10	-1.439484164	0.017	0.048	5.25772394631015e-05	Sorbs2	DAP with linked DEG
1059	pre-G	chr12-36394508-36395673	2.61039711711372e-11	-2.027868473	0.006	0.028	9.07073842240262e-06	Sostdc1	DAP with linked non-DEG
1060	pre-G	chr6-144777293-144777961	4.898833365426e-08	-0.992632181	0.033	0.069	0.017022711	Sox5	DAP with linked non-DEG
1061	pre-G	chr6-145037382-145038480	4.48601169059154e-14	-1.072466422	0.045	0.1	1.5588217723052e-08	Sox5	DAP with linked non-DEG
1062	pre-G	chr2-70471756-70472505	1.73640569736355e-42	-1.407067143	0.069	0.191	6.03374933748372e-37	Sp5	DAP with linked non-DEG
1063	pre-G	chr2-70474040-70475365	3.94398485626079e-20	-0.714432402	0.158	0.275	1.37047557777778e-14	Sp5	DAP with linked non-DEG
1064	pre-G	chr5-104239078-104240804	1.30458648096386e-08	-1.101142258	0.027	0.062	0.004533242	Sparcl1	DAP with linked non-DEG
1065	pre-G	chr1-131332682-131334031	1.92230614468047e-17	-1.497446193	0.025	0.073	6.67972550684292e-12	Srgap2	DAP with linked DEG
1066	pre-G	chr6-112868020-112868516	8.9585634609249e-13	-1.721378349	0.012	0.042	3.11296642421949e-07	Srgap3	DAP with linked DEG
1067	pre-G	chr6-112864624-112866220	3.07807808022286e-09	-0.655151987	0.101	0.169	0.001069586	Srgap3	DAP with linked DEG
1068	pre-G	chr6-112809290-112810479	6.96079527086988e-31	-1.54795995	0.039	0.121	2.41877194469822e-25	Srgap3	DAP with linked DEG
1069	pre-G	chr9-35345985-35347152	1.98681762495116e-22	-1.20378482	0.054	0.128	6.90389322406154e-17	St3gal4	DAP with linked non-DEG
1070	pre-G	chr7-109590335-109591182	1.15292985964299e-09	-0.906267981	0.047	0.094	0.000400626	St5	DAP with linked non-DEG
1071	pre-G	chr2-120722171-120723323	1.13435781005133e-09	-1.493896288	0.013	0.036	0.000394172	Stard9	DAP with linked non-DEG
1072	pre-G	chr7-102480579-102481414	5.13447460238129e-13	-1.486186249	0.018	0.053	1.78415290720846e-07	Stim1	DAP with linked non-DEG
1073	pre-G	chr2-68465239-68467283	7.88552035718479e-25	-1.361225766	0.046	0.123	2.74010004131636e-19	Stk39	DAP with linked DEG
1074	pre-G	chr1-12424271-12425223	1.03772607033552e-13	-1.433965038	0.021	0.06	3.60594243550537e-08	Sulf1	DAP with linked DEG
1075	pre-G	chr1-12405450-12407827	2.01539950377578e-41	-2.249245715	0.02	0.098	7.00321096569528e-36	Sulf1	DAP with linked DEG
1076	pre-G	chr1-12880443-12881445	9.75227602010953e-10	-1.581986407	0.012	0.037	0.000338877	Sulf1	DAP with linked DEG
1077	pre-G	chr4-57915213-57916885	2.78540420319772e-12	-0.822290845	0.082	0.153	9.67886179548159e-07	Svep1	DAP with linked non-DEG
1078	pre-G	chr18-5389756-5390819	1.19358488414754e-09	-0.952791419	0.044	0.09	0.000414753	Svil	DAP with linked DEG
1079	pre-G	chr18-4924636-4925330	4.0627187262694e-09	-1.633528833	0.01	0.033	0.001411734	Svil	DAP with linked DEG
1080	pre-G	chr6-114901180-114902427	4.92693815096193e-20	-1.196631308	0.052	0.127	1.71203710338701e-14	Syn2	DAP with linked non-DEG
1081	pre-G	chr11-85759848-85761777	3.22973782615268e-20	-1.13583922	0.058	0.136	1.12228544852067e-14	Tbx2	DAP with linked non-DEG
1082	pre-G	chr9-71835021-71835904	3.27345281756777e-36	-1.648057318	0.038	0.125	1.13747575231254e-30	Tcf12	DAP with linked DEG
1083	pre-G	chr9-71837110-71837938	2.50916859334089e-17	-1.409514279	0.03	0.085	8.71898448657059e-12	Tcf12	DAP with linked DEG
1084	pre-G	chr18-69547424-69548703	1.53604578917626e-25	-1.83324153	0.02	0.075	5.33752871051912e-20	Tcf4	DAP with linked DEG
1085	pre-G	chr14-63501565-63502365	1.05009867200195e-10	-1.475011463	0.015	0.044	3.64893537040597e-05	Tdh	DAP with linked non-DEG
1086	pre-G	chr7-96352331-96353525	1.2792284580743e-12	-1.137247301	0.038	0.085	4.44512700753948e-07	Tenm4	DAP with linked non-DEG
1087	pre-G	chr5-107028226-107029676	1.33447246134042e-11	-1.069336091	0.037	0.083	4.63709163228876e-06	Tgfbr3	DAP with linked non-DEG
1088	pre-G	chr5-107167384-107168620	1.18881840256487e-11	-1.200020057	0.032	0.076	4.13096562615252e-06	Tgfbr3	DAP with linked non-DEG
1089	pre-G	chr17-14945035-14945427	8.38024119969637e-15	-2.247907686	0.007	0.033	2.91200811327649e-09	Thbs2	DAP with linked non-DEG
1090	pre-G	chr1-129673010-129674247	2.4041961407013e-10	-1.342987914	0.02	0.053	8.35422095951593e-05	Thsd7b	DAP with linked DEG
1091	pre-G	chr1-129432418-129433493	3.64062655401659e-15	-2.024611242	0.01	0.044	1.26506311812246e-09	Thsd7b	DAP with linked DEG
1092	pre-G	chr1-129250358-129251738	9.64527545018123e-33	-1.9856419	0.021	0.089	3.35158853980623e-27	Thsd7b	DAP with linked DEG
1093	pre-G	chr10-86299908-86301457	3.51002000857484e-08	-0.636503258	0.094	0.154	0.012196793	Timp3	DAP with linked non-DEG
1094	pre-G	chr10-86331296-86332561	3.86349049347015e-19	-1.50391612	0.027	0.079	1.34250499412347e-13	Timp3	DAP with linked non-DEG
1095	pre-G	chr19-20900919-20901889	8.72047802665278e-18	-1.941777237	0.012	0.05	3.03023530709144e-12	Tmc1	DAP with linked DEG
1096	pre-G	chr6-48568119-48569498	3.78186244628591e-08	-0.932440859	0.035	0.071	0.013141405	Tmem176b	DAP with linked non-DEG
1097	pre-G	chr6-49096557-49097889	7.748447493134e-20	-1.507465853	0.027	0.079	2.69246927715167e-14	Tmem176b	DAP with linked non-DEG
1098	pre-G	chr5-139815563-139816363	1.93749022097758e-09	-1.045319508	0.032	0.072	0.000673249	Tmem184a	DAP with linked non-DEG
1099	pre-G	chr14-61063509-61064223	4.53634250091522e-08	-1.770034868	0.007	0.023	0.01576311	Tnfrsf19	DAP with linked DEG
1100	pre-G	chr3-27766873-27767729	2.417826123015e-11	-1.24481682	0.027	0.066	8.40158310355866e-06	Tnik	DAP with linked DEG
1101	pre-G	chr3-28591084-28592392	1.29178741032123e-13	-1.136432377	0.038	0.086	4.48876748275473e-08	Tnik	DAP with linked DEG
1102	pre-G	chr10-31272666-31273720	3.46778360223722e-10	-1.908213187	0.008	0.028	0.0001205	Tpd52l1	DAP with linked non-DEG
1103	pre-G	chr5-112254004-112255177	6.48546957387159e-42	-1.610704245	0.047	0.148	2.25360339487677e-36	Tpst2	DAP with linked non-DEG
1104	pre-G	chr10-115123136-115123885	1.01576037072306e-09	-0.8195803	0.065	0.122	0.000352961	Trhde	DAP with linked non-DEG
1105	pre-G	chr15-51251223-51252137	1.0477816535509e-08	-0.844270043	0.055	0.102	0.003640884	Trps1	DAP with linked non-DEG
1106	pre-G	chr18-83636765-83638148	7.60472839617028e-12	-0.911177654	0.06	0.121	2.64252904674323e-06	Tshz1	DAP with linked non-DEG
1107	pre-G	chr2-169995543-169998140	3.39331468719056e-10	-1.222079301	0.026	0.066	0.000117913	Tshz2	DAP with linked non-DEG
1108	pre-G	chr7-36247064-36247857	2.23284714415798e-11	-1.763356975	0.01	0.035	7.75880889887737e-06	Tshz3	DAP with linked non-DEG
1109	pre-G	chr6-21879320-21880122	5.50759638576251e-17	-2.699029092	0.005	0.031	1.91380713010669e-11	Tspan12	DAP with linked DEG
1110	pre-G	chr6-21744169-21745478	2.10606575237394e-13	-1.562531147	0.018	0.054	7.3182625796366e-08	Tspan12	DAP with linked DEG
1111	pre-G	chr2-93231660-93233313	1.62916924165491e-08	-0.764405049	0.066	0.118	0.005661119	Tspan18	DAP with linked DEG
1112	pre-G	chr3-138939898-138940871	1.42884815206281e-17	-2.382540361	0.007	0.035	4.96503300119544e-12	Tspan5	DAP with linked DEG
1113	pre-G	chr3-138643756-138645619	1.15291226770169e-09	-0.620233283	0.123	0.199	0.00040062	Tspan5	DAP with linked DEG
1114	pre-G	chr3-138612335-138614124	2.94360584527936e-16	-1.109045068	0.05	0.114	1.0228588771469e-10	Tspan5	DAP with linked DEG
1115	pre-G	chr18-12490261-12491081	3.50000909454652e-08	-1.169682263	0.023	0.054	0.012162007	Ttc39c	DAP with linked non-DEG
1116	pre-G	chr11-114691200-114693014	1.01075252561088e-14	-0.981035252	0.06	0.125	3.51221341361897e-09	Ttyh2	DAP with linked non-DEG
1117	pre-G	chr3-141498099-141499210	6.88044592419768e-08	-1.176379671	0.021	0.049	0.023908518	Unc5c	DAP with linked non-DEG
1118	pre-G	chr3-116204718-116206167	3.10239911556127e-15	-2.18137681	0.008	0.035	1.07803715667081e-09	Vcam1	DAP with linked non-DEG
1119	pre-G	chr8-22596999-22597527	1.19037024817134e-07	-0.882843218	0.044	0.085	0.041363581	Vdac3	DAP with linked non-DEG
1120	pre-G	chr17-46083646-46084798	1.72003513751842e-16	-1.046980393	0.056	0.124	5.97686409760587e-11	Vegfa	DAP with linked non-DEG
1121	pre-G	chr12-11754019-11755273	1.87303212906996e-08	-1.34532803	0.016	0.041	0.006508506	Vsnl1	DAP with linked non-DEG
1122	pre-G	chr9-74275454-74276879	1.80449905607031e-19	-1.032666495	0.068	0.147	6.27036354498591e-14	Wdr72	DAP with linked non-DEG
1123	pre-G	chr9-74215209-74216266	3.95336921828732e-26	-1.683008295	0.027	0.094	1.37373650281657e-20	Wdr72	DAP with linked non-DEG
1124	pre-G	chr8-119634591-119636958	1.37062084038366e-09	-0.756283352	0.077	0.136	0.00047627	Wfdc1	DAP with linked non-DEG
1125	pre-G	chr8-119651009-119652068	8.34762612894402e-13	-1.152902529	0.037	0.084	2.90067486541611e-07	Wfdc1	DAP with linked non-DEG
1126	pre-G	chr6-54553822-54554877	6.17301045235146e-10	-1.306108661	0.021	0.054	0.000214503	Wipf3	DAP with linked non-DEG
1127	pre-G	chr4-137135734-137136379	1.54997680262183e-15	-1.328659239	0.03	0.078	5.38593689259045e-10	Wnt4	DAP with linked non-DEG
1128	pre-G	chr4-137139005-137139669	1.14609449343231e-18	-1.016495343	0.073	0.157	3.98250645050327e-13	Wnt4	DAP with linked non-DEG
1129	pre-G	chr4-136995026-136995862	1.40691094960137e-12	-1.683113825	0.013	0.045	4.88880451322231e-07	Wnt4	DAP with linked non-DEG
1130	pre-G	chr1-75024095-75025377	4.80514791142144e-11	-1.637996049	0.013	0.041	1.66971682200028e-05	Wnt6	DAP with linked non-DEG
1131	pre-G	chr11-59347597-59348541	8.66736028538669e-12	-1.125956894	0.034	0.08	3.01177768876759e-06	Wnt9a	DAP with linked non-DEG
1132	pre-G	chr2-105035357-105037161	3.38951620961979e-13	-0.928289558	0.066	0.132	1.17780604009973e-07	Wt1	DAP with linked non-DEG
1133	pre-G	chr7-117509896-117510666	5.37968378547606e-10	-1.159277964	0.029	0.066	0.000186936	Xylt1	DAP with linked non-DEG
1134	pre-G	chr18-83636765-83638148	7.60472839617028e-12	-0.911177654	0.06	0.121	2.64252904674323e-06	Zadh2	DAP with linked non-DEG
1135	pre-G	chr18-5389756-5390819	1.19358488414754e-09	-0.952791419	0.044	0.09	0.000414753	Zeb1	DAP with linked DEG
1136	pre-G	chr2-77506196-77506923	5.12695343780943e-09	-1.362112828	0.017	0.046	0.001781539	Zfp385b	DAP with linked non-DEG
1137	pre-G	chr18-13498830-13500680	4.49118901419771e-33	-1.249913832	0.07	0.173	1.56062081459849e-27	Zfp521	DAP with linked DEG
1138	pre-G	chr1-102170651-102171604	7.39939545969463e-28	-3.211271719	0.005	0.043	2.57117893131199e-22	NA	DAP with no linked-gene
1139	pre-G	chr1-102207456-102208326	5.93528363622128e-29	-2.783019944	0.007	0.051	2.06242203433235e-23	NA	DAP with no linked-gene
1140	pre-G	chr1-104646613-104647649	1.5345151582102e-08	-1.631713711	0.01	0.032	0.00533221	NA	DAP with no linked-gene
1141	pre-G	chr13-56588340-56588965	8.51231312570412e-12	-1.146838156	0.033	0.076	2.95790112648529e-06	NA	DAP with no linked-gene
1142	pre-G	chr1-106042257-106043595	3.13806993477904e-08	-1.29908596	0.017	0.043	0.010904322	NA	DAP with no linked-gene
1143	pre-G	chr1-106256982-106257569	5.31961023160973e-10	-1.662096616	0.01	0.033	0.000184848	NA	DAP with no linked-gene
1144	pre-G	chr1-106632884-106633546	1.13840278438713e-07	-0.825278419	0.054	0.102	0.039557789	NA	DAP with no linked-gene
1145	pre-G	chr1-110099078-110099892	2.13381796824804e-15	-2.92952807	0.003	0.026	7.41469736696671e-10	NA	DAP with no linked-gene
1146	pre-G	chr1-113498466-113498996	1.00854736897584e-07	-2.401351588	0.003	0.014	0.035045508	NA	DAP with no linked-gene
1147	pre-G	chr1-114258286-114258958	5.85367416654256e-13	-2.59583915	0.004	0.024	2.03406396776104e-07	NA	DAP with no linked-gene
1148	pre-G	chr1-115545251-115546320	1.37078473728956e-09	-1.44184885	0.016	0.045	0.000476327	NA	DAP with no linked-gene
1149	pre-G	chr1-115558339-115559192	5.18155217915501e-08	-1.372226516	0.014	0.039	0.018005117	NA	DAP with no linked-gene
1150	pre-G	chr1-116071205-116072133	2.28819566014593e-09	-1.907628982	0.007	0.025	0.000795114	NA	DAP with no linked-gene
1151	pre-G	chr1-117020207-117021073	1.66061415571275e-10	-1.651261945	0.011	0.034	5.77038509897843e-05	NA	DAP with no linked-gene
1152	pre-G	chr1-11737845-11738873	2.25634604843408e-11	-1.91803702	0.009	0.033	7.84046406640116e-06	NA	DAP with no linked-gene
1153	pre-G	chr1-11741006-11741582	1.16144090051822e-18	-2.068455118	0.011	0.052	4.03583291316572e-13	NA	DAP with no linked-gene
1154	pre-G	chr1-119445895-119447198	6.53299763745099e-10	-1.041023902	0.036	0.079	0.000227012	NA	DAP with no linked-gene
1155	pre-G	chr1-119471935-119473466	3.00218915935958e-08	-1.128636614	0.022	0.05	0.010432157	NA	DAP with no linked-gene
1156	pre-G	chr1-12008307-12010019	3.22949737497907e-09	-1.141488677	0.026	0.06	0.001122202	NA	DAP with no linked-gene
1157	pre-G	chr1-121385650-121386462	2.22340201647302e-10	-1.969550911	0.006	0.026	7.72598849694128e-05	NA	DAP with no linked-gene
1158	pre-G	chr1-121394362-121395312	7.84423118772979e-09	-1.836632014	0.007	0.025	0.002725753	NA	DAP with no linked-gene
1159	pre-G	chr1-122013379-122014713	1.95891486130699e-08	-1.262183611	0.019	0.047	0.006806935	NA	DAP with no linked-gene
1160	pre-G	chr1-122211902-122213276	3.57794519997602e-18	-1.623733643	0.021	0.067	1.24328228781367e-12	NA	DAP with no linked-gene
1161	pre-G	chr13-72197726-72199487	3.56710675415684e-20	-1.393164297	0.034	0.091	1.23951609046819e-14	NA	DAP with no linked-gene
1162	pre-G	chr13-7269128-7270050	2.92143308549299e-13	-1.521819062	0.017	0.052	1.01515417571253e-07	NA	DAP with no linked-gene
1163	pre-G	chr13-73757847-73758312	4.50834952929278e-08	-1.253383963	0.016	0.039	0.015665838	NA	DAP with no linked-gene
1164	pre-G	chr1-124400920-124402151	6.76991701938244e-09	-1.004223065	0.036	0.077	0.002352445	NA	DAP with no linked-gene
1165	pre-G	chr1-124729927-124731062	2.65640905387498e-10	-1.241672333	0.022	0.054	9.23062300085746e-05	NA	DAP with no linked-gene
1166	pre-G	chr1-125541899-125543122	3.13954161584696e-10	-1.121001665	0.031	0.07	0.000109094	NA	DAP with no linked-gene
1167	pre-G	chr1-125662811-125663674	8.07524526042479e-17	-1.880977144	0.014	0.053	2.80602659931871e-11	NA	DAP with no linked-gene
1168	pre-G	chr1-12873746-12874693	2.09180742154773e-10	-1.265411473	0.022	0.056	7.26871701876515e-05	NA	DAP with no linked-gene
1169	pre-G	chr13-82295479-82296209	4.47917801169734e-09	-3.057672466	0.002	0.014	0.001556447	NA	DAP with no linked-gene
1170	pre-G	chr1-128805588-128807170	2.00606118722238e-14	-1.308498363	0.03	0.077	6.9707617164197e-09	NA	DAP with no linked-gene
1171	pre-G	chr13-85851633-85852592	1.22787013869222e-24	-3.120089414	0.004	0.039	4.26666455143467e-19	NA	DAP with no linked-gene
1172	pre-G	chr13-87419049-87419692	4.33198248728071e-10	-5.627784953	0	0.01	0.00015053	NA	DAP with no linked-gene
1173	pre-G	chr13-87664077-87665351	3.31491887581407e-11	-1.557497035	0.013	0.041	1.15188458556225e-05	NA	DAP with no linked-gene
1174	pre-G	chr1-129717729-129718399	2.14026909798544e-10	-1.703603315	0.01	0.035	7.4371140751347e-05	NA	DAP with no linked-gene
1175	pre-G	chr1-130217169-130218440	5.19002693613809e-15	-1.095487276	0.047	0.108	1.80345650990394e-09	NA	DAP with no linked-gene
1176	pre-G	chr1-130517632-130518241	6.94659890799909e-14	-2.015371971	0.009	0.037	2.41383892154607e-08	NA	DAP with no linked-gene
1177	pre-G	chr1-131074122-131074923	2.23893029689684e-12	-1.524594233	0.017	0.052	7.77994694217199e-07	NA	DAP with no linked-gene
1178	pre-G	chr13-90419542-90420197	1.89315811134476e-10	-1.696780418	0.01	0.034	6.57844046320634e-05	NA	DAP with no linked-gene
1179	pre-G	chr1-13135657-13136530	1.49819960907894e-08	-1.299126872	0.016	0.041	0.005206019	NA	DAP with no linked-gene
1180	pre-G	chr1-131663238-131664378	4.71621620697542e-14	-1.109544207	0.042	0.094	1.63881438868085e-08	NA	DAP with no linked-gene
1181	pre-G	chr1-131714299-131715083	6.79674413256713e-10	-1.78700795	0.008	0.028	0.000236177	NA	DAP with no linked-gene
1182	pre-G	chr1-131737033-131737763	1.75053406377166e-10	-1.643660861	0.01	0.034	6.08284329149696e-05	NA	DAP with no linked-gene
1183	pre-G	chr1-133226648-133227528	3.73126425224002e-15	-1.410140218	0.026	0.074	1.29655835868962e-09	NA	DAP with no linked-gene
1184	pre-G	chr1-133915790-133916430	1.1176567798529e-22	-3.066917987	0.004	0.036	3.88368966147186e-17	NA	DAP with no linked-gene
1185	pre-G	chr1-134709655-134710445	3.66053685541375e-11	-1.03626478	0.042	0.091	1.27198164920345e-05	NA	DAP with no linked-gene
1186	pre-G	chr1-134764573-134765447	2.16134140308166e-20	-2.04999822	0.013	0.055	7.5103371744983e-15	NA	DAP with no linked-gene
1187	pre-G	chr1-134774131-134775229	7.38577658533248e-09	-1.529317638	0.011	0.032	0.002566447	NA	DAP with no linked-gene
1188	pre-G	chr1-134822479-134823799	2.90619577327354e-10	-1.231313509	0.023	0.056	0.000100986	NA	DAP with no linked-gene
1189	pre-G	chr1-135018767-135019938	2.19315874884243e-13	-0.997543234	0.054	0.115	7.6208976784151e-08	NA	DAP with no linked-gene
1190	pre-G	chr1-135032339-135033146	2.70148529800313e-15	-1.807935755	0.014	0.05	9.38725618776619e-10	NA	DAP with no linked-gene
1191	pre-G	chr1-136793294-136794231	1.5125990904555e-20	-1.87065969	0.016	0.061	5.2560549494693e-15	NA	DAP with no linked-gene
1192	pre-G	chr1-138006422-138007020	2.96502266418307e-08	-3.254374156	0.001	0.01	0.010303009	NA	DAP with no linked-gene
1193	pre-G	chr1-138299333-138300541	5.07696164556179e-09	-0.890898945	0.052	0.101	0.001764168	NA	DAP with no linked-gene
1194	pre-G	chr13-98275087-98276145	4.5062879917508e-18	-1.612038454	0.021	0.067	1.56586748281353e-12	NA	DAP with no linked-gene
1195	pre-G	chr13-98786658-98787622	1.78530502633906e-11	-1.873804486	0.009	0.035	6.20366717077427e-06	NA	DAP with no linked-gene
1196	pre-G	chr1-138506903-138507917	2.93017005434479e-11	-1.083066005	0.033	0.073	1.018190141334e-05	NA	DAP with no linked-gene
1197	pre-G	chr1-138665595-138666640	1.44443613144642e-09	-1.836532609	0.007	0.026	0.00050192	NA	DAP with no linked-gene
1198	pre-G	chr1-139202478-139203611	6.72535149300354e-11	-1.10126444	0.034	0.079	2.33695876354633e-05	NA	DAP with no linked-gene
1199	pre-G	chr1-140430108-140430823	7.99203691212747e-09	-3.572055526	0.001	0.011	0.002777113	NA	DAP with no linked-gene
1200	pre-G	chr1-143718036-143718791	7.61456489977667e-11	-2.286190488	0.004	0.023	2.6459470841989e-05	NA	DAP with no linked-gene
1201	pre-G	chr1-143838483-143839399	4.76265758164007e-14	-1.61797921	0.016	0.053	1.6549520697562e-08	NA	DAP with no linked-gene
1202	pre-G	chr1-143946668-143947252	2.65578775784179e-10	-4.25089574	0.001	0.011	9.22846409033655e-05	NA	DAP with no linked-gene
1203	pre-G	chr1-144100098-144101730	3.69983082690422e-10	-0.900117938	0.059	0.116	0.000128564	NA	DAP with no linked-gene
1204	pre-G	chr1-144481422-144482880	8.20123753251118e-11	-1.495005174	0.014	0.042	2.84980702398465e-05	NA	DAP with no linked-gene
1205	pre-G	chr1-147317984-147318958	8.85582311848084e-11	-2.652783867	0.003	0.02	3.07726569632531e-05	NA	DAP with no linked-gene
1206	pre-G	chr1-150975857-150976874	4.8158573384467e-08	-2.087641883	0.004	0.019	0.016734382	NA	DAP with no linked-gene
1207	pre-G	chr1-150983828-150985439	3.56474178204144e-21	-2.156007674	0.011	0.053	1.23869429813267e-15	NA	DAP with no linked-gene
1208	pre-G	chr1-151062116-151062930	4.29564961784689e-10	-1.273312723	0.022	0.055	0.000149267	NA	DAP with no linked-gene
1209	pre-G	chr1-151700760-151701144	9.75987735286205e-10	-2.61013234	0.003	0.018	0.000339141	NA	DAP with no linked-gene
1210	pre-G	chr1-152608582-152610377	1.21658245376633e-09	-0.796413887	0.068	0.123	0.000422744	NA	DAP with no linked-gene
1211	pre-G	chr1-152618913-152619727	1.53128017346491e-09	-1.304621527	0.019	0.048	0.000532097	NA	DAP with no linked-gene
1212	pre-G	chr1-152737434-152738561	2.79877659100612e-26	-1.861855728	0.021	0.08	9.72532883725762e-21	NA	DAP with no linked-gene
1213	pre-G	chr1-153601907-153602830	8.62974644402261e-08	-1.065191548	0.024	0.054	0.029987074	NA	DAP with no linked-gene
1214	pre-G	chr1-153603797-153604192	1.04141679136401e-08	-2.092953052	0.004	0.02	0.003618767	NA	DAP with no linked-gene
1215	pre-G	chr1-153855147-153856600	7.11567054574181e-17	-2.030882287	0.01	0.044	2.47258877958709e-11	NA	DAP with no linked-gene
1216	pre-G	chr1-153909188-153909759	1.72851699621844e-09	-3.011012822	0.002	0.015	0.000600634	NA	DAP with no linked-gene
1217	pre-G	chr1-154120576-154121239	5.88616732585969e-09	-1.167381294	0.023	0.054	0.002045355	NA	DAP with no linked-gene
1218	pre-G	chr1-155039005-155041408	3.15310406229406e-08	-0.797631397	0.059	0.106	0.010956564	NA	DAP with no linked-gene
1219	pre-G	chr1-155504434-155505893	6.89681669746963e-08	-1.287609707	0.017	0.044	0.023965404	NA	DAP with no linked-gene
1220	pre-G	chr1-156070617-156071308	3.32275121592705e-18	-1.72393443	0.018	0.061	1.15460620626641e-12	NA	DAP with no linked-gene
1221	pre-G	chr14-14987221-14987739	7.3665512503365e-08	-2.152330403	0.004	0.017	0.025597661	NA	DAP with no linked-gene
1222	pre-G	chr1-156780608-156782478	1.24564466798432e-10	-0.909855914	0.054	0.106	4.32842837454531e-05	NA	DAP with no linked-gene
1223	pre-G	chr1-157524457-157525341	1.00439599369195e-22	-1.980155141	0.014	0.06	3.49012541868048e-17	NA	DAP with no linked-gene
1224	pre-G	chr1-158680435-158681211	9.06269733117628e-08	-1.545231286	0.01	0.029	0.031491514	NA	DAP with no linked-gene
1225	pre-G	chr1-158691362-158692251	4.4562879432887e-18	-2.327813115	0.008	0.039	1.54849321597367e-12	NA	DAP with no linked-gene
1226	pre-G	chr1-159651752-159652574	4.18298070927687e-21	-2.688180659	0.006	0.037	1.45352305176307e-15	NA	DAP with no linked-gene
1227	pre-G	chr1-159656993-159658507	2.5970295296578e-08	-1.100592835	0.028	0.062	0.009024288	NA	DAP with no linked-gene
1228	pre-G	chr1-159697221-159698055	2.75309645688428e-25	-3.2249664	0.004	0.039	9.56659722320433e-20	NA	DAP with no linked-gene
1229	pre-G	chr14-22081415-22082637	1.03493769451414e-17	-2.097451432	0.01	0.044	3.59625324778247e-12	NA	DAP with no linked-gene
1230	pre-G	chr1-160380145-160381156	3.93791351878943e-08	-1.086751147	0.025	0.056	0.013683659	NA	DAP with no linked-gene
1231	pre-G	chr1-160692587-160693706	1.71749637225822e-23	-2.014049322	0.015	0.063	5.96804226914149e-18	NA	DAP with no linked-gene
1232	pre-G	chr1-16131704-16132809	4.4182261004879e-09	-1.992485794	0.005	0.022	0.001535267	NA	DAP with no linked-gene
1233	pre-G	chr1-161412956-161414222	6.56749276604558e-10	-1.154046475	0.029	0.067	0.000228211	NA	DAP with no linked-gene
1234	pre-G	chr1-161493926-161494895	1.61114659471516e-09	-1.793205899	0.008	0.028	0.000559849	NA	DAP with no linked-gene
1235	pre-G	chr1-162040742-162041511	2.38796458381935e-20	-1.90608419	0.014	0.058	8.29781873408466e-15	NA	DAP with no linked-gene
1236	pre-G	chr1-162052754-162054333	8.75025021352344e-13	-1.223621978	0.03	0.073	3.04058069544619e-07	NA	DAP with no linked-gene
1237	pre-G	chr1-162218592-162218991	3.25479981656038e-10	-1.470208386	0.015	0.042	0.000113099	NA	DAP with no linked-gene
1238	pre-G	chr1-162659460-162660757	1.33914993995298e-07	-1.014389506	0.027	0.058	0.046533452	NA	DAP with no linked-gene
1239	pre-G	chr1-163126046-163127009	7.57317863583459e-13	-3.046032773	0.002	0.019	2.63156597827298e-07	NA	DAP with no linked-gene
1240	pre-G	chr1-164178114-164179066	2.67671067511767e-09	-2.939600236	0.002	0.013	0.000930117	NA	DAP with no linked-gene
1241	pre-G	chr1-164337590-164339058	9.74552890682757e-20	-2.002267332	0.013	0.054	3.38642511218898e-14	NA	DAP with no linked-gene
1242	pre-G	chr1-164420208-164421134	1.99605303710434e-09	-2.24953169	0.004	0.02	0.000693598	NA	DAP with no linked-gene
1243	pre-G	chr1-164756372-164757284	1.11999758225129e-10	-2.003778635	0.007	0.028	3.89182359868589e-05	NA	DAP with no linked-gene
1244	pre-G	chr1-165750847-165751563	2.22481727882247e-20	-2.067816089	0.012	0.052	7.73090632131626e-15	NA	DAP with no linked-gene
1245	pre-G	chr1-165837137-165838230	7.06795854508917e-11	-1.152966265	0.03	0.07	2.45600957504031e-05	NA	DAP with no linked-gene
1246	pre-G	chr1-166847783-166848702	1.56035872869256e-18	-1.598527628	0.022	0.07	5.42201252839733e-13	NA	DAP with no linked-gene
1247	pre-G	chr1-168423136-168424186	2.51554282624566e-12	-0.933740532	0.057	0.114	8.74113398977975e-07	NA	DAP with no linked-gene
1248	pre-G	chr1-168501525-168502756	1.75820446975963e-12	-1.405191128	0.021	0.058	6.10949680174423e-07	NA	DAP with no linked-gene
1249	pre-G	chr1-168785995-168787466	7.83594393341017e-08	-1.102135033	0.025	0.056	0.02722873	NA	DAP with no linked-gene
1250	pre-G	chr1-168917748-168918762	6.31729332984768e-09	-1.967113938	0.006	0.024	0.002195165	NA	DAP with no linked-gene
1251	pre-G	chr1-169098952-169099685	5.26291691156547e-19	-2.333314706	0.008	0.045	1.82878468301533e-13	NA	DAP with no linked-gene
1252	pre-G	chr1-169251931-169252634	9.14394489688537e-10	-2.411444582	0.004	0.022	0.000317738	NA	DAP with no linked-gene
1253	pre-G	chr1-169659054-169659938	7.17724788990995e-12	-1.966174393	0.009	0.034	2.49398598302536e-06	NA	DAP with no linked-gene
1254	pre-G	chr1-170516107-170516944	3.59016813750933e-11	-1.27340897	0.025	0.061	1.24752957526243e-05	NA	DAP with no linked-gene
1255	pre-G	chr1-170860460-170861113	3.52516668627356e-11	-1.996554085	0.007	0.029	1.22494254597977e-05	NA	DAP with no linked-gene
1256	pre-G	chr1-170984273-170985482	1.99659761101085e-29	-1.798671912	0.026	0.092	6.93787720862104e-24	NA	DAP with no linked-gene
1257	pre-G	chr1-171262357-171264364	6.00496859318445e-17	-0.875142186	0.087	0.171	2.0866365116027e-11	NA	DAP with no linked-gene
1258	pre-G	chr1-171356625-171357171	2.18271881776139e-08	-1.187894724	0.021	0.05	0.00758462	NA	DAP with no linked-gene
1259	pre-G	chr1-171424449-171425693	3.93136843760122e-08	-0.703403614	0.079	0.135	0.013660916	NA	DAP with no linked-gene
1260	pre-G	chr1-172539391-172540685	3.23803358577261e-14	-1.080130281	0.047	0.103	1.12516810055219e-08	NA	DAP with no linked-gene
1261	pre-G	chr1-172562604-172563776	3.76080357062502e-09	-0.660684934	0.106	0.174	0.001306823	NA	DAP with no linked-gene
1262	pre-G	chr1-174654185-174654965	1.8300380214022e-20	-3.522343252	0.002	0.029	6.35910761866943e-15	NA	DAP with no linked-gene
1263	pre-G	chr1-175529397-175531203	1.41640209078817e-08	-0.825296398	0.052	0.096	0.004921785	NA	DAP with no linked-gene
1264	pre-G	chr14-37716422-37717049	2.73507508020174e-08	-2.263860714	0.003	0.014	0.009503976	NA	DAP with no linked-gene
1265	pre-G	chr14-37770122-37771054	9.50052482196434e-14	-2.28004003	0.006	0.029	3.30128986776028e-08	NA	DAP with no linked-gene
1266	pre-G	chr14-46143739-46145076	3.48980623120458e-16	-1.937608795	0.011	0.045	1.21265531825012e-10	NA	DAP with no linked-gene
1267	pre-G	chr14-46582941-46583545	1.15158934938609e-12	-2.766439524	0.003	0.021	4.00160025071425e-07	NA	DAP with no linked-gene
1268	pre-G	chr14-48334364-48334738	1.07812952234903e-09	-1.98925577	0.006	0.024	0.000374634	NA	DAP with no linked-gene
1269	pre-G	chr14-48564793-48565546	3.84942659808188e-10	-1.368926418	0.017	0.048	0.000133762	NA	DAP with no linked-gene
1270	pre-G	chr14-49241064-49242041	4.17143901135261e-27	-2.430379797	0.01	0.057	1.44951248485986e-21	NA	DAP with no linked-gene
1271	pre-G	chr1-178277555-178278351	2.11703024778159e-10	-1.430442326	0.017	0.048	7.35636255650385e-05	NA	DAP with no linked-gene
1272	pre-G	chr1-178786765-178787368	7.22936102057655e-09	-1.501762101	0.012	0.035	0.002512095	NA	DAP with no linked-gene
1273	pre-G	chr1-179061421-179062240	2.61434884650403e-09	-1.387262637	0.017	0.044	0.000908447	NA	DAP with no linked-gene
1274	pre-G	chr1-179180503-179181285	2.09948318007751e-09	-2.115897491	0.005	0.023	0.000729539	NA	DAP with no linked-gene
1275	pre-G	chr1-180478337-180478882	4.69917394018959e-13	-1.776701688	0.013	0.044	1.63289245660678e-07	NA	DAP with no linked-gene
1276	pre-G	chr1-181415078-181416542	3.08868351580519e-10	-1.25501875	0.025	0.061	0.000107327	NA	DAP with no linked-gene
1277	pre-G	chr1-181529162-181529703	2.89093308291866e-08	-2.023843513	0.005	0.022	0.010045559	NA	DAP with no linked-gene
1278	pre-G	chr1-182666963-182667630	1.04858011850984e-07	-1.430632708	0.012	0.033	0.036436586	NA	DAP with no linked-gene
1279	pre-G	chr1-183193677-183194892	7.24186370436843e-13	-1.569273468	0.015	0.048	2.51643900931247e-07	NA	DAP with no linked-gene
1280	pre-G	chr1-183212392-183213248	4.01049518370959e-09	-1.259680558	0.02	0.049	0.001393587	NA	DAP with no linked-gene
1281	pre-G	chr1-183252534-183253404	1.17521479895237e-24	-2.410290769	0.009	0.051	4.08369514413963e-19	NA	DAP with no linked-gene
1282	pre-G	chr1-183260871-183261331	1.7496177652873e-09	-2.077603907	0.005	0.023	0.000607966	NA	DAP with no linked-gene
1283	pre-G	chr1-183266800-183268054	4.16159687169621e-15	-1.098953262	0.045	0.103	1.44609248896136e-09	NA	DAP with no linked-gene
1284	pre-G	chr1-183636677-183637619	1.14951399424917e-12	-1.620896508	0.016	0.051	3.99438870291674e-07	NA	DAP with no linked-gene
1285	pre-G	chr1-183639808-183641000	7.26154957235289e-23	-2.164773522	0.013	0.058	2.52327955314904e-17	NA	DAP with no linked-gene
1286	pre-G	chr1-183711558-183712161	3.04041703282142e-08	-1.987226576	0.005	0.019	0.010564993	NA	DAP with no linked-gene
1287	pre-G	chr1-184296899-184297876	1.70929072421679e-12	-2.177471559	0.006	0.028	5.93952887304473e-07	NA	DAP with no linked-gene
1288	pre-G	chr1-184357449-184358693	7.02420070695047e-08	-1.824384074	0.006	0.023	0.024408044	NA	DAP with no linked-gene
1289	pre-G	chr1-185252790-185253707	6.76538879130107e-13	-1.556865021	0.016	0.05	2.35087112414525e-07	NA	DAP with no linked-gene
1290	pre-G	chr1-185550415-185551209	2.04762117175806e-08	-1.178712182	0.019	0.046	0.007115176	NA	DAP with no linked-gene
1291	pre-G	chr1-185574516-185575529	6.85654050006004e-28	-2.091605599	0.016	0.069	2.38254497566336e-22	NA	DAP with no linked-gene
1292	pre-G	chr1-185610072-185611289	2.70915592201011e-09	-0.917878512	0.05	0.099	0.000941391	NA	DAP with no linked-gene
1293	pre-G	chr1-186644820-186645682	6.97490247580684e-10	-1.733537572	0.008	0.03	0.000242367	NA	DAP with no linked-gene
1294	pre-G	chr1-187964877-187965851	3.25734104968352e-08	-1.077565924	0.028	0.062	0.011318772	NA	DAP with no linked-gene
1295	pre-G	chr1-188006649-188007712	7.97624823989631e-11	-1.732760949	0.01	0.034	2.77162661964037e-05	NA	DAP with no linked-gene
1296	pre-G	chr1-189034050-189034990	1.39511194519695e-07	-1.729801036	0.007	0.025	0.048478047	NA	DAP with no linked-gene
1297	pre-G	chr1-189184952-189185556	4.03042734462867e-08	-1.020125484	0.03	0.065	0.01400513	NA	DAP with no linked-gene
1298	pre-G	chr1-189435252-189436308	2.87788083609506e-09	-1.399842703	0.014	0.04	0.00100002	NA	DAP with no linked-gene
1299	pre-G	chr1-189730980-189731394	6.71548082580128e-11	-1.546766913	0.015	0.044	2.33352885475356e-05	NA	DAP with no linked-gene
1300	pre-G	chr1-189879608-189880985	7.11104608255614e-14	-1.226558279	0.034	0.083	2.47098184799702e-08	NA	DAP with no linked-gene
1301	pre-G	chr1-190143421-190143983	3.86253289621825e-11	-2.130251964	0.006	0.026	1.3421722434424e-05	NA	DAP with no linked-gene
1302	pre-G	chr1-191771021-191772430	5.75311796431579e-08	-1.131126888	0.023	0.053	0.019991222	NA	DAP with no linked-gene
1303	pre-G	chr1-191980984-191981916	1.85513356384667e-11	-1.361190433	0.02	0.056	6.44631086433259e-06	NA	DAP with no linked-gene
1304	pre-G	chr1-192477323-192479441	2.35904994330894e-11	-1.405362663	0.019	0.054	8.19734469550706e-06	NA	DAP with no linked-gene
1305	pre-G	chr1-193315567-193316586	3.17719494378879e-11	-1.346985238	0.02	0.052	1.10402758504245e-05	NA	DAP with no linked-gene
1306	pre-G	chr1-193541730-193542697	4.24871422274577e-09	-1.110773412	0.028	0.063	0.001476364	NA	DAP with no linked-gene
1307	pre-G	chr1-194353930-194355618	3.81094978901163e-12	-0.794483486	0.093	0.165	1.32424788743471e-06	NA	DAP with no linked-gene
1308	pre-G	chr1-194419380-194420621	2.76101658272608e-08	-1.476068321	0.012	0.033	0.009594118	NA	DAP with no linked-gene
1309	pre-G	chr1-194773714-194774360	3.96059781119587e-16	-1.938711009	0.011	0.045	1.3762483304234e-10	NA	DAP with no linked-gene
1310	pre-G	chr1-23443431-23445361	4.48159278062505e-08	-1.39249436	0.014	0.039	0.015572863	NA	DAP with no linked-gene
1311	pre-G	chr1-24126014-24127106	2.24210033598465e-16	-1.920460446	0.012	0.044	7.79096235249625e-11	NA	DAP with no linked-gene
1312	pre-G	chr14-74265766-74266673	4.57011366608079e-19	-2.271830697	0.008	0.042	1.58804594725808e-13	NA	DAP with no linked-gene
1313	pre-G	chr1-26639914-26640426	9.10654589249655e-11	-2.54027919	0.004	0.022	3.16438809945416e-05	NA	DAP with no linked-gene
1314	pre-G	chr1-30216309-30217379	5.84048162167033e-08	-1.103517771	0.028	0.062	0.020294798	NA	DAP with no linked-gene
1315	pre-G	chr1-3094357-3095327	2.8957434559627e-11	-3.061374714	0.002	0.019	1.0062274147952e-05	NA	DAP with no linked-gene
1316	pre-G	chr1-31058045-31059404	2.20157748596581e-10	-2.155871454	0.005	0.026	7.65015152710828e-05	NA	DAP with no linked-gene
1317	pre-G	chr1-3131716-3132519	1.05930642752507e-09	-1.593862949	0.011	0.033	0.000368093	NA	DAP with no linked-gene
1318	pre-G	chr1-32786314-32787379	4.09848525733971e-14	-2.462233944	0.005	0.03	1.42416214964669e-08	NA	DAP with no linked-gene
1319	pre-G	chr1-34664358-34665747	4.09486011086275e-13	-1.57047653	0.016	0.051	1.42290246562314e-07	NA	DAP with no linked-gene
1320	pre-G	chr1-34767511-34769233	1.09079320093691e-12	-1.018119002	0.05	0.104	3.79034275427564e-07	NA	DAP with no linked-gene
1321	pre-G	chr1-35686906-35688489	6.29505400428915e-15	-1.048919782	0.053	0.115	2.18743684068042e-09	NA	DAP with no linked-gene
1322	pre-G	chr1-35769772-35770764	6.0213938221982e-10	-1.376531916	0.017	0.048	0.000209234	NA	DAP with no linked-gene
1323	pre-G	chr1-35925865-35927294	2.61721315650069e-11	-1.028839126	0.04	0.087	9.09442313686641e-06	NA	DAP with no linked-gene
1324	pre-G	chr1-36355164-36355804	2.68602479995941e-08	-1.710992385	0.007	0.024	0.009333533	NA	DAP with no linked-gene
1325	pre-G	chr1-36919661-36921029	1.63796060481667e-11	-1.195562413	0.031	0.072	5.69166740764719e-06	NA	DAP with no linked-gene
1326	pre-G	chr1-37089849-37090380	9.6609662589447e-08	-1.620366149	0.008	0.024	0.033570409	NA	DAP with no linked-gene
1327	pre-G	chr1-37956303-37957349	1.00329134432856e-17	-1.410909739	0.03	0.085	3.48628692784011e-12	NA	DAP with no linked-gene
1328	pre-G	chr14-87631086-87632158	9.22557036503841e-13	-1.598780397	0.015	0.049	3.20574731829537e-07	NA	DAP with no linked-gene
1329	pre-G	chr1-39605520-39606031	4.80254807434773e-08	-1.814635695	0.006	0.022	0.016688134	NA	DAP with no linked-gene
1330	pre-G	chr1-39606425-39607396	5.69403165571995e-17	-1.7991858	0.015	0.055	1.97859058988785e-11	NA	DAP with no linked-gene
1331	pre-G	chr1-39713700-39714747	3.20635452635781e-11	-1.688565925	0.011	0.036	1.11416010259144e-05	NA	DAP with no linked-gene
1332	pre-G	chr1-39845111-39846699	2.20368577078413e-09	-1.138975226	0.025	0.058	0.000765748	NA	DAP with no linked-gene
1333	pre-G	chr1-40139242-40140889	1.20728501664882e-12	-1.555075226	0.016	0.049	4.19513434010217e-07	NA	DAP with no linked-gene
1334	pre-G	chr1-40265285-40267525	7.16923305696324e-08	-0.642487062	0.091	0.148	0.024912009	NA	DAP with no linked-gene
1335	pre-G	chr1-40568993-40569692	5.90588222677181e-09	-2.276859675	0.003	0.017	0.002052205	NA	DAP with no linked-gene
1336	pre-G	chr1-42465301-42466179	1.05020482354586e-08	-1.569765099	0.011	0.033	0.003649304	NA	DAP with no linked-gene
1337	pre-G	chr1-4356920-4358016	4.34691914282285e-12	-2.090011733	0.007	0.032	1.5104891983438e-06	NA	DAP with no linked-gene
1338	pre-G	chr1-4384469-4385254	1.22995619031679e-12	-3.338997373	0.002	0.018	4.2739132679223e-07	NA	DAP with no linked-gene
1339	pre-G	chr1-44176568-44177485	1.24655780450539e-08	-1.488664314	0.011	0.033	0.004331601	NA	DAP with no linked-gene
1340	pre-G	chr1-45379716-45380753	5.50022529862416e-16	-2.026113096	0.01	0.042	1.91124578789242e-10	NA	DAP with no linked-gene
1341	pre-G	chr14-98405536-98406734	7.11058648157141e-10	-2.124172714	0.005	0.023	0.000247082	NA	DAP with no linked-gene
1342	pre-G	chr1-45838273-45838667	5.14431272780949e-10	-2.9502697	0.002	0.015	0.000178757	NA	DAP with no linked-gene
1343	pre-G	chr1-45855820-45856521	8.19868629975291e-22	-2.614459803	0.006	0.041	2.84892050886964e-16	NA	DAP with no linked-gene
1344	pre-G	chr1-45904784-45905989	1.24308001667627e-09	-0.999574248	0.038	0.079	0.000431952	NA	DAP with no linked-gene
1345	pre-G	chr1-46933607-46935014	1.87461828702322e-11	-2.07266576	0.006	0.027	6.51401735466264e-06	NA	DAP with no linked-gene
1346	pre-G	chr1-47096740-47097868	4.31374969933553e-15	-1.556172997	0.021	0.064	1.49896331427361e-09	NA	DAP with no linked-gene
1347	pre-G	chr1-47103067-47104373	5.35279945321995e-10	-1.365266757	0.02	0.054	0.000186002	NA	DAP with no linked-gene
1348	pre-G	chr1-51236665-51237363	1.02258156474994e-07	-2.128118706	0.004	0.016	0.035533176	NA	DAP with no linked-gene
1349	pre-G	chr1-51409960-51410696	7.9427657020621e-11	-2.641042376	0.003	0.019	2.75999193998105e-05	NA	DAP with no linked-gene
1350	pre-G	chr1-51750174-51750996	4.02635309183491e-16	-2.019940684	0.01	0.044	1.39909730411625e-10	NA	DAP with no linked-gene
1351	pre-G	chr1-51796588-51797553	2.68761186601776e-13	-3.050024883	0.002	0.02	9.33904809263181e-08	NA	DAP with no linked-gene
1352	pre-G	chr1-53740785-53741292	2.66759829770471e-15	-2.969275408	0.003	0.024	9.26950394477921e-10	NA	DAP with no linked-gene
1353	pre-G	chr1-55461567-55462677	1.19380381704675e-15	-2.174957239	0.007	0.035	4.14828919366491e-10	NA	DAP with no linked-gene
1354	pre-G	chr1-57466348-57467234	1.08411761907879e-15	-3.276191604	0.002	0.023	3.76714610865594e-10	NA	DAP with no linked-gene
1355	pre-G	chr1-57520516-57521356	7.28424781525074e-20	-1.649883659	0.023	0.075	2.5311668520824e-14	NA	DAP with no linked-gene
1356	pre-G	chr1-57607672-57608730	4.62130028535785e-08	-1.33411157	0.015	0.037	0.016058325	NA	DAP with no linked-gene
1357	pre-G	chr1-61608020-61608725	2.1447081779781e-09	-2.625533234	0.003	0.017	0.000745254	NA	DAP with no linked-gene
1358	pre-G	chr1-62041510-62042217	3.56146217220795e-10	-1.450586386	0.015	0.043	0.000123755	NA	DAP with no linked-gene
1359	pre-G	chr1-62382568-62383541	6.28890707388007e-12	-1.37538588	0.023	0.063	2.18530087456722e-06	NA	DAP with no linked-gene
1360	pre-G	chr1-62416462-62417799	1.05952766450111e-09	-1.37500737	0.017	0.045	0.00036817	NA	DAP with no linked-gene
1361	pre-G	chr1-62420991-62421290	6.96525665337909e-08	-2.945164117	0.001	0.011	0.024203222	NA	DAP with no linked-gene
1362	pre-G	chr1-62476797-62477617	1.02153988680041e-08	-2.191103109	0.004	0.018	0.003549698	NA	DAP with no linked-gene
1363	pre-G	chr1-62750984-62751930	1.1224863281302e-10	-1.115282997	0.032	0.074	3.90047161730324e-05	NA	DAP with no linked-gene
1364	pre-G	chr1-63847713-63849078	1.18413816871376e-22	-2.02701147	0.016	0.065	4.11470251555502e-17	NA	DAP with no linked-gene
1365	pre-G	chr15-27782513-27783011	6.86836188070222e-09	-1.074859028	0.03	0.068	0.002386653	NA	DAP with no linked-gene
1366	pre-G	chr15-27783531-27783869	8.83721354004538e-10	-1.388629736	0.017	0.045	0.00030708	NA	DAP with no linked-gene
1367	pre-G	chr1-64361374-64362572	2.73973166433153e-10	-1.499197683	0.014	0.042	9.5201565738024e-05	NA	DAP with no linked-gene
1368	pre-G	chr1-6558694-6559452	5.07033008431157e-08	-1.30466761	0.015	0.037	0.017618636	NA	DAP with no linked-gene
1369	pre-G	chr1-66219758-66220776	7.03179088460379e-09	-2.383443674	0.003	0.016	0.002443442	NA	DAP with no linked-gene
1370	pre-G	chr1-66871303-66872042	2.99121646083032e-12	-1.873354523	0.009	0.036	1.03940285189163e-06	NA	DAP with no linked-gene
1371	pre-G	chr1-6873533-6874553	1.24895615596324e-07	-1.044060598	0.029	0.063	0.043399353	NA	DAP with no linked-gene
1372	pre-G	chr1-69318923-69320303	5.8955105140368e-09	-1.457178431	0.013	0.036	0.002048601	NA	DAP with no linked-gene
1373	pre-G	chr1-7027570-7028084	3.98891588473674e-09	-2.309782519	0.003	0.018	0.001386088	NA	DAP with no linked-gene
1374	pre-G	chr1-70376488-70377470	4.16765738478881e-09	-1.64912687	0.01	0.032	0.001448198	NA	DAP with no linked-gene
1375	pre-G	chr1-71397346-71398356	3.927567452826e-11	-1.814746369	0.009	0.033	1.36477077634524e-05	NA	DAP with no linked-gene
1376	pre-G	chr1-71820635-71821748	2.2791747597245e-15	-2.426896453	0.006	0.032	7.91979041382867e-10	NA	DAP with no linked-gene
1377	pre-G	chr1-72023927-72024607	1.27149176662843e-17	-1.620375487	0.02	0.067	4.41824316526881e-12	NA	DAP with no linked-gene
1378	pre-G	chr1-72029448-72031328	7.1357132401776e-10	-1.048988068	0.039	0.079	0.000247955	NA	DAP with no linked-gene
1379	pre-G	chr1-72081735-72082624	2.80700453422276e-10	-2.44240309	0.003	0.018	9.75391970574395e-05	NA	DAP with no linked-gene
1380	pre-G	chr1-72599021-72600150	4.20490235110917e-09	-1.164943195	0.024	0.057	0.00146114	NA	DAP with no linked-gene
1381	pre-G	chr15-38701759-38703233	9.39238596566894e-08	-1.161293536	0.021	0.049	0.032637132	NA	DAP with no linked-gene
1382	pre-G	chr1-72970118-72970992	7.29789974306176e-08	-1.330652694	0.016	0.04	0.025359107	NA	DAP with no linked-gene
1383	pre-G	chr1-73361792-73362513	1.12604558869544e-07	-0.814347755	0.05	0.091	0.039128395	NA	DAP with no linked-gene
1384	pre-G	chr1-73633195-73633893	4.82032498261855e-09	-1.78435543	0.008	0.028	0.001674991	NA	DAP with no linked-gene
1385	pre-G	chr1-73792946-73794323	1.30853907289474e-10	-0.995817996	0.043	0.088	4.54697699744828e-05	NA	DAP with no linked-gene
1386	pre-G	chr1-74030692-74031639	4.01415163514342e-09	-0.757324165	0.072	0.128	0.001394857	NA	DAP with no linked-gene
1387	pre-G	chr1-74253845-74254554	3.27615708347913e-08	-1.214116256	0.02	0.049	0.011384154	NA	DAP with no linked-gene
1388	pre-G	chr1-74750542-74751188	1.84631967041923e-12	-1.784912631	0.011	0.038	6.41568390675626e-07	NA	DAP with no linked-gene
1389	pre-G	chr1-75463439-75464288	1.36961514213467e-09	-0.967485688	0.04	0.082	0.000475921	NA	DAP with no linked-gene
1390	pre-G	chr1-75516679-75517332	7.26983896135986e-11	-1.056355393	0.036	0.079	2.52615999148813e-05	NA	DAP with no linked-gene
1391	pre-G	chr1-75733145-75733923	4.35810718342517e-11	-1.610374221	0.013	0.04	1.51437687463249e-05	NA	DAP with no linked-gene
1392	pre-G	chr1-76275733-76276932	5.7516834971423e-08	-1.517878605	0.01	0.029	0.019986237	NA	DAP with no linked-gene
1393	pre-G	chr1-76489469-76491041	2.25006059894712e-19	-1.766598125	0.018	0.064	7.81862307225139e-14	NA	DAP with no linked-gene
1394	pre-G	chr1-76657819-76658756	1.56086299300699e-18	-1.749797907	0.017	0.061	5.42376477125032e-13	NA	DAP with no linked-gene
1395	pre-G	chr1-76819658-76820840	7.40298484051136e-08	-2.472933439	0.003	0.015	0.025724262	NA	DAP with no linked-gene
1396	pre-G	chr1-78425709-78427086	3.01263932002884e-10	-1.266077412	0.023	0.058	0.000104685	NA	DAP with no linked-gene
1397	pre-G	chr1-80543167-80544583	6.73062754598532e-12	-2.137608678	0.006	0.027	2.33879211281671e-06	NA	DAP with no linked-gene
1398	pre-G	chr1-82027778-82028702	4.74954243789953e-09	-2.118297364	0.005	0.021	0.001650395	NA	DAP with no linked-gene
1399	pre-G	chr1-82117026-82117937	2.04461254202163e-12	-1.855064226	0.009	0.035	7.10472189164386e-07	NA	DAP with no linked-gene
1400	pre-G	chr1-82124250-82125586	1.95550796344047e-18	-2.099335402	0.011	0.047	6.79509684676113e-13	NA	DAP with no linked-gene
1401	pre-G	chr1-82203773-82204202	4.84793883996884e-10	-2.387100136	0.004	0.02	0.000168459	NA	DAP with no linked-gene
1402	pre-G	chr1-82246926-82248028	7.97930137370461e-39	-2.936614396	0.009	0.067	2.77268753784175e-33	NA	DAP with no linked-gene
1403	pre-G	chr1-84860241-84861243	3.06389748454193e-13	-1.363667713	0.024	0.067	1.06465841741605e-07	NA	DAP with no linked-gene
1404	pre-G	chr1-85981689-85982623	1.19179150040083e-11	-1.022060272	0.041	0.09	4.14129669516781e-06	NA	DAP with no linked-gene
1405	pre-G	chr1-86439581-86439946	1.71525641236157e-10	-1.346625032	0.021	0.053	5.9602587444946e-05	NA	DAP with no linked-gene
1406	pre-G	chr1-86557708-86558283	1.21338722537579e-07	-1.950470999	0.005	0.018	0.042163386	NA	DAP with no linked-gene
1407	pre-G	chr1-86954388-86955305	1.83374537877427e-08	-1.528391728	0.01	0.03	0.00637199	NA	DAP with no linked-gene
1408	pre-G	chr1-87197133-87197704	5.55137694692863e-09	-1.561313359	0.01	0.032	0.00192902	NA	DAP with no linked-gene
1409	pre-G	chr1-91668006-91669294	2.26915989651981e-09	-1.261810734	0.022	0.055	0.000788499	NA	DAP with no linked-gene
1410	pre-G	chr1-92054738-92055464	2.32295310585389e-09	-2.175220305	0.004	0.021	0.000807191	NA	DAP with no linked-gene
1411	pre-G	chr1-92242473-92243338	4.80723132993096e-10	-1.45159523	0.013	0.037	0.000167044	NA	DAP with no linked-gene
1412	pre-G	chr1-93008952-93009708	1.33511949780922e-08	-0.884585703	0.043	0.085	0.00463934	NA	DAP with no linked-gene
1413	pre-G	chr1-93012089-93012439	1.8776021854474e-09	-1.80974957	0.008	0.029	0.000652439	NA	DAP with no linked-gene
1414	pre-G	chr1-93062558-93064302	4.26412949640206e-17	-1.224955233	0.042	0.101	1.48172103805727e-11	NA	DAP with no linked-gene
1415	pre-G	chr1-9351229-9351980	8.16493087027429e-09	-2.596367824	0.002	0.015	0.002837191	NA	DAP with no linked-gene
1416	pre-G	chr1-94233864-94235906	1.67547445571346e-13	-1.859651803	0.011	0.043	5.82202241243592e-08	NA	DAP with no linked-gene
1417	pre-G	chr1-94278156-94278890	8.58750989639293e-11	-1.548683483	0.013	0.041	2.9840308763481e-05	NA	DAP with no linked-gene
1418	pre-G	chr1-94319323-94320639	9.62321162072059e-12	-1.048915761	0.04	0.087	3.34392169002609e-06	NA	DAP with no linked-gene
1419	pre-G	chr1-96104706-96106016	3.49363405216899e-14	-2.629886839	0.004	0.027	1.21398542861794e-08	NA	DAP with no linked-gene
1420	pre-G	chr1-9779951-9780712	2.24377654292726e-16	-1.833032576	0.015	0.054	7.7967869201908e-11	NA	DAP with no linked-gene
1421	pre-G	chr1-97982282-97982669	1.025609683046e-07	-2.358350374	0.003	0.014	0.035638398	NA	DAP with no linked-gene
1422	pre-G	chr15-61246373-61248195	1.08275960254857e-09	-1.39827342	0.017	0.047	0.000376243	NA	DAP with no linked-gene
1423	pre-G	chr1-97994168-97994691	1.04256139666039e-07	-3.264286268	0.001	0.01	0.036227445	NA	DAP with no linked-gene
1424	pre-G	chr1-99173261-99175038	4.27868783727445e-09	-1.753940907	0.008	0.028	0.00148678	NA	DAP with no linked-gene
1425	pre-G	chr10-101268838-101269764	1.6596727287501e-13	-2.653138013	0.004	0.024	5.76711378149727e-08	NA	DAP with no linked-gene
1426	pre-G	chr10-101350143-101350765	6.58145864247398e-12	-2.265128817	0.005	0.023	2.28695815638007e-06	NA	DAP with no linked-gene
1427	pre-G	chr10-104612672-104613511	1.44181369988605e-09	-1.495065693	0.013	0.038	0.000501009	NA	DAP with no linked-gene
1428	pre-G	chr10-106147632-106148476	3.33283945378848e-15	-3.062423037	0.003	0.024	1.15811171759969e-09	NA	DAP with no linked-gene
1429	pre-G	chr10-106728034-106728617	1.13936569560055e-10	-3.321296937	0.002	0.015	3.95912488735758e-05	NA	DAP with no linked-gene
1430	pre-G	chr10-108361378-108362200	8.31803819354474e-09	-1.95080941	0.006	0.023	0.002890394	NA	DAP with no linked-gene
1431	pre-G	chr10-108535609-108537273	4.35060157868659e-10	-0.876650359	0.056	0.109	0.000151177	NA	DAP with no linked-gene
1432	pre-G	chr10-109371023-109371963	5.36944525546836e-19	-2.918188699	0.004	0.032	1.86580168459642e-13	NA	DAP with no linked-gene
1433	pre-G	chr10-110352015-110352828	4.432394733026e-10	-1.552695507	0.012	0.036	0.000154019	NA	DAP with no linked-gene
1434	pre-G	chr10-110573147-110574000	4.34658981768216e-11	-2.274583661	0.004	0.021	1.51037476279728e-05	NA	DAP with no linked-gene
1435	pre-G	chr10-111653778-111654581	1.09623441720969e-11	-1.687310998	0.011	0.038	3.80925016464109e-06	NA	DAP with no linked-gene
1436	pre-G	chr10-111852861-111853553	1.65348991241924e-09	-1.949076409	0.007	0.025	0.000574563	NA	DAP with no linked-gene
1437	pre-G	chr10-112364248-112365195	3.39852895841896e-08	-2.070541993	0.004	0.019	0.011809378	NA	DAP with no linked-gene
1438	pre-G	chr10-112973115-112974099	2.0378252446486e-19	-2.538000343	0.007	0.039	7.08113705136718e-14	NA	DAP with no linked-gene
1439	pre-G	chr10-113027193-113028090	7.68104828272065e-18	-1.860220674	0.014	0.053	2.66904906252118e-12	NA	DAP with no linked-gene
1440	pre-G	chr10-113089266-113090270	5.49327852208773e-11	-3.460847281	0.001	0.015	1.90883188724765e-05	NA	DAP with no linked-gene
1441	pre-G	chr15-73738094-73738603	4.70650219920267e-11	-2.481856806	0.003	0.02	1.63543891668994e-05	NA	DAP with no linked-gene
1442	pre-G	chr10-115205048-115206303	8.87519368776844e-09	-1.535262897	0.01	0.031	0.003083997	NA	DAP with no linked-gene
1443	pre-G	chr15-7537523-7538336	2.52916584496135e-08	-1.705295802	0.008	0.027	0.008788472	NA	DAP with no linked-gene
1444	pre-G	chr10-116291238-116292326	4.02645918885094e-17	-2.021609686	0.01	0.045	1.39913417123787e-11	NA	DAP with no linked-gene
1445	pre-G	chr10-116393423-116394971	1.11513948138708e-15	-1.364771512	0.029	0.079	3.87494242689791e-10	NA	DAP with no linked-gene
1446	pre-G	chr10-117905333-117906835	7.04037639090869e-10	-0.819421338	0.061	0.111	0.000244643	NA	DAP with no linked-gene
1447	pre-G	chr10-118633347-118634088	7.02122937630625e-08	-1.372158009	0.013	0.035	0.024397719	NA	DAP with no linked-gene
1448	pre-G	chr10-120377147-120377946	8.88800386802027e-09	-1.159465298	0.023	0.053	0.003088448	NA	DAP with no linked-gene
1449	pre-G	chr10-120832983-120834180	6.68371917824647e-15	-1.987313064	0.01	0.04	2.32249215865297e-09	NA	DAP with no linked-gene
1450	pre-G	chr10-122854358-122855870	4.46403552185424e-10	-1.0899584	0.032	0.072	0.000155119	NA	DAP with no linked-gene
1451	pre-G	chr10-122869542-122871177	8.72941581476024e-10	-1.187357893	0.026	0.063	0.000303334	NA	DAP with no linked-gene
1452	pre-G	chr10-12418618-12419925	1.9332555302591e-12	-1.264307805	0.03	0.076	6.71777297932085e-07	NA	DAP with no linked-gene
1453	pre-G	chr10-124689558-124690064	3.28622326860045e-10	-3.932812164	0.001	0.011	0.000114191	NA	DAP with no linked-gene
1454	pre-G	chr10-125516976-125517684	4.25683008487892e-09	-1.917642889	0.007	0.025	0.001479185	NA	DAP with no linked-gene
1455	pre-G	chr10-126402952-126404220	1.03441420858572e-07	-1.525181755	0.01	0.03	0.035944342	NA	DAP with no linked-gene
1456	pre-G	chr10-12645710-12646512	3.00764532836622e-11	-1.427183756	0.019	0.051	1.04511163692734e-05	NA	DAP with no linked-gene
1457	pre-G	chr10-12701439-12702439	5.99879531870695e-16	-1.977060382	0.01	0.042	2.08449139132088e-10	NA	DAP with no linked-gene
1458	pre-G	chr10-127877654-127879716	1.45703874979943e-10	-0.985032452	0.045	0.094	5.06299109974055e-05	NA	DAP with no linked-gene
1459	pre-G	chr10-128309740-128310755	2.17200125926523e-11	-1.458975816	0.018	0.052	7.54737857575779e-06	NA	DAP with no linked-gene
1460	pre-G	chr10-12986898-12987423	8.32407612261638e-08	-1.368245619	0.013	0.034	0.028924916	NA	DAP with no linked-gene
1461	pre-G	chr10-130372531-130373429	1.22508013229707e-13	-1.298118187	0.029	0.072	4.25696969771248e-08	NA	DAP with no linked-gene
1462	pre-G	chr10-13170477-13171493	6.93974894086402e-10	-1.41582239	0.016	0.042	0.000241146	NA	DAP with no linked-gene
1463	pre-G	chr10-13251273-13251859	4.43071735967808e-12	-3.036360062	0.002	0.018	1.53960782172774e-06	NA	DAP with no linked-gene
1464	pre-G	chr10-15759126-15760641	9.98046319920866e-16	-2.047421886	0.009	0.037	3.46806125477702e-10	NA	DAP with no linked-gene
1465	pre-G	chr10-16713015-16713662	9.10943444007467e-11	-2.177235749	0.005	0.024	3.16539182640935e-05	NA	DAP with no linked-gene
1466	pre-G	chr10-17131396-17132267	1.38244727032037e-11	-2.137138483	0.006	0.028	4.80379689727273e-06	NA	DAP with no linked-gene
1467	pre-G	chr10-17410875-17411934	7.8086048571964e-17	-1.589038197	0.02	0.064	2.71337305880289e-11	NA	DAP with no linked-gene
1468	pre-G	chr10-18474768-18475600	1.83497762963064e-09	-1.37997954	0.015	0.041	0.000637627	NA	DAP with no linked-gene
1469	pre-G	chr10-18708571-18709548	3.62768639934455e-24	-2.09740046	0.014	0.061	1.26056660847624e-18	NA	DAP with no linked-gene
1470	pre-G	chr10-19698666-19699609	1.56406579764463e-08	-2.664156023	0.002	0.014	0.005434894	NA	DAP with no linked-gene
1471	pre-G	chr10-19813424-19814146	7.48059868441567e-08	-2.229005967	0.004	0.017	0.025993958	NA	DAP with no linked-gene
1472	pre-G	chr10-20045671-20046691	1.05508961653366e-09	-1.628054075	0.011	0.035	0.000366628	NA	DAP with no linked-gene
1473	pre-G	chr10-20492390-20493179	4.78176567839777e-09	-2.047390062	0.005	0.023	0.001661592	NA	DAP with no linked-gene
1474	pre-G	chr10-20528291-20529276	2.13911577631373e-12	-1.215209695	0.03	0.071	7.43310645532377e-07	NA	DAP with no linked-gene
1475	pre-G	chr10-20542847-20543410	2.1800180228073e-14	-2.751220777	0.003	0.025	7.57523562655196e-09	NA	DAP with no linked-gene
1476	pre-G	chr10-20906866-20907812	1.30998778295531e-15	-1.957695702	0.01	0.042	4.55201104760226e-10	NA	DAP with no linked-gene
1477	pre-G	chr10-20934920-20935662	1.36440671835145e-07	-1.397542813	0.012	0.034	0.047411087	NA	DAP with no linked-gene
1478	pre-G	chr10-21090558-21091637	4.88502363578001e-09	-1.551271665	0.013	0.038	0.001697472	NA	DAP with no linked-gene
1479	pre-G	chr10-21195275-21196210	2.30364883245338e-10	-1.849499067	0.009	0.032	8.00483414545063e-05	NA	DAP with no linked-gene
1480	pre-G	chr10-21245092-21246265	1.2796949849733e-15	-1.303128299	0.03	0.077	4.44674811853448e-10	NA	DAP with no linked-gene
1481	pre-G	chr10-24958256-24959888	5.53858346887093e-13	-0.855408956	0.076	0.143	1.92457467668061e-07	NA	DAP with no linked-gene
1482	pre-G	chr10-25046254-25047665	1.61452919500107e-10	-1.045017445	0.037	0.079	5.61024677324947e-05	NA	DAP with no linked-gene
1483	pre-G	chr10-25426790-25428387	3.19653510618516e-19	-1.221191489	0.047	0.113	1.11074800137275e-13	NA	DAP with no linked-gene
1484	pre-G	chr10-25811744-25812742	8.46936612624925e-09	-1.803782584	0.007	0.026	0.002942978	NA	DAP with no linked-gene
1485	pre-G	chr10-26034356-26035904	1.7331959980718e-11	-0.952896493	0.053	0.106	6.02259611389979e-06	NA	DAP with no linked-gene
1486	pre-G	chr10-26296680-26297899	6.16779084192667e-14	-1.468741107	0.02	0.058	2.14321480070689e-08	NA	DAP with no linked-gene
1487	pre-G	chr10-27629441-27630467	4.04089191165651e-12	-3.40749535	0.002	0.017	1.40414932592196e-06	NA	DAP with no linked-gene
1488	pre-G	chr10-27926797-27927789	1.19221940744361e-16	-2.589036346	0.005	0.032	4.14278360795543e-11	NA	DAP with no linked-gene
1489	pre-G	chr10-28306097-28307137	2.02687767107095e-16	-1.561420736	0.021	0.065	7.04309587532089e-11	NA	DAP with no linked-gene
1490	pre-G	chr10-29352475-29353250	1.40351612689138e-08	-1.359246831	0.015	0.039	0.004877008	NA	DAP with no linked-gene
1491	pre-G	chr10-30327443-30329046	1.02548721807634e-13	-1.112831798	0.043	0.098	3.56341425973256e-08	NA	DAP with no linked-gene
1492	pre-G	chr10-32425386-32426350	6.83674064307952e-11	-2.147712361	0.005	0.025	2.37566482236049e-05	NA	DAP with no linked-gene
1493	pre-G	chr10-32870581-32871427	1.56024728367106e-09	-1.532549518	0.013	0.038	0.000542163	NA	DAP with no linked-gene
1494	pre-G	chr10-3307521-3308742	3.31074260670541e-10	-1.778761353	0.009	0.032	0.000115043	NA	DAP with no linked-gene
1495	pre-G	chr10-3467982-3469235	1.66124411153607e-12	-2.596758756	0.004	0.023	5.7725741009711e-07	NA	DAP with no linked-gene
1496	pre-G	chr10-36384520-36385526	6.45265326074652e-24	-1.687944985	0.025	0.083	2.2422002183105e-18	NA	DAP with no linked-gene
1497	pre-G	chr10-37416002-37416874	2.78609456958154e-11	-2.678836402	0.003	0.02	9.68126071511043e-06	NA	DAP with no linked-gene
1498	pre-G	chr10-37422358-37423384	1.34688708674269e-21	-2.086533595	0.013	0.056	4.68023059336783e-16	NA	DAP with no linked-gene
1499	pre-G	chr10-37484419-37485113	3.63971755937381e-09	-2.266791319	0.004	0.02	0.001264747	NA	DAP with no linked-gene
1500	pre-G	chr10-3786638-3787595	3.48086874116532e-17	-2.070634824	0.01	0.046	1.20954967452383e-11	NA	DAP with no linked-gene
1501	pre-G	chr10-38103030-38104160	2.89768829800358e-17	-1.749151156	0.016	0.055	1.00690321823178e-11	NA	DAP with no linked-gene
1502	pre-G	chr10-38288366-38289382	1.79032550262328e-17	-1.913268103	0.014	0.055	6.2211125727905e-12	NA	DAP with no linked-gene
1503	pre-G	chr10-3919921-3921119	4.26931082103674e-13	-1.821447802	0.011	0.039	1.48352147064795e-07	NA	DAP with no linked-gene
1504	pre-G	chr16-25280990-25282025	4.86549136343413e-13	-1.892988209	0.01	0.037	1.69068526642291e-07	NA	DAP with no linked-gene
1505	pre-G	chr10-40650623-40652367	8.22258805815745e-15	-1.303406055	0.033	0.081	2.85722601138884e-09	NA	DAP with no linked-gene
1506	pre-G	chr10-41473961-41474404	1.33730771805387e-11	-1.710292752	0.011	0.036	4.64694372407949e-06	NA	DAP with no linked-gene
1507	pre-G	chr10-41934354-41935642	1.447619204649e-14	-1.204431574	0.039	0.093	5.03025959327458e-09	NA	DAP with no linked-gene
1508	pre-G	chr10-41967265-41968238	6.51225161030544e-08	-1.38825049	0.013	0.036	0.022629098	NA	DAP with no linked-gene
1509	pre-G	chr10-42384621-42385519	5.5617772971281e-08	-0.983220637	0.036	0.072	0.019326342	NA	DAP with no linked-gene
1510	pre-G	chr10-42828804-42829378	2.60425734288e-11	-2.508715139	0.003	0.021	9.04940362790657e-06	NA	DAP with no linked-gene
1511	pre-G	chr16-30973263-30973838	2.9350511370885e-11	-2.454811978	0.004	0.021	1.0198862443712e-05	NA	DAP with no linked-gene
1512	pre-G	chr16-31863986-31864216	7.74667441824114e-08	-2.968496146	0.001	0.01	0.026918532	NA	DAP with no linked-gene
1513	pre-G	chr10-4324920-4326135	1.30065809443034e-09	-1.095837225	0.032	0.072	0.000451959	NA	DAP with no linked-gene
1514	pre-G	chr10-46697301-46698555	2.09077648838189e-09	-0.844317991	0.055	0.104	0.000726513	NA	DAP with no linked-gene
1515	pre-G	chr10-4780891-4781703	5.63887753189035e-11	-2.759278006	0.003	0.019	1.95942535916892e-05	NA	DAP with no linked-gene
1516	pre-G	chr16-33368698-33370023	2.30226847039247e-08	-1.410552126	0.014	0.038	0.008000038	NA	DAP with no linked-gene
1517	pre-G	chr16-33665777-33666779	2.17803205362117e-09	-1.127453084	0.027	0.061	0.000756833	NA	DAP with no linked-gene
1518	pre-G	chr10-51086120-51086875	1.14054880631643e-07	-2.544564192	0.002	0.014	0.03963236	NA	DAP with no linked-gene
1519	pre-G	chr10-52280619-52281633	1.78295732104334e-17	-1.669819957	0.019	0.062	6.19550924702743e-12	NA	DAP with no linked-gene
1520	pre-G	chr16-34270454-34271120	1.19131419589554e-10	-1.720676866	0.01	0.034	4.13963813360761e-05	NA	DAP with no linked-gene
1521	pre-G	chr10-53388155-53389050	1.41662052087432e-07	-1.291999332	0.014	0.037	0.049225438	NA	DAP with no linked-gene
1522	pre-G	chr10-53496131-53497186	5.68932663829227e-13	-1.952867159	0.009	0.036	1.97695566690699e-07	NA	DAP with no linked-gene
1523	pre-G	chr16-35613589-35614907	1.24653839526098e-07	-1.340447743	0.013	0.036	0.043315339	NA	DAP with no linked-gene
1524	pre-G	chr10-54037762-54039090	3.78084233645396e-10	-1.713065341	0.01	0.033	0.000131379	NA	DAP with no linked-gene
1525	pre-G	chr4-137930483-137931572	1.59090994212761e-08	-0.914499407	0.047	0.095	0.005528173	NA	DAP with no linked-gene
1526	pre-G	chr10-54551743-54552469	2.41447581429844e-10	-1.677980217	0.01	0.033	8.38994128331493e-05	NA	DAP with no linked-gene
1527	pre-G	chr10-54979067-54979701	7.24256078998536e-08	-3.020513236	0.001	0.01	0.025166812	NA	DAP with no linked-gene
1528	pre-G	chr10-55467112-55469238	1.37387999051265e-27	-1.414571556	0.047	0.132	4.77402688503288e-22	NA	DAP with no linked-gene
1529	pre-G	chr10-56559381-56560446	4.67223538255434e-22	-2.631157893	0.007	0.042	1.62353171190689e-16	NA	DAP with no linked-gene
1530	pre-G	chr10-56581755-56582467	4.9126286381099e-11	-2.065506422	0.006	0.025	1.70706476231362e-05	NA	DAP with no linked-gene
1531	pre-G	chr10-56813949-56814706	7.13636355503022e-11	-2.381788137	0.004	0.02	2.47977928991968e-05	NA	DAP with no linked-gene
1532	pre-G	chr10-56852528-56853859	5.68438059991736e-11	-1.431404958	0.019	0.052	1.97523699276228e-05	NA	DAP with no linked-gene
1533	pre-G	chr10-57282002-57283263	1.67826821948117e-09	-1.213148899	0.025	0.06	0.000583173	NA	DAP with no linked-gene
1534	pre-G	chr10-59443095-59443736	1.78704384208292e-13	-1.599775856	0.018	0.055	6.20970929466183e-08	NA	DAP with no linked-gene
1535	pre-G	chr10-59746849-59747675	1.39267864756739e-09	-1.95559654	0.007	0.026	0.000483935	NA	DAP with no linked-gene
1536	pre-G	chr10-60328923-60329851	6.3469442394469e-08	-1.236525989	0.02	0.048	0.022054679	NA	DAP with no linked-gene
1537	pre-G	chr10-61751392-61752248	5.44107144184164e-11	-1.758376624	0.009	0.03	1.89069070996834e-05	NA	DAP with no linked-gene
1538	pre-G	chr10-62830982-62832126	5.06088499512343e-11	-1.309033179	0.02	0.051	1.75858162253047e-05	NA	DAP with no linked-gene
1539	pre-G	chr10-62846971-62847697	1.17015420958235e-09	-1.387934912	0.015	0.044	0.000406611	NA	DAP with no linked-gene
1540	pre-G	chr10-63475911-63476767	7.87109939988773e-10	-1.227015615	0.022	0.054	0.000273509	NA	DAP with no linked-gene
1541	pre-G	chr10-64762895-64764421	3.64913374174803e-10	-1.543300491	0.013	0.039	0.000126802	NA	DAP with no linked-gene
1542	pre-G	chr10-66864063-66865605	1.20078439768781e-07	-0.984328349	0.032	0.066	0.041725457	NA	DAP with no linked-gene
1543	pre-G	chr10-67055942-67056933	4.30020286366486e-17	-1.778778142	0.015	0.054	1.49425599208058e-11	NA	DAP with no linked-gene
1544	pre-G	chr10-67934424-67934921	6.91189852987397e-08	-1.738252736	0.007	0.023	0.024017811	NA	DAP with no linked-gene
1545	pre-G	chr10-68099965-68100232	9.96884955657164e-08	-2.469353879	0.002	0.014	0.034640257	NA	DAP with no linked-gene
1546	pre-G	chr10-68230770-68232045	1.36775803144957e-07	-1.198816899	0.02	0.047	0.04752754	NA	DAP with no linked-gene
1547	pre-G	chr10-68318501-68319680	2.47860222039492e-08	-1.603612906	0.009	0.029	0.008612771	NA	DAP with no linked-gene
1548	pre-G	chr10-68347155-68348127	2.73724339759156e-20	-1.536420333	0.028	0.083	9.51151022012104e-15	NA	DAP with no linked-gene
1549	pre-G	chr10-68354380-68355266	9.96566848087662e-08	-1.01322078	0.033	0.07	0.034629203	NA	DAP with no linked-gene
1550	pre-G	chr10-69414644-69415573	9.20654463152651e-13	-2.097986564	0.007	0.031	3.19913616128599e-07	NA	DAP with no linked-gene
1551	pre-G	chr10-6968496-6970010	1.00062208855703e-07	-1.328712088	0.014	0.038	0.034770117	NA	DAP with no linked-gene
1552	pre-G	chr10-69784990-69785753	4.15886299898527e-14	-1.710831505	0.014	0.047	1.44514250920239e-08	NA	DAP with no linked-gene
1553	pre-G	chr10-70064954-70066226	2.74784802945803e-21	-1.439218	0.034	0.097	9.54835972516224e-16	NA	DAP with no linked-gene
1554	pre-G	chr10-70148850-70149651	1.36230871135202e-08	-1.691278992	0.009	0.029	0.004733818	NA	DAP with no linked-gene
1555	pre-G	chr10-70299096-70300153	7.09835303878458e-08	-0.762922115	0.064	0.115	0.024665712	NA	DAP with no linked-gene
1556	pre-G	chr10-70484503-70485562	2.22036766256779e-17	-2.330769146	0.007	0.038	7.71544457227368e-12	NA	DAP with no linked-gene
1557	pre-G	chr10-70493834-70494862	1.76215987833741e-20	-2.838859503	0.005	0.036	6.12324125324075e-15	NA	DAP with no linked-gene
1558	pre-G	chr10-7174026-7174965	6.91866800352304e-08	-1.319974701	0.015	0.039	0.024041334	NA	DAP with no linked-gene
1559	pre-G	chr10-72668911-72669622	1.95710511999142e-16	-1.731560271	0.015	0.054	6.8006467262022e-11	NA	DAP with no linked-gene
1560	pre-G	chr10-72767024-72768051	4.13812735779047e-34	-3.142034559	0.006	0.053	1.43793718492182e-28	NA	DAP with no linked-gene
1561	pre-G	chr10-73435929-73437003	7.73792715214851e-08	-1.624414059	0.009	0.028	0.026888136	NA	DAP with no linked-gene
1562	pre-G	chr10-73748352-73749368	5.01172141618958e-17	-1.818943346	0.015	0.056	1.74149801630464e-11	NA	DAP with no linked-gene
1563	pre-G	chr10-73929511-73930511	2.46730258025371e-17	-2.314093589	0.007	0.038	8.57350637099459e-12	NA	DAP with no linked-gene
1564	pre-G	chr10-73976664-73977936	3.98652553522303e-17	-2.266259762	0.008	0.04	1.38525782560697e-11	NA	DAP with no linked-gene
1565	pre-G	chr10-74042983-74043942	1.50449628608774e-08	-3.102263464	0.001	0.012	0.005227899	NA	DAP with no linked-gene
1566	pre-G	chr10-74440399-74441642	5.19135172825412e-20	-2.487826248	0.007	0.041	1.80391685529238e-14	NA	DAP with no linked-gene
1567	pre-G	chr10-74574552-74575454	1.02799303976378e-07	-1.398958382	0.013	0.035	0.035721216	NA	DAP with no linked-gene
1568	pre-G	chr10-74816790-74817745	1.74418079745222e-26	-2.528899803	0.008	0.048	6.06076664402683e-21	NA	DAP with no linked-gene
1569	pre-G	chr10-74854664-74856254	6.15945863441969e-10	-1.285251977	0.021	0.056	0.000214032	NA	DAP with no linked-gene
1570	pre-G	chr10-75053340-75054611	1.45474082238153e-12	-1.150797079	0.035	0.08	5.05500614665247e-07	NA	DAP with no linked-gene
1571	pre-G	chr10-75230605-75230886	1.64459629224141e-08	-1.829332459	0.007	0.025	0.005714725	NA	DAP with no linked-gene
1572	pre-G	chr10-75489135-75490043	5.49091006905798e-12	-1.488670979	0.016	0.049	1.90800888534661e-06	NA	DAP with no linked-gene
1573	pre-G	chr10-75626890-75628244	1.89776132672248e-21	-1.228959884	0.05	0.127	6.59443594616162e-16	NA	DAP with no linked-gene
1574	pre-G	chr10-76121454-76122273	2.0006251432178e-11	-1.355853039	0.02	0.052	6.95187227891036e-06	NA	DAP with no linked-gene
1575	pre-G	chr10-77159074-77160008	5.38633772905467e-11	-1.470881101	0.015	0.046	1.87167156578056e-05	NA	DAP with no linked-gene
1576	pre-G	chr10-79272038-79272627	2.08489822148015e-09	-3.069607875	0.002	0.014	0.000724471	NA	DAP with no linked-gene
1577	pre-G	chr10-80533340-80534169	2.01591412981813e-15	-1.445093254	0.025	0.066	7.00499921399854e-10	NA	DAP with no linked-gene
1578	pre-G	chr10-80887025-80887694	5.04410772352231e-10	-1.09573381	0.031	0.069	0.000175275	NA	DAP with no linked-gene
1579	pre-G	chr10-8130169-8131010	3.20969803359602e-12	-1.714030027	0.013	0.042	1.11532192120411e-06	NA	DAP with no linked-gene
1580	pre-G	chr10-83353556-83354589	1.67823531621116e-09	-1.396348645	0.016	0.042	0.000583162	NA	DAP with no linked-gene
1581	pre-G	chr10-83914610-83915847	5.90549825546478e-31	-1.947847462	0.023	0.092	2.05207206130018e-25	NA	DAP with no linked-gene
1582	pre-G	chr10-83926686-83928068	8.38609883867497e-34	-2.486504505	0.013	0.07	2.91404355495697e-28	NA	DAP with no linked-gene
1583	pre-G	chr10-84285569-84286390	1.52867609897996e-08	-1.615772368	0.009	0.03	0.00531192	NA	DAP with no linked-gene
1584	pre-G	chr10-84408916-84409668	7.68255849321491e-08	-1.33745175	0.014	0.036	0.026695738	NA	DAP with no linked-gene
1585	pre-G	chr10-87787326-87787947	1.06728887255726e-09	-1.558296338	0.011	0.033	0.000370867	NA	DAP with no linked-gene
1586	pre-G	chr10-87871825-87873205	8.52766656998501e-11	-1.005655706	0.043	0.091	2.96323621807124e-05	NA	DAP with no linked-gene
1587	pre-G	chr10-89532936-89533848	1.54093780791178e-08	-1.31505161	0.016	0.041	0.005354528	NA	DAP with no linked-gene
1588	pre-G	chr10-8967756-8968893	9.46139059495456e-16	-1.700150602	0.017	0.056	3.28769131088779e-10	NA	DAP with no linked-gene
1589	pre-G	chr10-90258889-90259701	5.36342754167031e-10	-1.489614718	0.014	0.041	0.000186371	NA	DAP with no linked-gene
1590	pre-G	chr10-9026411-9027782	1.45603013354505e-21	-2.168863218	0.011	0.05	5.05948630954902e-16	NA	DAP with no linked-gene
1591	pre-G	chr10-90494795-90496110	1.28686688873848e-08	-1.766216158	0.008	0.027	0.004471669	NA	DAP with no linked-gene
1592	pre-G	chr10-9066051-9067125	6.23983620631078e-19	-1.453608788	0.031	0.087	2.1682494841499e-13	NA	DAP with no linked-gene
1593	pre-G	chr16-8578931-8579883	3.34082571271813e-10	-1.256974024	0.023	0.056	0.000116089	NA	DAP with no linked-gene
1594	pre-G	chr10-91881281-91882152	1.1438838937577e-09	-2.241830774	0.004	0.022	0.000397482	NA	DAP with no linked-gene
1595	pre-G	chr16-86816589-86817839	3.15665971621643e-08	-0.927437069	0.034	0.067	0.010968919	NA	DAP with no linked-gene
1596	pre-G	chr16-88035583-88036346	6.38713660566717e-22	-3.163416622	0.004	0.033	2.21943416342026e-16	NA	DAP with no linked-gene
1597	pre-G	chr10-92942977-92943589	8.00239914985845e-10	-3.15342197	0.002	0.014	0.000278071	NA	DAP with no linked-gene
1598	pre-G	chr10-93912672-93913305	7.67432930929207e-09	-2.617519404	0.003	0.015	0.002666714	NA	DAP with no linked-gene
1599	pre-G	chr10-94068493-94069060	9.64204712163962e-12	-2.559794588	0.004	0.023	3.35046674406294e-06	NA	DAP with no linked-gene
1600	pre-G	chr10-94829154-94830249	9.933515295384e-17	-2.156744001	0.009	0.042	3.45174756241651e-11	NA	DAP with no linked-gene
1601	pre-G	chr10-9495006-9495914	1.41458001884384e-11	-2.049769695	0.007	0.029	4.91545337847952e-06	NA	DAP with no linked-gene
1602	pre-G	chr10-95146416-95147451	7.89743517232932e-09	-1.230273694	0.022	0.054	0.00274424	NA	DAP with no linked-gene
1603	pre-G	chr10-96147960-96148907	7.34108062657542e-08	-0.911926414	0.038	0.076	0.025509154	NA	DAP with no linked-gene
1604	pre-G	chr10-96203633-96204598	9.66520179805511e-08	-1.241523193	0.018	0.044	0.033585126	NA	DAP with no linked-gene
1605	pre-G	chr16-95381863-95382954	2.16855602184739e-16	-1.993685759	0.011	0.043	7.5354068925164e-11	NA	DAP with no linked-gene
1606	pre-G	chr10-97237333-97238137	2.33160403305249e-10	-1.923285853	0.008	0.03	8.10197427425245e-05	NA	DAP with no linked-gene
1607	pre-G	chr10-98357224-98357975	5.89212923809688e-08	-2.268346476	0.004	0.018	0.020474265	NA	DAP with no linked-gene
1608	pre-G	chr10-98720079-98721008	1.24795643913374e-12	-1.794956002	0.011	0.042	4.33646143252387e-07	NA	DAP with no linked-gene
1609	pre-G	chr10-98905340-98906391	1.78659741654184e-09	-1.408978302	0.015	0.044	0.000620816	NA	DAP with no linked-gene
1610	pre-G	chr10-99201638-99202224	2.5991136593022e-09	-1.503440087	0.013	0.037	0.000903153	NA	DAP with no linked-gene
1611	pre-G	chr10-99440493-99441471	3.15854195404801e-14	-1.840467114	0.011	0.043	1.09754595090237e-08	NA	DAP with no linked-gene
1612	pre-G	chr11-100007867-100008800	8.06868507074589e-25	-2.021085873	0.017	0.067	2.80374703180814e-19	NA	DAP with no linked-gene
1613	pre-G	chr11-100288746-100290562	1.25783652786912e-08	-0.84435522	0.057	0.108	0.004370793	NA	DAP with no linked-gene
1614	pre-G	chr11-100425559-100426400	4.36515492402806e-16	-1.268476419	0.035	0.088	1.51682585877589e-10	NA	DAP with no linked-gene
1615	pre-G	chr11-100428161-100429204	1.99145345431164e-11	-0.944929099	0.053	0.107	6.9200020357148e-06	NA	DAP with no linked-gene
1616	pre-G	chr11-101801115-101802191	1.00624554446014e-11	-1.777802717	0.011	0.037	3.49655233016731e-06	NA	DAP with no linked-gene
1617	pre-G	chr11-103201435-103202198	9.19617330636023e-14	-1.284875336	0.028	0.071	3.19553228136059e-08	NA	DAP with no linked-gene
1618	pre-G	chr11-104399335-104400238	1.87215728505881e-17	-1.456202721	0.023	0.068	6.50546574198662e-12	NA	DAP with no linked-gene
1619	pre-G	chr11-10524713-10525605	3.08411427569451e-10	-2.143831451	0.005	0.025	0.000107168	NA	DAP with no linked-gene
1620	pre-G	chr11-105333663-105334806	7.53250847127551e-12	-1.686397697	0.013	0.044	2.61743370614117e-06	NA	DAP with no linked-gene
1621	pre-G	chr11-106674048-106675665	2.38040383638116e-11	-0.939471941	0.054	0.108	8.27154627084906e-06	NA	DAP with no linked-gene
1622	pre-G	chr11-106683212-106683657	8.57912121361543e-11	-2.423478726	0.004	0.02	2.98111593491316e-05	NA	DAP with no linked-gene
1623	pre-G	chr11-107248394-107249244	2.84578405928989e-25	-2.460781607	0.009	0.052	9.88867273842348e-20	NA	DAP with no linked-gene
1624	pre-G	chr11-107271912-107272892	3.99199679059587e-10	-1.363479553	0.017	0.047	0.000138716	NA	DAP with no linked-gene
1625	pre-G	chr17-31920174-31921513	1.3993461852365e-12	-1.22110914	0.032	0.08	4.86251809176904e-07	NA	DAP with no linked-gene
1626	pre-G	chr11-108935478-108936928	4.87650498341813e-08	-1.003378671	0.032	0.067	0.016945123	NA	DAP with no linked-gene
1627	pre-G	chr11-108980165-108980968	1.22666094555895e-08	-1.669590412	0.008	0.028	0.004262463	NA	DAP with no linked-gene
1628	pre-G	chr11-109068142-109069868	4.52535755043446e-11	-1.196092689	0.027	0.068	1.57249386841272e-05	NA	DAP with no linked-gene
1629	pre-G	chr11-109199392-109200617	1.69769166287579e-11	-1.885668603	0.008	0.032	5.89922387474393e-06	NA	DAP with no linked-gene
1630	pre-G	chr11-109347217-109348024	2.05819775588711e-08	-0.958235711	0.036	0.074	0.007151928	NA	DAP with no linked-gene
1631	pre-G	chr11-109513784-109514540	4.38382537807226e-08	-1.890563069	0.006	0.022	0.015233136	NA	DAP with no linked-gene
1632	pre-G	chr11-111943826-111944929	5.80724678064166e-11	-1.238874731	0.027	0.067	2.01793114757127e-05	NA	DAP with no linked-gene
1633	pre-G	chr11-113296791-113298135	2.59071847198432e-09	-0.978702992	0.039	0.082	0.000900236	NA	DAP with no linked-gene
1634	pre-G	chr11-113393437-113394704	5.22728282851845e-11	-1.270100257	0.026	0.066	1.81640237366773e-05	NA	DAP with no linked-gene
1635	pre-G	chr11-114126496-114128477	7.86936268005763e-09	-1.031928482	0.031	0.065	0.002734485	NA	DAP with no linked-gene
1636	pre-G	chr11-114191528-114192119	3.07786695199399e-08	-1.230468171	0.019	0.046	0.010695126	NA	DAP with no linked-gene
1637	pre-G	chr11-114286791-114287646	1.2867460891145e-08	-1.333633747	0.016	0.041	0.00447125	NA	DAP with no linked-gene
1638	pre-G	chr11-114432979-114434020	8.33928223755389e-24	-1.882484357	0.019	0.072	2.89777548831641e-18	NA	DAP with no linked-gene
1639	pre-G	chr11-114448499-114449190	2.6850139453264e-19	-2.011199154	0.012	0.052	9.33002070791745e-14	NA	DAP with no linked-gene
1640	pre-G	chr11-114467658-114468766	3.03082115563459e-09	-1.11559299	0.028	0.061	0.001053165	NA	DAP with no linked-gene
1641	pre-G	chr11-114779478-114780620	1.4622658438913e-14	-1.193042985	0.036	0.085	5.08115446764567e-09	NA	DAP with no linked-gene
1642	pre-G	chr11-115383376-115384266	2.8895205509717e-14	-1.59610245	0.017	0.055	1.0040650486544e-08	NA	DAP with no linked-gene
1643	pre-G	chr11-116656330-116657262	8.846661445521e-16	-0.990394195	0.063	0.133	3.07408215239686e-10	NA	DAP with no linked-gene
1644	pre-G	chr11-117344513-117345772	3.25454625077028e-12	-0.715861865	0.104	0.179	1.13090600394891e-06	NA	DAP with no linked-gene
1645	pre-G	chr11-117482286-117483511	2.25589930339371e-14	-1.031136528	0.056	0.118	7.83891169439763e-09	NA	DAP with no linked-gene
1646	pre-G	chr11-117522689-117523860	6.41982203629576e-09	-0.847641368	0.055	0.104	0.002230792	NA	DAP with no linked-gene
1647	pre-G	chr11-118467270-118467979	3.47634651627981e-11	-2.082045936	0.007	0.029	1.20797826920949e-05	NA	DAP with no linked-gene
1648	pre-G	chr11-120261224-120262870	4.77516896423224e-12	-0.968396366	0.052	0.107	1.65929958753624e-06	NA	DAP with no linked-gene
1649	pre-G	chr11-121107771-121108579	3.32350519355498e-11	-1.783876512	0.01	0.037	1.15486820218245e-05	NA	DAP with no linked-gene
1650	pre-G	chr11-121109775-121110401	2.66262527698783e-16	-1.337210228	0.031	0.08	9.25222344374116e-11	NA	DAP with no linked-gene
1651	pre-G	chr11-12205247-12206089	1.83369842199817e-08	-2.254654386	0.004	0.018	0.006371827	NA	DAP with no linked-gene
1652	pre-G	chr11-12384249-12385562	6.53914870130994e-10	-1.866322433	0.007	0.028	0.000227226	NA	DAP with no linked-gene
1653	pre-G	chr11-13174195-13175053	5.3627940302013e-09	-1.447395227	0.013	0.036	0.00186349	NA	DAP with no linked-gene
1654	pre-G	chr11-13905198-13905760	2.19980819543662e-08	-3.052162807	0.001	0.012	0.007644004	NA	DAP with no linked-gene
1655	pre-G	chr11-15751128-15751902	5.1466102191849e-08	-2.627377178	0.002	0.014	0.017883699	NA	DAP with no linked-gene
1656	pre-G	chr11-16525739-16526969	2.83862816997846e-17	-2.542393126	0.006	0.034	9.86380709644966e-12	NA	DAP with no linked-gene
1657	pre-G	chr11-16611717-16612912	2.41842926388442e-16	-1.935619828	0.012	0.049	8.40367892760879e-11	NA	DAP with no linked-gene
1658	pre-G	chr11-16941450-16942420	1.24568601169704e-10	-2.230660038	0.005	0.024	4.32857203774546e-05	NA	DAP with no linked-gene
1659	pre-G	chr11-17076790-17077730	2.8663920344959e-10	-2.007497551	0.006	0.025	9.96028236106807e-05	NA	DAP with no linked-gene
1660	pre-G	chr11-17663678-17664561	2.10947806419721e-12	-1.915913491	0.008	0.033	7.33011985137569e-07	NA	DAP with no linked-gene
1661	pre-G	chr11-17768173-17769386	1.13873000453425e-19	-2.569185328	0.006	0.038	3.95691595625584e-14	NA	DAP with no linked-gene
1662	pre-G	chr11-18295684-18297357	8.3918419611615e-22	-2.269357884	0.01	0.048	2.9160392038742e-16	NA	DAP with no linked-gene
1663	pre-G	chr11-18911336-18913102	2.81422813676011e-10	-0.83575462	0.067	0.126	9.77902064102088e-05	NA	DAP with no linked-gene
1664	pre-G	chr11-20833107-20834043	2.86969928817556e-12	-1.936788984	0.008	0.033	9.97177457151684e-07	NA	DAP with no linked-gene
1665	pre-G	chr11-21294728-21296231	5.1252459639884e-08	-1.049925489	0.026	0.056	0.017809461	NA	DAP with no linked-gene
1666	pre-G	chr11-22508188-22508956	2.52840970654708e-08	-1.227221614	0.021	0.052	0.008785844	NA	DAP with no linked-gene
1667	pre-G	chr11-26132463-26133284	3.33594389515022e-10	-2.395504235	0.004	0.02	0.000115919	NA	DAP with no linked-gene
1668	pre-G	chr11-27518392-27519289	2.85955196771884e-08	-2.495438105	0.002	0.013	0.009936514	NA	DAP with no linked-gene
1669	pre-G	chr11-30226785-30227417	9.6290327002846e-09	-1.798642114	0.007	0.025	0.003345944	NA	DAP with no linked-gene
1670	pre-G	chr11-30344657-30345162	4.05682997777209e-09	-3.797077237	0.001	0.011	0.001409688	NA	DAP with no linked-gene
1671	pre-G	chr11-30449130-30450858	1.6161058025395e-10	-1.162212577	0.027	0.066	5.61572524795439e-05	NA	DAP with no linked-gene
1672	pre-G	chr11-30659162-30659691	1.70781322346897e-08	-1.625168732	0.009	0.028	0.005934395	NA	DAP with no linked-gene
1673	pre-G	chr11-31225334-31225771	1.30066263125143e-10	-2.387026185	0.004	0.02	4.51960754420405e-05	NA	DAP with no linked-gene
1674	pre-G	chr11-31234113-31234826	1.02525612825744e-10	-1.606954042	0.011	0.036	3.56261125727536e-05	NA	DAP with no linked-gene
1675	pre-G	chr11-31503102-31504412	1.62548937280366e-19	-1.695762269	0.019	0.065	5.64833174708679e-14	NA	DAP with no linked-gene
1676	pre-G	chr11-31713283-31714268	3.36829706039755e-08	-1.511847004	0.01	0.032	0.011704327	NA	DAP with no linked-gene
1677	pre-G	chr11-31838293-31838955	2.04529184217984e-14	-2.149720921	0.008	0.034	7.10708235779862e-09	NA	DAP with no linked-gene
1678	pre-G	chr11-32235408-32236041	4.66831348566172e-09	-1.424177476	0.015	0.042	0.001622169	NA	DAP with no linked-gene
1679	pre-G	chr11-33115669-33116086	1.36464452019116e-08	-2.251059725	0.003	0.017	0.004741935	NA	DAP with no linked-gene
1680	pre-G	chr11-33746402-33747092	1.42982434205453e-14	-2.361969087	0.005	0.029	4.96842511498819e-09	NA	DAP with no linked-gene
1681	pre-G	chr17-74921875-74923639	1.02448124306148e-22	-1.358438475	0.041	0.11	3.5599186474522e-17	NA	DAP with no linked-gene
1682	pre-G	chr11-34392912-34393197	5.91371660044355e-08	-3.020892604	0.001	0.011	0.020549278	NA	DAP with no linked-gene
1683	pre-G	chr11-35278101-35278950	1.04918505042117e-11	-1.27697338	0.025	0.063	3.64576067245602e-06	NA	DAP with no linked-gene
1684	pre-G	chr11-35762189-35762879	3.1856533826861e-08	-1.460225116	0.011	0.034	0.011069668	NA	DAP with no linked-gene
1685	pre-G	chr11-36333704-36334670	1.82782449373448e-22	-1.863251843	0.019	0.071	6.35141594205325e-17	NA	DAP with no linked-gene
1686	pre-G	chr11-36980885-36981944	2.67215929612376e-12	-2.375588356	0.005	0.028	9.28535273013564e-07	NA	DAP with no linked-gene
1687	pre-G	chr11-36997282-36998192	7.10703299338963e-08	-1.4148684	0.013	0.037	0.024695874	NA	DAP with no linked-gene
1688	pre-G	chr11-37872859-37874182	3.87798532117636e-08	-1.732271877	0.007	0.025	0.013475417	NA	DAP with no linked-gene
1689	pre-G	chr11-38046397-38047427	2.32737923426297e-22	-3.190107579	0.004	0.033	8.08729373217869e-17	NA	DAP with no linked-gene
1690	pre-G	chr11-38073584-38074252	4.69914170224474e-11	-2.665045618	0.003	0.018	1.63288125440451e-05	NA	DAP with no linked-gene
1691	pre-G	chr11-38824882-38825789	1.21011169051808e-09	-2.387009531	0.003	0.019	0.000420496	NA	DAP with no linked-gene
1692	pre-G	chr11-38859698-38861388	4.92958898159369e-09	-1.824642436	0.007	0.026	0.001712958	NA	DAP with no linked-gene
1693	pre-G	chr11-39852011-39852903	3.20148628496038e-10	-2.046993333	0.006	0.026	0.000111247	NA	DAP with no linked-gene
1694	pre-G	chr11-41716131-41717181	2.02520635887645e-16	-1.643890108	0.017	0.056	7.03728831614183e-11	NA	DAP with no linked-gene
1695	pre-G	chr11-42529467-42530542	1.13392289299612e-07	-1.540814442	0.008	0.024	0.03940212	NA	DAP with no linked-gene
1696	pre-G	chr11-42764165-42765701	4.77716981169928e-12	-1.170202673	0.034	0.079	1.65999485201833e-06	NA	DAP with no linked-gene
1697	pre-G	chr11-43216062-43217520	2.20463852275824e-47	-2.284378582	0.021	0.105	7.66078817080649e-42	NA	DAP with no linked-gene
1698	pre-G	chr11-45264967-45266506	4.07544808053051e-17	-1.761516654	0.016	0.058	1.41615707626314e-11	NA	DAP with no linked-gene
1699	pre-G	chr11-4561177-4561967	3.7864717667552e-15	-1.941140952	0.011	0.042	1.31574214187093e-09	NA	DAP with no linked-gene
1700	pre-G	chr11-46108439-46109733	6.49354350167713e-16	-2.298271187	0.007	0.035	2.25640896368028e-10	NA	DAP with no linked-gene
1701	pre-G	chr11-47137827-47138929	2.08882803097479e-14	-1.930225778	0.011	0.043	7.25836408343277e-09	NA	DAP with no linked-gene
1702	pre-G	chr11-4789448-4790884	6.45528037019675e-25	-1.535846826	0.033	0.097	2.24311309943782e-19	NA	DAP with no linked-gene
1703	pre-G	chr11-47962696-47963602	1.29115476377216e-18	-1.881124253	0.015	0.057	4.48656913089371e-13	NA	DAP with no linked-gene
1704	pre-G	chr11-48168155-48168974	1.24142529279574e-08	-2.671043362	0.002	0.014	0.004313767	NA	DAP with no linked-gene
1705	pre-G	chr11-48604805-48605821	1.4944388248088e-10	-1.092917466	0.03	0.068	5.19295075038685e-05	NA	DAP with no linked-gene
1706	pre-G	chr11-48652439-48653381	7.93250504457461e-16	-1.367030004	0.029	0.077	2.75642651541401e-10	NA	DAP with no linked-gene
1707	pre-G	chr11-49914305-49915302	6.84034495949017e-08	-1.008074343	0.033	0.068	0.023769173	NA	DAP with no linked-gene
1708	pre-G	chr11-50066136-50067128	3.0716017626899e-09	-1.240505712	0.02	0.048	0.001067336	NA	DAP with no linked-gene
1709	pre-G	chr11-5032976-5033554	3.90369730845681e-10	-1.832625421	0.008	0.028	0.000135648	NA	DAP with no linked-gene
1710	pre-G	chr11-50669224-50670275	1.17543320034287e-14	-1.174707437	0.038	0.09	4.08445405621142e-09	NA	DAP with no linked-gene
1711	pre-G	chr11-53761492-53762203	5.07094112546524e-16	-1.305537404	0.032	0.082	1.76207597698229e-10	NA	DAP with no linked-gene
1712	pre-G	chr11-54071504-54072219	1.35019026069659e-18	-1.458306481	0.028	0.079	4.69170862738154e-13	NA	DAP with no linked-gene
1713	pre-G	chr11-5442243-5443009	1.16355301035548e-17	-1.484543975	0.025	0.074	4.04317217803373e-12	NA	DAP with no linked-gene
1714	pre-G	chr11-55329759-55330900	1.40020276112052e-07	-1.686452847	0.008	0.026	0.048654946	NA	DAP with no linked-gene
1715	pre-G	chr11-55958969-55960152	1.11662414060344e-12	-3.216301701	0.002	0.019	3.88010139497587e-07	NA	DAP with no linked-gene
1716	pre-G	chr11-55994668-55995414	3.3049595906828e-09	-2.386488852	0.003	0.018	0.001148424	NA	DAP with no linked-gene
1717	pre-G	chr11-56272614-56273689	1.36303487182768e-16	-1.673939425	0.018	0.06	4.7363417243704e-11	NA	DAP with no linked-gene
1718	pre-G	chr11-56844213-56845586	1.3805392853943e-09	-2.189467091	0.004	0.021	0.000479717	NA	DAP with no linked-gene
1719	pre-G	chr11-56862285-56863472	7.34323347388312e-19	-1.82484743	0.015	0.058	2.55166348367228e-13	NA	DAP with no linked-gene
1720	pre-G	chr11-57390455-57391498	5.42483926676651e-35	-2.385070898	0.014	0.077	1.88505027261236e-29	NA	DAP with no linked-gene
1721	pre-G	chr11-58155214-58156722	9.3567841631348e-15	-1.47578948	0.022	0.064	3.2513421449269e-09	NA	DAP with no linked-gene
1722	pre-G	chr11-58794180-58795452	1.68703877779769e-13	-1.713998312	0.013	0.044	5.86220669703031e-08	NA	DAP with no linked-gene
1723	pre-G	chr11-59165640-59166146	5.87627904373316e-09	-1.160084131	0.024	0.054	0.002041919	NA	DAP with no linked-gene
1724	pre-G	chr11-59182687-59184167	1.31683637224278e-07	-0.982347648	0.032	0.066	0.045758089	NA	DAP with no linked-gene
1725	pre-G	chr11-59232891-59233633	4.65651148657974e-08	-1.114810956	0.023	0.052	0.016180679	NA	DAP with no linked-gene
1726	pre-G	chr11-59393454-59394925	5.68309460603819e-11	-1.172688238	0.029	0.072	1.97479012917918e-05	NA	DAP with no linked-gene
1727	pre-G	chr11-60272956-60273956	3.56262605635942e-08	-0.888103572	0.046	0.089	0.012379591	NA	DAP with no linked-gene
1728	pre-G	chr11-60311022-60312840	9.29103484093177e-10	-0.808830467	0.067	0.121	0.00032285	NA	DAP with no linked-gene
1729	pre-G	chr11-61059478-61060736	4.62889497394828e-19	-1.471753055	0.027	0.08	1.60847157002242e-13	NA	DAP with no linked-gene
1730	pre-G	chr11-61695520-61695852	3.10871141167519e-09	-2.105855161	0.004	0.02	0.001080231	NA	DAP with no linked-gene
1731	pre-G	chr11-61713036-61714075	3.5029464087989e-10	-0.981341742	0.041	0.086	0.000121722	NA	DAP with no linked-gene
1732	pre-G	chr11-6174498-6175069	1.20107542594296e-08	-1.994581014	0.005	0.022	0.004173557	NA	DAP with no linked-gene
1733	pre-G	chr11-62152056-62152714	1.90577233602616e-08	-1.780841798	0.007	0.024	0.006622273	NA	DAP with no linked-gene
1734	pre-G	chr11-63231781-63232861	6.90890492465425e-35	-1.943647222	0.025	0.099	2.40074082774348e-29	NA	DAP with no linked-gene
1735	pre-G	chr11-63243612-63244656	7.99977804301425e-16	-2.237889602	0.008	0.038	2.77980287327681e-10	NA	DAP with no linked-gene
1736	pre-G	chr11-63349719-63350822	2.24445113737197e-09	-1.66930555	0.011	0.035	0.000779913	NA	DAP with no linked-gene
1737	pre-G	chr11-63585628-63586859	7.18921491812177e-14	-2.093762108	0.008	0.035	2.49814434582354e-08	NA	DAP with no linked-gene
1738	pre-G	chr5-147680674-147681746	1.81683552531478e-14	-1.64903185	0.016	0.051	6.31323092514006e-09	NA	DAP with no linked-gene
1739	pre-G	chr18-27492472-27493016	5.47844401818362e-11	-2.711714691	0.003	0.02	1.90367711965854e-05	NA	DAP with no linked-gene
1740	pre-G	chr18-29990853-29991846	1.54794149752466e-08	-1.71542459	0.009	0.03	0.005378865	NA	DAP with no linked-gene
1741	pre-G	chr18-30403302-30404367	4.41804715560416e-35	-2.535566302	0.012	0.071	1.53520511586511e-29	NA	DAP with no linked-gene
1742	pre-G	chr18-30486984-30487806	6.24345013109093e-12	-2.001441609	0.008	0.032	2.16950526880213e-06	NA	DAP with no linked-gene
1743	pre-G	chr11-64886587-64887457	1.38482341348301e-07	-1.745747015	0.008	0.026	0.048120536	NA	DAP with no linked-gene
1744	pre-G	chr11-66046177-66047271	4.73084684887058e-08	-0.942821459	0.037	0.073	0.016438983	NA	DAP with no linked-gene
1745	pre-G	chr11-66188262-66189177	9.97821693544486e-11	-1.58289956	0.012	0.036	3.46728071181306e-05	NA	DAP with no linked-gene
1746	pre-G	chr11-66264819-66265993	4.83684192138309e-09	-1.528090634	0.012	0.036	0.00168073	NA	DAP with no linked-gene
1747	pre-G	chr11-66347790-66348853	1.5266716515239e-08	-1.525846795	0.012	0.036	0.005304955	NA	DAP with no linked-gene
1748	pre-G	chr18-34208364-34209886	1.95071494031777e-11	-1.408020575	0.018	0.052	6.77844181036319e-06	NA	DAP with no linked-gene
1749	pre-G	chr18-34522423-34523762	6.11822779827683e-08	-1.133178528	0.021	0.047	0.021259924	NA	DAP with no linked-gene
1750	pre-G	chr18-35440404-35442201	3.8936153258025e-09	-1.014295454	0.034	0.071	0.001352973	NA	DAP with no linked-gene
1751	pre-G	chr11-67276496-67277303	4.40245018576252e-10	-2.162876243	0.005	0.026	0.000152979	NA	DAP with no linked-gene
1752	pre-G	chr11-67345003-67346338	1.55826998594999e-09	-0.797855283	0.069	0.124	0.000541475	NA	DAP with no linked-gene
1753	pre-G	chr11-67636179-67636917	1.82978235094463e-08	-1.786085907	0.006	0.022	0.006358219	NA	DAP with no linked-gene
1754	pre-G	chr11-68637316-68638763	2.00399012458377e-09	-1.243624398	0.023	0.056	0.000696357	NA	DAP with no linked-gene
1755	pre-G	chr11-69311058-69311915	8.67943844660265e-11	-2.054851265	0.006	0.027	3.01597466861772e-05	NA	DAP with no linked-gene
1756	pre-G	chr11-70403356-70404789	5.61794548950087e-30	-2.047270993	0.018	0.078	1.95215178841921e-24	NA	DAP with no linked-gene
1757	pre-G	chr11-70869748-70870727	2.21387013305996e-09	-1.566422019	0.013	0.039	0.000769287	NA	DAP with no linked-gene
1758	pre-G	chr11-71353021-71353715	1.78735507827325e-08	-1.607429463	0.009	0.029	0.006210791	NA	DAP with no linked-gene
1759	pre-G	chr11-71846003-71848282	2.72321717233192e-17	-1.126619308	0.051	0.117	9.46277119127756e-12	NA	DAP with no linked-gene
1760	pre-G	chr11-73084583-73085683	3.72456087403783e-10	-1.574273502	0.012	0.039	0.000129423	NA	DAP with no linked-gene
1761	pre-G	chr11-73235949-73236870	2.10624960099685e-13	-1.71521077	0.014	0.044	7.3189014260239e-08	NA	DAP with no linked-gene
1762	pre-G	chr11-74408658-74410193	1.56409901160296e-11	-0.872329581	0.064	0.123	5.43500945046855e-06	NA	DAP with no linked-gene
1763	pre-G	chr11-76077080-76078050	1.15791074094015e-15	-1.5831672	0.019	0.061	4.0235661381559e-10	NA	DAP with no linked-gene
1764	pre-G	chr11-76294747-76295662	2.0263228872997e-08	-1.29243923	0.017	0.044	0.007041168	NA	DAP with no linked-gene
1765	pre-G	chr11-78683963-78684507	2.38314810953838e-09	-2.34293076	0.003	0.018	0.000828108	NA	DAP with no linked-gene
1766	pre-G	chr11-78814001-78815180	1.08005854764514e-07	-1.062262081	0.026	0.055	0.037530414	NA	DAP with no linked-gene
1767	pre-G	chr11-78895233-78895961	4.57340639683997e-09	-1.318715465	0.017	0.044	0.00158919	NA	DAP with no linked-gene
1768	pre-G	chr11-79057532-79058640	2.65907335835268e-10	-1.454833767	0.015	0.041	9.2398810592718e-05	NA	DAP with no linked-gene
1769	pre-G	chr11-79188025-79189084	1.89726258349085e-18	-2.302995218	0.008	0.042	6.59270288824317e-13	NA	DAP with no linked-gene
1770	pre-G	chr11-79615469-79616165	1.55293530347186e-09	-1.752802531	0.008	0.028	0.000539622	NA	DAP with no linked-gene
1771	pre-G	chr11-79777740-79779069	3.31363008340929e-15	-1.281730803	0.032	0.08	1.15143674953348e-09	NA	DAP with no linked-gene
1772	pre-G	chr11-79836889-79837862	5.39036428211858e-10	-1.752957368	0.009	0.032	0.000187307	NA	DAP with no linked-gene
1773	pre-G	chr11-80386831-80387169	4.06054615397728e-09	-2.006943943	0.005	0.022	0.001410979	NA	DAP with no linked-gene
1774	pre-G	chr11-81057692-81058353	4.91751980812473e-08	-1.828677603	0.006	0.023	0.017087644	NA	DAP with no linked-gene
1775	pre-G	chr11-81448570-81449919	5.82593397540267e-17	-2.718269277	0.005	0.031	2.0244246674428e-11	NA	DAP with no linked-gene
1776	pre-G	chr11-8167049-8167907	3.04458272199765e-11	-1.982054292	0.007	0.03	1.05794682715335e-05	NA	DAP with no linked-gene
1777	pre-G	chr11-81870991-81872094	1.21126070369407e-14	-2.158107089	0.008	0.037	4.20894925623135e-09	NA	DAP with no linked-gene
1778	pre-G	chr11-82631132-82632016	7.94459286490488e-13	-1.35482729	0.025	0.065	2.76062685166147e-07	NA	DAP with no linked-gene
1779	pre-G	chr11-82635439-82635975	3.69331462339114e-10	-1.260950384	0.022	0.053	0.000128337	NA	DAP with no linked-gene
1780	pre-G	chr11-82712479-82713140	2.44434115275458e-09	-1.315860886	0.019	0.049	0.000849372	NA	DAP with no linked-gene
1781	pre-G	chr11-83256925-83257650	1.75390605739349e-14	-1.676615875	0.015	0.05	6.09456046353377e-09	NA	DAP with no linked-gene
1782	pre-G	chr11-84394597-84395422	1.3054280949746e-12	-1.069268285	0.042	0.093	4.5361668158225e-07	NA	DAP with no linked-gene
1783	pre-G	chr11-86855604-86856704	1.48045335869096e-08	-0.968965464	0.035	0.071	0.005144353	NA	DAP with no linked-gene
1784	pre-G	chr11-86961610-86962710	1.38248778050414e-12	-1.104506479	0.04	0.091	4.8039376640848e-07	NA	DAP with no linked-gene
1785	pre-G	chr11-87554092-87554752	6.96399012600156e-08	-1.52311552	0.01	0.032	0.024198821	NA	DAP with no linked-gene
1786	pre-G	chr11-87646611-87647605	2.06845890813483e-13	-1.637018707	0.016	0.05	7.18758443693232e-08	NA	DAP with no linked-gene
1787	pre-G	chr18-56868731-56869376	3.39776976181519e-12	-2.060770777	0.008	0.034	1.18067402568435e-06	NA	DAP with no linked-gene
1788	pre-G	chr18-57517007-57518215	5.3739706066222e-11	-1.411340816	0.017	0.048	1.86737417624211e-05	NA	DAP with no linked-gene
1789	pre-G	chr18-57545273-57545925	7.60506565511889e-10	-1.98528569	0.006	0.024	0.000264265	NA	DAP with no linked-gene
1790	pre-G	chr11-88009415-88010360	2.71303095927829e-13	-1.436778652	0.02	0.057	9.42737562884816e-08	NA	DAP with no linked-gene
1791	pre-G	chr11-88023575-88024291	3.75430950798957e-12	-1.563015945	0.017	0.053	1.30456623938376e-06	NA	DAP with no linked-gene
1792	pre-G	chr11-88201990-88202459	1.65086075168096e-17	-1.630738043	0.02	0.065	5.73649348297858e-12	NA	DAP with no linked-gene
1793	pre-G	chr11-88345813-88346751	6.59613355887376e-13	-1.496240374	0.02	0.059	2.29205746970525e-07	NA	DAP with no linked-gene
1794	pre-G	chr11-88354600-88355091	2.31665713833302e-09	-1.360787382	0.016	0.045	0.000805004	NA	DAP with no linked-gene
1795	pre-G	chr11-88363979-88365816	1.58951866319942e-14	-1.116557005	0.041	0.093	5.52333892681852e-09	NA	DAP with no linked-gene
1796	pre-G	chr11-88431303-88432108	7.34159911500105e-21	-1.86204788	0.016	0.063	2.55109556847614e-15	NA	DAP with no linked-gene
1797	pre-G	chr11-88523537-88525083	2.61977377433913e-21	-1.473390367	0.033	0.095	9.10332089976231e-16	NA	DAP with no linked-gene
1798	pre-G	chr11-89028660-89029722	1.80868634206695e-13	-1.411378998	0.024	0.064	6.28491373573133e-08	NA	DAP with no linked-gene
1799	pre-G	chr11-89751178-89752591	1.78437116275745e-37	-2.108446046	0.022	0.096	6.20042213490773e-32	NA	DAP with no linked-gene
1800	pre-G	chr11-89841042-89841844	6.81631309638008e-09	-2.019893848	0.005	0.022	0.002368567	NA	DAP with no linked-gene
1801	pre-G	chr11-90327853-90328869	3.16829029485396e-13	-2.136654433	0.007	0.031	1.10093335310733e-07	NA	DAP with no linked-gene
1802	pre-G	chr11-90368947-90370068	5.33550731616008e-17	-1.916436019	0.013	0.05	1.85400875975589e-11	NA	DAP with no linked-gene
1803	pre-G	chr11-90497068-90497973	1.07938590771827e-07	-2.236816553	0.003	0.017	0.037507041	NA	DAP with no linked-gene
1804	pre-G	chr11-91290677-91291150	2.47831315124389e-08	-1.830970202	0.007	0.024	0.008611766	NA	DAP with no linked-gene
1805	pre-G	chr11-91463564-91464486	2.46251121335853e-14	-1.209928759	0.038	0.09	8.55685708973889e-09	NA	DAP with no linked-gene
1806	pre-G	chr11-93142975-93143617	1.71041064725252e-13	-3.093880805	0.002	0.022	5.94342043760542e-08	NA	DAP with no linked-gene
1807	pre-G	chr11-9415243-9416440	6.47945431920886e-15	-1.964919707	0.009	0.038	2.25151318411029e-09	NA	DAP with no linked-gene
1808	pre-G	chr11-96461675-96462765	1.6862038975174e-09	-1.170359921	0.025	0.059	0.000585931	NA	DAP with no linked-gene
1809	pre-G	chr11-96568296-96569037	4.54466886019911e-08	-1.497954287	0.011	0.031	0.015792043	NA	DAP with no linked-gene
1810	pre-G	chr11-97337885-97339278	2.93702274183443e-09	-0.976153471	0.039	0.082	0.001020571	NA	DAP with no linked-gene
1811	pre-G	chr11-97540613-97541006	8.74173678588486e-08	-1.76705528	0.007	0.024	0.030376224	NA	DAP with no linked-gene
1812	pre-G	chr11-97954283-97954904	9.25654625408392e-08	-1.672356676	0.008	0.026	0.03216511	NA	DAP with no linked-gene
1813	pre-G	chr11-98765367-98766280	1.11049233828447e-07	-0.793155823	0.055	0.103	0.038587943	NA	DAP with no linked-gene
1814	pre-G	chr11-98925129-98926334	7.24845341500258e-13	-1.225750471	0.03	0.073	2.51872883491217e-07	NA	DAP with no linked-gene
1815	pre-G	chr11-98963228-98964056	5.66026455217227e-11	-0.858876705	0.062	0.117	1.96685702791158e-05	NA	DAP with no linked-gene
1816	pre-G	chr11-99071694-99072890	2.25296300216041e-09	-0.795075705	0.068	0.124	0.000782871	NA	DAP with no linked-gene
1817	pre-G	chr12-10016318-10017900	1.10098014229412e-07	-1.222211601	0.02	0.047	0.038257408	NA	DAP with no linked-gene
1818	pre-G	chr12-100289195-100291754	1.80474085551643e-12	-0.695169274	0.114	0.197	6.27120376179125e-07	NA	DAP with no linked-gene
1819	pre-G	chr12-10072440-10073011	1.38343059468012e-09	-2.578853963	0.003	0.018	0.000480721	NA	DAP with no linked-gene
1820	pre-G	chr12-10112431-10113639	2.67727811795513e-23	-1.965638114	0.017	0.066	9.30313986817638e-18	NA	DAP with no linked-gene
1821	pre-G	chr12-10127873-10128884	6.1694675645156e-32	-2.675955178	0.009	0.059	2.1437974366557e-26	NA	DAP with no linked-gene
1822	pre-G	chr12-102828617-102829544	3.5685482284964e-10	-2.537343437	0.003	0.017	0.000124002	NA	DAP with no linked-gene
1823	pre-G	chr12-10299957-10300439	1.52699451775212e-08	-2.917848537	0.002	0.014	0.005306077	NA	DAP with no linked-gene
1824	pre-G	chr12-103676198-103676771	3.6883322214185e-08	-2.192429441	0.004	0.021	0.012816401	NA	DAP with no linked-gene
1825	pre-G	chr12-103685284-103686451	6.59509529734179e-12	-1.527716089	0.015	0.046	2.29169668939681e-06	NA	DAP with no linked-gene
1826	pre-G	chr12-104002085-104003647	1.42989004810382e-19	-2.164856622	0.01	0.048	4.96865343365355e-14	NA	DAP with no linked-gene
1827	pre-G	chr12-104278460-104279432	1.94866522560372e-12	-2.004737187	0.008	0.035	6.77131935918908e-07	NA	DAP with no linked-gene
1828	pre-G	chr12-104334585-104335292	2.62213087041995e-08	-2.342899343	0.003	0.016	0.009111511	NA	DAP with no linked-gene
1829	pre-G	chr12-104806423-104807448	3.07588044089429e-08	-1.644256433	0.008	0.027	0.010688223	NA	DAP with no linked-gene
1830	pre-G	chr12-105111896-105112953	2.07506130090492e-10	-1.186125672	0.029	0.069	7.21052676144946e-05	NA	DAP with no linked-gene
1831	pre-G	chr12-10562324-10563332	3.44971220548181e-08	-2.008855919	0.004	0.019	0.011987232	NA	DAP with no linked-gene
1832	pre-G	chr12-106839332-106840872	3.50950804084703e-21	-1.646005428	0.024	0.076	1.21950140157373e-15	NA	DAP with no linked-gene
1833	pre-G	chr12-106955492-106956419	1.52229495991678e-16	-2.829340511	0.004	0.029	5.28974664146683e-11	NA	DAP with no linked-gene
1834	pre-G	chr12-107490949-107491758	1.18274400761585e-07	-1.993063698	0.004	0.017	0.04109858	NA	DAP with no linked-gene
1835	pre-G	chr12-107715539-107716343	2.20272468774295e-16	-1.597423501	0.019	0.06	7.65413788120357e-11	NA	DAP with no linked-gene
1836	pre-G	chr12-107824472-107826135	1.86562335255275e-19	-1.767829615	0.019	0.067	6.48276130661793e-14	NA	DAP with no linked-gene
1837	pre-G	chr12-108168415-108169185	9.86311350074537e-16	-1.539443101	0.021	0.066	3.42728399480651e-10	NA	DAP with no linked-gene
1838	pre-G	chr12-108365260-108366019	1.26771813291553e-07	-1.397172583	0.011	0.029	0.044051304	NA	DAP with no linked-gene
1839	pre-G	chr12-108546197-108547586	3.053527195515e-12	-0.779202161	0.084	0.154	1.06105489753353e-06	NA	DAP with no linked-gene
1840	pre-G	chr18-80448740-80450477	4.89702829747971e-14	-1.125498512	0.04	0.095	1.70164387794974e-08	NA	DAP with no linked-gene
1841	pre-G	chr18-81061999-81062529	3.6573960323985e-09	-2.121071467	0.005	0.022	0.00127089	NA	DAP with no linked-gene
1842	pre-G	chr12-110460171-110460955	3.84218012030019e-14	-1.520739846	0.019	0.057	1.33509995910251e-08	NA	DAP with no linked-gene
1843	pre-G	chr12-111223801-111225121	1.15257770037548e-08	-1.921361401	0.005	0.021	0.004005035	NA	DAP with no linked-gene
1844	pre-G	chr12-111926919-111927781	1.11798586802639e-07	-1.204493848	0.018	0.044	0.038848332	NA	DAP with no linked-gene
1845	pre-G	chr12-112287671-112288552	7.55822235113857e-12	-0.965494432	0.051	0.103	2.62636889368539e-06	NA	DAP with no linked-gene
1846	pre-G	chr12-112490113-112491665	3.86975295366301e-10	-0.917064143	0.05	0.1	0.000134468	NA	DAP with no linked-gene
1847	pre-G	chr12-112566550-112567328	1.33174713045905e-09	-1.543780925	0.012	0.036	0.000462762	NA	DAP with no linked-gene
1848	pre-G	chr12-11391160-11392049	1.66814651325807e-09	-1.192072582	0.023	0.055	0.000579656	NA	DAP with no linked-gene
1849	pre-G	chr12-11412184-11413539	1.10034428624135e-12	-1.606302091	0.016	0.05	3.82353134304576e-07	NA	DAP with no linked-gene
1850	pre-G	chr12-117201963-117203197	4.56217789128224e-11	-1.394900577	0.018	0.05	1.58528838455221e-05	NA	DAP with no linked-gene
1851	pre-G	chr12-117207648-117207977	6.58968473730033e-08	-2.462611853	0.003	0.015	0.022898166	NA	DAP with no linked-gene
1852	pre-G	chr12-117389092-117390188	5.61529018167094e-10	-2.122551963	0.005	0.023	0.000195123	NA	DAP with no linked-gene
1853	pre-G	chr12-117458089-117458921	3.05688549022472e-08	-2.110887854	0.004	0.019	0.010622219	NA	DAP with no linked-gene
1854	pre-G	chr12-117669256-117670354	1.7493480978239e-08	-1.737289326	0.007	0.024	0.006078722	NA	DAP with no linked-gene
1855	pre-G	chr12-118244340-118245604	4.02628287079149e-08	-1.796728894	0.007	0.027	0.013990729	NA	DAP with no linked-gene
1856	pre-G	chr12-118438543-118439307	1.1394294719115e-08	-1.80878285	0.007	0.025	0.003959347	NA	DAP with no linked-gene
1857	pre-G	chr12-11886925-11887897	1.93212253843217e-09	-1.347126691	0.017	0.046	0.000671384	NA	DAP with no linked-gene
1858	pre-G	chr12-119137782-119138409	1.2935371432764e-07	-1.804956962	0.006	0.021	0.044948475	NA	DAP with no linked-gene
1859	pre-G	chr12-12508848-12510249	1.43016556079244e-41	-1.870202806	0.032	0.123	4.96961079891962e-36	NA	DAP with no linked-gene
1860	pre-G	chr12-12966197-12967390	2.42868597988713e-22	-2.033920423	0.013	0.057	8.43931947721079e-17	NA	DAP with no linked-gene
1861	pre-G	chr12-13254884-13255585	1.10380936040013e-08	-1.487523727	0.011	0.032	0.003835572	NA	DAP with no linked-gene
1862	pre-G	chr12-14315488-14316222	2.3693341304678e-08	-2.451263917	0.003	0.016	0.008233081	NA	DAP with no linked-gene
1863	pre-G	chr12-14907102-14907758	1.66005588796725e-08	-1.707282244	0.008	0.027	0.005768445	NA	DAP with no linked-gene
1864	pre-G	chr12-14909921-14910461	4.63190440876106e-09	-1.831079343	0.007	0.027	0.001609517	NA	DAP with no linked-gene
1865	pre-G	chr12-15555013-15555694	5.43988153548188e-08	-1.877741199	0.006	0.021	0.018902772	NA	DAP with no linked-gene
1866	pre-G	chr12-15703975-15705261	2.7170062488901e-09	-0.932798119	0.047	0.092	0.000944119	NA	DAP with no linked-gene
1867	pre-G	chr12-15749112-15750272	2.24230427252267e-16	-1.018299211	0.063	0.131	7.79167100137539e-11	NA	DAP with no linked-gene
1868	pre-G	chr12-15966986-15968351	1.25226458403162e-12	-1.4971385	0.018	0.054	4.35143158982226e-07	NA	DAP with no linked-gene
1869	pre-G	chr12-16046580-16047188	1.52421047519868e-11	-2.421903845	0.004	0.023	5.29640276974414e-06	NA	DAP with no linked-gene
1870	pre-G	chr12-16099310-16100489	9.10014628892353e-34	-2.640981056	0.01	0.066	3.16216433320659e-28	NA	DAP with no linked-gene
1871	pre-G	chr12-16135439-16137173	2.67240930945064e-10	-1.557769064	0.013	0.038	9.28622148894454e-05	NA	DAP with no linked-gene
1872	pre-G	chr12-16618546-16619409	1.45526387847392e-14	-1.326280547	0.029	0.074	5.05682368811509e-09	NA	DAP with no linked-gene
1873	pre-G	chr12-16847951-16848729	1.20753301705152e-09	-1.52144224	0.012	0.035	0.0004196	NA	DAP with no linked-gene
1874	pre-G	chr12-17575288-17576580	1.55311019875824e-10	-1.422428613	0.017	0.047	5.39682497415508e-05	NA	DAP with no linked-gene
1875	pre-G	chr12-17707059-17707854	3.79080034227714e-12	-1.704751143	0.011	0.039	1.31724625693617e-06	NA	DAP with no linked-gene
1876	pre-G	chr12-24487000-24487857	5.94980395179401e-11	-2.384807505	0.004	0.022	2.06746762618914e-05	NA	DAP with no linked-gene
1877	pre-G	chr12-25269607-25270267	3.05214039412377e-08	-1.697247599	0.007	0.024	0.01060573	NA	DAP with no linked-gene
1878	pre-G	chr12-25359663-25360313	5.10419439264897e-10	-2.211508799	0.005	0.022	0.000177363	NA	DAP with no linked-gene
1879	pre-G	chr12-25381341-25382290	7.73147242282441e-26	-2.467209283	0.009	0.054	2.68657069484514e-20	NA	DAP with no linked-gene
1880	pre-G	chr12-25681451-25682051	6.65861647558994e-08	-1.790496026	0.006	0.021	0.023137693	NA	DAP with no linked-gene
1881	pre-G	chr12-25733539-25734158	4.53900846191625e-08	-2.207464067	0.003	0.017	0.015772374	NA	DAP with no linked-gene
1882	pre-G	chr12-26401652-26402957	2.15375655290294e-11	-0.979938157	0.044	0.091	7.4839809578548e-06	NA	DAP with no linked-gene
1883	pre-G	chr12-26405138-26405777	1.35639874441776e-10	-1.736705908	0.01	0.035	4.71328217704005e-05	NA	DAP with no linked-gene
1884	pre-G	chr12-27060578-27062439	4.65330858979993e-20	-1.038041444	0.074	0.156	1.61695493532663e-14	NA	DAP with no linked-gene
1885	pre-G	chr12-27786458-27787445	5.84536456116816e-12	-1.568880766	0.014	0.043	2.03117650453752e-06	NA	DAP with no linked-gene
1886	pre-G	chr12-29136579-29138024	1.39005430134315e-09	-1.018822997	0.037	0.078	0.000483023	NA	DAP with no linked-gene
1887	pre-G	chr12-29496880-29498923	1.13503637974124e-13	-1.3856748	0.026	0.069	3.94408116414384e-08	NA	DAP with no linked-gene
1888	pre-G	chr12-29649372-29650156	6.11736089738056e-08	-1.294911514	0.015	0.037	0.021256912	NA	DAP with no linked-gene
1889	pre-G	chr12-30027782-30028299	3.81742064959077e-09	-2.728954531	0.002	0.015	0.001326496	NA	DAP with no linked-gene
1890	pre-G	chr12-30068968-30069967	2.46715328408246e-15	-1.031306118	0.057	0.123	8.57298758919392e-10	NA	DAP with no linked-gene
1891	pre-G	chr12-30497826-30498509	1.07825328288436e-18	-2.749685832	0.004	0.032	3.7467684200307e-13	NA	DAP with no linked-gene
1892	pre-G	chr12-31082694-31083541	2.8660795450339e-13	-2.444012375	0.005	0.028	9.95919650706103e-08	NA	DAP with no linked-gene
1893	pre-G	chr12-31089947-31091895	2.07126720068395e-13	-0.679226605	0.13	0.221	7.19734283229663e-08	NA	DAP with no linked-gene
1894	pre-G	chr12-31320754-31322115	2.13210875106266e-08	-1.619896958	0.009	0.029	0.007408758	NA	DAP with no linked-gene
1895	pre-G	chr12-31365735-31367214	3.94038926728907e-20	-1.496256319	0.028	0.082	1.36922616454394e-14	NA	DAP with no linked-gene
1896	pre-G	chr12-31817906-31818512	3.82425713277936e-08	-2.099931731	0.004	0.017	0.01328872	NA	DAP with no linked-gene
1897	pre-G	chr12-32197659-32198383	5.19245808899063e-23	-3.072689349	0.004	0.038	1.80430129905291e-17	NA	DAP with no linked-gene
1898	pre-G	chr12-33288727-33289396	1.03049577043361e-07	-1.605065207	0.008	0.025	0.035808182	NA	DAP with no linked-gene
1899	pre-G	chr12-33310816-33312109	2.94402380630402e-08	-1.068195773	0.029	0.063	0.010230041	NA	DAP with no linked-gene
1900	pre-G	chr12-33360029-33361030	1.31897945436668e-07	-1.934155568	0.005	0.019	0.045832558	NA	DAP with no linked-gene
1901	pre-G	chr12-34998210-34999661	2.4574346039276e-15	-1.440313997	0.025	0.069	8.53921663345782e-10	NA	DAP with no linked-gene
1902	pre-G	chr12-35219900-35221149	2.10429019908401e-09	-1.830670322	0.007	0.028	0.000731209	NA	DAP with no linked-gene
1903	pre-G	chr12-35555404-35556458	1.34622192119387e-09	-1.634763798	0.01	0.033	0.000467792	NA	DAP with no linked-gene
1904	pre-G	chr12-35824135-35825123	7.18684536819078e-11	-2.090548022	0.006	0.028	2.49732096276577e-05	NA	DAP with no linked-gene
1905	pre-G	chr12-35846594-35847544	1.49957441046327e-27	-2.275495412	0.013	0.063	5.21079614019829e-22	NA	DAP with no linked-gene
1906	pre-G	chr12-37167185-37168604	6.81989063404486e-10	-1.725760447	0.009	0.03	0.000236981	NA	DAP with no linked-gene
1907	pre-G	chr12-37883752-37884587	3.27748917125503e-08	-2.135451875	0.004	0.019	0.011388783	NA	DAP with no linked-gene
1908	pre-G	chr12-3833430-3835279	4.57472572429292e-08	-0.761109021	0.064	0.11	0.015896486	NA	DAP with no linked-gene
1909	pre-G	chr12-38385508-38386314	4.05205868658247e-10	-2.21542029	0.004	0.022	0.000140803	NA	DAP with no linked-gene
1910	pre-G	chr12-39660259-39660982	1.0385050182886e-11	-2.89407818	0.002	0.019	3.60864916280013e-06	NA	DAP with no linked-gene
1911	pre-G	chr12-42318346-42319029	6.68815301731928e-11	-3.912979282	0.001	0.013	2.32403285122319e-05	NA	DAP with no linked-gene
1912	pre-G	chr12-42328681-42329554	1.39855498520238e-14	-4.262036904	0.001	0.017	4.85976879033049e-09	NA	DAP with no linked-gene
1913	pre-G	chr12-43885244-43885968	3.0981511979702e-08	-2.229749546	0.003	0.017	0.010765611	NA	DAP with no linked-gene
1914	pre-G	chr12-44196765-44197298	7.81674354663971e-09	-1.705391574	0.008	0.028	0.002716201	NA	DAP with no linked-gene
1915	pre-G	chr12-44197443-44198521	1.04166565921938e-08	-1.061722724	0.027	0.061	0.003619632	NA	DAP with no linked-gene
1916	pre-G	chr12-44248201-44249053	1.49046393440833e-14	-1.97046338	0.01	0.039	5.1791386024788e-09	NA	DAP with no linked-gene
1917	pre-G	chr12-44738137-44738942	3.09202258456353e-08	-2.256854532	0.003	0.017	0.010744315	NA	DAP with no linked-gene
1918	pre-G	chr12-4526712-4527209	1.87337015980168e-08	-2.321627986	0.003	0.017	0.00650968	NA	DAP with no linked-gene
1919	pre-G	chr12-45827996-45828696	6.14226143118344e-11	-1.935045946	0.008	0.03	2.13434371341478e-05	NA	DAP with no linked-gene
1920	pre-G	chr12-45832797-45833864	7.29442508884671e-09	-2.095932834	0.005	0.023	0.002534703	NA	DAP with no linked-gene
1921	pre-G	chr12-46125485-46126684	3.98882402063307e-27	-1.581396137	0.034	0.104	1.38605651480968e-21	NA	DAP with no linked-gene
1922	pre-G	chr12-4652865-4653366	1.04146286249846e-07	-1.802196532	0.006	0.021	0.036189272	NA	DAP with no linked-gene
1923	pre-G	chr12-48500114-48501443	5.43475683292197e-09	-2.311515298	0.004	0.018	0.001888496	NA	DAP with no linked-gene
1924	pre-G	chr12-48795910-48797164	1.18054934201768e-07	-2.252083273	0.003	0.015	0.041022319	NA	DAP with no linked-gene
1925	pre-G	chr12-51505293-51506226	8.02919550998383e-09	-1.285221877	0.018	0.046	0.002790025	NA	DAP with no linked-gene
1926	pre-G	chr12-5246154-5247099	9.13294095195081e-08	-1.129415033	0.022	0.052	0.0317356	NA	DAP with no linked-gene
1927	pre-G	chr12-52833448-52834489	6.71779176844662e-14	-1.590685598	0.017	0.054	2.33433187265868e-08	NA	DAP with no linked-gene
1928	pre-G	chr12-52971127-52972215	9.29412346538573e-12	-1.692046251	0.012	0.041	3.22956849236956e-06	NA	DAP with no linked-gene
1929	pre-G	chr12-53831859-53833870	6.39929098124243e-74	-3.293457	0.011	0.111	2.22365762661702e-68	NA	DAP with no linked-gene
1930	pre-G	chr12-53838324-53838853	2.90171292939019e-08	-1.654081245	0.008	0.025	0.010083017	NA	DAP with no linked-gene
1931	pre-G	chr12-53841719-53842692	1.81372331657265e-23	-1.445952718	0.038	0.109	6.30241646659246e-18	NA	DAP with no linked-gene
1932	pre-G	chr12-53864291-53865417	2.66169799888258e-13	-1.400994304	0.024	0.066	9.24900129141712e-08	NA	DAP with no linked-gene
1933	pre-G	chr12-53960801-53962695	4.91162792007373e-11	-1.562966225	0.013	0.041	1.70671702780682e-05	NA	DAP with no linked-gene
1934	pre-G	chr12-53972602-53973062	9.89857975137534e-09	-2.587811267	0.003	0.015	0.003439608	NA	DAP with no linked-gene
1935	pre-G	chr12-56242527-56243176	4.50958563941752e-10	-2.608531253	0.003	0.016	0.000156701	NA	DAP with no linked-gene
1936	pre-G	chr12-58361683-58362430	9.98987655301714e-16	-2.358813533	0.006	0.035	3.47133225402516e-10	NA	DAP with no linked-gene
1937	pre-G	chr12-59410552-59412249	1.47946039740844e-08	-0.901711418	0.046	0.09	0.005140903	NA	DAP with no linked-gene
1938	pre-G	chr12-6055194-6055990	9.66221130424511e-09	-3.481612286	0.001	0.012	0.003357473	NA	DAP with no linked-gene
1939	pre-G	chr12-6352909-6353586	2.95089969876353e-08	-2.793337587	0.002	0.014	0.010253934	NA	DAP with no linked-gene
1940	pre-G	chr12-65628866-65629799	1.51915569414253e-08	-2.26320101	0.003	0.017	0.005278838	NA	DAP with no linked-gene
1941	pre-G	chr12-66437635-66438454	8.78953962449463e-16	-1.541942202	0.02	0.062	3.05423317641752e-10	NA	DAP with no linked-gene
1942	pre-G	chr12-66452534-66453226	2.57383352217861e-08	-2.79618703	0.002	0.014	0.008943685	NA	DAP with no linked-gene
1943	pre-G	chr12-66596104-66596971	1.31803871556254e-07	-1.913003756	0.005	0.02	0.045799868	NA	DAP with no linked-gene
1944	pre-G	chr12-67090316-67091016	3.31926880351574e-20	-4.885018532	0.001	0.021	1.15339612018967e-14	NA	DAP with no linked-gene
1945	pre-G	chr12-69688236-69689026	1.74550990331109e-21	-1.993890296	0.014	0.059	6.06538508752052e-16	NA	DAP with no linked-gene
1946	pre-G	chr12-69776337-69777181	2.3352236966263e-10	-1.547552087	0.013	0.041	8.11455206222191e-05	NA	DAP with no linked-gene
1947	pre-G	chr12-70072602-70073631	1.3839495544632e-09	-1.957112553	0.007	0.026	0.000480902	NA	DAP with no linked-gene
1948	pre-G	chr12-71425725-71426888	2.96180238592822e-09	-1.146692568	0.025	0.057	0.001029182	NA	DAP with no linked-gene
1949	pre-G	chr12-71429611-71430695	5.13868394950554e-13	-1.55908343	0.016	0.048	1.78561559219393e-07	NA	DAP with no linked-gene
1950	pre-G	chr12-71838082-71838598	7.80585589470208e-10	-1.680544943	0.009	0.03	0.000271242	NA	DAP with no linked-gene
1951	pre-G	chr12-71961543-71962143	1.50627464533063e-08	-2.578984921	0.003	0.016	0.005234078	NA	DAP with no linked-gene
1952	pre-G	chr12-7250122-7251209	7.27451112243773e-15	-2.55582834	0.005	0.03	2.52778349738028e-09	NA	DAP with no linked-gene
1953	pre-G	chr12-73788608-73789339	4.86822795198707e-09	-1.107365069	0.027	0.063	0.001691636	NA	DAP with no linked-gene
1954	pre-G	chr12-73846596-73848049	3.80723233219863e-12	-1.039381933	0.043	0.095	1.32295612695404e-06	NA	DAP with no linked-gene
1955	pre-G	chr12-73874932-73875868	9.73752252452812e-21	-2.055691752	0.011	0.05	3.38364301443565e-15	NA	DAP with no linked-gene
1956	pre-G	chr12-75520201-75521177	3.65887323063698e-09	-1.054716917	0.032	0.071	0.001271404	NA	DAP with no linked-gene
1957	pre-G	chr12-7580200-7581327	4.49526794467552e-11	-2.475931977	0.004	0.024	1.56203818175557e-05	NA	DAP with no linked-gene
1958	pre-G	chr12-75881174-75882043	1.41912009032148e-09	-1.550314459	0.011	0.035	0.000493123	NA	DAP with no linked-gene
1959	pre-G	chr12-75994604-75995676	8.28278533944139e-18	-2.01279652	0.011	0.048	2.87814366367579e-12	NA	DAP with no linked-gene
1960	pre-G	chr12-77056691-77057193	1.08481806260209e-08	-1.623390859	0.009	0.029	0.00376958	NA	DAP with no linked-gene
1961	pre-G	chr12-77375496-77376438	1.94415079400632e-16	-2.984179544	0.003	0.028	6.75563238655286e-11	NA	DAP with no linked-gene
1962	pre-G	chr12-7746496-7747380	1.96775878428544e-08	-1.59485255	0.01	0.03	0.006837667	NA	DAP with no linked-gene
1963	pre-G	chr12-77662915-77664075	1.28690643540712e-10	-1.266445282	0.025	0.059	4.47180682707443e-05	NA	DAP with no linked-gene
1964	pre-G	chr12-77887334-77888126	9.71918389069522e-15	-2.162450312	0.008	0.035	3.37727061425823e-09	NA	DAP with no linked-gene
1965	pre-G	chr12-77911175-77911528	8.95362216967745e-08	-2.992623489	0.001	0.011	0.031112494	NA	DAP with no linked-gene
1966	pre-G	chr12-78131777-78132704	2.67997157734414e-09	-1.451277949	0.014	0.038	0.00093125	NA	DAP with no linked-gene
1967	pre-G	chr12-78133969-78134733	1.90681908431452e-16	-1.80894557	0.014	0.051	6.6259102951303e-11	NA	DAP with no linked-gene
1968	pre-G	chr12-78136482-78136987	2.54214227099765e-09	-1.920480711	0.006	0.024	0.000883356	NA	DAP with no linked-gene
1969	pre-G	chr12-78639108-78640436	4.05109081747827e-11	-1.399997898	0.019	0.051	1.40769329271144e-05	NA	DAP with no linked-gene
1970	pre-G	chr12-78944805-78945612	2.32079698545539e-08	-0.979292753	0.037	0.075	0.008064421	NA	DAP with no linked-gene
1971	pre-G	chr12-79017915-79018508	9.54531299809064e-11	-2.14863316	0.005	0.025	3.31685308714153e-05	NA	DAP with no linked-gene
1972	pre-G	chr12-79531788-79532756	1.13687541508235e-09	-1.342248309	0.019	0.05	0.000395047	NA	DAP with no linked-gene
1973	pre-G	chr12-79661053-79661933	4.62500862509164e-09	-0.749984552	0.077	0.135	0.001607121	NA	DAP with no linked-gene
1974	pre-G	chr12-79827071-79827895	1.68047894683581e-08	-1.91864493	0.006	0.023	0.005839412	NA	DAP with no linked-gene
1975	pre-G	chr12-79993597-79994511	1.9441398265505e-09	-0.777535556	0.065	0.118	0.000675559	NA	DAP with no linked-gene
1976	pre-G	chr12-81013090-81014273	5.10731350572277e-11	-0.80039525	0.075	0.138	1.77471483353608e-05	NA	DAP with no linked-gene
1977	pre-G	chr12-81740915-81741635	5.54856882763164e-09	-2.004888407	0.005	0.023	0.001928044	NA	DAP with no linked-gene
1978	pre-G	chr12-8428147-8428908	1.22501477483142e-07	-1.462708041	0.009	0.028	0.042567426	NA	DAP with no linked-gene
1979	pre-G	chr12-8431875-8433188	6.97099323624935e-16	-1.13809859	0.045	0.105	2.4223155846981e-10	NA	DAP with no linked-gene
1980	pre-G	chr12-85793649-85794508	5.56057623257529e-10	-1.699171062	0.009	0.03	0.000193222	NA	DAP with no linked-gene
1981	pre-G	chr12-86652209-86653068	1.14745110819873e-07	-0.90355146	0.037	0.076	0.039872205	NA	DAP with no linked-gene
1982	pre-G	chr12-8738347-8738920	2.80687475332579e-08	-3.212501394	0.001	0.01	0.009753469	NA	DAP with no linked-gene
1983	pre-G	chr2-131945614-131946150	5.56061740062542e-13	-2.815776364	0.003	0.022	1.93223113745632e-07	NA	DAP with no linked-gene
1984	pre-G	chr12-89155619-89156859	1.71657271147988e-30	-2.280875324	0.013	0.068	5.96483268648587e-25	NA	DAP with no linked-gene
1985	pre-G	chr12-89700238-89701374	3.21019834691134e-21	-3.008650007	0.004	0.034	1.11549577257649e-15	NA	DAP with no linked-gene
1986	pre-G	chr12-90624574-90625766	1.26650068492827e-07	-1.40709689	0.013	0.036	0.044008999	NA	DAP with no linked-gene
1987	pre-G	chr12-90630858-90631702	1.08474319201818e-07	-2.626859308	0.002	0.013	0.037693199	NA	DAP with no linked-gene
1988	pre-G	chr12-90810407-90811028	1.84196023824777e-10	-2.958668998	0.002	0.015	6.40053553387525e-05	NA	DAP with no linked-gene
1989	pre-G	chr12-91551567-91552616	4.13195275469671e-08	-0.874971461	0.046	0.087	0.014357916	NA	DAP with no linked-gene
1990	pre-G	chr12-91723828-91724284	6.88709037695205e-08	-2.700857136	0.002	0.014	0.023931606	NA	DAP with no linked-gene
1991	pre-G	chr12-91732608-91733483	1.81224526971916e-09	-1.444189312	0.013	0.038	0.000629728	NA	DAP with no linked-gene
1992	pre-G	chr12-91734107-91734823	9.68923622468997e-08	-1.836454694	0.006	0.022	0.033668642	NA	DAP with no linked-gene
1993	pre-G	chr12-93889654-93891044	1.29122473218966e-60	-2.853937561	0.015	0.108	4.48681226064925e-55	NA	DAP with no linked-gene
1994	pre-G	chr12-94546211-94546836	5.4624864663171e-13	-3.365523664	0.002	0.019	1.8981321097482e-07	NA	DAP with no linked-gene
1995	pre-G	chr12-95058752-95059869	9.86917719825833e-15	-1.995291265	0.01	0.039	3.4293910387368e-09	NA	DAP with no linked-gene
1996	pre-G	chr12-95239204-95240195	9.17940229181031e-08	-2.022169878	0.004	0.016	0.031897046	NA	DAP with no linked-gene
1997	pre-G	chr12-95746708-95747873	5.25499328978141e-38	-1.499121794	0.052	0.153	1.82603134329969e-32	NA	DAP with no linked-gene
1998	pre-G	chr12-97482072-97482569	7.42093021137883e-09	-3.200448349	0.001	0.013	0.002578662	NA	DAP with no linked-gene
1999	pre-G	chr12-99077202-99077731	4.0257940306353e-08	-1.579517939	0.009	0.028	0.01398903	NA	DAP with no linked-gene
[truncated: 2,492 more rows]
